# Supplementary material for: New insights into Arabidopsis transcriptome complexity revealed by direct sequencing of native RNAs
Source: Nucleic Acids Res. 2020 Jul 11;48(14):7700–11. doi: 10.1093/nar/gkaa588 (PMC7430643; doi:10.1093/nar/gkaa588)
Supplement: gkaa588_Supplemental_Files [file gkaa588_supplemental_files.zip]

Archive with 9 entries (9 files):
- NAR-Supplementary file.pdf
- Sanger sequencing data.rar
- supplementary Table S5.xlsx
- Table S1. All identified novel transcript isoforms.xlsx
- table S2. List of DEG and DEI between floral buds and seedlings.csv
- Table S4. Primers used in this study.xlsx
- TableS6-the list of non-validated inclusions of exons missing from the reference sequence.xlsx
- Table_S3_base modifications.xlsx
- track_cluster_tair_code.ipynb
