# Supplementary material for: New insights into Arabidopsis transcriptome complexity revealed by direct sequencing of native RNAs
Source: Nucleic Acids Res. 2020 Jul 11;48(14):7700–11. doi: 10.1093/nar/gkaa588 (PMC7430643; doi:10.1093/nar/gkaa588)
Supplement: gkaa588_Supplemental_Files [file gkaa588_supplemental_files.zip › supplementary Table S5.xlsx]

## Sheet: SRAruns
Sample Description	GEO	Run	ReleaseDate	LoadDate	spots	bases	spots_with_mates	avgLength	size_MB	AssemblyName	download_path	Experiment	LibraryName	LibraryStrategy	LibrarySelection	LibrarySource	LibraryLayout	InsertSize	InsertDev	Platform	Model	SRAStudy	BioProject	Study_Pubmed_id	ProjectID	Sample	BioSample	SampleType	TaxID	ScientificName	SampleName	g1k_pop_code	source	g1k_analysis_group	Subject_ID	Sex	Disease	Tumor	Affection_Status	Analyte_Type	Histological_Type	Body_Site	CenterName	Submission	dbgap_study_accession	Consent	RunHash	ReadHash
14 days seedling	GSE104483	SRR6124087	43192.3	43010.7	24001710	7200513000	24001710	300	3088		https://sra-downloadb.be-md.ncbi.nlm.nih.gov/sos1/sra-pub-run-1/SRR6124087/SRR6124087.1	SRX3236740		RNA-Seq	cDNA	TRANSCRIPTOMIC	PAIRED	0	0	ILLUMINA	Illumina HiSeq 2000	SRP119244	PRJNA412814		412814	SRS2560466	SAMN07728547	simple	3702	Arabidopsis thaliana	GSM2801321							no					GEO	SRA616315		public	5FD2B3A4643C402EAAD987A77B6B5A81	95F8D126A974F3D12910B94DCFD9BD3F
14 days seedling	GSE104483	SRR6124088	43192.3	43010.8	26268533	7880559900	26268533	300	3376		https://sra-downloadb.be-md.ncbi.nlm.nih.gov/sos1/sra-pub-run-1/SRR6124088/SRR6124088.1	SRX3236741		RNA-Seq	cDNA	TRANSCRIPTOMIC	PAIRED	0	0	ILLUMINA	Illumina HiSeq 2000	SRP119244	PRJNA412814		412814	SRS2560467	SAMN07728546	simple	3702	Arabidopsis thaliana	GSM2801322							no					GEO	SRA616315		public	454E5EDD437DA0929DF38D2BA78D8B5C	436825248780BF070F6613310B161BF4
14 days seedling	GSE104483	SRR6124089	43192.3	43010.7	24780254	7434076200	24780254	300	3135		https://sra-downloadb.be-md.ncbi.nlm.nih.gov/sos2/sra-pub-run-11/SRR6124089/SRR6124089.1	SRX3236742		RNA-Seq	cDNA	TRANSCRIPTOMIC	PAIRED	0	0	ILLUMINA	Illumina HiSeq 2000	SRP119244	PRJNA412814		412814	SRS2560468	SAMN07728545	simple	3702	Arabidopsis thaliana	GSM2801323							no					GEO	SRA616315		public	BE14899B4A69333D0824394AAA8705C1	6B65900723AD8CF7DC7324CFB5FEE371
8-10 days buds	GSE139917	SRR10399319	2020-02-29 18:36:21	2019-11-06 08:04:25	30935525	7733881250	30935525	250	3220		https://sra-download.ncbi.nlm.nih.gov/traces/sra71/SRR/010155/SRR10399319	SRX7099478		RNA-Seq	cDNA	TRANSCRIPTOMIC	PAIRED	0	0	ILLUMINA	Illumina HiSeq 2500	SRP228567	PRJNA587623		587623	SRS5611740	SAMN13196093	simple	3702	Arabidopsis thaliana	GSM4148780							no					GEO	SRA991455		public	AB1ED654592A10B266D1D8E2E3DE2A82	7F71D9B15D23B33008427222A0238D85
8-10 days buds	GSE139917	SRR10399320	2020-02-29 18:36:21	2019-11-06 08:01:51	29090451	7272612750	29090451	250	2980		https://sra-download.ncbi.nlm.nih.gov/traces/sra21/SRR/010155/SRR10399320	SRX7099479		RNA-Seq	cDNA	TRANSCRIPTOMIC	PAIRED	0	0	ILLUMINA	Illumina HiSeq 2500	SRP228567	PRJNA587623		587623	SRS5611741	SAMN13196092	simple	3702	Arabidopsis thaliana	GSM4148781							no					GEO	SRA991455		public	5F59207098AE87548F23A33065D2798C	CF3CA875F0114A8C7F29F9488EA6A893
8-10 days buds	GSE139917	SRR10399321	2020-02-29 18:36:21	2019-11-06 08:00:29	27989317	6997329250	27989317	250	2840		https://sra-download.ncbi.nlm.nih.gov/traces/sra7/SRR/010155/SRR10399321	SRX7099480		RNA-Seq	cDNA	TRANSCRIPTOMIC	PAIRED	0	0	ILLUMINA	Illumina HiSeq 2500	SRP228567	PRJNA587623		587623	SRS5611742	SAMN13196091	simple	3702	Arabidopsis thaliana	GSM4148782							no					GEO	SRA991455		public	933F08B6DCD4DB0691B46DD965FFF038	47F12D6E1473B425F4EDE38A594724DD
8-10 days buds	GSE139917	SRR10399322	2020-02-29 18:36:21	2019-11-06 08:00:32	29419831	7354957750	29419831	250	2978		https://sra-download.ncbi.nlm.nih.gov/traces/sra7/SRR/010155/SRR10399322	SRX7099481		RNA-Seq	cDNA	TRANSCRIPTOMIC	PAIRED	0	0	ILLUMINA	Illumina HiSeq 2500	SRP228567	PRJNA587623		587623	SRS5611743	SAMN13196090	simple	3702	Arabidopsis thaliana	GSM4148783							no					GEO	SRA991455		public	4AFAD5288296DFCE0296A698DE1E380A	235BEB4C456B001FE5E65ED0F0388C26
14 days seedling	NA	ERR3764346	2019-12-19 23:43:00	2019-12-20 08:23:00	891731	678002151	0	760	545		https://sra-download.ncbi.nlm.nih.gov/traces/era0/ERR/ERR3764/ERR3764346	ERX3766449	col0_nanopore_drs_with_adapter_1	RNA-Seq	Oligo-dT	TRANSCRIPTOMIC	SINGLE	0	0	OXFORD_NANOPORE	MinION	ERP115501	PRJEB32782		596417	ERS3542691	SAMEA5739397	simple	3702	Arabidopsis thaliana	SAMEA5739397							no					UNIVERSITY OF DUNDEE	ERA2318708		public	9138650A770668E770B329A749DD279F	6873FDFBD951190DEDE13655779DF2DE
14 days seedling	NA	ERR3764350	2019-12-19 23:43:00	2019-12-21 22:56:00	1421265	909075430	0	639	727		https://sra-download.ncbi.nlm.nih.gov/traces/era0/ERR/ERR3764/ERR3764350	ERX3766453	col0_nanopore_drs_with_adapter_3	RNA-Seq	Oligo-dT	TRANSCRIPTOMIC	SINGLE	0	0	OXFORD_NANOPORE	MinION	ERP115501	PRJEB32782		596417	ERS3542693	SAMEA5739399	simple	3702	Arabidopsis thaliana	SAMEA5739399							no					UNIVERSITY OF DUNDEE	ERA2318708		public	75492B0DAB0368C98EFEFD70A104C951	30E677791F2962284BB88F0E46158BB6
