# Supplementary material for: New insights into Arabidopsis transcriptome complexity revealed by direct sequencing of native RNAs
Source: Nucleic Acids Res. 2020 Jul 11;48(14):7700–11. doi: 10.1093/nar/gkaa588 (PMC7430643; doi:10.1093/nar/gkaa588)
Supplement: gkaa588_Supplemental_Files [file gkaa588_supplemental_files.zip › Table S1. All identified novel transcript isoforms.xlsx]

## Sheet: Table
Gene	Isoform	Coverage	buds1	buds2	seedling1	seedling2	nearest_ref	Description_missing_exon	Description_extra_exon	Class	Type	Length	Coverage_gene	buds1_gene	buds2_gene	seedling1_gene	seedling2_gene
AT1G01046	2c828a9c-6a23-496b-a2fd-d739bbcb3565	14	4.66667	1.75	4.66667	2.91667	rna-NR_138613.1	No miss exon.	5 primer extra: exon 1 to 9;3 primer extra: exon 2 to 10	3'extra	New	3128	30	9.18841	4.01087	8.05797	5.74275
AT1G01046	acc26a87-46e4-46ca-b923-444bd87da6ee	13	4.52174	2.26087	3.3913	2.82609	rna-NR_138613.1	No miss exon.	5 primer extra: exon 1 to 6;3 primer extra: exon 2 to 7	3'extra	New	2199	30	9.18841	4.01087	8.05797	5.74275
AT1G01300	4dcb2c3f-370d-4fba-8a4a-a84ba73af250	10.3333	3.73148	4.30556	1.72222	0.574074	rna-NM_100012.3	5 primer miss: exon 1 to 1;3 primer miss: exon 2 to 2	5 primer extra: exon 1 to 1;3 primer extra: exon 2 to 2	3'extra	New	1610	296	102.706	116.852	44.0309	30.4105
AT1G01470	6979b591-2d6d-474c-80e2-7d0aa9136b90	16.1667	2.08602	3.38978	5.99731	4.69355	rna-NM_100029.6	No miss exon.	3 primer extra: exon 3 to 3	3'extra	New	552	656	114.503	112.797	214.276	211.424
AT1G01490	68fb1763-99f1-433a-8418-3928d99b82c7	17.4	5.72927	3.60732	2.97073	5.09268	rna-NM_100031.5	5 primer miss: exon 1 to 2;3 primer miss: exon 2 to 3	5 primer extra: exon 1 to 1;3 primer extra: exon 2 to 2	3'extra	New	582	161	54.2914	28.7272	22.6369	53.3445
AT1G02790	5745bfce-3b07-4344-abc4-77aee0f0188e	7	2.625	4.375	0	0	rna-NM_100158.3	No miss exon.	3 primer extra: exon 5 to 5	3'extra	New	1555	940	516.115	408.885	0	0
AT1G03540	a17fc13a-2501-4939-bf92-dac6f3802745	5	3.75	0	1.25	0	rna-NM_100236.2	No miss exon.	5 primer extra: exon 1 to 2;3 primer extra: exon 2 to 3	3'extra	New	4094	5	3.75	0	1.25	0
AT1G03680	fc79f71d-3369-4e00-85cc-902d085d98ce	7.47619	1.15018	2.10867	2.68376	1.53358	rna-NM_179254.7	5 primer miss: exon 1 to 1;3 primer miss: exon 2 to 2	5 primer extra: exon 1 to 1;3 primer extra: exon 2 to 2	3'extra	New	492	843	185.5	169.762	242.603	236.135
AT1G03820	996fb1cf-b60e-4a88-9674-5006527823f0	13.55	3.91444	3.01111	3.01111	3.61333	rna-NM_100261.4	5 primer miss: exon 1 to 1;3 primer miss: exon 2 to 2	5 primer extra: exon 1 to 1;3 primer extra: exon 2 to 2	3'extra	New	960	80	21.915	18.1358	18.1358	19.8134
AT1G03820	2b02051b-84ab-493c-ae2d-d815fafe0831	11.3	2.69048	2.69048	2.69048	3.22857	rna-NM_100261.4	5 primer miss: exon 1 to 1;3 primer miss: exon 2 to 2	5 primer extra: exon 1 to 1;3 primer extra: exon 2 to 2	3'extra	New	704	80	21.915	18.1358	18.1358	19.8134
AT1G03820	3efbfb98-0bb6-45c0-96c4-daffdc3453b9	11.55	2.95465	2.68605	2.68605	3.22326	rna-NM_100261.4	5 primer miss: exon 1 to 1;3 primer miss: exon 2 to 2	5 primer extra: exon 1 to 1;3 primer extra: exon 2 to 2	3'extra	New	833	80	21.915	18.1358	18.1358	19.8134
AT1G04027	b74991d1-3e4f-408f-b529-1451dbaf4432	12.5	4.16667	4.16667	0.833333	3.33333	rna-NR_138635.1	No miss exon.	5 primer extra: exon 1 to 8;3 primer extra: exon 2 to 9	3'extra	New	1080	22	9.91667	4.16667	1.41667	4.5
AT1G04277	b9b9055e-5189-48d8-8034-a57c02086889	6	1.09091	2.18182	1.63636	1.09091	rna-NR_138684.1	No miss exon.	5 primer extra: exon 1 to 1;3 primer extra: exon 2 to 2	3'extra	New	1223	1042	368.63	278.815	178.179	210.376
AT1G04277	c30b2fa5-0a27-4f60-88af-092b5b97ac7e	377	133.855	100.767	68.6822	73.6955	rna-NR_138684.1	No miss exon.	5 primer extra: exon 1 to 2;3 primer extra: exon 2 to 3	3'extra	New	453	1042	368.63	278.815	178.179	210.376
AT1G04277	1597af86-902a-4532-a8da-62885ae51557	626	227.011	168.851	101.936	128.202	rna-NR_138684.1	No miss exon.	5 primer extra: exon 1 to 2;3 primer extra: exon 2 to 3	3'extra	New	668	1042	368.63	278.815	178.179	210.376
AT1G04277	9a9b047c-991f-4d80-a719-08b1175d145e	12	3.27273	2.18182	1.09091	5.45455	rna-NR_138684.1	No miss exon.	5 primer extra: exon 1 to 2;3 primer extra: exon 2 to 3	3'extra	New	608	1042	368.63	278.815	178.179	210.376
AT1G04423	45d324b8-770d-47cc-b041-2e8afeb3adc1	37	7.19444	8.22222	7.19444	14.3889	rna-NR_138713.1	No miss exon.	5 primer extra: exon 1 to 1;3 primer extra: exon 2 to 2	3'extra	New	716	39	7.19444	8.22222	7.19444	14.3889
AT1G04463	c98184ea-0bd7-4233-a3d1-e0d7748cb475	5	1.66667	1.66667	0.833333	0.833333	rna-NR_138720.1	No miss exon.	5 primer extra: exon 1 to 6;3 primer extra: exon 2 to 7	3'extra	New	2463	9	3	3	2.16667	0.833333
AT1G04800	5f2228f7-d0c1-4b66-a2d8-a9c8d537bf01	41.75	11.356	4.008	10.354	16.032	rna-NM_100358.3	5 primer miss: exon 1 to 1;3 primer miss: exon 2 to 2	5 primer extra: exon 1 to 1;3 primer extra: exon 2 to 2	3'extra	New	384	217	51.717	26.647	62.6796	74.9565
AT1G04800	be635ceb-d304-4558-8832-3b474229284f	44.75	12.2977	4.78244	10.9313	16.7385	rna-NM_100358.3	5 primer miss: exon 1 to 1;3 primer miss: exon 2 to 2	5 primer extra: exon 1 to 1;3 primer extra: exon 2 to 2	3'extra	New	376	217	51.717	26.647	62.6796	74.9565
AT1G04820	654cf109-b8c5-4f25-86c5-61336ef93049	12.6725	4.17696	3.61059	1.6991	3.18582	rna-NM_100360.4	3 primer miss: exon 3 to 3	3 primer extra: exon 3 to 3	3'extra	New	1136	1358	480.429	377.817	221.319	266.434
AT1G05010	cbb9f9c4-b323-46ec-bc4f-6b39e6abcfc8	12	2.18182	0	2.18182	7.63636	rna-NM_100380.4	No miss exon.	3 primer extra: exon 5 to 5	3'extra	New	1199	690	42.2593	27.3049	254.549	339.887
AT1G05010	62c108d2-bac0-4a23-85d3-fdb2c5ef07a0	8	0	1.14286	1.14286	5.71429	rna-NM_100380.4	No miss exon.	3 primer extra: exon 5 to 5	3'extra	New	1140	690	42.2593	27.3049	254.549	339.887
AT1G05850	cd0466c9-f153-47f1-8639-336ada6ec51c	9.49231	2.18323	2.08831	2.18323	3.03754	rna-NM_100466.5	No miss exon.	3 primer extra: exon 5 to 5	3'extra	New	1265	1455	372.563	340.597	336.651	377.19
AT1G06033	b3b1cb86-6d58-498d-974f-04181984147b	6.33333	2.77083	1.38542	0.989583	1.1875	rna-NR_139009.1	No miss exon.	5 primer extra: exon 1 to 3;3 primer extra: exon 2 to 4	3'extra	New	607	783	316.339	207.053	126.542	125.066
AT1G06033	9653d3de-2692-482e-a31c-0913d5e34edb	6.33333	2.77083	1.38542	0.989583	1.1875	rna-NR_139009.1	No miss exon.	5 primer extra: exon 1 to 3;3 primer extra: exon 2 to 4	3'extra	New	491	783	316.339	207.053	126.542	125.066
AT1G06033	1755c1d2-3810-412e-a4bb-51cca742be11	6.33333	2.77083	1.38542	0.989583	1.1875	rna-NR_139009.1	No miss exon.	5 primer extra: exon 1 to 3;3 primer extra: exon 2 to 4	3'extra	New	494	783	316.339	207.053	126.542	125.066
AT1G06033	c3bc9a4e-7f4c-43f2-b08f-4173d59f9987	67.3333	29.6846	18.1004	8.68817	10.8602	rna-NR_139009.1	No miss exon.	5 primer extra: exon 1 to 3;3 primer extra: exon 2 to 4	3'extra	New	650	783	316.339	207.053	126.542	125.066
AT1G06033	aa411cd5-f7d3-4693-8829-9c81d2902b76	13	1.08333	5.41667	3.25	3.25	rna-NR_139009.1	No miss exon.	5 primer extra: exon 1 to 1;3 primer extra: exon 2 to 2	3'extra	New	1195	783	316.339	207.053	126.542	125.066
AT1G06033	07d02405-365b-40b7-bd11-6c67e74bfa56	6.33333	2.77083	1.38542	0.989583	1.1875	rna-NR_139009.1	No miss exon.	5 primer extra: exon 1 to 3;3 primer extra: exon 2 to 4	3'extra	New	569	783	316.339	207.053	126.542	125.066
AT1G06033	9047adf1-5d23-424e-b0d2-7f000bea90fa	664.833	271.321	177.994	110.645	104.872	rna-NR_139009.1	No miss exon.	5 primer extra: exon 1 to 3;3 primer extra: exon 2 to 4	3'extra	New	687	783	316.339	207.053	126.542	125.066
AT1G06087	e7848212-32c7-4251-8071-40b470811fca	12.8333	5.42254	2.71127	2.16901	2.53052	rna-NR_139019.1	No miss exon.	5 primer extra: exon 1 to 5;3 primer extra: exon 2 to 6	3'extra	New	644	944	326.061	260.037	169.037	169.865
AT1G06087	38ef12b7-486e-4c1d-9976-af0460aeff0e	12.8333	5.42254	2.71127	2.16901	2.53052	rna-NR_139019.1	No miss exon.	5 primer extra: exon 1 to 5;3 primer extra: exon 2 to 6	3'extra	New	661	944	326.061	260.037	169.037	169.865
AT1G06087	a0d0244e-19a5-4b97-829d-077f09d031a1	7	3.5	3.5	0	0	rna-NR_139019.1	No miss exon.	5 primer extra: exon 1 to 5;3 primer extra: exon 2 to 6	3'extra	New	683	944	326.061	260.037	169.037	169.865
AT1G06087	0cac0ccf-3e08-4a35-a4d6-af25af776cbe	38.5	19.7436	8.88462	5.92308	3.94872	rna-NR_139019.1	No miss exon.	5 primer extra: exon 1 to 6;3 primer extra: exon 2 to 7	3'extra	New	749	944	326.061	260.037	169.037	169.865
AT1G06087	05bb9213-ad70-4523-ba5d-a9e5dc0f622e	13.8333	5.76389	3.07407	2.30556	2.68981	rna-NR_139019.1	No miss exon.	5 primer extra: exon 1 to 5;3 primer extra: exon 2 to 6	3'extra	New	685	944	326.061	260.037	169.037	169.865
AT1G06087	6b40c411-2b6b-4e36-9a07-01488f25410a	23.8333	9.88211	4.65041	4.65041	4.65041	rna-NR_139019.1	No miss exon.	5 primer extra: exon 1 to 5;3 primer extra: exon 2 to 6	3'extra	New	726	944	326.061	260.037	169.037	169.865
AT1G06087	185ad6ec-7701-4bbb-8e83-7975ce38e6c7	790.333	266.237	231.794	146.151	146.151	rna-NR_139019.1	No miss exon.	5 primer extra: exon 1 to 6;3 primer extra: exon 2 to 7	3'extra	New	798	944	326.061	260.037	169.037	169.865
AT1G06087	7b2cb4d4-f8c4-4380-a1ea-c7d7fdee67de	12.8333	5.42254	2.71127	2.16901	2.53052	rna-NR_139019.1	No miss exon.	5 primer extra: exon 1 to 5;3 primer extra: exon 2 to 6	3'extra	New	638	944	326.061	260.037	169.037	169.865
AT1G06283	3260a8ca-e011-40b0-8e29-1c24fc28ee01	28	7.25926	3.11111	8.2963	9.33333	rna-NR_139054.1	No miss exon.	5 primer extra: exon 1 to 1;3 primer extra: exon 2 to 2	3'extra	New	502	66	15.7033	6.45792	23.0379	19.8008
AT1G06423	e9e88d6a-7456-40a0-b536-f34c58dcf92d	5	2.5	0	1.25	1.25	rna-NR_139081.1	No miss exon.	5 primer extra: exon 1 to 9;3 primer extra: exon 2 to 10	3'extra	New	1525	5	2.5	0	1.25	1.25
AT1G06680	bf468ee9-085f-4cac-afd4-b3ea92230b50	20.1131	3.5934	3.74313	4.94093	7.83562	rna-NM_100545.7	3 primer miss: exon 3 to 4	3 primer extra: exon 3 to 3	3'extra	New	1082	6239	1049.34	885.539	1978.19	2311.93
AT1G06680	307acca1-7bff-4874-be88-25a185c1b0e4	8.26806	1.70611	1.09366	2.01233	3.45596	rna-NM_100545.7	3 primer miss: exon 3 to 4	3 primer extra: exon 3 to 3	3'extra	New	980	6239	1049.34	885.539	1978.19	2311.93
AT1G06750	0cb19af9-b81e-4145-82c6-9ea294c8515a	7	0.875	1.75	0.875	3.5	rna-NM_001197995.1	5 primer miss: exon 1 to 8;3 primer miss: exon 2 to 9	5 primer extra: exon 1 to 1;3 primer extra: exon 2 to 2	3'extra	New	2601	19	2.875	5.58333	0.875	5.66667
AT1G07135	56805bf2-d1e0-453a-bc27-3b4e490c04d8	404	125.811	86.7146	103.757	87.7171	rna-NM_100587.4	5 primer miss: exon 1 to 1;3 primer miss: exon 2 to 2	5 primer extra: exon 1 to 1;3 primer extra: exon 2 to 2	3'extra	New	321	865	271.475	185.424	220.608	187.494
AT1G07243	7206705e-4811-49ef-8e20-e2726a6f1a0c	105	42.4038	33.3173	15.1442	14.1346	rna-NR_139213.1	No miss exon.	5 primer extra: exon 1 to 4;3 primer extra: exon 2 to 5	3'extra	New	2101	119	43.5467	36.7459	18.5728	14.1346
AT1G07243	2909301c-a485-4eb6-9e7e-3de7097cd6d7	8	1.14286	3.42857	3.42857	0	rna-NR_139213.1	No miss exon.	5 primer extra: exon 1 to 3;3 primer extra: exon 2 to 4	3'extra	New	2265	119	43.5467	36.7459	18.5728	14.1346
AT1G07310	383fa8ed-9ffe-45bf-977c-7f9f9d1e99e8	9	2.25	3.375	2.25	1.125	rna-NM_100605.3	5 primer miss: exon 1 to 1;3 primer miss: exon 2 to 2	5 primer extra: exon 1 to 2;3 primer extra: exon 2 to 3	3'extra	New	2555	115	31.25	28.375	33.25	22.125
AT1G07615	47543e0f-8c62-41df-b891-effd2c883a9a	8	0	0	2.28571	5.71429	rna-NM_001084007.2	5 primer miss: exon 1 to 4;3 primer miss: exon 2 to 5	5 primer extra: exon 1 to 2;3 primer extra: exon 2 to 3	3'extra	New	423	52	8.32368	3.05601	11.641	22.9793
AT1G07615	54681400-d065-4f67-b19a-3b67c08719b6	10	2.22222	0	3.33333	4.44444	rna-NM_001084007.2	5 primer miss: exon 1 to 4;3 primer miss: exon 2 to 5	5 primer extra: exon 1 to 2;3 primer extra: exon 2 to 3	3'extra	New	420	52	8.32368	3.05601	11.641	22.9793
AT1G07730	f6bb772f-20bb-4ee0-a5ba-f9d87cb91125	10	3.33333	4.44444	0	2.22222	rna-NM_202053.1	No miss exon.	5 primer extra: exon 1 to 1;3 primer extra: exon 2 to 2	3'extra	New	2680	11	3.33333	4.44444	0	2.22222
AT1G08480	6de49ed7-5535-46e8-8264-4d68b6278b37	5.7	2.44286	2.44286	0	0.814286	rna-NM_100721.5	5 primer miss: exon 1 to 2;3 primer miss: exon 2 to 3	5 primer extra: exon 1 to 1;3 primer extra: exon 2 to 2	3'extra	New	593	451	149.315	108.462	77.3515	115.872
AT1G08937	4f5fa1c4-35f1-4330-81bf-6309604780f1	19.9762	9.81287	2.97891	3.50459	3.67982	rna-NR_139526.1	No miss exon.	5 primer extra: exon 1 to 5;3 primer extra: exon 2 to 6	3'extra	New	679	1957	734.483	481.637	358.365	356.516
AT1G08937	626d1cea-9676-44ad-8a24-e5762c72e558	1709.48	644.603	436.361	321.828	306.683	rna-NR_139526.1	No miss exon.	5 primer extra: exon 1 to 6;3 primer extra: exon 2 to 7	3'extra	New	766	1957	734.483	481.637	358.365	356.516
AT1G08937	fd62f9e4-35d9-489f-8239-c0945c4cc859	32.9762	16.0986	5.1931	5.97207	5.71241	rna-NR_139526.1	No miss exon.	5 primer extra: exon 1 to 6;3 primer extra: exon 2 to 7	3'extra	New	706	1957	734.483	481.637	358.365	356.516
AT1G08937	3e71c3ff-0aab-4878-a83d-d59057307afb	12	4.36364	0	3.27273	4.36364	rna-NR_139526.1	No miss exon.	5 primer extra: exon 1 to 6;3 primer extra: exon 2 to 7	3'extra	New	696	1957	734.483	481.637	358.365	356.516
AT1G08937	5e29709d-eb2b-4204-b74f-546aa4c80e36	11	2.2	2.2	1.1	5.5	rna-NR_139526.1	No miss exon.	5 primer extra: exon 1 to 5;3 primer extra: exon 2 to 6	3'extra	New	492	1957	734.483	481.637	358.365	356.516
AT1G08937	5dcd8aba-38bf-40c8-ac5b-485ca27e9e49	6	1.2	3.6	1.2	0	rna-NR_139526.1	No miss exon.	5 primer extra: exon 1 to 6;3 primer extra: exon 2 to 7	3'extra	New	687	1957	734.483	481.637	358.365	356.516
AT1G08937	d0c9e1b0-54c7-430b-8653-6d730202ef76	37.9762	17.8373	6.04167	6.61706	7.48016	rna-NR_139526.1	No miss exon.	5 primer extra: exon 1 to 6;3 primer extra: exon 2 to 7	3'extra	New	698	1957	734.483	481.637	358.365	356.516
AT1G08937	4f5fa1c4-35f1-4330-81bf-6309604780f1	19.9762	9.81287	2.97891	3.50459	3.67982	rna-NR_139526.1	No miss exon.	5 primer extra: exon 1 to 2;3 primer extra: exon 2 to 3	3'extra	New	679	1957	734.483	481.637	358.365	356.516
AT1G08937	ee52b840-0092-4886-91ef-928cd7f48481	19.9762	9.81287	2.97891	3.50459	3.67982	rna-NR_139526.1	No miss exon.	5 primer extra: exon 1 to 5;3 primer extra: exon 2 to 6	3'extra	New	705	1957	734.483	481.637	358.365	356.516
AT1G08937	fcd86a2d-b651-4b89-b545-30ac69727a13	5	1.25	3.75	0	0	rna-NR_139526.1	No miss exon.	5 primer extra: exon 1 to 6;3 primer extra: exon 2 to 7	3'extra	New	682	1957	734.483	481.637	358.365	356.516
AT1G08937	27b2ebdc-ca70-43b0-a61b-338ac9cba5ae	32	8.25806	12.3871	5.16129	6.19355	rna-NR_139526.1	No miss exon.	5 primer extra: exon 1 to 5;3 primer extra: exon 2 to 6	3'extra	New	745	1957	734.483	481.637	358.365	356.516
AT1G08937	de0ff82c-fdc5-483f-be94-c02703128389	6	2.4	0	1.2	2.4	rna-NR_139526.1	No miss exon.	5 primer extra: exon 1 to 6;3 primer extra: exon 2 to 7	3'extra	New	686	1957	734.483	481.637	358.365	356.516
AT1G08937	c6b6283c-f589-4d03-aeb4-bd027a71d247	19.9762	9.81287	2.97891	3.50459	3.67982	rna-NR_139526.1	No miss exon.	5 primer extra: exon 1 to 5;3 primer extra: exon 2 to 6	3'extra	New	700	1957	734.483	481.637	358.365	356.516
AT1G08937	ef3c6f57-1b28-4395-b020-92559f8e4de6	7	2.33333	1.16667	0	3.5	rna-NR_139526.1	No miss exon.	5 primer extra: exon 1 to 3;3 primer extra: exon 2 to 4	3'extra	New	340	1957	734.483	481.637	358.365	356.516
AT1G09070	2357a046-e100-43b3-a9f4-2942e510ec28	5.88889	2.20833	1.17778	1.76667	0.736111	rna-NM_100778.3	5 primer miss: exon 1 to 1;3 primer miss: exon 2 to 2	5 primer extra: exon 1 to 1;3 primer extra: exon 2 to 2	3'extra	New	1112	1713	634.343	507.415	305.999	264.242
AT1G09070	d4adebb1-31d6-4917-bb11-4c4cbd16d851	24.2758	8.71073	6.42595	4.71236	4.42676	rna-NM_100778.3	5 primer miss: exon 1 to 1;3 primer miss: exon 2 to 2	5 primer extra: exon 1 to 1;3 primer extra: exon 2 to 2	3'extra	New	1178	1713	634.343	507.415	305.999	264.242
AT1G09087	94450d7f-386f-4a65-b32a-5327205e2697	78.2105	34.3783	15.4702	11.1729	17.1891	rna-NR_139560.1	No miss exon.	5 primer extra: exon 1 to 3;3 primer extra: exon 2 to 4	3'extra	New	711	1928	737.363	566.997	280.481	325.158
AT1G09087	fe447434-9ccf-460b-9632-0d085ee51358	607.711	256.393	164.405	79.2666	107.646	rna-NR_139560.1	No miss exon.	5 primer extra: exon 1 to 3;3 primer extra: exon 2 to 4	3'extra	New	720	1928	737.363	566.997	280.481	325.158
AT1G09087	b846c6ab-c927-49c4-8056-7f45c4fba7ed	5.21053	1.30263	2.17105	0.651316	1.08553	rna-NR_139560.1	No miss exon.	5 primer extra: exon 1 to 3;3 primer extra: exon 2 to 4	3'extra	New	624	1928	737.363	566.997	280.481	325.158
AT1G09087	6c58cc38-cda1-4644-bfee-b4eeeaf3ddc7	21.8772	5.89001	5.04858	6.73144	4.20715	rna-NR_139560.1	No miss exon.	5 primer extra: exon 1 to 3;3 primer extra: exon 2 to 4	3'extra	New	642	1928	737.363	566.997	280.481	325.158
AT1G09087	ea403142-2ff8-4990-a4cb-f865988622fa	6.21053	2.94183	0.980609	0.65374	1.63435	rna-NR_139560.1	No miss exon.	5 primer extra: exon 1 to 3;3 primer extra: exon 2 to 4	3'extra	New	487	1928	737.363	566.997	280.481	325.158
AT1G09087	936b0823-f93e-470b-b03f-9e34b1dcd2c4	854.211	307.516	281.157	130.816	134.721	rna-NR_139560.1	No miss exon.	5 primer extra: exon 1 to 3;3 primer extra: exon 2 to 4	3'extra	New	737	1928	737.363	566.997	280.481	325.158
AT1G09087	f7a9aeda-6c8c-4db8-b582-5bd93f393c88	141.877	59.2775	36.9269	24.294	21.3788	rna-NR_139560.1	No miss exon.	5 primer extra: exon 1 to 3;3 primer extra: exon 2 to 4	3'extra	New	728	1928	737.363	566.997	280.481	325.158
AT1G09087	fc949a47-2a57-4308-b94e-444ec2f18766	10.2105	4.71255	2.35628	1.57085	1.57085	rna-NR_139560.1	No miss exon.	5 primer extra: exon 1 to 3;3 primer extra: exon 2 to 4	3'extra	New	628	1928	737.363	566.997	280.481	325.158
AT1G09087	9acfbc99-c63a-4c64-9c7a-102d396aa264	12.2105	5.69825	3.25614	1.62807	1.62807	rna-NR_139560.1	No miss exon.	5 primer extra: exon 1 to 2;3 primer extra: exon 2 to 3	3'extra	New	1321	1928	737.363	566.997	280.481	325.158
AT1G09087	c9050427-91f9-4dad-ac34-c7d87ed040fc	124.711	48.4985	38.972	15.5888	21.6511	rna-NR_139560.1	No miss exon.	5 primer extra: exon 1 to 3;3 primer extra: exon 2 to 4	3'extra	New	721	1928	737.363	566.997	280.481	325.158
AT1G09087	e55a63c0-594f-4f1a-857d-2f5ca9454d19	9.21053	1.97368	3.61842	1.31579	2.30263	rna-NR_139560.1	No miss exon.	5 primer extra: exon 1 to 3;3 primer extra: exon 2 to 4	3'extra	New	585	1928	737.363	566.997	280.481	325.158
AT1G09087	ac9f98f8-c78c-4a96-92b3-8bcf9bc4f1c3	6.21053	1.49053	2.73263	0.745263	1.24211	rna-NR_139560.1	No miss exon.	5 primer extra: exon 1 to 3;3 primer extra: exon 2 to 4	3'extra	New	628	1928	737.363	566.997	280.481	325.158
AT1G09310	220fac0c-b6f5-407a-b48c-b67a3fb380f9	6.98046	2.44928	0.326571	1.38793	2.81668	rna-NM_100801.3	5 primer miss: exon 1 to 1;3 primer miss: exon 2 to 2	5 primer extra: exon 1 to 1;3 primer extra: exon 2 to 2	3'extra	New	728	2320	501.355	366.95	616.286	823.408
AT1G09473	cbd54d1c-cd00-47b0-b9b7-c46cba51c01c	17	2.125	0	7.4375	7.4375	rna-NR_139632.1	No miss exon.	5 primer extra: exon 1 to 2;3 primer extra: exon 2 to 3	3'extra	New	639	20	2.125	0	7.4375	7.4375
AT1G09487	5ea48777-bf77-4c27-bc4e-eac7fc161d3e	208.948	78.1498	64.1651	31.2599	35.3731	rna-NR_139634.1	5 primer miss: exon 1 to 1;3 primer miss: exon 2 to 2	5 primer extra: exon 1 to 9;3 primer extra: exon 2 to 10	3'extra	New	1166	312	114.005	106.895	41.8508	47.2494
AT1G09487	5712eacc-489e-4e35-bbb6-1dc42e1db67a	8.94795	3.1581	3.33355	1.22815	1.22815	rna-NR_139634.1	5 primer miss: exon 1 to 1;3 primer miss: exon 2 to 2	5 primer extra: exon 1 to 9;3 primer extra: exon 2 to 10	3'extra	New	1099	312	114.005	106.895	41.8508	47.2494
AT1G09487	0922dbb5-65fc-451b-aa9c-86c51afee9fe	7.94795	2.86126	3.17918	0.794795	1.11271	rna-NR_139634.1	5 primer miss: exon 1 to 1;3 primer miss: exon 2 to 2	5 primer extra: exon 1 to 9;3 primer extra: exon 2 to 10	3'extra	New	1091	312	114.005	106.895	41.8508	47.2494
AT1G09487	c84c687a-bee7-472c-82e5-36374f1c89c4	5.94795	2.09927	2.33253	0.816385	0.699758	rna-NR_139634.1	5 primer miss: exon 1 to 1;3 primer miss: exon 2 to 2	5 primer extra: exon 1 to 9;3 primer extra: exon 2 to 10	3'extra	New	1103	312	114.005	106.895	41.8508	47.2494
AT1G11125	6d6dbfd0-51d8-412a-8e45-667c04c059a7	8.83333	4.12222	2.35556	1.76667	0.588889	rna-NM_001198030.2	5 primer miss: exon 1 to 1;3 primer miss: exon 2 to 2	5 primer extra: exon 1 to 1;3 primer extra: exon 2 to 2	3'extra	New	2994	21	9.90556	5.25556	3.51667	2.32222
AT1G11735	ce7c6831-3bc0-4076-8034-523f03f7b789	6	0	1.2	2.4	2.4	rna-NR_139738.1	No miss exon.	5 primer extra: exon 1 to 1;3 primer extra: exon 2 to 2	3'extra	New	657	9	0	2.2	2.4	4.4
AT1G11860	8ba62168-9304-4e58-85ea-ae264f6b6e46	8.34135	1.85363	2.6646	1.39022	2.43289	rna-NM_001332004.1	5 primer miss: exon 1 to 1;3 primer miss: exon 4 to 4	3 primer extra: exon 3 to 3	3'extra	New	1304	1100	286.859	255.61	287.597	268.933
AT1G12090	c6742506-2c0b-4002-8741-bdd4c464cd0d	156.853	31.081	33.9175	46.531	45.3239	rna-NM_101081.3	5 primer miss: exon 1 to 1;3 primer miss: exon 2 to 2	5 primer extra: exon 1 to 1;3 primer extra: exon 2 to 2	3'extra	New	677	3434	677.863	718.567	1014.35	1015.22
AT1G12090	b4f9246b-1a62-48bd-9f5d-fb50257e8390	134.232	26.3235	29.1163	39.8715	38.9208	rna-NM_101081.3	5 primer miss: exon 1 to 1;3 primer miss: exon 2 to 2	5 primer extra: exon 1 to 1;3 primer extra: exon 2 to 2	3'extra	New	447	3434	677.863	718.567	1014.35	1015.22
AT1G12090	f2caddab-4ee1-407a-a86e-8b1053637803	156.032	30.9052	33.7367	46.3277	45.0625	rna-NM_101081.3	5 primer miss: exon 1 to 1;3 primer miss: exon 2 to 2	5 primer extra: exon 1 to 1;3 primer extra: exon 2 to 2	3'extra	New	682	3434	677.863	718.567	1014.35	1015.22
AT1G12090	2fa69856-f838-4f12-8f9e-4695a90caa54	436.365	86.0638	86.8357	128.774	134.692	rna-NM_101081.3	5 primer miss: exon 1 to 1;3 primer miss: exon 2 to 2	5 primer extra: exon 1 to 1;3 primer extra: exon 2 to 2	3'extra	New	683	3434	677.863	718.567	1014.35	1015.22
AT1G12090	6eb89364-f681-4b73-ab65-aa68d0b8cb28	156.032	30.9052	33.7367	46.3277	45.0625	rna-NM_101081.3	5 primer miss: exon 1 to 1;3 primer miss: exon 2 to 2	5 primer extra: exon 1 to 1;3 primer extra: exon 2 to 2	3'extra	New	631	3434	677.863	718.567	1014.35	1015.22
AT1G12090	1463f108-1d91-4e35-a662-668aaf21b293	156.603	31.0434	33.8765	46.4747	45.2088	rna-NM_101081.3	5 primer miss: exon 1 to 1;3 primer miss: exon 2 to 2	5 primer extra: exon 1 to 1;3 primer extra: exon 2 to 2	3'extra	New	636	3434	677.863	718.567	1014.35	1015.22
AT1G12090	39661b42-76f5-4d31-82f4-cbf5d7d165c5	134.232	26.3235	29.1163	39.8715	38.9208	rna-NM_101081.3	5 primer miss: exon 1 to 1;3 primer miss: exon 2 to 2	5 primer extra: exon 1 to 1;3 primer extra: exon 2 to 2	3'extra	New	672	3434	677.863	718.567	1014.35	1015.22
AT1G12090	690739fd-0ee3-424c-b066-0b7eb8d069d4	156.603	31.0434	33.8765	46.4747	45.2088	rna-NM_101081.3	5 primer miss: exon 1 to 1;3 primer miss: exon 2 to 2	5 primer extra: exon 1 to 1;3 primer extra: exon 2 to 2	3'extra	New	683	3434	677.863	718.567	1014.35	1015.22
AT1G12120	27cc9acc-df56-4427-bd3f-f16e75f7b3d9	5.58333	2.95588	0.985294	0.328431	1.31373	rna-NM_101084.4	No miss exon.	3 primer extra: exon 4 to 4	3'extra	New	1811	128	38.5304	26.4123	33.2898	29.7676
AT1G12850	5260f2c1-ca98-4623-85eb-80a55aca33de	8.83333	4.67647	0.519608	2.07843	1.55882	rna-NM_101156.3	No miss exon.	3 primer extra: exon 3 to 3	3'extra	New	1461	144	52.5458	23.5202	30.1	34.834
AT1G12910	490ac9f2-ab3d-45fa-a73a-1cef55f3b0b2	50.5	16.3232	8.67172	12.7525	12.7525	rna-NM_101162.3	5 primer miss: exon 1 to 1;3 primer miss: exon 2 to 2	5 primer extra: exon 1 to 1;3 primer extra: exon 2 to 2	3'extra	New	1047	111	37.2232	19.1217	27.6025	27.0525
AT1G12930	2a94485e-ba42-4fc5-968f-a149b4c63c00	5	1.25	1.25	0	2.5	rna-NM_101164.5	5 primer miss: exon 1 to 12;3 primer miss: exon 14 to 24	3 primer extra: exon 2 to 5	3'extra	New	1341	33	5.43559	13.5659	5.25803	5.7405
AT1G14900	5f29d164-f200-4c06-9c90-b2253e80ba30	35	13.3824	18.5294	0.514706	2.57353	rna-NM_101359.4	No miss exon.	3 primer extra: exon 3 to 3	3'extra	New	882	333	154.255	122.614	23.844	31.2865
AT1G15820	a2237bff-bb26-4e0c-8102-ad39b7206844	222.667	32.5976	45.1351	69.7087	75.2252	rna-NM_101450.5	5 primer miss: exon 1 to 1;3 primer miss: exon 2 to 2	5 primer extra: exon 1 to 1;3 primer extra: exon 2 to 2	3'extra	New	297	542	80.7056	104.667	166.01	188.617
AT1G16330	f4f69d58-27e6-459e-babe-55e378b1cc8b	8	3.42857	2.28571	0	2.28571	rna-NM_101499.4	No miss exon.	3 primer extra: exon 24 to 24	3'extra	New	2265	15	3.42857	2.28571	0	2.28571
AT1G17880	46b79e4b-85a0-4dfa-9636-ce6039247c52	6	3.6	0	1.2	1.2	rna-NM_101651.4	No miss exon.	3 primer extra: exon 7 to 7	3'extra	New	671	1045	344.356	356.303	166.093	162.248
AT1G18210	3278c409-7070-4d81-86bc-eb1529ac5602	14	6.46154	5.38462	2.15385	0	rna-NM_179355.1	5 primer miss: exon 1 to 1	3 primer extra: exon 3 to 3	3'extra	New	1422	796	296.777	259.221	138.066	99.9366
AT1G19380	4f271caa-bffd-425e-98e4-193a2f464996	159.882	62.9837	41.1816	27.1314	28.5849	rna-NM_101795.5	5 primer miss: exon 1 to 1;3 primer miss: exon 2 to 2	5 primer extra: exon 1 to 1;3 primer extra: exon 2 to 2	3'extra	New	606	395	140.48	97.0234	79.5911	76.4052
AT1G19380	4f271caa-bffd-425e-98e4-193a2f464996	159.882	62.9837	41.1816	27.1314	28.5849	rna-NM_101795.5	No miss exon.	5 primer extra: exon 1 to 1	3'extra	New	608	395	140.48	97.0234	79.5911	76.4052
AT1G19380	4f271caa-bffd-425e-98e4-193a2f464996	159.882	62.9837	41.1816	27.1314	28.5849	rna-NM_101795.5	No miss exon.	5 primer extra: exon 1 to 1	3'extra	New	606	395	140.48	97.0234	79.5911	76.4052
AT1G19380	4f271caa-bffd-425e-98e4-193a2f464996	159.882	62.9837	41.1816	27.1314	28.5849	rna-NM_101795.5	5 primer miss: exon 1 to 1;3 primer miss: exon 2 to 2	5 primer extra: exon 1 to 1;3 primer extra: exon 2 to 2	3'extra	New	608	395	140.48	97.0234	79.5911	76.4052
AT1G19570	7398229c-192f-48bb-842c-2b144c9f8f76	13.5563	5.289	4.87821	1.23239	2.15668	rna-NM_101814.5	5 primer miss: exon 1 to 1	3 primer extra: exon 3 to 3	3'extra	New	507	2731	912.702	780.999	493.463	528.836
AT1G19720	3e9fe89b-c239-4f74-9ee6-5cbbf7d32106	7	2.33333	2.33333	2.33333	0	rna-NM_101828.2	5 primer miss: exon 1 to 1;3 primer miss: exon 3 to 3	3 primer extra: exon 2 to 7	3'extra	New	4857	31	7.33333	5.61905	7.7619	3.28571
AT1G19720	cec660fa-e046-4c2c-84b6-7c8309505fcc	8	0	2.28571	3.42857	2.28571	rna-NM_101828.2	5 primer miss: exon 1 to 1	3 primer extra: exon 3 to 8	3'extra	New	5270	31	7.33333	5.61905	7.7619	3.28571
AT1G20130	64fc717f-08ed-4a50-8756-c5fa9c6db618	5.19091	2.59545	2.59545	0	0	rna-NM_101867.3	No miss exon.	3 primer extra: exon 6 to 6	3'extra	New	1831	602	320.912	261.088	0	0
AT1G20340	d7f75918-62f1-4e03-bc1f-d6e191e31557	2055.53	448.535	335.896	600.572	670.53	rna-NM_101885.3	5 primer miss: exon 1 to 1;3 primer miss: exon 2 to 2	5 primer extra: exon 1 to 1;3 primer extra: exon 2 to 2	3'extra	New	532	8497	1860.57	1381.7	2469.98	2773.75
AT1G20340	8144ce2e-ad21-44e7-a2fe-2cb5af1aa2fa	2187.53	479.784	355.087	636.501	716.161	rna-NM_101885.3	5 primer miss: exon 1 to 1;3 primer miss: exon 2 to 2	5 primer extra: exon 1 to 1;3 primer extra: exon 2 to 2	3'extra	New	517	8497	1860.57	1381.7	2469.98	2773.75
AT1G20440	e8d2de3b-2542-4200-8aad-f292495d21d9	17.2061	4.13217	4.26765	4.13217	4.67409	rna-NM_101894.4	5 primer miss: exon 1 to 1;3 primer miss: exon 2 to 2	5 primer extra: exon 1 to 1;3 primer extra: exon 2 to 2	3'extra	New	903	1412	367.981	239.025	386.603	413.391
AT1G20510	fed4e3c7-1a0e-4c12-92fb-e481b1f400cc	5.225	1.07574	1.84412	1.22941	1.07574	rna-NM_001332447.1	5 primer miss: exon 1 to 2;3 primer miss: exon 2 to 3	5 primer extra: exon 1 to 1;3 primer extra: exon 2 to 2	3'extra	New	1392	350	122.493	120.9	56.0226	48.5845
AT1G20620	722f3338-abf8-42e9-9e14-bd282d62b491	13	0	0	5.41667	7.58333	rna-NM_101913.4	No miss exon.	3 primer extra: exon 8 to 8	3'extra	New	1682	6774	577.346	598.448	2755.35	2713.36
AT1G20620	20e626b2-ecd1-4774-9d27-bf67cc796a23	6	0	0	1.2	4.8	rna-NM_101913.4	No miss exon.	3 primer extra: exon 8 to 8	3'extra	New	1718	6774	577.346	598.448	2755.35	2713.36
AT1G20620	9a7b9591-8f59-42e0-a79b-e52ad58beede	14	1.07692	0	5.38462	7.53846	rna-NM_101913.4	No miss exon.	3 primer extra: exon 8 to 8	3'extra	New	1696	6774	577.346	598.448	2755.35	2713.36
AT1G20620	cdfc8b0f-3ad0-4d61-aef9-4816176d0892	5	1.25	0	2.5	1.25	rna-NM_101913.4	No miss exon.	3 primer extra: exon 8 to 8	3'extra	New	1671	6774	577.346	598.448	2755.35	2713.36
AT1G20620	5c410594-813d-4595-8989-9e933cc85fbf	21	1.05	1.05	7.35	11.55	rna-NM_101913.4	No miss exon.	3 primer extra: exon 8 to 8	3'extra	New	1713	6774	577.346	598.448	2755.35	2713.36
AT1G20620	24e7fa0a-a2a5-4682-8199-e8242a2c9bb5	7	0	0	1.16667	5.83333	rna-NM_101913.4	No miss exon.	3 primer extra: exon 8 to 8	3'extra	New	1710	6774	577.346	598.448	2755.35	2713.36
AT1G20620	37df9d4c-655d-4a62-bb3a-588ed893e602	5	1.25	0	2.5	1.25	rna-NM_101913.4	No miss exon.	3 primer extra: exon 8 to 8	3'extra	New	1696	6774	577.346	598.448	2755.35	2713.36
AT1G20693	975b2088-e641-42b1-bbf7-9128540cc5ad	5	3.75	0	1.25	0	rna-NM_101920.3	No miss exon.	3 primer extra: exon 9 to 9	3'extra	New	876	1414	401.039	385.746	339.911	261.304
AT1G21000	ae5e6ab3-c92d-43c2-a523-413ccb80737f	6	1.2	2.4	2.4	0	rna-NM_101953.5	No miss exon.	3 primer extra: exon 5 to 5	3'extra	New	1199	116	23.6687	23.9446	25.8568	23.5298
AT1G22410	25697cfb-75d3-4f4d-a853-90722cc35d39	5	0	3.75	1.25	0	rna-NM_102090.5	No miss exon.	3 primer extra: exon 6 to 6	3'extra	New	1851	405	90.0774	98.662	96.7793	93.4813
AT1G22410	4c3a1ee7-d411-480a-a0e4-6c2ddfeba36b	5	0	3.75	0	1.25	rna-NM_102090.5	No miss exon.	3 primer extra: exon 6 to 6	3'extra	New	1860	405	90.0774	98.662	96.7793	93.4813
AT1G23660	fc35d742-9f9b-4965-b27d-4942219fb0d4	24.7	13.1219	11.5781	0	0	rna-NM_102214.2	No miss exon.	3 primer extra: exon 6 to 6	3'extra	New	1381	83	38.0015	39.9985	0	0
AT1G23660	94c04fb3-661b-4945-820b-3b2376c420c1	5.2	1.73333	3.46667	0	0	rna-NM_102214.2	No miss exon.	3 primer extra: exon 6 to 6	3'extra	New	1349	83	38.0015	39.9985	0	0
AT1G24140	3b1cd2d6-9679-4da5-a03a-72c1b18dfa96	6.83333	1.13889	0.569444	2.27778	2.84722	rna-NM_102260.4	5 primer miss: exon 1 to 1;3 primer miss: exon 2 to 2	5 primer extra: exon 1 to 1;3 primer extra: exon 2 to 2	3'extra	New	1302	15	2.81746	1.12897	5.0754	5.97817
AT1G24520	0f53b8e1-7a5c-4e0a-8e17-722ffaf26b35	28.6689	17.3819	11.287	0	0	rna-NM_102296.7	5 primer miss: exon 1 to 1;3 primer miss: exon 2 to 2	5 primer extra: exon 1 to 7;3 primer extra: exon 2 to 8	3'extra	New	599	152	95.7373	55.7627	0	0
AT1G24520	0f53b8e1-7a5c-4e0a-8e17-722ffaf26b35	28.6689	17.3819	11.287	0	0	rna-NM_102296.7	5 primer miss: exon 1 to 1;3 primer miss: exon 2 to 2	5 primer extra: exon 1 to 7;3 primer extra: exon 2 to 8	3'extra	New	724	152	95.7373	55.7627	0	0
AT1G24520	0f53b8e1-7a5c-4e0a-8e17-722ffaf26b35	28.6689	17.3819	11.287	0	0	rna-NM_102296.7	5 primer miss: exon 1 to 1;3 primer miss: exon 2 to 2	No extra exon.	3'extra	New	599	152	95.7373	55.7627	0	0
AT1G24520	0f53b8e1-7a5c-4e0a-8e17-722ffaf26b35	28.6689	17.3819	11.287	0	0	rna-NM_102296.7	5 primer miss: exon 1 to 1;3 primer miss: exon 2 to 2	No extra exon.	3'extra	New	724	152	95.7373	55.7627	0	0
AT1G25400	eaba0227-c165-4d41-b593-07c29b9ddf2a	16.5	4.125	3	4.875	4.5	rna-NM_102351.3	5 primer miss: exon 1 to 1;3 primer miss: exon 2 to 2	5 primer extra: exon 1 to 1;3 primer extra: exon 2 to 2	3'extra	New	1519	51	11.8542	9.37917	14.4667	13.3
AT1G26720	9cef1a9f-c1ad-4f6d-aabd-55260ce0e8ad	65	39.5028	25.4972	0	0	rna-NM_102435.2	5 primer miss: exon 1 to 1;3 primer miss: exon 2 to 2	5 primer extra: exon 1 to 2;3 primer extra: exon 2 to 3	3'extra	New	759	221	136.459	83.5405	0	0
AT1G26720	a646da9f-f394-4511-bf21-1bf5490a86a3	75	46.4286	28.5714	0	0	rna-NM_102435.2	5 primer miss: exon 1 to 1;3 primer miss: exon 2 to 2	5 primer extra: exon 1 to 1;3 primer extra: exon 2 to 2	3'extra	New	803	221	136.459	83.5405	0	0
AT1G27450	90a89223-1286-4dbd-b981-bc3991fba129	5.23979	0.436649	2.18325	0.873298	1.7466	rna-NM_179383.3	3 primer miss: exon 5 to 6	3 primer extra: exon 5 to 5	3'extra	New	801	978	322.448	241.595	184.312	223.645
AT1G28960	fd9bbe84-3842-4b93-92c8-795bd80e066d	10	3	2.5	1.5	3	rna-NM_001332826.1	No miss exon.	3 primer extra: exon 6 to 6	3'extra	New	1267	74	21.1569	15.4513	12.8748	20.517
AT1G28960	8d988f99-1d4d-4303-8fb9-c70ff20eaaaf	10	3	2.5	1.5	3	rna-NM_001332826.1	No miss exon.	3 primer extra: exon 6 to 6	3'extra	New	1267	74	21.1569	15.4513	12.8748	20.517
AT1G29510	f79572b4-4015-4167-b566-079250f75f3d	40.3333	12.1	15.3267	3.22667	9.68	rna-NM_102691.3	5 primer miss: exon 1 to 1;3 primer miss: exon 2 to 2	5 primer extra: exon 1 to 13;3 primer extra: exon 2 to 14	3'extra	New	640	53	17.3762	17.4314	4.81714	13.3752
AT1G29510	f79572b4-4015-4167-b566-079250f75f3d	40.3333	12.1	15.3267	3.22667	9.68	rna-NM_102691.3	5 primer miss: exon 1 to 1;3 primer miss: exon 2 to 2	No extra exon.	3'extra	New	640	53	17.3762	17.4314	4.81714	13.3752
AT1G29640	6efcc264-da24-4be0-b99e-fa37316b3a3d	12.5	6.52174	5.43478	0.543478	0	rna-NM_102704.3	5 primer miss: exon 1 to 1;3 primer miss: exon 2 to 2	5 primer extra: exon 1 to 1;3 primer extra: exon 2 to 2	3'extra	New	759	30	14.97	13.2796	1.75037	0
AT1G29900	b529fef3-d487-4d6e-b654-53bfe17625c4	5.5	1	3	0.5	1	rna-NM_102730.2	3 primer miss: exon 3 to 3	3 primer extra: exon 3 to 3	3'extra	New	2710	153	35.727	41.1494	30.1621	40.9615
AT1G29910	65417556-42dd-4448-ae0b-d1c938af9dd1	1940.5	96.5618	65.9186	897.918	880.102	rna-NM_102731.3	5 primer miss: exon 1 to 1;3 primer miss: exon 2 to 2	5 primer extra: exon 1 to 1;3 primer extra: exon 2 to 2	3'extra	New	800	5530	274.912	189.704	2576.96	2486.43
AT1G29910	f581fd65-03a5-4f4c-b713-54dc444fca59	1564.33	77.6667	55.3333	750.667	680.667	rna-NM_102731.3	5 primer miss: exon 1 to 1;3 primer miss: exon 2 to 2	5 primer extra: exon 1 to 1;3 primer extra: exon 2 to 2	3'extra	New	905	5530	274.912	189.704	2576.96	2486.43
AT1G29930	e9f7c0a3-d3f7-4f6b-bed3-9f6c95805404	12.3431	1.77147	1.20003	4.97154	4.4001	rna-NM_102733.3	5 primer miss: exon 1 to 1;3 primer miss: exon 2 to 2	5 primer extra: exon 1 to 1;3 primer extra: exon 2 to 2	3'extra	New	892	23843	2542.8	2169.15	9328.87	9793.18
AT1G29930	3b838815-a2f8-42da-b5ba-cfb2deb99366	11.3396	2.09178	0.770655	2.42206	6.05515	rna-NM_102733.3	5 primer miss: exon 1 to 1;3 primer miss: exon 2 to 2	5 primer extra: exon 1 to 1;3 primer extra: exon 2 to 2	3'extra	New	563	23843	2542.8	2169.15	9328.87	9793.18
AT1G29930	f585c40d-22fe-4cbc-9f7e-dcce5aaa17cd	54.8876	7.77023	3.03094	15.32	28.7664	rna-NM_102733.3	5 primer miss: exon 1 to 1;3 primer miss: exon 2 to 2	5 primer extra: exon 1 to 1;3 primer extra: exon 2 to 2	3'extra	New	819	23843	2542.8	2169.15	9328.87	9793.18
AT1G29930	70ea6fb6-3cb6-41f4-bcd9-14509417550c	25.4163	3.68592	2.14553	7.53688	12.048	rna-NM_102733.3	5 primer miss: exon 1 to 1;3 primer miss: exon 2 to 2	5 primer extra: exon 1 to 1;3 primer extra: exon 2 to 2	3'extra	New	704	23843	2542.8	2169.15	9328.87	9793.18
AT1G29950	e0fb141b-3afd-4feb-a7aa-58bed3f02480	7.58333	2.275	3.03333	0.379167	1.89583	rna-NM_202208.1	5 primer miss: exon 1 to 1;3 primer miss: exon 5 to 6	5 primer extra: exon 1 to 1;3 primer extra: exon 5 to 5	3'extra	New	1840	117	35.9393	34.3562	17.8955	26.809
AT1G30120	1fdeee5a-20fb-4abc-8285-dc4cad00def9	6.71429	2.60179	2.51786	0.755357	0.839286	rna-NM_102751.5	5 primer miss: exon 1 to 3;3 primer miss: exon 2 to 4	5 primer extra: exon 1 to 1;3 primer extra: exon 2 to 2	3'extra	New	541	423	174.506	136.752	54.4385	55.3035
AT1G31330	7b563634-5c98-4669-aae7-c0ffa91fc66a	6	0	0	2.4	3.6	rna-NM_102871.5	No miss exon.	3 primer extra: exon 3 to 3	3'extra	New	807	6314	979.898	858.628	2206.18	2229.29
AT1G31330	09d22a88-fa47-4003-8e3e-45d1343fe345	6	2.4	0	0	3.6	rna-NM_102871.5	No miss exon.	3 primer extra: exon 3 to 3	3'extra	New	744	6314	979.898	858.628	2206.18	2229.29
AT1G31460	60f1944f-1cba-4f05-a874-237f08df5ad9	15.5	4.27586	4.27586	3.2069	3.74138	rna-NM_102885.3	5 primer miss: exon 1 to 1;3 primer miss: exon 2 to 2	5 primer extra: exon 1 to 1;3 primer extra: exon 2 to 2	3'extra	New	952	43	13.3246	11.3856	7.73129	9.55845
AT1G31812	78307155-a128-47b1-8fc8-a06d6e5f24ea	5	0	0	1.25	3.75	rna-NM_102916.4	No miss exon.	3 primer extra: exon 5 to 5	3'extra	New	437	2932	731.691	600.263	735.411	833.635
AT1G32470	bace674d-7432-440e-b4d6-d7cf005c967b	6	2.4	0	2.4	1.2	rna-NM_102982.4	No miss exon.	3 primer extra: exon 5 to 5	3'extra	New	700	1176	310.738	253.53	295.464	310.267
AT1G32530	e5419312-388d-4499-a673-69108b1ec919	5.5	1.83333	1.83333	1.83333	0	rna-NM_102988.5	5 primer miss: exon 1 to 2;3 primer miss: exon 2 to 3	5 primer extra: exon 1 to 1;3 primer extra: exon 2 to 2	3'extra	New	2449	50	12.5476	7.19048	14.3333	11.9286
AT1G32640	487fb15a-868e-4549-a45f-d18de48fc4c0	100.25	35.323	26.5763	20.521	17.8297	rna-NM_102998.4	5 primer miss: exon 1 to 1;3 primer miss: exon 2 to 2	5 primer extra: exon 1 to 1;3 primer extra: exon 2 to 2	3'extra	New	2075	313	110.726	83.129	63.0208	56.1244
AT1G32640	d2e8b7f3-5797-4aeb-b8d9-20ec065b6aa1	105.75	37.6456	28.0631	21.2184	18.8228	rna-NM_102998.4	5 primer miss: exon 1 to 1;3 primer miss: exon 2 to 2	5 primer extra: exon 1 to 1;3 primer extra: exon 2 to 2	3'extra	New	2134	313	110.726	83.129	63.0208	56.1244
AT1G35516	fd04dbbe-7405-4cff-9cb4-f9e8c47001db	6.88919	1.85478	0.529938	1.58981	2.91466	rna-NM_001084198.2	5 primer miss: exon 1 to 1;3 primer miss: exon 2 to 2	5 primer extra: exon 1 to 1;3 primer extra: exon 2 to 2	3'extra	New	1722	148	57.0449	22.3931	29.6614	34.4006
AT1G42970	eb96d44e-7d19-4302-8eb0-7ced2558f993	11	1.1	0	4.4	5.5	rna-NM_103456.4	No miss exon.	3 primer extra: exon 10 to 10	3'extra	New	1480	1644	322.246	270.301	486.698	533.754
AT1G45010	d2e6bf3a-5977-4da5-b4c2-aca9952e79ec	7.375	3.27778	3.27778	0	0.819444	rna-NM_001333240.1	3 primer miss: exon 4 to 4	No extra exon.	3'extra	New	704	97	31.8961	43.8071	9.71836	10.5785
AT1G45010	d2e6bf3a-5977-4da5-b4c2-aca9952e79ec	7.375	3.27778	3.27778	0	0.819444	rna-NM_001333239.1	5 primer miss: exon 1 to 3;3 primer miss: exon 2 to 4	5 primer extra: exon 1 to 3;3 primer extra: exon 2 to 4	3'extra	New	704	97	31.8961	43.8071	9.71836	10.5785
AT1G47580	c3dd2452-4570-41c9-8aef-a9c56d491d62	6.16667	1.54167	1.02778	2.05556	1.54167	rna-NM_103651.4	5 primer miss: exon 1 to 1;3 primer miss: exon 2 to 2	5 primer extra: exon 1 to 3;3 primer extra: exon 2 to 4	3'extra	New	1830	27	7.43775	4.46699	9.25752	5.83775
AT1G47980	c9980d96-b06f-44cf-b899-376d13c7ea24	9.30476	3.67863	5.62614	0	0	rna-NM_103694.4	No miss exon.	3 primer extra: exon 4 to 4	3'extra	New	969	377	222.124	152.876	0	0
AT1G49660	dbc8daa8-94a7-41b4-973e-0bcce845fc1f	34.9167	10.6119	5.47712	8.21569	10.6119	rna-NM_103854.3	5 primer miss: exon 1 to 1;3 primer miss: exon 2 to 2	5 primer extra: exon 1 to 1;3 primer extra: exon 2 to 2	3'extra	New	986	105	31.6297	17.003	24.4875	31.8797
AT1G49750	a8651e97-9cf5-4ff4-b483-bf7b4d099866	12.1429	3.50275	2.56868	2.56868	3.50275	rna-NM_103862.3	No miss exon.	3 primer extra: exon 3 to 3	3'extra	New	1588	207	46.7958	34.1841	72.4479	51.5722
AT1G50320	577bbd9c-d7a1-44de-b2ca-474bd09621f5	7.83333	2.2381	1.11905	1.11905	3.35714	rna-NM_103916.3	5 primer miss: exon 1 to 1;3 primer miss: exon 2 to 2	5 primer extra: exon 1 to 1;3 primer extra: exon 2 to 2	3'extra	New	748	311	73.4031	55.7114	84.9573	91.9282
AT1G50640	f4e9b4be-7da7-4529-a778-09f072f569e0	48.25	11.7683	18.8293	10.1992	7.45325	rna-NM_103946.3	5 primer miss: exon 1 to 1;3 primer miss: exon 2 to 2	5 primer extra: exon 1 to 1;3 primer extra: exon 2 to 2	3'extra	New	1249	137	28.7981	50.5834	31.1362	21.4824
AT1G50640	210e2216-765f-4238-8fc8-c9b425bfc220	15.25	2.40789	6.42105	4.01316	2.40789	rna-NM_103946.3	5 primer miss: exon 1 to 1;3 primer miss: exon 2 to 2	5 primer extra: exon 1 to 1;3 primer extra: exon 2 to 2	3'extra	New	1047	137	28.7981	50.5834	31.1362	21.4824
AT1G51570	1bafdc2c-be8f-4fc7-9950-1cf2a4790856	60	15.7627	13.2203	15.7627	15.2542	rna-NM_104035.4	5 primer miss: exon 1 to 1;3 primer miss: exon 2 to 2	5 primer extra: exon 1 to 1;3 primer extra: exon 2 to 2	3'extra	New	2377	156	40.438	34.8112	40.438	39.3127
AT1G51840	e641bcfa-20e0-4075-9871-6203352279f0	5	0	0	1.25	3.75	rna-NM_001333509.1	No miss exon.	3 primer extra: exon 4 to 14	3'extra	New	3028	10	0	0	1.25	3.75
AT1G51980	3d442fbf-a324-4600-a8f5-35833fc1e2a0	5	2.5	0	2.5	0	rna-NM_104079.4	No miss exon.	3 primer extra: exon 14 to 14	3'extra	New	1850	341	102.337	83.5279	83.2292	65.9061
AT1G52030	2d2f4abf-dd6f-4a16-86bb-42e7ba38e7e6	5.02593	2.38605	2.58912	0	0.050767	rna-NM_001333522.1	5 primer miss: exon 1 to 1	3 primer extra: exon 4 to 4	3'extra	New	1228	753	324.64	417.632	4.39846	5.32879
AT1G54410	df3fbf27-ad82-4bb1-9554-3fb6cf24c54c	5	3.75	1.25	0	0	rna-NM_104319.6	5 primer miss: exon 1 to 1	3 primer extra: exon 3 to 3	3'extra	New	528	4971	1436.76	844.295	1179	1499.95
AT1G55260	29f497c7-cfdf-4ad3-961b-7860c066730e	5	5	0	0	0	rna-NM_104400.5	No miss exon.	3 primer extra: exon 4 to 4	3'extra	New	691	921	425.062	377.992	53.5542	40.3917
AT1G55675	6356a549-3e28-43d0-9cf7-a2ef348d71da	65	19.403	16.4925	15.5224	13.5821	rna-NM_202306.2	5 primer miss: exon 1 to 1	3 primer extra: exon 2 to 3	3'extra	New	587	104	26.1808	24.1036	22.2168	29.4988
AT1G55675	54d2b5d8-dc37-4038-aab4-ef57e39f7009	7	2.33333	0.777778	0	3.88889	rna-NM_202306.2	5 primer miss: exon 1 to 1;3 primer miss: exon 2 to 2	5 primer extra: exon 1 to 1;3 primer extra: exon 2 to 2	3'extra	New	549	104	26.1808	24.1036	22.2168	29.4988
AT1G55675	0af53ea7-ca05-4cc5-833e-29bfe15e42df	6	0	1.5	2.25	2.25	rna-NM_202306.2	5 primer miss: exon 1 to 1;3 primer miss: exon 2 to 2	5 primer extra: exon 1 to 1;3 primer extra: exon 2 to 2	3'extra	New	547	104	26.1808	24.1036	22.2168	29.4988
AT1G55680	3b240cae-8298-4255-8bd1-e03d6d560a0b	5	1.25	1.25	2.5	0	rna-NM_104444.4	5 primer miss: exon 1 to 9;3 primer miss: exon 2 to 10	5 primer extra: exon 1 to 1;3 primer extra: exon 2 to 2	3'extra	New	688	189	50.6897	65.5238	36.8232	30.9633
AT1G55860	76df0463-2112-442e-853f-13d8262afec6	11.1821	2.11554	2.71998	3.32442	3.0222	rna-NM_001198316.2	5 primer miss: exon 1 to 3	3 primer extra: exon 13 to 13	3'extra	New	7287	84	9.91263	18.275	23.8091	22.0033
AT1G55860	4fefbcd5-c0c8-4160-b6ee-0599ac8777d1	22.1821	3.2349	5.08341	6.93192	6.93192	rna-NM_001198316.2	No miss exon.	3 primer extra: exon 16 to 16	3'extra	New	11634	84	9.91263	18.275	23.8091	22.0033
AT1G55860	fb610142-3f8f-4afa-9ce1-418ff65b3fa4	6.68214	0.890952	1.55917	2.45012	1.7819	rna-NM_001198316.2	5 primer miss: exon 1 to 3	3 primer extra: exon 13 to 13	3'extra	New	5045	84	9.91263	18.275	23.8091	22.0033
AT1G55860	0543bc2a-d368-4f50-b4a8-3bb4a67a257e	5.68214	0.783744	1.37155	1.95936	1.56749	rna-NM_001198316.2	5 primer miss: exon 1 to 3	3 primer extra: exon 13 to 13	3'extra	New	3354	84	9.91263	18.275	23.8091	22.0033
AT1G56070	5e94acf1-84d1-4828-a08a-60f732c45b88	47.8879	10.9645	14.1508	9.65255	13.12	rna-NM_001333759.1	5 primer miss: exon 1 to 2;3 primer miss: exon 2 to 3	5 primer extra: exon 1 to 1;3 primer extra: exon 2 to 2	3'extra	New	1027	1149	289.314	322.534	256.3	278.852
AT1G56070	e7c7e58f-b3ea-4c33-956d-8109f530d108	49.5545	11.211	15.262	9.79786	13.2836	rna-NM_001333759.1	5 primer miss: exon 1 to 2;3 primer miss: exon 2 to 3	5 primer extra: exon 1 to 1;3 primer extra: exon 2 to 2	3'extra	New	1070	1149	289.314	322.534	256.3	278.852
AT1G56580	a2a64dd6-d612-4b60-85f1-bcf5e74c8a18	554.333	249.399	188.412	59.2833	57.2391	rna-NM_104535.4	5 primer miss: exon 1 to 1;3 primer miss: exon 2 to 2	5 primer extra: exon 1 to 1;3 primer extra: exon 2 to 2	3'extra	New	536	1678	760.374	563.425	180.192	173.008
AT1G56580	a4d6e755-6b0e-4e9d-8d87-0f2bacac2ee7	531.833	244.737	174.476	57.8226	54.797	rna-NM_104535.4	5 primer miss: exon 1 to 1;3 primer miss: exon 2 to 2	5 primer extra: exon 1 to 1;3 primer extra: exon 2 to 2	3'extra	New	336	1678	760.374	563.425	180.192	173.008
AT1G57750	41e01e2b-9d03-48c3-929c-7e002b487dcf	110.75	55.9233	54.8267	0	0	rna-NM_104570.3	5 primer miss: exon 1 to 1;3 primer miss: exon 2 to 2	5 primer extra: exon 1 to 1;3 primer extra: exon 2 to 2	3'extra	New	1520	311	155.65	155.35	0	0
AT1G59900	bc1fb450-b07e-42ce-8032-8f7e2ef81a51	5	2.5	1.25	1.25	0	rna-NM_104682.3	No miss exon.	3 primer extra: exon 8 to 8	3'extra	New	1396	376	87.9379	102.459	78.885	81.7179
AT1G59910	2327eb56-72da-4260-a1b9-77b94345c5ce	8.25	1.83333	3.20833	1.83333	1.375	rna-NM_104683.3	No miss exon.	3 primer extra: exon 3 to 3	3'extra	New	3039	50	14.133	15.508	11.8341	7.52484
AT1G60505	5386f0a7-61bd-4df5-9c3c-8eee26ff51fe	5.55556	2.46914	1.23457	1.23457	0.617284	rna-NR_139880.1	No miss exon.	3 primer extra: exon 3 to 3	3'extra	New	2218	22	4.7054	7.17608	5.26497	2.85355
AT1G61290	1a5092d6-af96-49ff-88de-cdc51c6188b5	16	6.4	6.4	2.13333	1.06667	rna-NM_104810.3	5 primer miss: exon 1 to 1;3 primer miss: exon 2 to 2	5 primer extra: exon 1 to 2;3 primer extra: exon 2 to 3	3'extra	New	1082	28	11.5111	11.2611	2.13333	2.09444
AT1G61520	c54c6216-3f74-4474-af2a-3df66bdf28ad	11.1352	0.973803	1.22784	3.72585	5.20773	rna-NM_001036140.1	5 primer miss: exon 1 to 1;3 primer miss: exon 2 to 2	5 primer extra: exon 1 to 1;3 primer extra: exon 2 to 2	3'extra	New	975	4860	585.597	495.045	1766.12	1990.24
AT1G61520	ebd385aa-8439-4acf-8042-1a234fdf8e7b	17.1996	1.83953	2.57534	5.79451	6.9902	rna-NM_001036140.1	5 primer miss: exon 1 to 1;3 primer miss: exon 2 to 2	5 primer extra: exon 1 to 1;3 primer extra: exon 2 to 2	3'extra	New	647	4860	585.597	495.045	1766.12	1990.24
AT1G62310	fd7d0bdf-042d-4112-b259-42b46d67f259	14	5.38462	1.07692	5.38462	2.15385	rna-NM_104911.3	No miss exon.	3 primer extra: exon 11 to 11	3'extra	New	3167	40	14.4818	10.4658	9.12073	4.93162
AT1G62355	cec87d14-b793-4ecf-835c-e886d411c088	8	2.28571	2.28571	0	3.42857	rna-NR_139897.1	No miss exon.	5 primer extra: exon 1 to 2;3 primer extra: exon 2 to 3	3'extra	New	1101	9	2.28571	2.28571	0	3.42857
AT1G63720	7cdf9bdd-6261-4248-951b-fe566be33713	8	1.71429	1.71429	2.85714	1.71429	rna-NM_105049.5	No miss exon.	3 primer extra: exon 3 to 3	3'extra	New	1294	28	5.41799	6.15873	11.0053	5.41799
AT1G64140	3b14e30d-5781-4f65-9a29-ddc8f3005bd5	14.5	3.49074	3.49074	3.22222	4.2963	rna-NM_105087.2	5 primer miss: exon 1 to 2;3 primer miss: exon 2 to 3	5 primer extra: exon 1 to 1;3 primer extra: exon 2 to 2	3'extra	New	2555	97	24.0288	20.9054	20.9631	30.1027
AT1G64750	7453e920-9280-4751-ab6f-74618bcd55d9	36.2143	13.3421	9.67669	6.89098	6.30451	rna-NM_202361.1	5 primer miss: exon 1 to 1;3 primer miss: exon 2 to 2	5 primer extra: exon 1 to 2;3 primer extra: exon 2 to 3	3'extra	New	435	416	154.557	98.7332	81.9276	79.2822
AT1G64750	7453e920-9280-4751-ab6f-74618bcd55d9	36.2143	13.3421	9.67669	6.89098	6.30451	rna-NM_202361.1	5 primer miss: exon 1 to 1;3 primer miss: exon 2 to 2	5 primer extra: exon 1 to 2;3 primer extra: exon 2 to 3	3'extra	New	1176	416	154.557	98.7332	81.9276	79.2822
AT1G65980	7f643b4d-048f-48d2-aabc-3a2addaeff05	7.44304	3.01067	2.09074	1.08719	1.25444	rna-NM_105270.3	5 primer miss: exon 1 to 2;3 primer miss: exon 2 to 3	5 primer extra: exon 1 to 1;3 primer extra: exon 2 to 2	3'extra	New	523	1477	559.069	390.37	255.309	266.253
AT1G66500	bfed4b90-448b-4cd8-8092-b45c2d503bf8	47	15.3261	10.2174	12.2609	9.19565	rna-NM_105321.4	5 primer miss: exon 1 to 1;3 primer miss: exon 2 to 2	5 primer extra: exon 1 to 2;3 primer extra: exon 2 to 3	3'extra	New	1263	183	63.8975	43.8438	38.4147	36.844
AT1G66783	56829b70-589d-44d5-8dd0-d38c4d6eb316	5	0	0	3.75	1.25	rna-NR_139900.1	No miss exon.	5 primer extra: exon 1 to 2;3 primer extra: exon 2 to 3	3'extra	New	718	11	0	0	5.25	2.75
AT1G67050	e2b03981-1e7d-4272-835b-21ffd54d15d8	38.3333	10.7333	11.7556	9.2	6.64444	rna-NM_105375.3	5 primer miss: exon 1 to 1;3 primer miss: exon 2 to 2	5 primer extra: exon 1 to 1;3 primer extra: exon 2 to 2	3'extra	New	979	85	23.7532	26.0968	20.2317	14.9183
AT1G67195	7e2ad9cc-9c62-4eb5-a3ae-8e692ce9e8ff	10.2144	4.48984	2.58166	1.68369	1.4592	rna-NR_139902.1	No miss exon.	5 primer extra: exon 1 to 1;3 primer extra: exon 2 to 2	3'extra	New	435	124	55.2658	29.0672	21.7333	17.9336
AT1G67195	bf2f20eb-2bdc-460f-92d9-b526d16d5ff8	10.2144	4.48984	2.58166	1.68369	1.4592	rna-NR_139902.1	No miss exon.	5 primer extra: exon 1 to 1;3 primer extra: exon 2 to 2	3'extra	New	437	124	55.2658	29.0672	21.7333	17.9336
AT1G67195	5b11ae8d-ae8c-4360-a702-06a6a65e3ce1	10.2144	4.48984	2.58166	1.68369	1.4592	rna-NR_139902.1	No miss exon.	5 primer extra: exon 1 to 1;3 primer extra: exon 2 to 2	3'extra	New	415	124	55.2658	29.0672	21.7333	17.9336
AT1G67195	c504d203-ff02-4d35-9a54-a2094ff24ef9	19.0477	8.21023	4.76193	3.4483	2.62727	rna-NR_139902.1	No miss exon.	5 primer extra: exon 1 to 1;3 primer extra: exon 2 to 2	3'extra	New	544	124	55.2658	29.0672	21.7333	17.9336
AT1G67195	1b71fd4b-f61a-49a2-87a2-4c1609b2040d	12.0477	5.43329	2.71664	2.12607	1.77172	rna-NR_139902.1	No miss exon.	5 primer extra: exon 1 to 1;3 primer extra: exon 2 to 2	3'extra	New	540	124	55.2658	29.0672	21.7333	17.9336
AT1G67195	b0644d0a-4475-4034-bfe7-9b9b4dadaa20	12.0477	5.43329	2.71664	2.12607	1.77172	rna-NR_139902.1	No miss exon.	5 primer extra: exon 1 to 1;3 primer extra: exon 2 to 2	3'extra	New	500	124	55.2658	29.0672	21.7333	17.9336
AT1G67195	0b405ac6-d1db-4f59-8d0d-695cb0f0ece3	10.0477	4.46566	2.45611	1.67462	1.45134	rna-NR_139902.1	No miss exon.	5 primer extra: exon 1 to 1;3 primer extra: exon 2 to 2	3'extra	New	368	124	55.2658	29.0672	21.7333	17.9336
AT1G67195	22483aad-1812-4438-86f6-94c4d037be8a	18.8811	8.20916	4.59713	3.44785	2.62693	rna-NR_139902.1	No miss exon.	5 primer extra: exon 1 to 1;3 primer extra: exon 2 to 2	3'extra	New	544	124	55.2658	29.0672	21.7333	17.9336
AT1G67680	5c13c3c4-7f8a-4278-bbbf-dd3b013b83b1	7	1.16667	2.72222	2.33333	0.777778	rna-NM_105436.4	5 primer miss: exon 1 to 4	3 primer extra: exon 3 to 3	3'extra	New	1316	131	27.1299	43.0659	30.7994	28.0048
AT1G67856	b7c5ea5d-aa7f-4487-be01-d50e1d422154	5.3	2.20833	1.325	0.441667	1.325	rna-NM_001124093.1	5 primer miss: exon 1 to 1;3 primer miss: exon 2 to 2	5 primer extra: exon 1 to 7;3 primer extra: exon 2 to 8	3'extra	New	1700	17	7.16667	6.3	0.883333	2.65
AT1G67856	18750870-edb9-4df7-b532-ce0a9108fc75	5.3	2.20833	1.325	0.441667	1.325	rna-NM_001124093.1	5 primer miss: exon 1 to 1;3 primer miss: exon 2 to 2	5 primer extra: exon 1 to 6;3 primer extra: exon 2 to 7	3'extra	New	1732	17	7.16667	6.3	0.883333	2.65
AT1G67870	01108c2d-190e-47d8-8485-6470df37b9d9	37.8095	4.81212	7.21818	14.9519	10.8273	rna-NM_105457.3	No miss exon.	3 primer extra: exon 3 to 3	3'extra	New	924	578	81.8544	75.1414	204.641	209.363
AT1G67870	a3e13b28-ac37-41a2-ae3a-97bc6594d95e	50.1429	7.0276	9.68669	18.9935	14.4351	rna-NM_105457.3	5 primer miss: exon 1 to 1;3 primer miss: exon 2 to 2	5 primer extra: exon 1 to 1;3 primer extra: exon 2 to 2	3'extra	New	519	578	81.8544	75.1414	204.641	209.363
AT1G67870	be569aed-5113-432c-954a-8f419b0eb3df	14	2.15385	0	5.38462	6.46154	rna-NM_105457.3	5 primer miss: exon 1 to 1;3 primer miss: exon 2 to 2	5 primer extra: exon 1 to 1;3 primer extra: exon 2 to 2	3'extra	New	460	578	81.8544	75.1414	204.641	209.363
AT1G67870	d0ef70f9-bf8c-4381-ab28-184072918705	45.8095	6.20527	9.30791	17.3383	12.9581	rna-NM_105457.3	5 primer miss: exon 1 to 1;3 primer miss: exon 2 to 2	5 primer extra: exon 1 to 1;3 primer extra: exon 2 to 2	3'extra	New	356	578	81.8544	75.1414	204.641	209.363
AT1G68140	155798af-72e9-460d-841a-dd908e07f58b	6.875	1.46277	2.63298	2.04787	0.731383	rna-NM_105484.5	5 primer miss: exon 1 to 2;3 primer miss: exon 2 to 3	5 primer extra: exon 1 to 1;3 primer extra: exon 2 to 2	3'extra	New	1061	111	32.6353	34.7979	29.2659	13.3009
AT1G68530	04a75059-7ede-4bce-a5d0-f7bbbc455eb5	17.1326	5.8429	6.43709	2.07968	2.7729	rna-NM_105524.3	No miss exon.	3 primer extra: exon 3 to 3	3'extra	New	1737	1026	393.338	324.073	136.642	163.947
AT1G68560	bb89394a-2c27-4376-bc24-77bfd100ba73	55.85	15.3917	18.4701	9.6748	12.3134	rna-NM_105527.5	5 primer miss: exon 1 to 1	No extra exon.	3'extra	New	2156	543	153.872	158.808	111.086	113.735
AT1G68560	bb89394a-2c27-4376-bc24-77bfd100ba73	55.85	15.3917	18.4701	9.6748	12.3134	rna-NM_105527.5	5 primer miss: exon 1 to 2;3 primer miss: exon 2 to 3	5 primer extra: exon 1 to 7;3 primer extra: exon 2 to 8	3'extra	New	1337	543	153.872	158.808	111.086	113.735
AT1G68560	bb89394a-2c27-4376-bc24-77bfd100ba73	55.85	15.3917	18.4701	9.6748	12.3134	rna-NM_105527.5	5 primer miss: exon 1 to 1	No extra exon.	3'extra	New	1337	543	153.872	158.808	111.086	113.735
AT1G68560	bb89394a-2c27-4376-bc24-77bfd100ba73	55.85	15.3917	18.4701	9.6748	12.3134	rna-NM_105527.5	5 primer miss: exon 1 to 2;3 primer miss: exon 2 to 3	5 primer extra: exon 1 to 7;3 primer extra: exon 2 to 8	3'extra	New	2156	543	153.872	158.808	111.086	113.735
AT1G68770	dcfc13d0-b873-4f47-a27d-ad3b144679c8	58	20.3	14.5	10.6333	12.5667	rna-gnl|JCVI|mRNA.AT1G68770.1	No miss exon.	5 primer extra: exon 1 to 1;3 primer extra: exon 2 to 2	3'extra	New	707	69	21.1333	17	13.1333	16.7333
AT1G69523	c5ac6cd8-8844-421a-9506-72c896bc5ffc	9.5	3.16667	2.11111	1.05556	3.16667	rna-NM_105620.3	5 primer miss: exon 1 to 5;3 primer miss: exon 2 to 6	5 primer extra: exon 1 to 5;3 primer extra: exon 2 to 6	3'extra	New	922	38	9.3119	6.78016	7.05079	8.85714
AT1G69640	9d39b2ff-ffe3-40a4-aef3-5b9cb04fcbcb	7.66667	1.91667	2.68333	1.53333	1.53333	rna-NM_105632.5	No miss exon.	3 primer extra: exon 3 to 3	3'extra	New	1029	103	33.6659	33.9326	16.9508	17.4508
AT1G69670	13de3c5e-85f3-4b37-a536-59e75ca42336	5.25	1.23529	1.23529	1.23529	1.54412	rna-NM_001334418.1	No miss exon.	3 primer extra: exon 4 to 5	3'extra	New	2224	35	10.3378	6.3159	7.39403	9.9523
AT1G69670	11292c74-8672-47b5-bef1-a6e0f895b083	5.25	1.23529	1.23529	1.23529	1.54412	rna-NM_001334418.1	No miss exon.	3 primer extra: exon 4 to 4	3'extra	New	2323	35	10.3378	6.3159	7.39403	9.9523
AT1G69870	756e5805-ff8d-465d-8c90-5eec9dfa4d8c	17.1806	7.80935	4.68561	2.45437	2.23124	rna-NM_105655.3	5 primer miss: exon 1 to 3;3 primer miss: exon 2 to 4	5 primer extra: exon 1 to 1;3 primer extra: exon 2 to 2	3'extra	New	1818	451	191.45	143.456	52.2539	58.84
AT1G69890	ee1b12e7-76a2-4550-b422-bd9966693d62	10.4333	3.02903	2.35591	2.01935	3.02903	rna-NM_105657.4	5 primer miss: exon 1 to 1;3 primer miss: exon 2 to 2	5 primer extra: exon 1 to 1;3 primer extra: exon 2 to 2	3'extra	New	1304	165	48.7424	37.4069	36.7922	41.0586
AT1G69890	3c8a7ef7-eca2-408a-a870-287b15632cfa	10.4333	3.02903	2.35591	2.01935	3.02903	rna-NM_105657.4	5 primer miss: exon 1 to 1;3 primer miss: exon 2 to 2	5 primer extra: exon 1 to 1;3 primer extra: exon 2 to 2	3'extra	New	1335	165	48.7424	37.4069	36.7922	41.0586
AT1G69940	cab36e52-b639-42af-8e46-b4cac47360c2	6	1.2	4.8	0	0	rna-NM_105663.5	No miss exon.	3 primer extra: exon 6 to 6	3'extra	New	1296	486	246.973	208.027	0	0
AT1G69940	453521d3-cc57-41d6-9027-ace06ae4e053	7	3.5	3.5	0	0	rna-NM_105663.5	No miss exon.	3 primer extra: exon 6 to 6	3'extra	New	1280	486	246.973	208.027	0	0
AT1G70070	5816e90e-d70c-4af0-a10b-2d27ad589c00	5.66667	0.809524	2.02381	0.809524	2.02381	rna-NM_105675.2	No miss exon.	3 primer extra: exon 7 to 7	3'extra	New	3622	38	4.91877	15.0944	7.11148	10.8754
AT1G70600	2fb86cc2-e374-4aa5-b728-d81880e1dd70	73.2889	27.2253	23.7415	11.3546	10.9675	rna-NM_105728.4	5 primer miss: exon 1 to 1;3 primer miss: exon 2 to 2	5 primer extra: exon 1 to 1;3 primer extra: exon 2 to 2	3'extra	New	617	2020	758.837	591.494	333.298	331.371
AT1G70780	c44b4341-750b-4fe3-9ef1-a72894d7c110	8.82778	4.07436	2.54647	1.01859	1.18835	rna-NM_105746.3	5 primer miss: exon 1 to 1;3 primer miss: exon 2 to 2	5 primer extra: exon 1 to 1;3 primer extra: exon 2 to 2	3'extra	New	844	1260	457.75	366.564	220.484	193.203
AT1G70780	00db82b4-c594-48e8-9c09-208a16fc693b	8.02778	3.84664	2.17419	0.836227	1.17072	rna-NM_105746.3	5 primer miss: exon 1 to 1;3 primer miss: exon 2 to 2	5 primer extra: exon 1 to 1;3 primer extra: exon 2 to 2	3'extra	New	565	1260	457.75	366.564	220.484	193.203
AT1G71840	0c8c853f-a836-489c-b05d-5586a62d02a0	5.54762	2.03413	1.66429	1.10952	0.739683	rna-NM_105842.3	5 primer miss: exon 1 to 8;3 primer miss: exon 2 to 9	5 primer extra: exon 1 to 8;3 primer extra: exon 2 to 9	3'extra	New	1478	121	39.7696	35.3825	23.3806	18.9674
AT1G71840	0c8c853f-a836-489c-b05d-5586a62d02a0	5.54762	2.03413	1.66429	1.10952	0.739683	rna-NM_105842.3	5 primer miss: exon 1 to 8;3 primer miss: exon 2 to 9	5 primer extra: exon 1 to 8;3 primer extra: exon 2 to 9	3'extra	New	1043	121	39.7696	35.3825	23.3806	18.9674
AT1G72610	e3fa68af-fd12-4154-b6d0-f8b68bbbb664	5	0	1.25	1.25	2.5	rna-NM_105920.2	5 primer miss: exon 1 to 1;3 primer miss: exon 2 to 2	5 primer extra: exon 1 to 1;3 primer extra: exon 2 to 2	3'extra	New	840	2114	348.031	358.113	771.974	627.882
AT1G72940	0b1700b8-1a04-4d02-928f-5e89f5718cfa	7.41667	1.48333	1.48333	3.46111	0.988889	rna-NM_105952.4	5 primer miss: exon 1 to 1;3 primer miss: exon 2 to 2	5 primer extra: exon 1 to 1;3 primer extra: exon 2 to 2	3'extra	New	1589	77	22.9519	17.1838	24.859	12.0052
AT1G73330	cf19221d-fe93-4be9-bcbe-444147835ca9	435.833	0	0	236.681	199.152	rna-NM_105993.3	5 primer miss: exon 1 to 1;3 primer miss: exon 2 to 2	5 primer extra: exon 1 to 1;3 primer extra: exon 2 to 2	3'extra	New	874	877	0	0	475.175	401.825
AT1G73500	d74dbfdc-061c-4c85-8c0a-5434f9ebcdb5	84.5	17.7096	17.2036	29.3473	20.2395	rna-NM_106009.3	5 primer miss: exon 1 to 1;3 primer miss: exon 2 to 2	5 primer extra: exon 1 to 1;3 primer extra: exon 2 to 2	3'extra	New	1101	187	39.7526	38.1445	63.514	45.589
AT1G74350	6e328217-8013-46e8-b3b0-f37ee518d63b	90.4	24.8352	28.8088	20.8615	15.8945	rna-NM_106095.2	No miss exon.	5 primer extra: exon 1 to 2;3 primer extra: exon 2 to 3	3'extra	New	611	98	24.8352	34.4088	20.8615	15.8945
AT1G74470	7d4b59b5-f0c8-4393-b720-ee9c0a692a9c	7	3.5	0	0	3.5	rna-NM_106107.3	No miss exon.	3 primer extra: exon 4 to 4	3'extra	New	1515	1240	236.559	204.776	396.061	387.103
AT1G74880	8c53f736-c0dd-4352-8388-9b9b076f1974	6	2.4	2.4	0	1.2	rna-NM_106146.5	No miss exon.	3 primer extra: exon 7 to 7	3'extra	New	1195	322	70.9578	48.3358	74.7095	120.997
AT1G75030	f2e68d4c-36aa-4efc-b1a6-9120860bbc95	7.12897	3.44157	3.6874	0	0	rna-NM_106160.3	5 primer miss: exon 1 to 1;3 primer miss: exon 2 to 2	No extra exon.	3'extra	New	830	194	92.984	96.2946	3.37717	0.844293
AT1G75030	f2e68d4c-36aa-4efc-b1a6-9120860bbc95	7.12897	3.44157	3.6874	0	0	rna-NM_106160.3	5 primer miss: exon 1 to 1;3 primer miss: exon 2 to 2	No extra exon.	3'extra	New	815	194	92.984	96.2946	3.37717	0.844293
AT1G75030	f2e68d4c-36aa-4efc-b1a6-9120860bbc95	7.12897	3.44157	3.6874	0	0	rna-NM_106160.3	5 primer miss: exon 1 to 1;3 primer miss: exon 2 to 2	5 primer extra: exon 1 to 3;3 primer extra: exon 2 to 4	3'extra	New	830	194	92.984	96.2946	3.37717	0.844293
AT1G75030	f2e68d4c-36aa-4efc-b1a6-9120860bbc95	7.12897	3.44157	3.6874	0	0	rna-NM_106160.3	5 primer miss: exon 1 to 1;3 primer miss: exon 2 to 2	5 primer extra: exon 1 to 3;3 primer extra: exon 2 to 4	3'extra	New	815	194	92.984	96.2946	3.37717	0.844293
AT1G75840	02bcf909-21cd-4f46-8d16-255aa37ed38f	5.67778	1.89259	0.630864	1.26173	1.89259	rna-NM_106234.3	3 primer miss: exon 6 to 7	3 primer extra: exon 6 to 6	3'extra	New	1093	207	70.824	57.3482	36.1209	40.7069
AT1G75910	445322ed-df0f-4801-82c7-8cba31db28c2	6.215	4.66125	1.55375	0	0	rna-NM_106241.3	No miss exon.	3 primer extra: exon 6 to 6	3'extra	New	1268	1511	764.941	739.059	0	0
AT1G75910	ee5f51be-adbb-49e9-bf22-a096727ea766	11.09	8.3175	2.7725	0	0	rna-NM_106241.3	No miss exon.	3 primer extra: exon 6 to 6	3'extra	New	1237	1511	764.941	739.059	0	0
AT1G75940	e1429d6f-3fee-433b-8a17-2f47c7cf3f38	6	3.6	2.4	0	0	rna-NM_106244.3	No miss exon.	3 primer extra: exon 14 to 14	3'extra	New	1801	1322	678.376	614.124	0	0
AT1G76062	fe11a391-c4db-44b7-983e-a06b781d6e7a	9.5	2.19231	4.38462	0.730769	2.19231	rna-NR_139956.1	No miss exon.	5 primer extra: exon 1 to 1;3 primer extra: exon 2 to 2	3'extra	New	1066	15	2.69231	6.38462	1.23077	3.69231
AT1G76180	d69765b6-58bd-4d16-8468-c8044e1a3260	5.15283	0.946438	2.20835	1.15676	0.841278	rna-NM_106267.4	No miss exon.	3 primer extra: exon 3 to 3	3'extra	New	784	2231	615.528	503.69	540.815	559.467
AT1G76180	277e3fea-b15c-4fb1-9047-a4ad4c065a11	21.3936	4.2959	9.27914	4.38182	3.43672	rna-NM_106267.4	No miss exon.	3 primer extra: exon 3 to 3	3'extra	New	785	2231	615.528	503.69	540.815	559.467
AT1G77270	321435a8-f312-41e2-8cab-b58af27f6efa	9.5	4.22222	3.16667	1.05556	1.05556	rna-NM_001334771.1	5 primer miss: exon 1 to 1;3 primer miss: exon 5 to 5	No extra exon.	3'extra	New	2674	12	5.22222	4.16667	1.05556	1.05556
AT1G77270	321435a8-f312-41e2-8cab-b58af27f6efa	9.5	4.22222	3.16667	1.05556	1.05556	rna-NM_001334771.1	5 primer miss: exon 1 to 1;3 primer miss: exon 5 to 5	No extra exon.	3'extra	New	993	12	5.22222	4.16667	1.05556	1.05556
AT1G77270	321435a8-f312-41e2-8cab-b58af27f6efa	9.5	4.22222	3.16667	1.05556	1.05556	rna-NM_001334771.1	5 primer miss: exon 1 to 4;3 primer miss: exon 2 to 5	5 primer extra: exon 1 to 3;3 primer extra: exon 2 to 4	3'extra	New	993	12	5.22222	4.16667	1.05556	1.05556
AT1G77270	321435a8-f312-41e2-8cab-b58af27f6efa	9.5	4.22222	3.16667	1.05556	1.05556	rna-NM_001334771.1	5 primer miss: exon 1 to 4;3 primer miss: exon 2 to 5	5 primer extra: exon 1 to 3;3 primer extra: exon 2 to 4	3'extra	New	2674	12	5.22222	4.16667	1.05556	1.05556
AT1G77590	bca04b95-f0f9-4ca5-9044-cb7b111c1bda	7.58238	3.34139	2.82733	0.642574	0.771089	rna-NM_001334788.1	5 primer miss: exon 1 to 10;3 primer miss: exon 2 to 11	5 primer extra: exon 1 to 2;3 primer extra: exon 2 to 3	3'extra	New	2193	208	96.128	64.6271	17.7832	20.4617
AT1G77760	1229b030-0200-407f-ad5d-16e9d41ede54	13.4444	0.218609	0.327913	6.66757	6.23035	rna-NM_106425.3	No miss exon.	3 primer extra: exon 5 to 5	3'extra	New	2427	425	13.2604	7.96563	211.768	189.006
AT1G78710	bac76668-8790-44c1-ae08-41c6fe2735eb	52.8333	16.6327	16.6327	10.7623	8.80556	rna-NM_001161004.1	5 primer miss: exon 1 to 4;3 primer miss: exon 2 to 5	5 primer extra: exon 1 to 2;3 primer extra: exon 2 to 3	3'extra	New	1482	67	20.9827	18.866	11.4957	14.6556
AT1G78850	54889d34-9fa4-432f-b8b2-1b2589a73183	190.667	8.02807	4.01404	85.2982	93.3263	rna-NM_106533.3	5 primer miss: exon 1 to 1;3 primer miss: exon 2 to 2	5 primer extra: exon 1 to 1;3 primer extra: exon 2 to 2	3'extra	New	1154	418	19.7763	9.99325	183.684	204.547
AT1G79360	577eb1cb-dc20-41c6-b294-37a9f3d46112	9	7.2	1.8	0	0	rna-NM_106584.3	5 primer miss: exon 1 to 1;3 primer miss: exon 2 to 2	5 primer extra: exon 1 to 1;3 primer extra: exon 2 to 2	3'extra	New	1829	18	14.5125	3.4875	0	0
AT1G79920	821f3325-dfa1-4810-9c83-f7fd5cb05765	74.2549	30.4445	14.1084	11.8808	17.8212	rna-NM_180653.7	No miss exon.	3 primer extra: exon 10 to 10	3'extra	New	2951	155	53.0652	41.1817	23.8537	28.8994
AT1G79920	eacb5534-438c-4b7c-99d1-55fc3d20f47d	11.2549	4.18039	3.21569	2.25098	1.60784	rna-NM_180653.7	No miss exon.	3 primer extra: exon 10 to 10	3'extra	New	2916	155	53.0652	41.1817	23.8537	28.8994
AT1G79920	48a73d5f-a254-47e3-b0bf-e344b84d0bf4	7.7549	2.75174	2.50158	1.25079	1.25079	rna-NM_180653.7	No miss exon.	3 primer extra: exon 10 to 10	3'extra	New	2919	155	53.0652	41.1817	23.8537	28.8994
AT1G79920	0bc25a39-27cf-4fb6-a903-0d086d37608c	11.0882	3.16807	3.80168	2.21765	1.90084	rna-NM_180653.7	No miss exon.	3 primer extra: exon 10 to 10	3'extra	New	2919	155	53.0652	41.1817	23.8537	28.8994
AT1G80550	5c7c9f94-e685-4ef2-94ca-28d62a2abac9	10.5	3.08824	1.23529	2.47059	3.70588	rna-NM_106703.2	5 primer miss: exon 1 to 1;3 primer miss: exon 2 to 2	5 primer extra: exon 1 to 1;3 primer extra: exon 2 to 2	3'extra	New	1635	19	6.27574	2.29779	4.06434	6.36213
AT2G00720	fed5dcf6-709e-420c-b4ac-561657ecd85e	5	1.25	2.5	0	1.25	rna-NR_143668.1	5 primer miss: exon 1 to 1;3 primer miss: exon 2 to 2	5 primer extra: exon 1 to 2;3 primer extra: exon 2 to 3	3'extra	New	815	12	1.25	2.5	0	1.25
AT2G01530	4d4fed9e-10d1-4343-a531-09baa7d34df2	7.25	0	0	5.17857	2.07143	rna-NM_126214.5	5 primer miss: exon 1 to 1;3 primer miss: exon 2 to 2	5 primer extra: exon 1 to 1;3 primer extra: exon 2 to 2	3'extra	New	774	79	0	0	40.123	37.877
AT2G05380	f4a493f5-9948-44fa-b818-231a602b3390	6.02778	0	0	2.00926	4.01852	rna-NM_001335279.1	No miss exon.	3 primer extra: exon 3 to 3	3'extra	New	533	2189	241.11	242.228	821.513	853.149
AT2G05380	e8e6cf40-9a9b-4383-848c-0b0a3dc0944a	16.3007	4.8902	0.815034	4.07517	6.52027	rna-NM_001335279.1	No miss exon.	3 primer extra: exon 3 to 3	3'extra	New	532	2189	241.11	242.228	821.513	853.149
AT2G05380	f5c5dc44-5723-441b-a1ff-7115594521fc	10.3007	1.28758	0.643792	3.21896	5.15034	rna-NM_001335279.1	No miss exon.	3 primer extra: exon 3 to 3	3'extra	New	522	2189	241.11	242.228	821.513	853.149
AT2G05380	5409cc09-3a03-4cd6-96ac-18681129caaa	52.3212	6.74702	8.65655	19.0953	17.8223	rna-NM_001335279.1	5 primer miss: exon 1 to 1;3 primer miss: exon 2 to 2	5 primer extra: exon 1 to 1;3 primer extra: exon 2 to 2	3'extra	New	1142	2189	241.11	242.228	821.513	853.149
AT2G05380	6bf4bfae-9fa0-4644-be72-c6b9b70a3342	6.02778	1.00463	0	2.00926	3.01389	rna-NM_001335279.1	No miss exon.	3 primer extra: exon 3 to 3	3'extra	New	522	2189	241.11	242.228	821.513	853.149
AT2G05380	a31e2467-75a3-4745-b6ee-c0286ff770a6	5.06349	0	0.843915	1.68783	2.53175	rna-NM_001335279.1	No miss exon.	3 primer extra: exon 3 to 3	3'extra	New	528	2189	241.11	242.228	821.513	853.149
AT2G05440	69e0b5df-a95a-4ab3-80f2-96cfabe2bc7f	8.54138	0	0	5.19408	3.3473	rna-NM_179606.4	No miss exon.	3 primer extra: exon 3 to 3	3'extra	New	619	1090	0	0	560.166	511.834
AT2G05440	aeeb3646-7f03-4077-977d-7b8bf2ba80f7	9.31396	0	0	5.92707	3.3869	rna-NM_179606.4	5 primer miss: exon 1 to 1;3 primer miss: exon 2 to 2	5 primer extra: exon 1 to 1;3 primer extra: exon 2 to 2	3'extra	New	429	1090	0	0	560.166	511.834
AT2G05520	7666ebc3-8c1a-4b06-be67-c92d29d4888b	5.01852	0	0	2.00741	3.01111	rna-NM_126575.4	No miss exon.	3 primer extra: exon 3 to 3	3'extra	New	624	5958	422.167	415.719	2574.47	2530.64
AT2G05520	598e4107-c6d5-45c7-8a07-bcc5fd1d5590	16.7561	0	1.59582	7.58012	7.58012	rna-NM_126575.4	No miss exon.	3 primer extra: exon 3 to 3	3'extra	New	655	5958	422.167	415.719	2574.47	2530.64
AT2G05520	cd09ea63-5eb5-4e33-9292-de52cc4bd3c0	9.01786	1.00198	1.00198	1.00198	6.0119	rna-NM_126575.4	No miss exon.	3 primer extra: exon 3 to 3	3'extra	New	617	5958	422.167	415.719	2574.47	2530.64
AT2G05520	b398a2fa-a8a0-4aae-b8f8-a4022792413f	8.01364	0.210885	1.4762	3.58505	2.74151	rna-NM_126575.4	No miss exon.	3 primer extra: exon 3 to 3	3'extra	New	663	5958	422.167	415.719	2574.47	2530.64
AT2G05520	a409579d-e317-4ce2-b604-e9ff2dd122ba	11.084	1.58343	1.58343	1.58343	6.33371	rna-NM_126575.4	No miss exon.	3 primer extra: exon 3 to 3	3'extra	New	626	5958	422.167	415.719	2574.47	2530.64
AT2G05520	49a562a0-2b6f-457b-8c31-713351c1b928	7.71722	0.453954	0.907908	3.63163	2.72372	rna-NM_126575.4	No miss exon.	3 primer extra: exon 3 to 3	3'extra	New	644	5958	422.167	415.719	2574.47	2530.64
AT2G06050	acb882ef-8c0f-4219-adac-e6b0318847f2	11.4359	5.84693	4.04126	1.03181	0.515905	rna-NM_126619.4	3 primer miss: exon 5 to 5	3 primer extra: exon 5 to 5	3'extra	New	1336	593	306.409	191.845	55.7941	37.9518
AT2G06520	65b60ce7-2516-4e66-bae6-1391fd889681	794.917	149.909	127.598	246.171	271.239	rna-NM_126649.3	5 primer miss: exon 1 to 1;3 primer miss: exon 2 to 2	5 primer extra: exon 1 to 1;3 primer extra: exon 2 to 2	3'extra	New	331	5855	1061.88	882.306	1859.2	2030.61
AT2G06520	da0e831c-17a1-4ddd-8a81-464a3a0dabba	1305.67	230.706	214.048	426.153	434.76	rna-NM_126649.3	5 primer miss: exon 1 to 1;3 primer miss: exon 2 to 2	5 primer extra: exon 1 to 1;3 primer extra: exon 2 to 2	3'extra	New	418	5855	1061.88	882.306	1859.2	2030.61
AT2G06520	94f63927-e563-4f35-90e8-f0bb3fd36e08	1852	336.437	268.318	590.363	656.883	rna-NM_126649.3	5 primer miss: exon 1 to 1;3 primer miss: exon 2 to 2	5 primer extra: exon 1 to 1;3 primer extra: exon 2 to 2	3'extra	New	428	5855	1061.88	882.306	1859.2	2030.61
AT2G06995	cf282f4c-0594-414a-8347-1832fd838a13	22	6.28571	4.19048	6.28571	5.2381	rna-NR_140182.1	No miss exon.	5 primer extra: exon 1 to 2;3 primer extra: exon 2 to 3	3'extra	New	749	26	6.28571	4.19048	6.28571	5.2381
AT2G06995	cf282f4c-0594-414a-8347-1832fd838a13	22	6.28571	4.19048	6.28571	5.2381	rna-NR_140182.1	No miss exon.	5 primer extra: exon 1 to 1;3 primer extra: exon 2 to 2	3'extra	New	749	26	6.28571	4.19048	6.28571	5.2381
AT2G08555	b7bfdb46-9042-468d-96a2-8c43a7a274f0	7.6	0.844444	0.844444	4.22222	1.68889	rna-NR_140366.1	No miss exon.	5 primer extra: exon 1 to 4;3 primer extra: exon 2 to 5	3'extra	New	975	75	24.9181	14.8936	17.6275	14.5608
AT2G08555	4f8308b8-16f9-490c-b5c5-a9becc80d98e	28.6	10.5368	7.02456	5.5193	5.5193	rna-NR_140366.1	No miss exon.	5 primer extra: exon 1 to 6;3 primer extra: exon 2 to 7	3'extra	New	1604	75	24.9181	14.8936	17.6275	14.5608
AT2G08555	cb6ca29d-724d-4c72-9d0d-2d10ef047323	28.6	10.5368	7.02456	5.5193	5.5193	rna-NR_140366.1	No miss exon.	5 primer extra: exon 1 to 6;3 primer extra: exon 2 to 7	3'extra	New	1728	75	24.9181	14.8936	17.6275	14.5608
AT2G08585	f46816d4-7384-4fdf-9c90-4760dc1046c3	247	71.6784	51.3373	62.9608	61.0235	rna-NR_140372.1	No miss exon.	5 primer extra: exon 1 to 3;3 primer extra: exon 2 to 4	3'extra	New	1047	265	77.593	55.0915	64.6264	62.6891
AT2G08585	77b18fcd-5b75-4dc3-b4fa-cb0c107b6534	5.5	1.69231	2.11538	0.846154	0.846154	rna-NR_140372.1	No miss exon.	5 primer extra: exon 1 to 3;3 primer extra: exon 2 to 4	3'extra	New	928	265	77.593	55.0915	64.6264	62.6891
AT2G08855	af98e7a7-b9cf-49b8-9c6f-8eb37cb458b5	5	2.5	0	0	2.5	rna-NR_140420.1	No miss exon.	5 primer extra: exon 1 to 5;3 primer extra: exon 2 to 6	3'extra	New	1209	9	4.75	0	0	3.25
AT2G09815	1f1777d3-2218-4880-95b9-5189e2bebd14	14.2179	5.11207	3.03529	2.71579	3.3548	rna-NR_140607.1	No miss exon.	5 primer extra: exon 1 to 6;3 primer extra: exon 2 to 7	3'extra	New	822	1126	384.426	289.094	213.711	212.769
AT2G09815	4ce147d2-faab-40ef-ba57-2703cdb1b98d	14.2179	5.11207	3.03529	2.71579	3.3548	rna-NR_140607.1	No miss exon.	5 primer extra: exon 1 to 6;3 primer extra: exon 2 to 7	3'extra	New	929	1126	384.426	289.094	213.711	212.769
AT2G09815	c92f090e-fa48-44cf-963a-e4ce1b5f8cf5	6	1.2	2.4	0	2.4	rna-NR_140607.1	No miss exon.	5 primer extra: exon 1 to 6;3 primer extra: exon 2 to 7	3'extra	New	838	1126	384.426	289.094	213.711	212.769
AT2G09815	31c84950-fb17-434a-8cc6-6fc62c45826c	6.38462	2.32168	1.45105	1.16084	1.45105	rna-NR_140607.1	No miss exon.	5 primer extra: exon 1 to 6;3 primer extra: exon 2 to 7	3'extra	New	863	1126	384.426	289.094	213.711	212.769
AT2G09815	18d4c43c-7cc5-46ea-8e0c-0391ecdd85ce	27	7.26923	9.34615	5.19231	5.19231	rna-NR_140607.1	No miss exon.	5 primer extra: exon 1 to 6;3 primer extra: exon 2 to 7	3'extra	New	966	1126	384.426	289.094	213.711	212.769
AT2G09815	359e2316-9fc7-40e1-b818-6d72dece522d	17.2179	6.176	3.55588	3.36873	4.11734	rna-NR_140607.1	No miss exon.	5 primer extra: exon 1 to 6;3 primer extra: exon 2 to 7	3'extra	New	850	1126	384.426	289.094	213.711	212.769
AT2G09815	fc843d45-5b50-43fb-ac67-3054d5700f10	956.218	334.491	252.953	189.946	178.828	rna-NR_140607.1	No miss exon.	5 primer extra: exon 1 to 6;3 primer extra: exon 2 to 7	3'extra	New	1004	1126	384.426	289.094	213.711	212.769
AT2G09815	aec18a8b-37e0-4a62-af58-583264fee85c	14.2179	5.11207	3.03529	2.71579	3.3548	rna-NR_140607.1	No miss exon.	5 primer extra: exon 1 to 6;3 primer extra: exon 2 to 7	3'extra	New	740	1126	384.426	289.094	213.711	212.769
AT2G09815	96e00177-e132-479f-9c44-77ceb7902ecf	12	6.54545	3.27273	0	2.18182	rna-NR_140607.1	No miss exon.	5 primer extra: exon 1 to 6;3 primer extra: exon 2 to 7	3'extra	New	947	1126	384.426	289.094	213.711	212.769
AT2G09815	64775d36-ecec-44fd-a328-fc9e2fc85256	14.2179	5.11207	3.03529	2.71579	3.3548	rna-NR_140607.1	No miss exon.	5 primer extra: exon 1 to 6;3 primer extra: exon 2 to 7	3'extra	New	839	1126	384.426	289.094	213.711	212.769
AT2G09995	c58bdaff-aca3-45c2-b912-3c33f87acf02	31	3.1	0	12.4	15.5	rna-NR_140622.1	No miss exon.	5 primer extra: exon 1 to 3;3 primer extra: exon 2 to 4	3'extra	New	952	37	3.1	0	12.4	15.5
AT2G10940	10c00fbf-52c1-42c8-8ae9-c3a20b5fa222	20.3333	2.90476	3.31973	6.22449	7.88435	rna-NM_179618.1	5 primer miss: exon 1 to 1;3 primer miss: exon 2 to 2	5 primer extra: exon 1 to 1;3 primer extra: exon 2 to 2	3'extra	New	540	3155	533.282	641.093	1050.62	920.008
AT2G11891	8ab6748d-5823-4557-9397-96f090ed2902	5	2.5	0	2.5	0	rna-NM_001124831.1	No miss exon.	5 primer extra: exon 1 to 1;3 primer extra: exon 2 to 2	3'extra	New	1614	5	2.5	0	2.5	0
AT2G15292	38d15c2f-27a3-4a65-99b6-32ec14f858c9	43.2	12	13.2	9.6	8.4	rna-NR_143750.1	No miss exon.	5 primer extra: exon 1 to 1;3 primer extra: exon 2 to 2	3'extra	New	971	120	29.3753	39.0737	27.3132	22.2378
AT2G15910	2a29ac20-fde6-42ab-a5c3-d12b644f3d2e	14	5.38462	8.61538	0	0	rna-NM_001335462.1	5 primer miss: exon 1 to 2;3 primer miss: exon 2 to 3	5 primer extra: exon 1 to 3;3 primer extra: exon 2 to 4	3'extra	New	940	20	5.38462	9.61538	0	1
AT2G15980	1db3f00b-4c34-407d-bbd4-b0d9d2db205f	6.16667	1.54167	3.08333	0.770833	0.770833	rna-NM_127157.1	No miss exon.	5 primer extra: exon 1 to 1;3 primer extra: exon 2 to 2	3'extra	New	2729	11	2.80833	5.65	0.770833	0.770833
AT2G16500	1a93bb5c-22a2-484f-8a0c-9b64a4b46d3f	74	22.8082	29.9041	12.1644	9.12329	rna-NM_127204.3	5 primer miss: exon 1 to 1;3 primer miss: exon 2 to 2	5 primer extra: exon 1 to 1;3 primer extra: exon 2 to 2	3'extra	New	2615	148	45.4613	60.1082	24.246	18.1845
AT2G16505	cc258d01-5f62-4cd6-88f8-beeca8266c99	7.66667	4.6	3.06667	0	0	rna-NM_001084428.2	5 primer miss: exon 1 to 1;3 primer miss: exon 2 to 2	5 primer extra: exon 1 to 1;3 primer extra: exon 2 to 2	3'extra	New	378	128	66.6722	60.3278	0	0
AT2G16520	cf0ec44e-5c02-4434-807c-d76cd73c6dd7	8	3.42857	4.57143	0	0	rna-NM_127206.2	No miss exon.	3 primer extra: exon 3 to 3	3'extra	New	806	9	3.42857	4.57143	0	0
AT2G16660	95dc12d7-b831-4ae4-9d6e-3baac67236a9	5.75	1.21053	2.11842	1.81579	0.605263	rna-NM_127218.4	5 primer miss: exon 1 to 1	3 primer extra: exon 3 to 3	3'extra	New	779	144	29.8815	34.4682	46.8391	31.8112
AT2G16880	a5c78450-34e4-432c-87ec-aa33a6f1420a	15.5	4.27586	7.48276	2.67241	1.06897	rna-NM_127241.5	5 primer miss: exon 1 to 1;3 primer miss: exon 2 to 2	5 primer extra: exon 1 to 1;3 primer extra: exon 2 to 2	3'extra	New	2267	32	9.06618	14.9344	5.86596	2.13348
AT2G17840	021e548a-f74a-45b1-b279-4237a5f2bdec	7.31947	3.16518	1.97824	1.28585	0.890206	rna-NM_001335562.1	No miss exon.	3 primer extra: exon 4 to 4	3'extra	New	1555	642	275.667	206.356	87.6112	69.3662
AT2G18160	49b92d2f-48ee-48fb-b842-5b9537df3775	67.4167	14.9815	19.3726	18.856	14.2066	rna-NM_127373.2	5 primer miss: exon 1 to 1;3 primer miss: exon 2 to 2	5 primer extra: exon 1 to 1;3 primer extra: exon 2 to 2	3'extra	New	1038	284	64.9333	78.8586	78.4327	58.7754
AT2G18160	27737c6f-9c65-4185-94f5-528ff96af015	65.9167	14.8185	18.6508	18.3953	14.052	rna-NM_127373.2	5 primer miss: exon 1 to 1;3 primer miss: exon 2 to 2	5 primer extra: exon 1 to 1;3 primer extra: exon 2 to 2	3'extra	New	923	284	64.9333	78.8586	78.4327	58.7754
AT2G18160	a6c29f94-051e-45e0-9c57-b0e6dc530693	64.25	14.7292	18.0306	17.7767	13.7134	rna-NM_127373.2	5 primer miss: exon 1 to 1;3 primer miss: exon 2 to 2	5 primer extra: exon 1 to 1;3 primer extra: exon 2 to 2	3'extra	New	770	284	64.9333	78.8586	78.4327	58.7754
AT2G18440	ca147ddf-09fd-415e-9446-c409585b7df1	14.2794	4.36314	3.37152	1.98325	4.56146	rna-NR_143753.1	No miss exon.	3 primer extra: exon 3 to 3	3'extra	New	1124	731	144.195	143.793	205.671	228.341
AT2G20230	8acb0856-6376-4e46-bba9-2e91381b02ac	5	0.625	1.875	1.25	1.25	rna-NM_127582.3	5 primer miss: exon 1 to 3	No extra exon.	3'extra	New	435	25	3.10326	9.30978	5.38043	6.20652
AT2G20230	8acb0856-6376-4e46-bba9-2e91381b02ac	5	0.625	1.875	1.25	1.25	rna-NM_127582.3	5 primer miss: exon 1 to 5;3 primer miss: exon 2 to 6	5 primer extra: exon 1 to 20;3 primer extra: exon 2 to 21	3'extra	New	435	25	3.10326	9.30978	5.38043	6.20652
AT2G20270	89070528-3be0-4bf3-a563-f491a00f0b23	9	3.375	1.125	2.25	2.25	rna-NM_127586.3	No miss exon.	3 primer extra: exon 6 to 6	3'extra	New	793	244	68.1604	61.5993	42.8436	60.3967
AT2G20815	d12888da-ad53-4b2a-b84c-305533a3f881	72	20.5714	20.5714	17.7662	13.0909	rna-NM_001335706.1	5 primer miss: exon 1 to 5;3 primer miss: exon 2 to 6	5 primer extra: exon 1 to 1;3 primer extra: exon 2 to 2	3'extra	New	2006	96	29.5254	27.1365	21.4646	15.8734
AT2G21160	10ad3792-0519-4b93-a60b-63823f96e7c9	5.26941	1.22953	1.58082	1.31735	1.1417	rna-NM_001084461.1	5 primer miss: exon 1 to 6;3 primer miss: exon 2 to 7	5 primer extra: exon 1 to 3;3 primer extra: exon 2 to 4	3'extra	New	932	606	196.064	163.139	114.192	122.605
AT2G21160	10ad3792-0519-4b93-a60b-63823f96e7c9	5.26941	1.22953	1.58082	1.31735	1.1417	rna-NM_127686.4	5 primer miss: exon 1 to 1	No extra exon.	3'extra	New	932	606	196.064	163.139	114.192	122.605
AT2G21970	37ae610a-941f-4a27-b1a5-19c8bd6c2b17	9	2.8125	2.8125	2.25	1.125	rna-NM_127766.3	5 primer miss: exon 1 to 1;3 primer miss: exon 2 to 2	5 primer extra: exon 1 to 1;3 primer extra: exon 2 to 2	3'extra	New	425	185	64.2563	44.7114	35.5787	34.4537
AT2G22500	234c1eee-2b1f-44e8-95fe-9193a0068184	45.8333	16.2179	11.2821	8.46154	9.87179	rna-NM_127816.3	5 primer miss: exon 1 to 1;3 primer miss: exon 2 to 2	5 primer extra: exon 1 to 1;3 primer extra: exon 2 to 2	3'extra	New	1533	555	179.819	140.717	101.907	121.557
AT2G22500	5cd72b68-0ad7-40ea-985c-5c96a15473b5	45.3333	15.4625	11.5969	8.43411	9.83979	rna-NM_127816.3	5 primer miss: exon 1 to 1;3 primer miss: exon 2 to 2	5 primer extra: exon 1 to 1;3 primer extra: exon 2 to 2	3'extra	New	1427	555	179.819	140.717	101.907	121.557
AT2G23347	c76aff57-9474-41cc-9949-0c68d04b3c8f	5	2.5	0	1.25	1.25	rna-NR_140658.1	No miss exon.	5 primer extra: exon 1 to 1;3 primer extra: exon 2 to 2	3'extra	New	452	8	2.5	0	1.25	1.25
AT2G24592	34292720-db6a-4d8c-a6f3-c8a935ce6c58	8.66667	1.92593	3.85185	1.92593	0.962963	rna-NR_140664.1	No miss exon.	5 primer extra: exon 1 to 5;3 primer extra: exon 2 to 6	3'extra	New	1712	71	23.8275	19.0443	7.91975	19.2084
AT2G24592	1aa82073-568b-40a6-a043-8de591f7e5bf	5.2	2.08	1.38667	0	1.73333	rna-NR_140664.1	No miss exon.	5 primer extra: exon 1 to 5;3 primer extra: exon 2 to 6	3'extra	New	1720	71	23.8275	19.0443	7.91975	19.2084
AT2G24592	b3559ba0-bdb8-4f55-9b31-190d9aac6129	28.3667	8.78016	8.10476	3.37698	8.10476	rna-NR_140664.1	No miss exon.	5 primer extra: exon 1 to 6;3 primer extra: exon 2 to 7	3'extra	New	1651	71	23.8275	19.0443	7.91975	19.2084
AT2G24592	d7de68d3-121c-433d-8ed2-9ec52e093b94	8.3	3.49474	2.62105	0.436842	1.74737	rna-NR_140664.1	No miss exon.	5 primer extra: exon 1 to 6;3 primer extra: exon 2 to 7	3'extra	New	1531	71	23.8275	19.0443	7.91975	19.2084
AT2G26500	a3c77596-1224-4bfa-a899-2aefb657a1d1	6.46554	1.10595	1.70146	1.70146	1.95668	rna-NM_128207.6	5 primer miss: exon 1 to 2;3 primer miss: exon 2 to 3	5 primer extra: exon 1 to 1;3 primer extra: exon 2 to 2	3'extra	New	456	2748	623.415	469.143	800.829	841.613
AT2G27080	e6c426ce-f1d0-4926-9344-c8365c98feb3	48.3333	13.8889	8.33333	18.8889	7.22222	rna-NM_128266.2	5 primer miss: exon 1 to 1;3 primer miss: exon 2 to 2	5 primer extra: exon 1 to 1;3 primer extra: exon 2 to 2	3'extra	New	1188	101	30.0601	21.2333	37.1111	12.5956
AT2G27385	2684a7e1-d236-466c-838a-40c452ed415d	29.5	10.3509	11.6447	3.10526	4.39912	rna-NM_179769.3	5 primer miss: exon 1 to 1;3 primer miss: exon 2 to 2	5 primer extra: exon 1 to 1;3 primer extra: exon 2 to 2	3'extra	New	662	770	284.166	269.613	111.859	102.363
AT2G27400	25321aa6-2287-4709-b189-eb578376fbdf	9.83333	0.546296	0	4.37037	4.91667	rna-NR_143759.1	No miss exon.	5 primer extra: exon 1 to 1;3 primer extra: exon 2 to 2	3'extra	New	349	60	4.83502	4.19318	29.862	19.1098
AT2G27400	99124d93-9f36-4182-82a2-36977d0ec06a	9.83333	0.546296	0	4.37037	4.91667	rna-NR_143759.1	No miss exon.	5 primer extra: exon 1 to 1;3 primer extra: exon 2 to 2	3'extra	New	349	60	4.83502	4.19318	29.862	19.1098
AT2G27720	cec6e581-d794-44d6-bb4b-243ac9a78961	31.9129	12.7491	8.25886	5.53263	5.37227	rna-NM_128331.4	5 primer miss: exon 1 to 3;3 primer miss: exon 2 to 4	5 primer extra: exon 1 to 11;3 primer extra: exon 2 to 12	3'extra	New	498	2060	806.917	539.496	332.578	362.009
AT2G27720	cec6e581-d794-44d6-bb4b-243ac9a78961	31.9129	12.7491	8.25886	5.53263	5.37227	rna-NM_128331.4	5 primer miss: exon 1 to 1	5 primer extra: exon 1 to 1	3'extra	New	498	2060	806.917	539.496	332.578	362.009
AT2G28105	29e1a243-dff7-42c3-9307-0beda57a7a0d	7.5	1.25	1.875	3.125	1.25	rna-NM_001336144.1	5 primer miss: exon 1 to 2;3 primer miss: exon 2 to 3	5 primer extra: exon 1 to 2;3 primer extra: exon 2 to 3	3'extra	New	1460	74	18.1372	22.1891	17.2971	14.3766
AT2G28105	3a5c7edd-d913-4827-beb5-03a7a1c6f4ce	51.5	11.9554	17.4732	11.0357	11.0357	rna-NM_001336144.1	5 primer miss: exon 1 to 2;3 primer miss: exon 2 to 3	5 primer extra: exon 1 to 2;3 primer extra: exon 2 to 3	3'extra	New	1853	74	18.1372	22.1891	17.2971	14.3766
AT2G28630	a2057e0e-82ff-43c0-9dea-8300fde5927e	46.5	21.9725	21.9725	1.53297	1.02198	rna-NM_128424.3	5 primer miss: exon 1 to 1;3 primer miss: exon 2 to 2	5 primer extra: exon 1 to 1;3 primer extra: exon 2 to 2	3'extra	New	1603	108	50.1361	51.2856	3.25727	3.32104
AT2G28800	d86fa9f0-41d8-4a73-9450-e4fe49c191e1	137.929	34.0345	22.212	40.4832	41.1997	rna-NM_179794.2	5 primer miss: exon 1 to 7;3 primer miss: exon 2 to 8	5 primer extra: exon 1 to 21;3 primer extra: exon 2 to 22	3'extra	New	1809	492	118.729	96.8574	141.058	119.356
AT2G28800	d86fa9f0-41d8-4a73-9450-e4fe49c191e1	137.929	34.0345	22.212	40.4832	41.1997	rna-NM_128439.3	No miss exon.	5 primer extra: exon 1 to 1	3'extra	New	1809	492	118.729	96.8574	141.058	119.356
AT2G28950	1ebf116c-8a1c-4bdb-bd80-6a0f21efe5e2	6.43175	3.14745	1.91584	0.95792	0.410537	rna-NM_128454.3	5 primer miss: exon 1 to 1	3 primer extra: exon 3 to 3	3'extra	New	924	652	259.328	256.475	67.8911	62.3061
AT2G28950	b589dcab-104e-4e47-8cb6-a5e7dc714d0b	6.95357	3.27227	2.31786	0.818067	0.545378	rna-NM_128454.3	No miss exon.	3 primer extra: exon 4 to 4	3'extra	New	1210	652	259.328	256.475	67.8911	62.3061
AT2G29550	0e0900e6-dc1c-4b3f-919a-709f233e6358	22.7	5.902	9.988	3.632	3.178	rna-NM_128508.3	5 primer miss: exon 1 to 2;3 primer miss: exon 2 to 3	5 primer extra: exon 1 to 1;3 primer extra: exon 2 to 2	3'extra	New	659	566	197.461	190.219	82.0693	89.2502
AT2G30860	e29e5fc5-1184-49d8-b4d1-58c40ab0c0eb	9.04115	1.19552	1.3076	2.83937	3.69865	rna-NM_128638.3	5 primer miss: exon 1 to 2;3 primer miss: exon 2 to 3	5 primer extra: exon 1 to 1;3 primer extra: exon 2 to 2	3'extra	New	870	3014	446.335	344.468	1041.01	1170.19
AT2G30900	6a24e708-8a86-4e04-8f1f-4e7a6d9c8ee2	6.7	1.675	3.35	0	1.675	rna-NM_128642.2	5 primer miss: exon 1 to 5;3 primer miss: exon 2 to 6	5 primer extra: exon 1 to 3;3 primer extra: exon 2 to 4	3'extra	New	1134	21	7.56944	7.17778	0.788889	2.46389
AT2G31410	27744969-4c70-4407-9d05-822321be072a	78.5	33.9323	14.1806	14.6871	15.7	rna-NM_128698.3	5 primer miss: exon 1 to 1;3 primer miss: exon 2 to 2	5 primer extra: exon 1 to 1;3 primer extra: exon 2 to 2	3'extra	New	656	183	79.2921	33.7026	33.0607	36.9445
AT2G31670	057bd97e-04f6-4f27-a685-71d736d1dd31	68.3333	17.5908	18.6056	14.2079	17.929	rna-NM_128724.4	5 primer miss: exon 1 to 1;3 primer miss: exon 2 to 2	5 primer extra: exon 1 to 1;3 primer extra: exon 2 to 2	3'extra	New	815	213	55.4406	57.4703	43.6102	56.4789
AT2G31670	0f25faaf-b5ef-4bed-b964-5df96baff309	68.3333	17.5908	18.6056	14.2079	17.929	rna-NM_128724.4	5 primer miss: exon 1 to 1;3 primer miss: exon 2 to 2	5 primer extra: exon 1 to 1;3 primer extra: exon 2 to 2	3'extra	New	858	213	55.4406	57.4703	43.6102	56.4789
AT2G31980	ecbca887-9ad7-41fc-89f5-a3e4663efede	19.4595	9.93247	8.31084	0.810813	0.405407	rna-NM_128758.4	5 primer miss: exon 1 to 1;3 primer miss: exon 2 to 2	5 primer extra: exon 1 to 1;3 primer extra: exon 2 to 2	3'extra	New	705	1272	694.914	547.675	12.7942	16.6162
AT2G32180	260f8afe-82c5-4fe4-888b-4e6449784b26	24.05	6.93333	4.55	4.11667	8.45	rna-NM_001336373.1	No miss exon.	5 primer extra: exon 1 to 1;3 primer extra: exon 2 to 2	3'extra	New	831	131	38.0378	23.3128	23.3499	45.2995
AT2G32220	71ae361a-e761-4791-afd1-ba70b6b7cc83	13.2107	4.66261	1.81324	3.36744	3.36744	rna-NM_128781.3	5 primer miss: exon 1 to 1;3 primer miss: exon 2 to 2	5 primer extra: exon 1 to 2;3 primer extra: exon 2 to 3	3'extra	New	1225	75	29.3884	8.59616	18.0215	18.994
AT2G33070	8961905c-fd8b-43f2-80a5-7b12e767f144	5	3.75	0	0	1.25	rna-NM_001202734.1	5 primer miss: exon 1 to 2	3 primer extra: exon 3 to 3	3'extra	New	2847	5	3.75	0	0	1.25
AT2G33410	067536e8-6718-4070-9288-57848916079d	26	11.44	9.88	2.6	2.08	rna-NM_128901.4	5 primer miss: exon 1 to 1;3 primer miss: exon 2 to 2	5 primer extra: exon 1 to 1;3 primer extra: exon 2 to 2	3'extra	New	952	197	72.4194	66.5037	28.734	27.3429
AT2G33775	b25096e9-1bcf-4e9a-a1f4-1ecdac4136b3	11.5333	7.60152	3.93182	0	0	rna-NM_179888.4	5 primer miss: exon 1 to 1;3 primer miss: exon 2 to 2	No extra exon.	3'extra	New	785	85	51.0416	29.9584	0	0
AT2G33775	b25096e9-1bcf-4e9a-a1f4-1ecdac4136b3	11.5333	7.60152	3.93182	0	0	rna-NM_179888.4	5 primer miss: exon 1 to 1;3 primer miss: exon 2 to 2	5 primer extra: exon 1 to 1;3 primer extra: exon 2 to 2	3'extra	New	785	85	51.0416	29.9584	0	0
AT2G34250	3eef2015-646d-4079-a636-b7b3ebc35957	7.98652	2.66217	2.66217	1.63826	1.02391	rna-NM_001336500.1	5 primer miss: exon 1 to 5;3 primer miss: exon 2 to 6	5 primer extra: exon 1 to 3;3 primer extra: exon 2 to 4	3'extra	New	1771	679	230.244	197.793	134.99	105.973
AT2G34420	cf39099a-f545-48ef-9b1a-bf354d0e9334	971.515	88.5747	68.0944	392.66	422.185	rna-NM_128994.3	5 primer miss: exon 1 to 1;3 primer miss: exon 2 to 2	5 primer extra: exon 1 to 1;3 primer extra: exon 2 to 2	3'extra	New	982	9402	856.932	689.371	3845.05	3992.65
AT2G34420	29799e67-eff5-4ac6-b41f-92f3a8171bab	900.745	82.2734	64.2327	367.158	387.082	rna-NM_128994.3	5 primer miss: exon 1 to 1;3 primer miss: exon 2 to 2	5 primer extra: exon 1 to 1;3 primer extra: exon 2 to 2	3'extra	New	804	9402	856.932	689.371	3845.05	3992.65
AT2G34420	7c0d4ecd-4363-4c2d-9bc1-5921187a2c7a	924.372	84.2519	65.2627	375.486	399.372	rna-NM_128994.3	5 primer miss: exon 1 to 1;3 primer miss: exon 2 to 2	5 primer extra: exon 1 to 1;3 primer extra: exon 2 to 2	3'extra	New	826	9402	856.932	689.371	3845.05	3992.65
AT2G34420	d76aa8ce-1f61-4f71-9f75-debf20bc591e	619.019	56.24	55.0113	272.788	234.979	rna-NM_128994.3	5 primer miss: exon 1 to 1;3 primer miss: exon 2 to 2	5 primer extra: exon 1 to 1;3 primer extra: exon 2 to 2	3'extra	New	601	9402	856.932	689.371	3845.05	3992.65
AT2G34420	16308352-dd4d-4574-aa05-fc19a2a3140c	924.372	84.2519	65.2627	375.486	399.372	rna-NM_128994.3	5 primer miss: exon 1 to 1;3 primer miss: exon 2 to 2	5 primer extra: exon 1 to 1;3 primer extra: exon 2 to 2	3'extra	New	859	9402	856.932	689.371	3845.05	3992.65
AT2G34420	1d9f0b4d-c47a-4809-9654-35f3f1c056ac	918.015	83.619	65.0813	373.345	395.969	rna-NM_128994.3	5 primer miss: exon 1 to 1;3 primer miss: exon 2 to 2	5 primer extra: exon 1 to 1;3 primer extra: exon 2 to 2	3'extra	New	871	9402	856.932	689.371	3845.05	3992.65
AT2G34420	86480fc5-2064-4251-9d53-6d646cf5e239	382.367	36.6465	42.6781	168.336	134.706	rna-NM_128994.3	5 primer miss: exon 1 to 1;3 primer miss: exon 2 to 2	5 primer extra: exon 1 to 1;3 primer extra: exon 2 to 2	3'extra	New	871	9402	856.932	689.371	3845.05	3992.65
AT2G34420	414fbcfe-5e43-49b2-866c-e434a8780b93	894.909	81.959	63.1292	364.901	384.92	rna-NM_128994.3	5 primer miss: exon 1 to 1;3 primer miss: exon 2 to 2	5 primer extra: exon 1 to 1;3 primer extra: exon 2 to 2	3'extra	New	845	9402	856.932	689.371	3845.05	3992.65
AT2G34420	c3670dc2-e6e0-41c1-b2d9-851abf3d9bbd	922.622	84.0201	65.2379	374.943	398.421	rna-NM_128994.3	5 primer miss: exon 1 to 1;3 primer miss: exon 2 to 2	5 primer extra: exon 1 to 1;3 primer extra: exon 2 to 2	3'extra	New	857	9402	856.932	689.371	3845.05	3992.65
AT2G34420	908ff544-3b75-4747-b075-2dd47b0bb011	925.515	84.3196	65.5152	375.887	399.793	rna-NM_128994.3	5 primer miss: exon 1 to 1;3 primer miss: exon 2 to 2	5 primer extra: exon 1 to 1;3 primer extra: exon 2 to 2	3'extra	New	912	9402	856.932	689.371	3845.05	3992.65
AT2G35850	3151b0dc-afd1-4ac2-91df-20945505e239	5	2	1	0	2	rna-NM_129144.1	No miss exon.	5 primer extra: exon 1 to 5;3 primer extra: exon 2 to 6	3'extra	New	2288	8	2	3	0	3
AT2G36120	6a370808-c2a6-474e-ac5f-d2625249bffe	11.4762	0	0	5.04257	6.43362	rna-NM_129171.4	5 primer miss: exon 1 to 1;3 primer miss: exon 2 to 2	5 primer extra: exon 1 to 1;3 primer extra: exon 2 to 2	3'extra	New	465	429	0	0	198.855	227.145
AT2G36140	2e3c94e2-4d78-4041-aade-d01b435f5458	126.5	34.1349	18.0714	29.1151	45.1786	rna-gnl|JCVI|mRNA.AT2G36140.1	No miss exon.	5 primer extra: exon 1 to 2;3 primer extra: exon 2 to 3	3'extra	New	773	131	34.1349	18.0714	29.1151	45.6786
AT2G36160	047fe191-84c8-41d7-b974-a3f3753f75e0	369.417	131.129	105.749	55.4596	77.0794	rna-NM_129174.4	5 primer miss: exon 1 to 5;3 primer miss: exon 2 to 6	5 primer extra: exon 1 to 10;3 primer extra: exon 2 to 11	3'extra	New	630	888	308.606	269.335	127.086	176.972
AT2G36160	047fe191-84c8-41d7-b974-a3f3753f75e0	369.417	131.129	105.749	55.4596	77.0794	rna-NM_129174.4	No miss exon.	5 primer extra: exon 1 to 1	3'extra	New	630	888	308.606	269.335	127.086	176.972
AT2G36160	047fe191-84c8-41d7-b974-a3f3753f75e0	369.417	131.129	105.749	55.4596	77.0794	rna-NM_129174.4	5 primer miss: exon 1 to 5;3 primer miss: exon 2 to 6	No extra exon.	3'extra	New	630	888	308.606	269.335	127.086	176.972
AT2G36460	8b6a7169-3839-4c68-9a6e-379b6077cf5d	13	2.38333	3.03333	3.03333	4.55	rna-NM_129203.3	5 primer miss: exon 1 to 2;3 primer miss: exon 2 to 3	5 primer extra: exon 1 to 1;3 primer extra: exon 2 to 2	3'extra	New	351	381	84.3753	61.6741	114.96	119.991
AT2G36620	0dcd08af-248f-4483-832d-d1d019601f04	10.3205	2.21154	6.26603	0.737179	1.10577	rna-NM_129217.5	5 primer miss: exon 1 to 4;3 primer miss: exon 2 to 5	5 primer extra: exon 1 to 1;3 primer extra: exon 2 to 2	3'extra	New	605	752	293.04	231.082	87.2659	135.612
AT2G37040	86c40f4c-f03f-43c0-8f7f-de2e4a209914	26.5	11.951	9.87255	1.03922	3.63725	rna-NM_129260.3	No miss exon.	3 primer extra: exon 3 to 3	3'extra	New	2379	228	103.058	56.1763	24.7588	34.0064
AT2G37410	3635dd1c-a368-46d2-ad99-4b0b792221fe	41.6667	11.2705	13.3197	10.929	6.14754	rna-NM_129296.4	5 primer miss: exon 1 to 2;3 primer miss: exon 2 to 3	5 primer extra: exon 1 to 1;3 primer extra: exon 2 to 2	3'extra	New	643	296	87.1522	75.1856	76.4973	55.1649
AT2G37710	66cd28c3-646f-429e-b1c2-bc8df06ecffa	26	6.24	5.2	7.62667	6.93333	rna-NM_129327.4	5 primer miss: exon 1 to 1;3 primer miss: exon 2 to 2	5 primer extra: exon 1 to 1;3 primer extra: exon 2 to 2	3'extra	New	1594	89	20.9221	18.696	25.3079	23.074
AT2G37710	69cde90a-09ab-45ca-b417-515266d06ff3	28	6.37975	6.37975	7.79747	7.44304	rna-NM_129327.4	5 primer miss: exon 1 to 1;3 primer miss: exon 2 to 2	5 primer extra: exon 1 to 1;3 primer extra: exon 2 to 2	3'extra	New	2064	89	20.9221	18.696	25.3079	23.074
AT2G38270	017a840e-3cfd-4a53-b529-cf2ed32141d5	5	2.5	0.833333	0.416667	1.25	rna-NM_129383.3	No miss exon.	3 primer extra: exon 3 to 3	3'extra	New	861	169	44.5301	35.0374	44.5206	43.9119
AT2G38310	78f3b535-e773-46f8-996d-195159803872	7.70722	1.75779	1.08171	3.10993	1.75779	rna-NM_129387.3	5 primer miss: exon 1 to 1;3 primer miss: exon 2 to 2	5 primer extra: exon 1 to 1;3 primer extra: exon 2 to 2	3'extra	New	958	197	38.5939	35.2902	70.7426	50.3733
AT2G38540	97b98a48-8ffb-4aec-a536-34ce1a557731	729.187	340.018	274.4	50.5801	64.1883	rna-NM_129411.4	No miss exon.	5 primer extra: exon 1 to 1	3'extra	New	621	12072	5593.8	4563.84	835.041	1050.32
AT2G38540	97b98a48-8ffb-4aec-a536-34ce1a557731	729.187	340.018	274.4	50.5801	64.1883	rna-NM_129411.4	5 primer miss: exon 1 to 1;3 primer miss: exon 2 to 2	5 primer extra: exon 1 to 23;3 primer extra: exon 2 to 24	3'extra	New	621	12072	5593.8	4563.84	835.041	1050.32
AT2G38540	bba88b32-eb4a-4170-be89-be8a7c3c5b3b	6.07895	3.79934	2.27961	0	0	rna-NM_129411.4	No miss exon.	3 primer extra: exon 3 to 3	3'extra	New	553	12072	5593.8	4563.84	835.041	1050.32
AT2G38540	23763897-5c64-4693-95b9-55b97e223e07	5.07895	1.45113	2.17669	0.725564	0.725564	rna-NM_129411.4	No miss exon.	3 primer extra: exon 3 to 3	3'extra	New	558	12072	5593.8	4563.84	835.041	1050.32
AT2G38540	712cdc0c-96b5-4a62-bfb9-0aa5b563919d	5.26758	2.39435	2.39435	0	0.478871	rna-NM_129411.4	No miss exon.	3 primer extra: exon 3 to 3	3'extra	New	657	12072	5593.8	4563.84	835.041	1050.32
AT2G39681	6d9133e4-c8c3-4c2d-9cfd-e3859496aa76	5.33333	1.23077	0.410256	2.46154	1.23077	rna-NR_143766.1	No miss exon.	5 primer extra: exon 1 to 1;3 primer extra: exon 2 to 2	3'extra	New	477	97	31.2729	13.2349	32.6269	16.8654
AT2G39681	9453dd46-a7db-4510-9525-aecc8ccda4ba	5.33333	1.23077	0.410256	2.46154	1.23077	rna-NR_143766.1	No miss exon.	5 primer extra: exon 1 to 1;3 primer extra: exon 2 to 2	3'extra	New	477	97	31.2729	13.2349	32.6269	16.8654
AT2G39681	3d3fa385-2e3d-4c4f-ac70-efbfc6b1563c	5.33333	1.23077	0.410256	2.46154	1.23077	rna-NR_143766.1	No miss exon.	5 primer extra: exon 1 to 1;3 primer extra: exon 2 to 2	3'extra	New	477	97	31.2729	13.2349	32.6269	16.8654
AT2G39705	1a249dde-5780-4451-aab0-95a7e62dd1d4	6.625	1.94853	2.72794	1.94853	0	rna-NM_129527.3	5 primer miss: exon 1 to 1;3 primer miss: exon 2 to 2	No extra exon.	3'extra	New	639	36	6.47856	14.9324	10.0445	4.5445
AT2G39705	1a249dde-5780-4451-aab0-95a7e62dd1d4	6.625	1.94853	2.72794	1.94853	0	rna-NM_129527.3	5 primer miss: exon 1 to 1;3 primer miss: exon 2 to 2	5 primer extra: exon 1 to 7;3 primer extra: exon 2 to 8	3'extra	New	639	36	6.47856	14.9324	10.0445	4.5445
AT2G39980	9db10f89-eb29-469d-a8d2-5c754753a49f	15.5	5.34483	4.81034	2.13793	3.2069	rna-NM_129556.4	5 primer miss: exon 1 to 1;3 primer miss: exon 2 to 2	5 primer extra: exon 1 to 1;3 primer extra: exon 2 to 2	3'extra	New	1473	41	14.9073	13.0978	4.68793	8.3069
AT2G41010	fea43a37-d38f-4a98-8ffd-290dc8df6584	74.5	23.8197	25.3401	14.6973	10.6429	rna-NM_129666.5	5 primer miss: exon 1 to 1;3 primer miss: exon 2 to 2	5 primer extra: exon 1 to 1;3 primer extra: exon 2 to 2	3'extra	New	900	161	52.4729	53.9933	31.9973	22.5366
AT2G41430	74e4e18e-5f55-44a2-91ba-d2d3409df735	8.02439	1.00305	4.0122	1.00305	2.0061	rna-NM_180019.3	No miss exon.	3 primer extra: exon 4 to 4	3'extra	New	797	4067	1295.62	1201.48	751.41	770.481
AT2G42885	01bdc6ef-0542-4eda-83db-482816f59f71	15.5	8.11905	7.38095	0	0	rna-NM_180047.3	5 primer miss: exon 1 to 1;3 primer miss: exon 2 to 2	5 primer extra: exon 1 to 1;3 primer extra: exon 2 to 2	3'extra	New	353	131	70.6027	59.4506	0.946721	0
AT2G43410	f4838361-4926-470d-a8f8-eda10d6c9687	14	5.44444	3.88889	1.55556	3.11111	rna-NM_001084579.2	5 primer miss: exon 1 to 4;3 primer miss: exon 2 to 5	5 primer extra: exon 1 to 1;3 primer extra: exon 2 to 2	3'extra	New	555	56	16.5683	21.6093	7.20744	9.61494
AT2G43535	b6044447-bec8-4e15-89bb-0c193a1b522c	18.3333	0.611111	0.611111	6.11111	11	rna-NM_129915.4	5 primer miss: exon 1 to 1;3 primer miss: exon 2 to 2	5 primer extra: exon 1 to 1;3 primer extra: exon 2 to 2	3'extra	New	1465	472	22.3377	15.4247	175.319	255.918
AT2G43950	be7e13a1-e13e-49a3-96da-2c96d69200bc	5	2.5	1.25	0	1.25	rna-NM_129957.4	No miss exon.	3 primer extra: exon 7 to 7	3'extra	New	1249	109	34.797	35.5675	15.0233	14.6122
AT2G43970	35a51cd1-0723-4f7f-bcd3-39d8073e8f88	66.1099	11.4763	7.11207	24.0841	23.4375	rna-NM_180075.2	5 primer miss: exon 1 to 8;3 primer miss: exon 2 to 9	5 primer extra: exon 1 to 3;3 primer extra: exon 2 to 4	3'extra	New	1945	473	80.288	62.2799	161.638	163.794
AT2G43970	35a51cd1-0723-4f7f-bcd3-39d8073e8f88	66.1099	11.4763	7.11207	24.0841	23.4375	rna-NM_129959.3	No miss exon.	5 primer extra: exon 1 to 1	3'extra	New	1945	473	80.288	62.2799	161.638	163.794
AT2G44670	44d132e8-0c4e-4c9a-b524-753fdd4b9290	5	3.75	1.25	0	0	rna-NM_130031.3	No miss exon.	3 primer extra: exon 3 to 3	3'extra	New	529	488	201.545	136.069	39.0309	73.3546
AT2G45470	73b0f5b8-5345-4912-ab38-31847c41a54c	106.5	32.3033	32.3033	20.6943	21.1991	rna-NM_130109.3	5 primer miss: exon 1 to 1;3 primer miss: exon 2 to 2	5 primer extra: exon 1 to 1;3 primer extra: exon 2 to 2	3'extra	New	1372	295	84.2651	88.0672	54.9131	61.7546
AT2G45630	b2fd2c7f-4c47-4d31-b4e3-d8aeb1223e7f	8	2.28571	2.28571	2.28571	1.14286	rna-NM_130125.1	5 primer miss: exon 1 to 1;3 primer miss: exon 2 to 2	5 primer extra: exon 1 to 3;3 primer extra: exon 2 to 4	3'extra	New	858	34	12.6607	7.91071	4.53571	7.89286
AT2G46330	6567ec18-ae33-490d-9d10-f063adcf6928	6	0	1.2	1.2	3.6	rna-NM_130196.5	No miss exon.	3 primer extra: exon 3 to 3	3'extra	New	483	336	52.1447	51.9757	128.032	97.8475
AT2G46505	12380d5d-3b8d-4f2c-bbfd-842d9e07aad0	145	36.25	43.2986	36.7535	28.6979	rna-NM_130215.3	5 primer miss: exon 1 to 1;3 primer miss: exon 2 to 2	5 primer extra: exon 1 to 1;3 primer extra: exon 2 to 2	3'extra	New	637	300	74.0928	89.9541	76.6699	59.2832
AT2G46820	3b9a00d9-fad2-40d0-a2de-f458770b4ad6	8	2.28571	1.14286	1.14286	3.42857	rna-NM_130248.5	No miss exon.	3 primer extra: exon 7 to 7	3'extra	New	828	1481	228.793	230.245	455.16	527.302
AT2G46820	7425d1f3-0489-4e63-86fd-eeb6ba030bd9	9	1.125	1.6875	1.125	5.0625	rna-NM_130248.5	No miss exon.	3 primer extra: exon 7 to 7	3'extra	New	826	1481	228.793	230.245	455.16	527.302
AT2G46820	5790b8d1-3776-49b1-9757-f336ce999ad9	9	1.125	1.6875	1.125	5.0625	rna-NM_130248.5	No miss exon.	3 primer extra: exon 7 to 7	3'extra	New	826	1481	228.793	230.245	455.16	527.302
AT2G46820	a9f05703-4b3b-4013-bc85-553001a7af2f	7	0	0	0	7	rna-NM_130248.5	No miss exon.	3 primer extra: exon 7 to 7	3'extra	New	802	1481	228.793	230.245	455.16	527.302
AT2G47040	0d2a949f-7797-40f6-8f3e-c1c9fec68b8a	14.8667	6.82404	8.04262	0	0	rna-NM_130272.4	5 primer miss: exon 1 to 1;3 primer miss: exon 2 to 2	5 primer extra: exon 1 to 1;3 primer extra: exon 2 to 2	3'extra	New	1326	626	340.792	279.208	0	0
AT2G47040	f6ad92ee-7788-49d5-a362-ac457c1e7b0e	5	3.75	1.25	0	0	rna-NM_130272.4	No miss exon.	3 primer extra: exon 3 to 3	3'extra	New	2115	626	340.792	279.208	0	0
AT2G47040	67bf0f54-89d8-40c3-94d2-7c571d8a1db3	17.2833	9.00681	8.27653	0	0	rna-NM_130272.4	No miss exon.	3 primer extra: exon 3 to 3	3'extra	New	1761	626	340.792	279.208	0	0
AT2G47050	04955591-7601-4f09-b51a-ace18267a4f2	22.4743	12.4285	9.98141	0	0.0643962	rna-NM_130273.2	5 primer miss: exon 1 to 1;3 primer miss: exon 2 to 2	5 primer extra: exon 1 to 1;3 primer extra: exon 2 to 2	3'extra	New	840	456	255.166	199.631	0	1.20299
AT2G47050	b72b2425-6b5e-4646-b923-47ea4ea556e6	21.4743	11.9096	9.50298	0	0.0617077	rna-NM_130273.2	5 primer miss: exon 1 to 1;3 primer miss: exon 2 to 2	5 primer extra: exon 1 to 1;3 primer extra: exon 2 to 2	3'extra	New	840	456	255.166	199.631	0	1.20299
AT2G47050	41d53d74-e083-4e58-9ace-b38c9f8dde65	22.705	12.6	10.0426	0	0.0623765	rna-NM_130273.2	5 primer miss: exon 1 to 1;3 primer miss: exon 2 to 2	5 primer extra: exon 1 to 1;3 primer extra: exon 2 to 2	3'extra	New	817	456	255.166	199.631	0	1.20299
AT2G47050	8b2af485-d0aa-423d-983e-8fc7e0bdaa02	21.4743	11.9096	9.50298	0	0.0617077	rna-NM_130273.2	5 primer miss: exon 1 to 1;3 primer miss: exon 2 to 2	5 primer extra: exon 1 to 1;3 primer extra: exon 2 to 2	3'extra	New	817	456	255.166	199.631	0	1.20299
AT2G47050	4ad60d81-5bb0-4ed6-a5e9-b9139ce46725	24.1959	13.5344	10.5977	0	0.0638415	rna-NM_130273.2	5 primer miss: exon 1 to 1;3 primer miss: exon 2 to 2	5 primer extra: exon 1 to 1;3 primer extra: exon 2 to 2	3'extra	New	848	456	255.166	199.631	0	1.20299
AT2G47050	dac5404e-793e-40ea-9eab-9e6a847c2f1d	22.705	12.6	10.0426	0	0.0623765	rna-NM_130273.2	5 primer miss: exon 1 to 1;3 primer miss: exon 2 to 2	5 primer extra: exon 1 to 1;3 primer extra: exon 2 to 2	3'extra	New	843	456	255.166	199.631	0	1.20299
AT2G47050	3687bb36-0fbf-407c-9604-718c4a1fe9ff	24.1959	13.5344	10.5977	0	0.0638415	rna-NM_130273.2	5 primer miss: exon 1 to 1;3 primer miss: exon 2 to 2	5 primer extra: exon 1 to 1;3 primer extra: exon 2 to 2	3'extra	New	846	456	255.166	199.631	0	1.20299
AT2G47610	d618cf64-9d98-438b-b65b-51ee2ed53514	31.0401	12.5871	7.82113	4.766	5.86585	rna-NM_130329.4	5 primer miss: exon 1 to 1	5 primer extra: exon 1 to 1	3'extra	New	924	1360	506.154	393.714	235.816	221.315
AT2G47610	d618cf64-9d98-438b-b65b-51ee2ed53514	31.0401	12.5871	7.82113	4.766	5.86585	rna-NM_130329.4	5 primer miss: exon 1 to 5;3 primer miss: exon 2 to 6	5 primer extra: exon 1 to 3;3 primer extra: exon 2 to 4	3'extra	New	924	1360	506.154	393.714	235.816	221.315
AT3G00340	856eadd8-d96d-4272-a9af-d8bca5c32e27	9	0	0	6.75	2.25	rna-NR_143802.1	No miss exon.	5 primer extra: exon 1 to 1;3 primer extra: exon 2 to 2	3'extra	New	1737	9	0	0	6.75	2.25
AT3G00930	72650943-49f6-400a-ab34-964e9db2c54b	5	1.25	3.75	0	0	rna-NR_143884.1	No miss exon.	5 primer extra: exon 1 to 1;3 primer extra: exon 2 to 2	3'extra	New	423	662	336.176	285.824	0	0
AT3G00930	1ad09f5e-5ca8-419d-82cb-a8679696afdf	5	2.5	2.5	0	0	rna-NR_143884.1	No miss exon.	5 primer extra: exon 1 to 1;3 primer extra: exon 2 to 2	3'extra	New	464	662	336.176	285.824	0	0
AT3G01425	51e509b6-051a-4627-b671-b271cd93901a	6	0	2.4	2.4	1.2	rna-NR_140831.1	5 primer miss: exon 1 to 1;3 primer miss: exon 2 to 2	5 primer extra: exon 1 to 3;3 primer extra: exon 2 to 4	3'extra	New	977	11	2.66667	2.4	3.73333	1.2
AT3G01500	f1ed2936-89cd-49a3-9ac9-2483697c50d7	5.19352	1.29838	1.62297	1.29838	0.973785	rna-NM_180160.4	No miss exon.	3 primer extra: exon 10 to 10	3'extra	New	1285	2484	433.479	463.962	763.067	724.492
AT3G01500	b4dca735-0489-4c80-8f1b-294f112a24eb	7	1.16667	0	2.33333	3.5	rna-NM_180160.4	No miss exon.	3 primer extra: exon 10 to 10	3'extra	New	1226	2484	433.479	463.962	763.067	724.492
AT3G01500	380a0507-8187-452c-99ea-7d5f342b7e4a	687.757	113.782	118.458	245.099	210.419	rna-NM_180160.4	No miss exon.	5 primer extra: exon 1 to 1	3'extra	New	1192	2484	433.479	463.962	763.067	724.492
AT3G01500	65a84720-7f17-4585-9bcb-be3d843e1f24	6	0	0	1.2	4.8	rna-NM_180160.4	No miss exon.	3 primer extra: exon 10 to 10	3'extra	New	1160	2484	433.479	463.962	763.067	724.492
AT3G01500	51517596-68ae-414b-b0cc-ff20d1451f21	9	4.5	0	2.25	2.25	rna-NM_180160.4	No miss exon.	3 primer extra: exon 10 to 10	3'extra	New	1254	2484	433.479	463.962	763.067	724.492
AT3G01500	3d42b745-b30b-47cd-899d-9e48dabf898e	14	2	1	4	7	rna-NM_180160.4	No miss exon.	3 primer extra: exon 10 to 10	3'extra	New	1226	2484	433.479	463.962	763.067	724.492
AT3G01500	380a0507-8187-452c-99ea-7d5f342b7e4a	687.757	113.782	118.458	245.099	210.419	rna-NM_001337342.1	5 primer miss: exon 1 to 8;3 primer miss: exon 2 to 9	5 primer extra: exon 1 to 7;3 primer extra: exon 2 to 8	3'extra	New	1192	2484	433.479	463.962	763.067	724.492
AT3G02040	e1fb7134-0686-400d-a3b0-c786e22fd873	9.25	0.973684	0.486842	2.43421	5.35526	rna-NM_111070.4	3 primer miss: exon 3 to 3	3 primer extra: exon 3 to 3	3'extra	New	1153	394	38.3658	16.6492	149.182	188.803
AT3G02045	cd79edbe-a898-4759-84ba-a3af5ea29791	44.1667	17.2826	17.2826	6.72101	2.88043	rna-NR_140882.1	No miss exon.	5 primer extra: exon 1 to 4;3 primer extra: exon 2 to 5	3'extra	New	870	68	25.9048	27.5382	10.021	4.53599
AT3G02045	905a556f-81ab-443c-b677-95407d51e246	15.3333	7.15556	7.15556	0	1.02222	rna-NR_140882.1	No miss exon.	5 primer extra: exon 1 to 3;3 primer extra: exon 2 to 4	3'extra	New	1348	68	25.9048	27.5382	10.021	4.53599
AT3G02205	320b9926-c94c-4912-a149-b402b52676df	18	7.41176	2.11765	4.23529	4.23529	rna-NR_140894.1	No miss exon.	5 primer extra: exon 1 to 1;3 primer extra: exon 2 to 2	3'extra	New	2167	18	7.41176	2.11765	4.23529	4.23529
AT3G02470	e2d9d9e7-6757-4f66-a330-e569d3f3d9f5	15.6669	4.27766	5.2936	2.45965	3.63601	rna-NM_001084624.1	3 primer miss: exon 5 to 5	3 primer extra: exon 5 to 5	3'extra	New	1745	1833	613.435	541.818	305.684	352.062
AT3G02470	d6c5cb5c-20e7-420a-a44a-f834eddfa3c2	18.2949	5.01995	6.30282	2.90041	4.07174	rna-NM_111114.2	5 primer miss: exon 1 to 3;3 primer miss: exon 2 to 4	5 primer extra: exon 1 to 5;3 primer extra: exon 2 to 6	3'extra	New	1752	1833	613.435	541.818	305.684	352.062
AT3G02470	17a3b424-ad01-4b27-989f-5146c6d94ab6	22.7533	6.45528	7.92529	3.57916	4.79352	rna-NM_001084624.1	3 primer miss: exon 5 to 5	3 primer extra: exon 5 to 5	3'extra	New	1772	1833	613.435	541.818	305.684	352.062
AT3G02470	79c93cc7-2b73-4833-95c9-7a0553c22541	17.8025	4.76853	6.4852	2.79754	3.75124	rna-NM_001084624.1	3 primer miss: exon 4 to 5	3 primer extra: exon 4 to 4	3'extra	New	1328	1833	613.435	541.818	305.684	352.062
AT3G02470	d6c5cb5c-20e7-420a-a44a-f834eddfa3c2	18.2949	5.01995	6.30282	2.90041	4.07174	rna-NM_001084624.1	3 primer miss: exon 5 to 5	3 primer extra: exon 5 to 5	3'extra	New	1752	1833	613.435	541.818	305.684	352.062
AT3G02470	e70830e1-5dc9-4ada-be3f-eb149d0c1ff0	8.92809	2.61686	2.77079	1.23146	2.30899	rna-NM_001084624.1	3 primer miss: exon 5 to 5	3 primer extra: exon 5 to 5	3'extra	New	1620	1833	613.435	541.818	305.684	352.062
AT3G02650	75ffaa35-6549-49f7-ac5c-ba2e9d309ee8	15.3667	7.36319	4.48194	2.24097	1.28056	rna-NM_111133.4	5 primer miss: exon 1 to 1;3 primer miss: exon 2 to 2	No extra exon.	3'extra	New	2104	59	30.6142	14.8598	7.0979	6.42805
AT3G02650	75ffaa35-6549-49f7-ac5c-ba2e9d309ee8	15.3667	7.36319	4.48194	2.24097	1.28056	rna-NM_111133.4	5 primer miss: exon 1 to 1;3 primer miss: exon 2 to 2	5 primer extra: exon 1 to 3;3 primer extra: exon 2 to 4	3'extra	New	2104	59	30.6142	14.8598	7.0979	6.42805
AT3G02790	ef5a1828-fa26-45c8-8155-1de37bcf70da	11.55	5.16711	4.05263	1.11447	1.21579	rna-NM_111147.3	5 primer miss: exon 1 to 1;3 primer miss: exon 2 to 2	5 primer extra: exon 1 to 1;3 primer extra: exon 2 to 2	3'extra	New	515	401	170.803	136.028	44.4669	47.7018
AT3G02790	6db42642-2e3c-4cfd-992b-68bfe7cb0c8c	50.6067	21.7931	17.5515	5.26544	5.99675	rna-NM_111147.3	5 primer miss: exon 1 to 1;3 primer miss: exon 2 to 2	5 primer extra: exon 1 to 2;3 primer extra: exon 2 to 3	3'extra	New	583	401	170.803	136.028	44.4669	47.7018
AT3G02790	ef5a1828-fa26-45c8-8155-1de37bcf70da	11.55	5.16711	4.05263	1.11447	1.21579	rna-NM_111147.3	5 primer miss: exon 1 to 1;3 primer miss: exon 2 to 2	5 primer extra: exon 1 to 3;3 primer extra: exon 2 to 4	3'extra	New	515	401	170.803	136.028	44.4669	47.7018
AT3G02790	6db42642-2e3c-4cfd-992b-68bfe7cb0c8c	50.6067	21.7931	17.5515	5.26544	5.99675	rna-NM_111147.3	5 primer miss: exon 1 to 1;3 primer miss: exon 2 to 2	No extra exon.	3'extra	New	583	401	170.803	136.028	44.4669	47.7018
AT3G02795	43618a4f-2ab1-49e1-8bc0-c07dff544557	12	8.72727	2.18182	0	1.09091	rna-NR_140945.1	No miss exon.	5 primer extra: exon 1 to 4;3 primer extra: exon 2 to 5	3'extra	New	1373	18	8.72727	3.18182	1	1.09091
AT3G04255	63a92110-b79d-4906-9047-dfa045cfe5db	5	2	0	0	3	rna-NR_141079.1	No miss exon.	5 primer extra: exon 1 to 12;3 primer extra: exon 2 to 13	3'extra	New	1289	7	3	0	0	4
AT3G04940	bb28c247-dd3b-4357-8b93-82df46e78942	8.41526	3.39847	1.78015	1.29466	1.94198	rna-NM_111366.4	5 primer miss: exon 1 to 1	5 primer extra: exon 1 to 1	3'extra	New	1242	143	48.6635	35.8034	26.1925	27.3406
AT3G04940	bb28c247-dd3b-4357-8b93-82df46e78942	8.41526	3.39847	1.78015	1.29466	1.94198	rna-NM_001337549.1	5 primer miss: exon 1 to 9;3 primer miss: exon 2 to 10	5 primer extra: exon 1 to 1;3 primer extra: exon 2 to 2	3'extra	New	1242	143	48.6635	35.8034	26.1925	27.3406
AT3G05020	039740c5-fa81-42fd-acad-bf3a1c7f3592	33.2003	18.9716	11.2644	0	2.96431	rna-NM_111374.2	No miss exon.	3 primer extra: exon 5 to 5	3'extra	New	716	768	352.506	293.332	50.8576	59.3041
AT3G05220	62b63764-c4b5-4338-b4a4-4cd7c8ff2ad0	80	17.0874	33.3981	20.1942	9.32039	rna-NM_202497.2	5 primer miss: exon 1 to 1;3 primer miss: exon 2 to 2	5 primer extra: exon 1 to 1;3 primer extra: exon 2 to 2	3'extra	New	1123	394	111.018	128.613	85.6303	67.7386
AT3G05340	27fe91e8-996a-438e-a485-332916de1d11	10	2.22222	2.22222	3.33333	2.22222	rna-NM_111407.2	5 primer miss: exon 1 to 1;3 primer miss: exon 2 to 2	5 primer extra: exon 1 to 6;3 primer extra: exon 2 to 7	3'extra	New	1135	24	4.22222	3.55556	4.66667	3.55556
AT3G05360	ae4d9b16-4bd0-444c-8991-e7e45c744f34	21	4.2	3.15	8.4	5.25	rna-NM_111409.3	5 primer miss: exon 1 to 1;3 primer miss: exon 2 to 2	5 primer extra: exon 1 to 12;3 primer extra: exon 2 to 13	3'extra	New	2291	38	5.2	6.15	8.4	7.25
AT3G05490	4345be8c-8a91-4ae1-997f-539e52ff66a5	5.63433	1.30023	1.58917	1.30023	1.4447	rna-NM_001337587.1	5 primer miss: exon 1 to 1;3 primer miss: exon 2 to 2	No extra exon.	3'extra	New	658	169	35.9585	47.167	40.5583	43.3162
AT3G05490	4345be8c-8a91-4ae1-997f-539e52ff66a5	5.63433	1.30023	1.58917	1.30023	1.4447	rna-NM_001337587.1	5 primer miss: exon 1 to 1;3 primer miss: exon 2 to 2	5 primer extra: exon 1 to 2;3 primer extra: exon 2 to 3	3'extra	New	658	169	35.9585	47.167	40.5583	43.3162
AT3G05500	b2eb0bf4-92d6-4db1-94be-1603ccfd1dbf	119.507	46.9009	38.3325	16.2349	18.0388	rna-NM_111423.3	No miss exon.	5 primer extra: exon 1 to 1	3'extra	New	1102	285	109.637	88.694	39.1222	47.5472
AT3G05500	b2eb0bf4-92d6-4db1-94be-1603ccfd1dbf	119.507	46.9009	38.3325	16.2349	18.0388	rna-NM_001337588.1	5 primer miss: exon 1 to 1;3 primer miss: exon 2 to 2	5 primer extra: exon 1 to 2;3 primer extra: exon 2 to 3	3'extra	New	1102	285	109.637	88.694	39.1222	47.5472
AT3G05900	07bb72cf-a9aa-4941-bbbd-93eee764bd6b	15	2.44186	1.74419	5.5814	5.23256	rna-NM_001337622.1	No miss exon.	5 primer extra: exon 1 to 1;3 primer extra: exon 2 to 2	3'extra	New	659	90	14.3902	10.1001	34.864	30.6457
AT3G06355	6f3afdb8-eb3c-4bff-87af-16f9f6cdaaae	8.91854	0.728044	2.00212	2.91218	3.2762	rna-NR_141245.1	No miss exon.	5 primer extra: exon 1 to 1;3 primer extra: exon 2 to 2	3'extra	New	1460	100	12.0655	26.1097	25.4156	36.4092
AT3G06365	e0ba8329-1282-40be-869a-bd73a4f87d78	112.867	10.2038	8.32964	50.1861	44.1471	rna-NR_143912.1	5 primer miss: exon 1 to 1;3 primer miss: exon 2 to 2	5 primer extra: exon 1 to 1;3 primer extra: exon 2 to 2	3'extra	New	3188	1167	98.6661	93.9439	511.232	456.658
AT3G07010	2ebe370b-97ef-4787-8f8b-d798f48eafed	5.96429	1.7265	2.82519	0.470865	0.941729	rna-NM_111581.3	3 primer miss: exon 6 to 6	3 primer extra: exon 6 to 6	3'extra	New	1525	256	94.6694	92.0189	27.6826	38.6291
AT3G07273	de4eedf9-ec6b-4d5b-9c0c-e83a263e08da	5.33333	1.33333	1.6	1.86667	0.533333	rna-NM_001125124.2	No miss exon.	5 primer extra: exon 1 to 4;3 primer extra: exon 2 to 5	3'extra	New	2444	30	7.21164	8.63915	9.4	3.74921
AT3G07273	ea53b59c-3e45-4bf9-8108-90e58a7b47b2	5.33333	1.18519	1.48148	1.77778	0.888889	rna-NM_001125124.2	No miss exon.	5 primer extra: exon 1 to 3;3 primer extra: exon 2 to 4	3'extra	New	3188	30	7.21164	8.63915	9.4	3.74921
AT3G07273	2bc2afd3-4be0-47d8-ab4c-c75b7526b885	6.33333	1.50794	1.80952	2.11111	0.904762	rna-NM_001125124.2	No miss exon.	5 primer extra: exon 1 to 4;3 primer extra: exon 2 to 5	3'extra	New	2493	30	7.21164	8.63915	9.4	3.74921
AT3G07273	c278b255-ebea-4f2a-923c-a1cad585f410	5.33333	1.18519	1.48148	1.77778	0.888889	rna-NM_001125124.2	No miss exon.	5 primer extra: exon 1 to 4;3 primer extra: exon 2 to 5	3'extra	New	3108	30	7.21164	8.63915	9.4	3.74921
AT3G07273	12b0a9c6-bab7-4d31-86de-e1c6f051dfd7	5.33333	1.33333	1.6	1.86667	0.533333	rna-NM_001125124.2	No miss exon.	5 primer extra: exon 1 to 4;3 primer extra: exon 2 to 5	3'extra	New	2457	30	7.21164	8.63915	9.4	3.74921
AT3G07460	5af1d875-0eda-44b3-bf27-0bd4b2af9761	5.4	0.830769	1.45385	1.45385	1.66154	rna-NM_148697.4	No miss exon.	3 primer extra: exon 3 to 3	3'extra	New	939	475	86.4307	70.4161	158.071	159.082
AT3G07675	1662c6bb-7c0b-4ba5-967e-38f60d22e5ad	18	6.35294	8.47059	2.11765	1.05882	rna-NR_141342.1	No miss exon.	5 primer extra: exon 1 to 1;3 primer extra: exon 2 to 2	3'extra	New	660	22	6.35294	8.47059	3.61765	2.55882
AT3G07820	a0a75036-082e-461d-84f1-dc4d439d902a	5	5	0	0	0	rna-NM_111661.3	No miss exon.	3 primer extra: exon 5 to 5	3'extra	New	1300	480	235.173	228.827	0	0
AT3G07820	385c11ec-a148-4422-80ec-87a1afcd5e1f	6	6	0	0	0	rna-NM_111661.3	No miss exon.	3 primer extra: exon 5 to 5	3'extra	New	1320	480	235.173	228.827	0	0
AT3G08275	27982a59-9588-4bec-be58-6c01016fea81	70	26.3768	27.3913	6.08696	10.1449	rna-NR_141421.1	No miss exon.	5 primer extra: exon 1 to 2;3 primer extra: exon 2 to 3	3'extra	New	365	81	30.234	28.677	8.65839	11.4306
AT3G08315	e10a09a9-c10c-4216-ba54-f823041e94d8	9	3.375	5.625	0	0	rna-NR_141428.1	No miss exon.	5 primer extra: exon 1 to 1;3 primer extra: exon 2 to 2	3'extra	New	653	9	3.375	5.625	0	0
AT3G08520	f41e5626-3364-43bd-9a1c-33b3cfe945bd	19.5238	8.29762	6.83333	1.95238	2.44048	rna-NM_111687.2	5 primer miss: exon 1 to 1;3 primer miss: exon 2 to 2	No extra exon.	3'extra	New	421	1104	385.199	391.545	166.016	160.24
AT3G08520	f41e5626-3364-43bd-9a1c-33b3cfe945bd	19.5238	8.29762	6.83333	1.95238	2.44048	rna-NM_111687.2	5 primer miss: exon 1 to 1;3 primer miss: exon 2 to 2	5 primer extra: exon 1 to 1;3 primer extra: exon 2 to 2	3'extra	New	421	1104	385.199	391.545	166.016	160.24
AT3G08580	d7136993-6eea-407d-bc1a-df00b493cd18	11.8468	2.32	3.45532	2.61617	3.45532	rna-NM_180210.2	3 primer miss: exon 4 to 4	3 primer extra: exon 4 to 4	3'extra	New	1413	2586	648.635	642.196	604.43	684.739
AT3G08580	f83d0d02-6c2d-4b3b-a691-9955fad93507	9.93469	2.04685	3.09523	2.14669	2.64592	rna-NM_180210.2	5 primer miss: exon 1 to 1	3 primer extra: exon 4 to 4	3'extra	New	1257	2586	648.635	642.196	604.43	684.739
AT3G08695	6aec3fa6-040e-4ea6-8ffc-864b967c8a28	28	7.25926	13.4815	6.22222	1.03704	rna-NR_141474.1	No miss exon.	5 primer extra: exon 1 to 7;3 primer extra: exon 2 to 8	3'extra	New	1409	33	7.25926	13.4815	6.22222	1.03704
AT3G08730	12a723f2-d034-44f5-9ef6-fe22ebd1bfff	32.494	11.4168	7.61122	8.78218	4.68383	rna-NM_111707.4	No miss exon.	5 primer extra: exon 1 to 1	3'extra	New	1798	126	39.5243	30.7633	30.6801	16.0323
AT3G08730	12a723f2-d034-44f5-9ef6-fe22ebd1bfff	32.494	11.4168	7.61122	8.78218	4.68383	rna-NM_001337768.1	5 primer miss: exon 1 to 4;3 primer miss: exon 2 to 5	5 primer extra: exon 1 to 14;3 primer extra: exon 2 to 15	3'extra	New	1798	126	39.5243	30.7633	30.6801	16.0323
AT3G09005	ec115be6-a3cb-4335-9102-44c04aba701e	59.9167	19.8254	15.4197	10.133	14.5386	rna-NR_141501.1	No miss exon.	5 primer extra: exon 1 to 5;3 primer extra: exon 2 to 6	3'extra	New	1730	170	57.4685	38.3724	28.7687	37.3904
AT3G09005	0e57d6a7-3a44-4722-a0ed-5c8f3f807754	7.91667	3.51852	1.75926	1.17284	1.46605	rna-NR_141501.1	No miss exon.	5 primer extra: exon 1 to 5;3 primer extra: exon 2 to 6	3'extra	New	1671	170	57.4685	38.3724	28.7687	37.3904
AT3G09005	58370c5e-49e6-4a37-9625-6ea0b69b1a17	59.9167	19.8254	15.4197	10.133	14.5386	rna-NR_141501.1	No miss exon.	5 primer extra: exon 1 to 5;3 primer extra: exon 2 to 6	3'extra	New	1730	170	57.4685	38.3724	28.7687	37.3904
AT3G09200	36e62d81-1f48-4e33-b102-5bc5764a6d5d	9	2.25	0	6.75	0	rna-NM_111754.4	5 primer miss: exon 1 to 4;3 primer miss: exon 2 to 5	5 primer extra: exon 1 to 2;3 primer extra: exon 2 to 3	3'extra	New	1081	1838	637.738	570.413	303.858	313.991
AT3G09200	36e62d81-1f48-4e33-b102-5bc5764a6d5d	9	2.25	0	6.75	0	rna-NM_111754.4	No miss exon.	3 primer extra: exon 6 to 6	3'extra	New	1081	1838	637.738	570.413	303.858	313.991
AT3G09390	504b8ce7-6aa6-4ca3-aca7-b3043caef1bf	14.6455	4.71565	4.7572	2.51363	2.65905	rna-NM_111773.4	No miss exon.	3 primer extra: exon 3 to 3	3'extra	New	463	9330	2957.84	2370.18	1889.63	2097.35
AT3G09390	491768ba-846b-4442-99c6-6932c828447b	16.6455	5.36801	5.39155	2.84881	3.03716	rna-NM_111773.4	No miss exon.	3 primer extra: exon 3 to 3	3'extra	New	453	9330	2957.84	2370.18	1889.63	2097.35
AT3G09390	fc6ffc81-d9a9-4277-857a-1611138271fe	8.83566	2.93019	3.33591	1.42002	1.14954	rna-NM_111773.4	5 primer miss: exon 1 to 1;3 primer miss: exon 2 to 2	5 primer extra: exon 1 to 1;3 primer extra: exon 2 to 2	3'extra	New	330	9330	2957.84	2370.18	1889.63	2097.35
AT3G09390	28bbf8cf-14d8-4ed7-b793-efc8d4fac4ab	19.3539	6.26468	6.318	3.35894	3.41225	rna-NM_111773.4	No miss exon.	3 primer extra: exon 3 to 3	3'extra	New	461	9330	2957.84	2370.18	1889.63	2097.35
AT3G09390	33584ff4-50aa-4922-a4c3-b0dcb4f5059c	15.6455	5.05266	5.07483	2.68146	2.83658	rna-NM_111773.4	No miss exon.	3 primer extra: exon 3 to 3	3'extra	New	452	9330	2957.84	2370.18	1889.63	2097.35
AT3G09390	14df68b5-0bdc-4d52-8b64-1a1a682c341f	14.6455	4.71565	4.7572	2.51363	2.65905	rna-NM_111773.4	5 primer miss: exon 1 to 1;3 primer miss: exon 2 to 2	5 primer extra: exon 1 to 1;3 primer extra: exon 2 to 2	3'extra	New	301	9330	2957.84	2370.18	1889.63	2097.35
AT3G09390	586117aa-6c00-485e-8e9f-7e16d0da60d1	14.5333	4.67141	4.69217	2.51218	2.65751	rna-NM_111773.4	No miss exon.	3 primer extra: exon 3 to 3	3'extra	New	438	9330	2957.84	2370.18	1889.63	2097.35
AT3G09390	f5a5ef84-f3ce-403d-b778-6549178a7080	15.4253	4.94975	5.03509	2.70956	2.7309	rna-NM_111773.4	No miss exon.	3 primer extra: exon 3 to 3	3'extra	New	481	9330	2957.84	2370.18	1889.63	2097.35
AT3G09390	ed949d57-7716-42cc-96ed-c4b3e3865bd7	19.3539	6.23802	6.318	3.35894	3.43891	rna-NM_111773.4	No miss exon.	3 primer extra: exon 3 to 3	3'extra	New	460	9330	2957.84	2370.18	1889.63	2097.35
AT3G09390	ee269e7c-7d78-4f8a-9791-06b5095ca608	21.4253	6.84787	6.93603	3.76192	3.87948	rna-NM_111773.4	No miss exon.	3 primer extra: exon 3 to 3	3'extra	New	466	9330	2957.84	2370.18	1889.63	2097.35
AT3G09390	dc05da37-2494-498d-a474-4214a45db9f5	14.6455	4.71565	4.7572	2.51363	2.65905	rna-NM_111773.4	No miss exon.	3 primer extra: exon 3 to 3	3'extra	New	442	9330	2957.84	2370.18	1889.63	2097.35
AT3G09390	1516a7b1-c85b-4cc7-a4fa-43e6ed36c1f3	17.1277	5.58305	5.48843	2.90981	3.14638	rna-NM_111773.4	No miss exon.	3 primer extra: exon 3 to 3	3'extra	New	440	9330	2957.84	2370.18	1889.63	2097.35
AT3G09390	b3b28f77-bd61-4aa8-96ee-8afde6d8c44a	17.3539	5.58488	5.65678	3.02015	3.09206	rna-NM_111773.4	No miss exon.	3 primer extra: exon 3 to 3	3'extra	New	460	9330	2957.84	2370.18	1889.63	2097.35
AT3G09390	1c5cbf15-6453-4732-b3fd-ef6c1559face	16.5333	5.32268	5.32268	2.84975	3.03817	rna-NM_111773.4	No miss exon.	3 primer extra: exon 3 to 3	3'extra	New	440	9330	2957.84	2370.18	1889.63	2097.35
AT3G09390	cf47f0ad-d1e2-47e5-beee-d0a26e776e38	15.4253	4.94975	5.03509	2.70956	2.7309	rna-NM_111773.4	5 primer miss: exon 1 to 1;3 primer miss: exon 2 to 2	5 primer extra: exon 1 to 1;3 primer extra: exon 2 to 2	3'extra	New	356	9330	2957.84	2370.18	1889.63	2097.35
AT3G09390	639f9c87-4269-47da-baf9-ad10cebf0a96	15.3539	4.93365	5.01872	2.67948	2.72201	rna-NM_111773.4	No miss exon.	3 primer extra: exon 3 to 3	3'extra	New	450	9330	2957.84	2370.18	1889.63	2097.35
AT3G09390	7cddda52-86a5-4be5-9dd2-93cfa6c34f79	14.6455	4.71565	4.7572	2.51363	2.65905	rna-NM_111773.4	No miss exon.	3 primer extra: exon 3 to 3	3'extra	New	443	9330	2957.84	2370.18	1889.63	2097.35
AT3G09390	6f016dba-a94f-4f8d-88f5-4b9225b96644	14.5333	4.67141	4.69217	2.51218	2.65751	rna-NM_111773.4	No miss exon.	3 primer extra: exon 3 to 3	3'extra	New	430	9330	2957.84	2370.18	1889.63	2097.35
AT3G09390	48db67d1-cc9d-40ac-aa96-dc5c050a2ad5	19.6455	6.36405	6.33638	3.34804	3.59707	rna-NM_111773.4	No miss exon.	3 primer extra: exon 3 to 3	3'extra	New	445	9330	2957.84	2370.18	1889.63	2097.35
AT3G09390	d8498f0d-766d-45b3-987c-c6ed495449a8	15.4253	4.94975	5.03509	2.70956	2.7309	rna-NM_111773.4	No miss exon.	3 primer extra: exon 3 to 3	3'extra	New	448	9330	2957.84	2370.18	1889.63	2097.35
AT3G09390	2760179e-deaf-40b2-a849-42ae7a5cdf90	15.3539	4.93365	5.01872	2.67948	2.72201	rna-NM_111773.4	No miss exon.	3 primer extra: exon 3 to 3	3'extra	New	449	9330	2957.84	2370.18	1889.63	2097.35
AT3G09390	2a31c936-1dea-48c5-b242-86891f7c8662	77.4253	25.1509	24.3618	13.3152	14.5974	rna-NM_111773.4	No miss exon.	3 primer extra: exon 3 to 3	3'extra	New	538	9330	2957.84	2370.18	1889.63	2097.35
AT3G09390	bbbde2a6-c74d-4164-90e6-70dbde4224fb	15.6455	5.0305	5.07483	2.68146	2.85874	rna-NM_111773.4	No miss exon.	3 primer extra: exon 3 to 3	3'extra	New	450	9330	2957.84	2370.18	1889.63	2097.35
AT3G09390	7fa19ef5-87a9-4468-95d8-9755a80d11ea	16.9071	5.56542	6.36651	2.74055	2.2346	rna-NM_111773.4	No miss exon.	3 primer extra: exon 3 to 3	3'extra	New	473	9330	2957.84	2370.18	1889.63	2097.35
AT3G09390	11ba413a-77d3-4dab-a6b5-9c7dd197ba26	17.3539	5.58488	5.65678	3.02015	3.09206	rna-NM_111773.4	No miss exon.	3 primer extra: exon 3 to 3	3'extra	New	457	9330	2957.84	2370.18	1889.63	2097.35
AT3G09390	5f8a7571-130a-4c5d-95ea-040f877c3a57	14.599	4.71404	4.71404	2.51277	2.65814	rna-NM_111773.4	No miss exon.	3 primer extra: exon 3 to 3	3'extra	New	433	9330	2957.84	2370.18	1889.63	2097.35
AT3G09390	c74cce48-af9e-4d27-8f88-91c6b3d254ea	15.6455	5.0305	5.09699	2.68146	2.83658	rna-NM_111773.4	No miss exon.	3 primer extra: exon 3 to 3	3'extra	New	446	9330	2957.84	2370.18	1889.63	2097.35
AT3G09390	8bdd483e-da7c-40fc-b03d-99458d9a027f	14.5333	4.67141	4.69217	2.51218	2.65751	rna-NM_111773.4	No miss exon.	3 primer extra: exon 3 to 3	3'extra	New	449	9330	2957.84	2370.18	1889.63	2097.35
AT3G09390	8a6ded3a-4745-4f68-ac41-c1dc164385a9	17.3539	5.60885	5.65678	3.02015	3.06809	rna-NM_111773.4	No miss exon.	3 primer extra: exon 3 to 3	3'extra	New	462	9330	2957.84	2370.18	1889.63	2097.35
AT3G09390	df25de7d-80bb-4211-920b-053170140e35	17.3539	5.56091	5.68075	3.04412	3.06809	rna-NM_111773.4	No miss exon.	3 primer extra: exon 3 to 3	3'extra	New	443	9330	2957.84	2370.18	1889.63	2097.35
AT3G09390	dbc85e84-be02-42c0-bb98-b6ea115227cc	16.599	5.34464	5.36819	2.87245	3.01372	rna-NM_111773.4	No miss exon.	3 primer extra: exon 3 to 3	3'extra	New	440	9330	2957.84	2370.18	1889.63	2097.35
AT3G09390	222edea8-6ed5-4a64-b70b-38db9ec8910d	15.3539	4.93365	5.01872	2.67948	2.72201	rna-NM_111773.4	No miss exon.	3 primer extra: exon 3 to 3	3'extra	New	464	9330	2957.84	2370.18	1889.63	2097.35
AT3G09390	95ae8900-f3c2-4f9a-a7d0-92e12c65a798	14.6455	4.71565	4.7572	2.51363	2.65905	rna-NM_111773.4	No miss exon.	3 primer extra: exon 3 to 3	3'extra	New	451	9330	2957.84	2370.18	1889.63	2097.35
AT3G09390	56b0b8e4-2ad5-4f39-b9d2-d56c8959d288	15.4253	4.94975	5.03509	2.70956	2.7309	rna-NM_111773.4	No miss exon.	3 primer extra: exon 3 to 3	3'extra	New	448	9330	2957.84	2370.18	1889.63	2097.35
AT3G09390	8206d095-f426-40bc-a63e-98474f59b746	15.4253	4.94975	5.03509	2.70956	2.7309	rna-NM_111773.4	No miss exon.	3 primer extra: exon 3 to 3	3'extra	New	437	9330	2957.84	2370.18	1889.63	2097.35
AT3G09390	a22e265f-bdf5-4b63-a8a5-6e2d42749d38	16.4253	5.28604	5.3541	2.88123	2.90392	rna-NM_111773.4	No miss exon.	3 primer extra: exon 3 to 3	3'extra	New	458	9330	2957.84	2370.18	1889.63	2097.35
AT3G09390	bf1d1f79-53c5-4e3e-8971-eef8d0632246	14.599	4.71404	4.71404	2.51277	2.65814	rna-NM_111773.4	No miss exon.	3 primer extra: exon 3 to 3	3'extra	New	444	9330	2957.84	2370.18	1889.63	2097.35
AT3G09390	adebfd7a-f8fa-48d1-b5bd-0ae83c7bdfa3	16.1455	5.19941	5.26782	2.75934	2.91897	rna-NM_111773.4	No miss exon.	3 primer extra: exon 3 to 3	3'extra	New	459	9330	2957.84	2370.18	1889.63	2097.35
AT3G09390	7e926bee-637f-4a82-ace2-952c9a10359c	14.6455	4.71565	4.7572	2.51363	2.65905	rna-NM_111773.4	No miss exon.	3 primer extra: exon 3 to 3	3'extra	New	437	9330	2957.84	2370.18	1889.63	2097.35
AT3G09390	238aa396-5b24-45ef-aa4c-0b457e578c13	14.6455	4.71565	4.7572	2.51363	2.65905	rna-NM_111773.4	No miss exon.	3 primer extra: exon 3 to 3	3'extra	New	442	9330	2957.84	2370.18	1889.63	2097.35
AT3G09390	ab76c2cf-3cc5-4107-a5cb-4c9a65253808	14.6455	4.71565	4.7572	2.51363	2.65905	rna-NM_111773.4	No miss exon.	3 primer extra: exon 3 to 3	3'extra	New	515	9330	2957.84	2370.18	1889.63	2097.35
AT3G09390	1dc8a322-cad5-4b62-bbc1-231e5a27fc24	16.1455	5.19941	5.26782	2.75934	2.91897	rna-NM_111773.4	No miss exon.	3 primer extra: exon 3 to 3	3'extra	New	459	9330	2957.84	2370.18	1889.63	2097.35
AT3G09390	de197224-2f5f-4456-98ac-69dbe7913e1e	16.6455	5.36801	5.4151	2.84881	3.01362	rna-NM_111773.4	No miss exon.	3 primer extra: exon 3 to 3	3'extra	New	441	9330	2957.84	2370.18	1889.63	2097.35
AT3G09390	63c12c06-44cc-4773-b014-ad19d71f4878	14.5333	4.67141	4.69217	2.51218	2.65751	rna-NM_111773.4	No miss exon.	3 primer extra: exon 3 to 3	3'extra	New	431	9330	2957.84	2370.18	1889.63	2097.35
AT3G09390	d136bb21-f23f-4885-a57b-3bfd64e0fce8	19.4253	6.27915	6.30587	3.39341	3.44685	rna-NM_111773.4	No miss exon.	3 primer extra: exon 3 to 3	3'extra	New	447	9330	2957.84	2370.18	1889.63	2097.35
AT3G09415	805af504-8e29-429c-8353-e0afa8e6b436	26	1.04	2.08	11.44	11.44	rna-NR_141533.1	No miss exon.	5 primer extra: exon 1 to 1;3 primer extra: exon 2 to 2	3'extra	New	566	30	1.04	2.08	11.44	11.44
AT3G10080	2b8cf96a-67f3-45e1-8375-9798e8a9b9bb	24.3333	9.0381	6.95238	3.47619	4.86667	rna-NM_111843.5	5 primer miss: exon 1 to 1;3 primer miss: exon 2 to 2	5 primer extra: exon 1 to 1;3 primer extra: exon 2 to 2	3'extra	New	590	78	28.5532	23.6797	11.1429	14.6242
AT3G10210	4f8ab0c4-68f1-45e2-9cbd-8dc51ef2eb0c	9	3	3	1.5	1.5	rna-NM_111856.3	3 primer miss: exon 3 to 3	No extra exon.	3'extra	New	1127	89	22.0361	17.2771	29.1024	19.5843
AT3G10210	4f8ab0c4-68f1-45e2-9cbd-8dc51ef2eb0c	9	3	3	1.5	1.5	rna-NM_111856.3	5 primer miss: exon 1 to 2;3 primer miss: exon 2 to 3	5 primer extra: exon 1 to 3;3 primer extra: exon 2 to 4	3'extra	New	1127	89	22.0361	17.2771	29.1024	19.5843
AT3G10985	745f9947-e842-49f4-a07e-05fd1f336d35	8.16667	3.44815	1.45185	1.81481	1.45185	rna-NM_202550.2	5 primer miss: exon 1 to 1;3 primer miss: exon 2 to 2	5 primer extra: exon 1 to 3;3 primer extra: exon 2 to 4	3'extra	New	859	614	253.491	174.793	93.2244	92.4912
AT3G10985	745f9947-e842-49f4-a07e-05fd1f336d35	8.16667	3.44815	1.45185	1.81481	1.45185	rna-NM_202550.2	5 primer miss: exon 1 to 1;3 primer miss: exon 2 to 2	5 primer extra: exon 1 to 1;3 primer extra: exon 2 to 2	3'extra	New	859	614	253.491	174.793	93.2244	92.4912
AT3G11800	74789779-5cb6-4bd4-8778-06b2b7c7edea	89.5333	26.4749	18.2918	22.624	22.1427	rna-NM_112012.4	5 primer miss: exon 1 to 2;3 primer miss: exon 2 to 3	5 primer extra: exon 1 to 3;3 primer extra: exon 2 to 4	3'extra	New	797	202	58.2912	38.6619	48.4753	52.5716
AT3G11800	74789779-5cb6-4bd4-8778-06b2b7c7edea	89.5333	26.4749	18.2918	22.624	22.1427	rna-NM_112012.4	No miss exon.	5 primer extra: exon 1 to 1	3'extra	New	797	202	58.2912	38.6619	48.4753	52.5716
AT3G11940	2ddb463b-2e39-4c40-8dee-9c017e74469e	6	2.4	0	0	3.6	rna-NM_180233.3	No miss exon.	3 primer extra: exon 6 to 6	3'extra	New	855	2189	835.755	661.358	331.772	346.115
AT3G11940	afd1e9e7-eeee-4407-8bb5-f679471c5ac0	6	2.4	0	2.4	1.2	rna-NM_180233.3	No miss exon.	3 primer extra: exon 6 to 6	3'extra	New	868	2189	835.755	661.358	331.772	346.115
AT3G12120	57bdd0fb-3ea1-4f13-a230-763a3afa129f	35.0788	9.33288	8.60878	9.41334	7.72376	rna-NM_112047.4	5 primer miss: exon 1 to 2;3 primer miss: exon 2 to 3	5 primer extra: exon 1 to 1;3 primer extra: exon 2 to 2	3'extra	New	740	2004	491.09	397.127	603.163	512.62
AT3G12400	96fd0459-22cc-4157-b065-84f029be73dd	34	10.119	9.71429	7.69048	6.47619	rna-NM_001337991.1	5 primer miss: exon 1 to 1;3 primer miss: exon 2 to 2	5 primer extra: exon 1 to 1;3 primer extra: exon 2 to 2	3'extra	New	608	105	29.1809	30.9944	24.2281	20.5967
AT3G12585	e83f3b59-0f4d-4f00-bb27-825422583406	200	75	61	35	29	rna-gnl|JCVI|mRNA.AT3G12585.1	No miss exon.	5 primer extra: exon 1 to 1;3 primer extra: exon 2 to 2	3'extra	New	518	210	79	62.3333	35	31.6667
AT3G12630	890ebfe4-fec2-4dba-a674-3d54c37a178e	5	1.25	2.5	0	1.25	rna-NM_112098.2	5 primer miss: exon 1 to 1;3 primer miss: exon 2 to 2	5 primer extra: exon 1 to 1;3 primer extra: exon 2 to 2	3'extra	New	801	328	94.7048	97.5985	47.8511	73.8456
AT3G13110	0754e738-18eb-4c29-b2cb-5b5f2918ba8c	48.75	8.67801	6.12565	17.6113	16.3351	rna-NM_112150.4	5 primer miss: exon 1 to 1;3 primer miss: exon 2 to 2	5 primer extra: exon 1 to 1;3 primer extra: exon 2 to 2	3'extra	New	508	215	36.2919	26.7884	77.1416	74.7782
AT3G13110	2862feab-d6c7-4ac6-b7f4-6e391ba3122b	53.0833	8.84722	6.50531	18.9955	18.7353	rna-NM_112150.4	5 primer miss: exon 1 to 1;3 primer miss: exon 2 to 2	5 primer extra: exon 1 to 1;3 primer extra: exon 2 to 2	3'extra	New	1406	215	36.2919	26.7884	77.1416	74.7782
AT3G13110	e36644b7-47a0-4e05-85da-5ed60609eb2d	53.0833	8.84722	6.50531	18.9955	18.7353	rna-NM_112150.4	5 primer miss: exon 1 to 1;3 primer miss: exon 2 to 2	5 primer extra: exon 1 to 1;3 primer extra: exon 2 to 2	3'extra	New	1375	215	36.2919	26.7884	77.1416	74.7782
AT3G13240	39bb0670-5ebc-45fb-9788-8153f8b02259	6	2.4	0	0	3.6	rna-NM_001338040.1	3 primer miss: exon 3 to 3	3 primer extra: exon 3 to 6	3'extra	New	1338	26	4.9	2.5	4.83333	4.76667
AT3G13782	af5e5bac-ff2c-41d6-b4c9-e2b8fbf37abb	8	2.28571	1.14286	3.42857	1.14286	rna-NM_112230.3	5 primer miss: exon 1 to 8;3 primer miss: exon 2 to 9	5 primer extra: exon 1 to 1;3 primer extra: exon 2 to 2	3'extra	New	1114	8	2.28571	1.14286	3.42857	1.14286
AT3G14240	e44586fb-ab8e-4ea6-abba-0fbedda79af8	67.3333	21.6549	18.2714	15.5645	11.8425	rna-NM_112282.3	5 primer miss: exon 1 to 1;3 primer miss: exon 2 to 2	5 primer extra: exon 1 to 1;3 primer extra: exon 2 to 2	3'extra	New	2551	209	67.517	55.766	47.8604	36.8566
AT3G14240	d78185ef-ef0a-4135-b06a-ff9bc74b4b32	67.3333	21.6549	18.2714	15.5645	11.8425	rna-NM_112282.3	5 primer miss: exon 1 to 1;3 primer miss: exon 2 to 2	5 primer extra: exon 1 to 1;3 primer extra: exon 2 to 2	3'extra	New	2438	209	67.517	55.766	47.8604	36.8566
AT3G14440	9c63dd24-62a7-491b-a155-a90e682bea25	9	1.6875	5.625	1.125	0.5625	rna-NM_112304.3	5 primer miss: exon 1 to 1;3 primer miss: exon 2 to 2	5 primer extra: exon 1 to 1;3 primer extra: exon 2 to 2	3'extra	New	2127	21	4.00329	11.9934	2.28289	1.72039
AT3G15000	efe8e650-f160-4115-8d30-55cee862a54e	18.8596	5.38846	7.46094	2.69423	3.31597	rna-NM_112362.4	3 primer miss: exon 3 to 4	3 primer extra: exon 3 to 3	3'extra	New	1548	469	144.202	164.235	78.5947	80.9689
AT3G15400	6968e17d-0447-47d6-8b6a-c0ea7666519d	14.8156	4.91829	9.83658	0.0607196	0	rna-NM_112408.3	5 primer miss: exon 1 to 1;3 primer miss: exon 2 to 2	5 primer extra: exon 1 to 1;3 primer extra: exon 2 to 2	3'extra	New	650	2589	1448.86	1132.35	1.49344	1.29713
AT3G15400	89e39de1-cd03-420e-8312-72fe42dee4b2	153.41	86.9977	66.2328	0.0895038	0.0895038	rna-NM_112408.3	5 primer miss: exon 1 to 1;3 primer miss: exon 2 to 2	5 primer extra: exon 1 to 2;3 primer extra: exon 2 to 3	3'extra	New	2053	2589	1448.86	1132.35	1.49344	1.29713
AT3G15400	20f0294c-9b6f-4e7b-96b0-cdce10016a9a	53.465	21.9831	31.3462	0.067849	0.067849	rna-NM_112408.3	5 primer miss: exon 1 to 1;3 primer miss: exon 2 to 2	5 primer extra: exon 1 to 1;3 primer extra: exon 2 to 2	3'extra	New	1476	2589	1448.86	1132.35	1.49344	1.29713
AT3G15400	39adc33d-f5b5-4096-8311-c3d25d491e3e	105.626	62.3336	43.1212	0.0853885	0.0853885	rna-NM_112408.3	5 primer miss: exon 1 to 1;3 primer miss: exon 2 to 2	5 primer extra: exon 1 to 3;3 primer extra: exon 2 to 4	3'extra	New	1748	2589	1448.86	1132.35	1.49344	1.29713
AT3G15450	7c02bd2d-3043-47d5-a00a-693567ccd531	22.5739	9.67452	9.67452	2.41863	0.80621	rna-NM_001035624.3	5 primer miss: exon 1 to 1;3 primer miss: exon 2 to 2	5 primer extra: exon 1 to 3;3 primer extra: exon 2 to 4	3'extra	New	1076	2409	998.091	778.056	368.727	259.126
AT3G15640	fe724aa9-3c46-4b79-9c8c-be5cd6627898	8	2.28571	0	2.28571	3.42857	rna-NM_112434.3	No miss exon.	3 primer extra: exon 7 to 7	3'extra	New	858	267	81.3334	65.2591	48.7244	52.6832
AT3G15770	ee904866-397d-4786-b851-f310a353dd05	5	0	2.5	1.25	1.25	rna-NM_112447.4	No miss exon.	3 primer extra: exon 6 to 6	3'extra	New	1378	66	11.9701	23.787	15.1299	12.1129
AT3G16080	46736cf0-d3c6-4afd-989f-336781abbe5b	146.193	53.0041	41.9103	22.9274	28.3511	rna-NM_001338207.1	5 primer miss: exon 1 to 2;3 primer miss: exon 2 to 3	5 primer extra: exon 1 to 12;3 primer extra: exon 2 to 13	3'extra	New	453	993	353.637	296.661	153.471	184.23
AT3G16080	46736cf0-d3c6-4afd-989f-336781abbe5b	146.193	53.0041	41.9103	22.9274	28.3511	rna-NM_112478.4	5 primer miss: exon 1 to 1	5 primer extra: exon 1 to 1	3'extra	New	453	993	353.637	296.661	153.471	184.23
AT3G16140	dfb6f263-349e-4d1a-ae8b-3458a259f0ed	28	3.11111	0	8.2963	16.5926	rna-NM_112484.5	No miss exon.	3 primer extra: exon 4 to 4	3'extra	New	608	2349	401.305	366.258	755.996	751.441
AT3G16140	ccbfb709-1022-4ffd-a635-b9f22336e051	8	1.14286	0	1.14286	5.71429	rna-NM_112484.5	No miss exon.	3 primer extra: exon 4 to 4	3'extra	New	552	2349	401.305	366.258	755.996	751.441
AT3G16140	86767d29-f2f1-4ee5-9f50-faa48b56b2f6	18	3.17647	2.11765	8.47059	4.23529	rna-NM_112484.5	No miss exon.	3 primer extra: exon 4 to 4	3'extra	New	575	2349	401.305	366.258	755.996	751.441
AT3G16140	4a824308-83a4-41e1-b6ec-b44676f04120	5	0	0	1.25	3.75	rna-NM_112484.5	No miss exon.	3 primer extra: exon 4 to 4	3'extra	New	569	2349	401.305	366.258	755.996	751.441
AT3G16140	5ca6d449-f6e8-4d0d-a0c2-e8435b81ae7e	6	0	0	2.4	3.6	rna-NM_112484.5	No miss exon.	3 primer extra: exon 4 to 4	3'extra	New	510	2349	401.305	366.258	755.996	751.441
AT3G16520	0cf2a965-9fd2-46fe-ac78-64fa60c6aa80	60.5333	17.4336	13.0752	13.5595	16.4651	rna-NM_112524.4	No miss exon.	5 primer extra: exon 1 to 1	3'extra	New	1428	132	34.4271	31.7197	30.2529	34.6002
AT3G16520	0cf2a965-9fd2-46fe-ac78-64fa60c6aa80	60.5333	17.4336	13.0752	13.5595	16.4651	rna-NM_112524.4	5 primer miss: exon 1 to 1;3 primer miss: exon 2 to 2	5 primer extra: exon 1 to 2;3 primer extra: exon 2 to 3	3'extra	New	1428	132	34.4271	31.7197	30.2529	34.6002
AT3G16530	5af54f38-9986-4d79-aa2f-d6e6089aa0b6	60	2.37288	2.37288	25.7627	29.4915	rna-NM_112525.3	5 primer miss: exon 1 to 1;3 primer miss: exon 2 to 2	5 primer extra: exon 1 to 1;3 primer extra: exon 2 to 2	3'extra	New	971	189	7.32865	7.69763	81.4131	92.5606
AT3G16530	32f186a9-ba1d-4ceb-b80b-9572c773fc67	60	2.37288	2.37288	25.7627	29.4915	rna-NM_112525.3	5 primer miss: exon 1 to 1;3 primer miss: exon 2 to 2	5 primer extra: exon 1 to 1;3 primer extra: exon 2 to 2	3'extra	New	981	189	7.32865	7.69763	81.4131	92.5606
AT3G17020	92fe4460-ae73-49a2-b7d4-7ff4ed74d7d3	6.9	1.51463	1.17805	1.85122	2.3561	rna-NM_001338270.1	No miss exon.	3 primer extra: exon 4 to 4	3'extra	New	887	865	211.007	145.801	225.32	281.871
AT3G18300	f9434a25-a2d9-4e5d-9f1d-5ac9f9455777	18.3333	4.19048	7.85714	1.57143	4.71429	rna-NM_001338333.1	5 primer miss: exon 1 to 2;3 primer miss: exon 2 to 3	5 primer extra: exon 1 to 2;3 primer extra: exon 2 to 3	3'extra	New	965	51	11.0476	19.631	6.72619	11.5952
AT3G18300	bab84f26-0215-491f-bfce-0c6624a69843	18.3333	4.19048	7.85714	1.57143	4.71429	rna-NM_001338333.1	5 primer miss: exon 1 to 2;3 primer miss: exon 2 to 3	5 primer extra: exon 1 to 2;3 primer extra: exon 2 to 3	3'extra	New	988	51	11.0476	19.631	6.72619	11.5952
AT3G18490	a4490ee0-2bf1-45be-b42b-8ba3785811e1	241.833	85.2939	82.2835	39.6366	34.6193	rna-NM_112734.3	5 primer miss: exon 1 to 1;3 primer miss: exon 2 to 2	5 primer extra: exon 1 to 1;3 primer extra: exon 2 to 2	3'extra	New	1584	495	174.846	167.424	80.4225	70.307
AT3G19580	450e900f-77d9-4da3-916b-22dab31335a8	50	16.4286	16.4286	10.7143	6.42857	rna-NM_112848.2	No miss exon.	5 primer extra: exon 1 to 1;3 primer extra: exon 2 to 2	3'extra	New	1112	74	24.27	23.2456	15.4338	9.05052
AT3G19820	61ba58db-00c9-451d-ab2a-a640e855ff48	179.883	59.7908	48.2925	35.5167	36.2833	rna-NM_112872.3	5 primer miss: exon 1 to 1;3 primer miss: exon 2 to 2	5 primer extra: exon 1 to 2;3 primer extra: exon 2 to 3	3'extra	New	1996	887	297.501	241.161	172.535	172.803
AT3G19820	61ba58db-00c9-451d-ab2a-a640e855ff48	179.883	59.7908	48.2925	35.5167	36.2833	rna-NM_180285.4	5 primer miss: exon 1 to 1	5 primer extra: exon 1 to 1	3'extra	New	1996	887	297.501	241.161	172.535	172.803
AT3G19980	f25e1eb4-edf5-4ece-87a4-ab16a2405e1b	5	2.5	0	2.5	0	rna-NM_112888.4	No miss exon.	3 primer extra: exon 11 to 11	3'extra	New	1354	108	28.5834	28.0887	25.8294	23.4986
AT3G20015	290ccff8-740e-463c-8e60-00887b53307d	24.5	5.93939	7.42424	6.31061	4.82576	rna-NM_112892.6	5 primer miss: exon 1 to 1;3 primer miss: exon 2 to 2	5 primer extra: exon 1 to 1;3 primer extra: exon 2 to 2	3'extra	New	1775	70	17.0681	20.3517	17.4393	14.1409
AT3G20015	4ff50d05-fa3e-49c5-ab55-582f0a8ef313	20	4.91228	5.61404	4.91228	4.5614	rna-NM_112892.6	5 primer miss: exon 1 to 1;3 primer miss: exon 2 to 2	5 primer extra: exon 1 to 1;3 primer extra: exon 2 to 2	3'extra	New	1546	70	17.0681	20.3517	17.4393	14.1409
AT3G20390	fb9d90f7-df29-42d0-818c-ddb79a8ca1f3	174.829	50.9732	47.6197	38.9006	37.3356	rna-NM_112930.3	No miss exon.	5 primer extra: exon 1 to 1	3'extra	New	672	901	249.69	265.625	190.311	187.874
AT3G20390	fb9d90f7-df29-42d0-818c-ddb79a8ca1f3	174.829	50.9732	47.6197	38.9006	37.3356	rna-NM_112930.3	5 primer miss: exon 1 to 5;3 primer miss: exon 2 to 6	5 primer extra: exon 1 to 4;3 primer extra: exon 2 to 5	3'extra	New	699	901	249.69	265.625	190.311	187.874
AT3G20390	fb9d90f7-df29-42d0-818c-ddb79a8ca1f3	174.829	50.9732	47.6197	38.9006	37.3356	rna-NM_112930.3	5 primer miss: exon 1 to 5;3 primer miss: exon 2 to 6	5 primer extra: exon 1 to 4;3 primer extra: exon 2 to 5	3'extra	New	672	901	249.69	265.625	190.311	187.874
AT3G20390	fb9d90f7-df29-42d0-818c-ddb79a8ca1f3	174.829	50.9732	47.6197	38.9006	37.3356	rna-NM_112930.3	No miss exon.	5 primer extra: exon 1 to 1	3'extra	New	699	901	249.69	265.625	190.311	187.874
AT3G20470	d2406d86-25cf-476f-a8f4-e02c45b9ab29	169.333	68.8388	43.7151	23.6162	33.1632	rna-NM_112938.4	5 primer miss: exon 1 to 1;3 primer miss: exon 2 to 2	5 primer extra: exon 1 to 1;3 primer extra: exon 2 to 2	3'extra	New	509	474	180.862	131.013	74.968	85.1568
AT3G20820	00701af3-dbcf-4210-94d1-c81ee0c62516	8.9	2.16486	4.57027	1.68378	0.481081	rna-NM_112973.3	5 primer miss: exon 1 to 1;3 primer miss: exon 2 to 2	5 primer extra: exon 1 to 1;3 primer extra: exon 2 to 2	3'extra	New	1179	581	232.598	226.093	66.09	55.2192
AT3G20820	3f6a15d1-3a23-468b-80f6-540a6fd35422	8.6	2.20513	3.96923	1.98462	0.441026	rna-NM_112973.3	5 primer miss: exon 1 to 1;3 primer miss: exon 2 to 2	5 primer extra: exon 1 to 1;3 primer extra: exon 2 to 2	3'extra	New	1183	581	232.598	226.093	66.09	55.2192
AT3G21055	93364b2d-bfaf-492a-8e2c-648eab16f640	5	0	0	1.25	3.75	rna-NM_001338498.1	5 primer miss: exon 1 to 1;3 primer miss: exon 2 to 2	5 primer extra: exon 1 to 1;3 primer extra: exon 2 to 2	3'extra	New	398	3669	681.909	542.234	1115.05	1308.81
AT3G21750	ecccfe1b-56d3-4cb5-805c-5bcc06c95fa8	6.64841	2.70092	3.53197	0.207763	0.207763	rna-NM_113070.3	5 primer miss: exon 1 to 1;3 primer miss: exon 2 to 2	5 primer extra: exon 1 to 2;3 primer extra: exon 2 to 3	3'extra	New	971	106	47.3591	45.4918	5.21378	7.93535
AT3G21750	ecccfe1b-56d3-4cb5-805c-5bcc06c95fa8	6.64841	2.70092	3.53197	0.207763	0.207763	rna-NM_113070.3	5 primer miss: exon 1 to 1;3 primer miss: exon 2 to 2	No extra exon.	3'extra	New	971	106	47.3591	45.4918	5.21378	7.93535
AT3G22110	14223dd1-9fea-4857-9312-3bb68dcc4ceb	30	12.7586	8.62069	5.86207	2.75862	rna-NM_113108.5	5 primer miss: exon 1 to 2;3 primer miss: exon 2 to 3	5 primer extra: exon 1 to 1;3 primer extra: exon 2 to 2	3'extra	New	652	434	157.489	112.409	79.1221	83.9797
AT3G23160	275d2d52-8a82-4801-8e46-deb5f0a3c95b	11.5	5.47619	3.83333	1.09524	1.09524	rna-NM_113217.3	5 primer miss: exon 1 to 1;3 primer miss: exon 2 to 2	5 primer extra: exon 1 to 1;3 primer extra: exon 2 to 2	3'extra	New	2094	28	12.8095	9.94444	2.31746	2.92857
AT3G23170	c7ca87cf-fb13-460e-828c-b46e8d566f24	129.5	31.7451	31.2412	35.2724	31.2412	rna-NM_113218.2	5 primer miss: exon 1 to 1;3 primer miss: exon 2 to 2	5 primer extra: exon 1 to 1;3 primer extra: exon 2 to 2	3'extra	New	585	262	63.7279	64.747	70.8088	62.7163
AT3G23326	1e4cfd0c-fb0b-4b99-89b8-ded1a9c20c60	11.85	3.42333	3.16	1.84333	3.42333	rna-NR_141614.1	No miss exon.	5 primer extra: exon 1 to 3;3 primer extra: exon 2 to 4	3'extra	New	489	165	53.3721	46.1077	25.0031	37.5172
AT3G23326	40aac498-e353-4792-9796-ba53434c975b	11.85	3.42333	3.16	1.84333	3.42333	rna-NR_141614.1	No miss exon.	5 primer extra: exon 1 to 3;3 primer extra: exon 2 to 4	3'extra	New	461	165	53.3721	46.1077	25.0031	37.5172
AT3G23326	40aac498-e353-4792-9796-ba53434c975b	11.85	3.42333	3.16	1.84333	3.42333	rna-NR_141614.1	No miss exon.	5 primer extra: exon 1 to 6;3 primer extra: exon 2 to 7	3'extra	New	461	165	53.3721	46.1077	25.0031	37.5172
AT3G23326	40aac498-e353-4792-9796-ba53434c975b	11.85	3.42333	3.16	1.84333	3.42333	rna-NR_141614.1	No miss exon.	5 primer extra: exon 1 to 16;3 primer extra: exon 2 to 17	3'extra	New	461	165	53.3721	46.1077	25.0031	37.5172
AT3G23326	cf5ecbf2-d6ee-43d0-a59c-0d17299e6206	113.85	38.7245	32.5286	17.8133	24.7837	rna-NR_141614.1	No miss exon.	5 primer extra: exon 1 to 3;3 primer extra: exon 2 to 4	3'extra	New	532	165	53.3721	46.1077	25.0031	37.5172
AT3G23326	bbece2f1-a629-44bf-b78e-2b990aafb6a2	21.85	7.15091	5.95909	3.17818	5.56182	rna-NR_141614.1	No miss exon.	5 primer extra: exon 1 to 3;3 primer extra: exon 2 to 4	3'extra	New	501	165	53.3721	46.1077	25.0031	37.5172
AT3G23605	4ab5fa3d-cb04-420f-88d9-033d32946de3	25.5667	7.30476	8.21786	4.10893	5.93512	rna-NM_113264.4	5 primer miss: exon 1 to 1;3 primer miss: exon 2 to 2	No extra exon.	3'extra	New	744	62	19.7199	19.4459	11.5641	11.2701
AT3G23605	4ab5fa3d-cb04-420f-88d9-033d32946de3	25.5667	7.30476	8.21786	4.10893	5.93512	rna-NM_113264.4	5 primer miss: exon 1 to 1;3 primer miss: exon 2 to 2	5 primer extra: exon 1 to 4;3 primer extra: exon 2 to 5	3'extra	New	744	62	19.7199	19.4459	11.5641	11.2701
AT3G23810	3c6fd8a6-4379-458f-a061-98ae8b2265ee	12	4.36364	3.27273	0	4.36364	rna-NM_113286.3	No miss exon.	3 primer extra: exon 3 to 3	3'extra	New	1783	837	334.42	279.799	105.713	112.067
AT3G23810	51b97a93-64c1-4338-b178-6cd89dab9e1a	7.5	3.21429	0	0	4.28571	rna-NM_113286.3	No miss exon.	3 primer extra: exon 3 to 3	3'extra	New	1757	837	334.42	279.799	105.713	112.067
AT3G23810	957e4f01-be1f-4a36-bb79-f16b83d4e409	63.6	24.4121	22.1636	8.67273	8.35152	rna-NM_113286.3	No miss exon.	3 primer extra: exon 3 to 3	3'extra	New	1595	837	334.42	279.799	105.713	112.067
AT3G24463	0eda32a4-0faa-48b4-b0c2-8c3a9233b29e	5.5	1.83333	3.66667	0	0	rna-NM_001338684.1	5 primer miss: exon 1 to 1;3 primer miss: exon 2 to 2	5 primer extra: exon 1 to 10;3 primer extra: exon 2 to 11	3'extra	New	2008	17	3.58333	5.41667	0	0
AT3G24480	c66108eb-fe62-4f21-8743-b945ee9a3962	28.7333	9.05297	7.87215	5.5105	6.29772	rna-NM_113355.2	No miss exon.	5 primer extra: exon 1 to 1;3 primer extra: exon 2 to 2	3'extra	New	599	133	35.5169	33.4127	24.1088	26.9616
AT3G25400	5ef5bf5b-e81c-453b-8905-b9925148927e	10.5	4.5	2.25	0.75	3	rna-NM_113436.4	5 primer miss: exon 1 to 1;3 primer miss: exon 2 to 2	No extra exon.	3'extra	New	1165	75	33.7154	24.3962	7.31923	9.56923
AT3G25400	5ef5bf5b-e81c-453b-8905-b9925148927e	10.5	4.5	2.25	0.75	3	rna-NM_113436.4	5 primer miss: exon 1 to 1;3 primer miss: exon 2 to 2	5 primer extra: exon 1 to 1;3 primer extra: exon 2 to 2	3'extra	New	1165	75	33.7154	24.3962	7.31923	9.56923
AT3G25710	c7e51be6-1f15-471a-8134-6e05e879d1bb	26.6667	8.39506	4.93827	6.91358	6.41975	rna-NM_113470.3	No miss exon.	5 primer extra: exon 1 to 1	3'extra	New	1353	57	16.9938	11.7654	14.6049	13.6358
AT3G25710	c7e51be6-1f15-471a-8134-6e05e879d1bb	26.6667	8.39506	4.93827	6.91358	6.41975	rna-NM_113470.3	5 primer miss: exon 1 to 1;3 primer miss: exon 2 to 2	5 primer extra: exon 1 to 2;3 primer extra: exon 2 to 3	3'extra	New	1353	57	16.9938	11.7654	14.6049	13.6358
AT3G25780	9bc13c37-6cec-41a5-a871-51bcb61f46ed	5	3.75	0	0	1.25	rna-NM_113477.5	No miss exon.	3 primer extra: exon 3 to 3	3'extra	New	945	303	121.417	109.665	42.2362	27.6818
AT3G25795	a0ec35bc-e072-45e6-af4a-c93f346400d2	5	1.25	0	3.75	0	rna-NR_143943.1	No miss exon.	5 primer extra: exon 1 to 2;3 primer extra: exon 2 to 3	3'extra	New	333	6	1.25	0	3.75	0
AT3G25870	8ea5f427-2200-4d11-b058-addeb6ed6cfd	9.5	3.35294	5.02941	0.558824	0.558824	rna-NM_113490.3	5 primer miss: exon 1 to 1;3 primer miss: exon 2 to 2	5 primer extra: exon 1 to 1;3 primer extra: exon 2 to 2	3'extra	New	884	31	9.71501	14.2191	3.38641	2.67951
AT3G26125	f73084da-5146-4ef6-bd41-8d61861a6b78	6.04841	2.56599	3.29913	0	0.183285	rna-NM_113519.2	No miss exon.	5 primer extra: exon 1 to 1;3 primer extra: exon 2 to 2	3'extra	New	1909	128	67.0706	55.0076	0	2.92185
AT3G26180	8bb7fcc1-ba49-4826-8cde-d8aacd220b7a	10.0833	3.78125	2.83594	0.945312	2.52083	rna-NM_113525.4	5 primer miss: exon 1 to 1;3 primer miss: exon 2 to 2	5 primer extra: exon 1 to 1;3 primer extra: exon 2 to 2	3'extra	New	768	95	35.6065	24.6095	14.8487	18.9353
AT3G26395	3a48b8d1-fd13-47b6-a712-f4f5efdbfbeb	5	1.25	3.75	0	0	rna-NM_001338801.1	5 primer miss: exon 1 to 2;3 primer miss: exon 2 to 3	5 primer extra: exon 1 to 1;3 primer extra: exon 2 to 2	3'extra	New	599	137	31.7719	46.7584	28.0188	28.4508
AT3G26520	e4dcd469-f922-4508-88e2-8ef7afa16a13	50.2065	8.27265	7.5595	15.2616	19.1127	rna-NM_113559.4	No miss exon.	3 primer extra: exon 3 to 3	3'extra	New	945	3003	464.388	406.424	1070.46	1059.72
AT3G26520	87a463c4-bcb8-4fd7-acb1-8b121254addb	53.1779	8.47972	7.90482	15.8096	20.9837	rna-NM_113559.4	5 primer miss: exon 1 to 1;3 primer miss: exon 2 to 2	5 primer extra: exon 1 to 1;3 primer extra: exon 2 to 2	3'extra	New	644	3003	464.388	406.424	1070.46	1059.72
AT3G26520	fee1f9ca-1147-4025-81fa-1d8d1739a772	52.9779	8.47072	7.89643	15.6493	20.9614	rna-NM_113559.4	5 primer miss: exon 1 to 1;3 primer miss: exon 2 to 2	5 primer extra: exon 1 to 1;3 primer extra: exon 2 to 2	3'extra	New	645	3003	464.388	406.424	1070.46	1059.72
AT3G26540	fad39881-acd0-49e6-acf7-da937c48e441	12	3.27273	5.45455	2.18182	1.09091	rna-NM_113562.2	No miss exon.	5 primer extra: exon 1 to 3;3 primer extra: exon 2 to 4	3'extra	New	2667	13	3.27273	5.45455	2.18182	1.09091
AT3G27120	327d4eba-f30c-4bdb-a334-8b64ff58ef65	5	1.25	1.25	1.25	1.25	rna-NM_001338858.1	No miss exon.	3 primer extra: exon 14 to 14	3'extra	New	2160	7	1.25	1.25	1.25	1.25
AT3G27200	163f8d37-0a24-4dae-90d7-2a9bf90f4f38	8.25	3	3	1.5	0.75	rna-NM_113634.4	No miss exon.	3 primer extra: exon 3 to 3	3'extra	New	664	139	59.9272	48.9652	18.8387	10.2688
AT3G27820	22ef3daa-4da2-4e0e-99c1-d2305d8a744a	7.0619	1.76548	1.47123	2.35397	1.47123	rna-NM_113698.4	5 primer miss: exon 1 to 1;3 primer miss: exon 4 to 7	5 primer extra: exon 1 to 1;3 primer extra: exon 4 to 4	3'extra	New	1195	180	44.8365	33.754	49.475	51.9344
AT3G27850	6e01a111-706d-42e9-a480-c5d44aca6a1b	6	2.4	0	0	3.6	rna-NM_113701.3	5 primer miss: exon 1 to 1;3 primer miss: exon 2 to 2	5 primer extra: exon 1 to 1;3 primer extra: exon 2 to 2	3'extra	New	702	1388	387.132	301.104	334.948	346.815
AT3G28500	a805627c-9ba8-43b3-b162-2f18a496a07e	17.355	11.4958	5.71082	0.0741665	0.0741665	rna-NM_113770.3	5 primer miss: exon 1 to 1;3 primer miss: exon 2 to 2	5 primer extra: exon 1 to 1;3 primer extra: exon 2 to 2	3'extra	New	557	843	509.856	329.248	1.31664	2.57874
AT3G28550	f2f1fcc7-2e40-4fa7-b768-a74a5b9dcc48	5.9	0	0	4.60938	1.29062	rna-NM_113775.3	5 primer miss: exon 1 to 1;3 primer miss: exon 2 to 2	5 primer extra: exon 1 to 1;3 primer extra: exon 2 to 2	3'extra	New	643	50	0	0	34.7654	14.2346
AT3G28550	40f5f39a-69e2-4646-9753-87d3db41e391	6.73333	0	0	4.91351	1.81982	rna-NM_113775.3	5 primer miss: exon 1 to 1;3 primer miss: exon 2 to 2	5 primer extra: exon 1 to 1;3 primer extra: exon 2 to 2	3'extra	New	662	50	0	0	34.7654	14.2346
AT3G28550	283720b5-8011-4c4b-82f4-33ee81985939	6.33333	0	0	4.70476	1.62857	rna-NM_113775.3	5 primer miss: exon 1 to 1;3 primer miss: exon 2 to 2	5 primer extra: exon 1 to 1;3 primer extra: exon 2 to 2	3'extra	New	597	50	0	0	34.7654	14.2346
AT3G28550	ed2c43fe-3870-4f82-ab08-de3064ac6ba3	5.5	0	0	3.53571	1.96429	rna-NM_113775.3	5 primer miss: exon 1 to 1;3 primer miss: exon 2 to 2	5 primer extra: exon 1 to 1;3 primer extra: exon 2 to 2	3'extra	New	929	50	0	0	34.7654	14.2346
AT3G28550	13246088-22af-483f-a312-5ea768f9c0d1	7.23333	0	0	5.13947	2.09386	rna-NM_113775.3	5 primer miss: exon 1 to 1;3 primer miss: exon 2 to 2	5 primer extra: exon 1 to 1;3 primer extra: exon 2 to 2	3'extra	New	920	50	0	0	34.7654	14.2346
AT3G29360	2a44c8c1-bd1f-4412-b624-db2b76250645	58.1273	17.6821	17.6821	11.5848	11.1783	rna-NM_113861.4	5 primer miss: exon 1 to 2;3 primer miss: exon 2 to 3	5 primer extra: exon 1 to 1;3 primer extra: exon 2 to 2	3'extra	New	387	421	121.031	125.197	89.9787	81.7931
AT3G29370	2f310fa4-da56-42e4-b326-0153c198b832	10.7881	6.33587	3.25355	0.342479	0.856198	rna-NM_113862.3	5 primer miss: exon 1 to 1;3 primer miss: exon 2 to 2	5 primer extra: exon 1 to 6;3 primer extra: exon 2 to 7	3'extra	New	509	97	50.2903	28.2432	2.94481	8.52169
AT3G29370	2f310fa4-da56-42e4-b326-0153c198b832	10.7881	6.33587	3.25355	0.342479	0.856198	rna-NM_113862.3	5 primer miss: exon 1 to 1;3 primer miss: exon 2 to 2	No extra exon.	3'extra	New	509	97	50.2903	28.2432	2.94481	8.52169
AT3G30775	6b0727c7-511e-470a-93ce-a9b67a970753	5.23529	2.39951	1.7451	0.654412	0.436275	rna-NM_113981.6	5 primer miss: exon 1 to 2;3 primer miss: exon 4 to 4	5 primer extra: exon 1 to 1;3 primer extra: exon 3 to 3	3'extra	New	619	647	315.01	223.058	54.5372	49.3946
AT3G30775	6b0727c7-511e-470a-93ce-a9b67a970753	5.23529	2.39951	1.7451	0.654412	0.436275	rna-NM_113981.6	5 primer miss: exon 1 to 3;3 primer miss: exon 2 to 4	5 primer extra: exon 1 to 2;3 primer extra: exon 2 to 3	3'extra	New	619	647	315.01	223.058	54.5372	49.3946
AT3G32980	a73f6664-07ce-4354-af8d-fc5565ae7482	11.0694	0.151636	0	4.85236	6.06545	rna-NM_180321.4	No miss exon.	3 primer extra: exon 5 to 5	3'extra	New	1175	653	2.86488	3.20298	299.386	344.546
AT3G41768	adc91c80-b89a-490f-b9c7-c0970819b88a	6.43333	0	0	2.27059	4.16275	rna-NR_141642.1	No miss exon.	5 primer extra: exon 1 to 1;3 primer extra: exon 2 to 2	3'extra	New	2280	55	4.875	3.12222	9.93399	26.0688
AT3G41768	2677120e-4d88-4f8b-acec-b0d74924a341	6.43333	0	0	2.27059	4.16275	rna-NR_141642.1	No miss exon.	5 primer extra: exon 1 to 1;3 primer extra: exon 2 to 2	3'extra	New	2280	55	4.875	3.12222	9.93399	26.0688
AT3G41768	36c06115-b1a0-46bb-b596-0994e2e36d87	6.43333	0	0	2.27059	4.16275	rna-NR_141642.1	No miss exon.	5 primer extra: exon 1 to 1;3 primer extra: exon 2 to 2	3'extra	New	2280	55	4.875	3.12222	9.93399	26.0688
AT3G44260	17e50e71-e724-47d2-86e5-9b227b51eeb0	211.833	33.1303	18.5731	74.2923	85.8377	rna-NM_114294.3	5 primer miss: exon 1 to 1;3 primer miss: exon 2 to 2	5 primer extra: exon 1 to 1;3 primer extra: exon 2 to 2	3'extra	New	913	430	66.9965	37.7807	149.606	173.616
AT3G45140	20f195e7-e67d-484f-85ba-19027b6ec5f4	8.63034	3.90139	2.12803	1.06401	1.53691	rna-NM_114383.3	5 primer miss: exon 1 to 6;3 primer miss: exon 2 to 7	5 primer extra: exon 1 to 1;3 primer extra: exon 2 to 2	3'extra	New	892	1338	462.417	449.6	212.497	205.486
AT3G45740	b0239d7d-d48a-405c-8d05-6e0f12bb5544	5.55556	2.08333	2.08333	1.38889	0	rna-NM_001339217.1	5 primer miss: exon 1 to 10;3 primer miss: exon 2 to 11	5 primer extra: exon 1 to 1;3 primer extra: exon 2 to 2	3'extra	New	1376	37	9.91065	8.20648	8.62315	4.25972
AT3G46030	098f3c51-02d2-4363-8eec-684ecdb01604	282.5	112.569	68.5763	48.7366	52.6183	rna-NM_114472.3	5 primer miss: exon 1 to 1;3 primer miss: exon 2 to 2	5 primer extra: exon 1 to 1;3 primer extra: exon 2 to 2	3'extra	New	553	723	286.777	178.525	123.872	133.827
AT3G46030	e980360b-d8ab-4f38-932d-429dff1fe1d7	101.333	37.4795	29.4977	18.3927	15.9635	rna-NM_114472.3	5 primer miss: exon 1 to 1;3 primer miss: exon 2 to 2	5 primer extra: exon 1 to 1;3 primer extra: exon 2 to 2	3'extra	New	407	723	286.777	178.525	123.872	133.827
AT3G46530	606dc294-b3c8-435f-9da4-48dad63f02d5	25	3.125	3.125	10.4167	8.33333	rna-NM_114520.3	5 primer miss: exon 1 to 1;3 primer miss: exon 2 to 2	5 primer extra: exon 1 to 1;3 primer extra: exon 2 to 2	3'extra	New	2838	61	9.125	7.325	24.2167	20.3333
AT3G46610	67130141-7d93-44e0-abd5-c14ef4478875	13.8333	4.01613	3.56989	4.01613	2.23118	rna-NM_114528.2	5 primer miss: exon 1 to 1;3 primer miss: exon 2 to 2	5 primer extra: exon 1 to 1;3 primer extra: exon 2 to 2	3'extra	New	2323	41	10.1517	10.1434	10.2285	6.47628
AT3G47350	5b89daa3-a87e-48a0-9ef8-7467839a7421	9	1.125	1.125	4.5	2.25	rna-NM_001339307.1	5 primer miss: exon 1 to 4;3 primer miss: exon 2 to 5	5 primer extra: exon 1 to 5;3 primer extra: exon 2 to 6	3'extra	New	2732	551	206.697	167.373	67.2912	102.639
AT3G47470	8a65578f-bc95-4e7c-bbaa-b4222e45ac87	6.1725	0.869949	1.03565	2.23701	2.02988	rna-NM_114615.4	3 primer miss: exon 4 to 4	3 primer extra: exon 4 to 4	3'extra	New	1014	5735	719.356	538.996	2085.91	2380.74
AT3G47470	b2d42b1c-9229-48e4-8afb-3f7258a71957	5.14683	0.835809	1.01177	1.84758	1.45167	rna-NM_114615.4	No miss exon.	3 primer extra: exon 5 to 5	3'extra	New	991	5735	719.356	538.996	2085.91	2380.74
AT3G47680	53ec6919-6448-42c5-b987-520eba3b45be	5.42857	2	2.28571	0.285714	0.857143	rna-NM_114636.4	5 primer miss: exon 1 to 2;3 primer miss: exon 2 to 3	5 primer extra: exon 1 to 1;3 primer extra: exon 2 to 2	3'extra	New	1870	61	16.514	13.9166	3.34506	8.22434
AT3G48360	6fcef40a-9bd6-4d9d-b104-e810460d157c	7	0	0	4.66667	2.33333	rna-NM_114697.4	No miss exon.	3 primer extra: exon 6 to 6	3'extra	New	1352	482	13.3433	5.71847	245.06	210.878
AT3G48360	41fdc06c-3874-4b14-9fa5-1bfa72aecf83	9	0	0	4.5	4.5	rna-NM_114697.4	No miss exon.	5 primer extra: exon 1 to 1;3 primer extra: exon 7 to 7	3'extra	New	1359	482	13.3433	5.71847	245.06	210.878
AT3G48360	0664ea42-2659-4a16-b985-32711bbfa9ea	8	0	0	3.42857	4.57143	rna-NM_114697.4	No miss exon.	3 primer extra: exon 6 to 6	3'extra	New	1362	482	13.3433	5.71847	245.06	210.878
AT3G48560	2c94e055-b912-43eb-bbb8-8f722dcd770b	175	46.7672	40.2299	41.7385	46.2644	rna-NM_114714.3	5 primer miss: exon 1 to 1;3 primer miss: exon 2 to 2	5 primer extra: exon 1 to 1;3 primer extra: exon 2 to 2	3'extra	New	1253	370	96.2005	84.9302	88.0164	98.8529
AT3G49220	12cfe19b-10b0-4c3d-82fc-a42cf83612f7	6.80455	1.74974	1.74974	1.16649	2.13857	rna-NM_001339404.1	5 primer miss: exon 1 to 2;3 primer miss: exon 2 to 3	5 primer extra: exon 1 to 4;3 primer extra: exon 2 to 5	3'extra	New	1012	266	77.5892	63.405	64.9406	57.0652
AT3G49220	12cfe19b-10b0-4c3d-82fc-a42cf83612f7	6.80455	1.74974	1.74974	1.16649	2.13857	rna-NM_001339404.1	5 primer miss: exon 1 to 2;3 primer miss: exon 2 to 3	No extra exon.	3'extra	New	1012	266	77.5892	63.405	64.9406	57.0652
AT3G49540	34a29b6e-6f9c-4ffc-9498-71cb3c71868e	201.31	112.941	88.3683	0	0	rna-NM_114814.5	5 primer miss: exon 1 to 1;3 primer miss: exon 2 to 2	5 primer extra: exon 1 to 5;3 primer extra: exon 2 to 6	3'extra	New	1362	443	239.352	202.148	0	0
AT3G49540	34a29b6e-6f9c-4ffc-9498-71cb3c71868e	201.31	112.941	88.3683	0	0	rna-NM_114814.5	No miss exon.	5 primer extra: exon 1 to 1	3'extra	New	1362	443	239.352	202.148	0	0
AT3G49540	34a29b6e-6f9c-4ffc-9498-71cb3c71868e	201.31	112.941	88.3683	0	0	rna-NM_114814.5	No miss exon.	5 primer extra: exon 1 to 1	3'extra	New	742	443	239.352	202.148	0	0
AT3G49540	34a29b6e-6f9c-4ffc-9498-71cb3c71868e	201.31	112.941	88.3683	0	0	rna-NM_114814.5	5 primer miss: exon 1 to 1;3 primer miss: exon 2 to 2	5 primer extra: exon 1 to 5;3 primer extra: exon 2 to 6	3'extra	New	742	443	239.352	202.148	0	0
AT3G51590	142e1987-c1c6-4751-8a4e-ab4be434ea10	6	4.8	1.2	0	0	rna-NM_115018.3	No miss exon.	3 primer extra: exon 3 to 3	3'extra	New	665	1404	701.186	653.814	0	0
AT3G51600	1a7e46f3-8b4e-4ab9-94e2-1487471982e2	17.2167	4.78241	5.26065	3.34769	3.82593	rna-NM_115019.3	No miss exon.	3 primer extra: exon 3 to 3	3'extra	New	596	1436	260.907	224.409	425.421	517.263
AT3G51820	1cc83c94-c4bb-4b31-8465-684c170bd9ea	7.38275	1.87168	1.87168	1.66372	1.97567	rna-NM_115041.4	5 primer miss: exon 1 to 2	5 primer extra: exon 1 to 1	3'extra	New	1367	337	76.9388	77.7052	93.4785	82.8775
AT3G51820	1cc83c94-c4bb-4b31-8465-684c170bd9ea	7.38275	1.87168	1.87168	1.66372	1.97567	rna-NM_115041.4	5 primer miss: exon 1 to 13;3 primer miss: exon 2 to 14	5 primer extra: exon 1 to 17;3 primer extra: exon 2 to 18	3'extra	New	1367	337	76.9388	77.7052	93.4785	82.8775
AT3G52500	1469e858-7e55-459b-9d7f-023f78b194c2	163.333	35.6821	42.2154	42.2154	43.2205	rna-NM_115110.3	5 primer miss: exon 1 to 1;3 primer miss: exon 2 to 2	5 primer extra: exon 1 to 1;3 primer extra: exon 2 to 2	3'extra	New	1389	345	76.6713	88.1079	88.6294	88.5915
AT3G52535	86c20b5b-e841-476e-a6e9-727b98e7ee5f	27.6667	7.90476	5.92857	10.869	2.96429	rna-NR_141679.1	No miss exon.	5 primer extra: exon 1 to 1;3 primer extra: exon 2 to 2	3'extra	New	437	51	7.90476	12.2202	20.5218	9.35317
AT3G52535	7b27e599-66af-4f58-8e4d-13d92a024c92	5	0	3.75	1.25	0	rna-NR_141679.1	No miss exon.	5 primer extra: exon 1 to 2;3 primer extra: exon 2 to 3	3'extra	New	492	51	7.90476	12.2202	20.5218	9.35317
AT3G52800	90b9f4d2-7a32-444b-a5e4-6a7570834afa	12.2517	3.97352	3.06292	2.7318	2.48345	rna-NM_001339589.1	5 primer miss: exon 1 to 2;3 primer miss: exon 2 to 3	5 primer extra: exon 1 to 8;3 primer extra: exon 2 to 9	3'extra	New	949	529	171.137	113.897	129.873	114.093
AT3G52800	90b9f4d2-7a32-444b-a5e4-6a7570834afa	12.2517	3.97352	3.06292	2.7318	2.48345	rna-NM_001339589.1	5 primer miss: exon 1 to 2;3 primer miss: exon 2 to 3	No extra exon.	3'extra	New	949	529	171.137	113.897	129.873	114.093
AT3G52880	554e4003-8652-47c7-ba33-eca91ae15ee9	5	1.25	1.25	1.25	1.25	rna-NM_115148.4	No miss exon.	3 primer extra: exon 11 to 11	3'extra	New	1576	601	177.601	143.77	133.332	126.297
AT3G52930	fb11bce1-dae2-4c49-a192-bfa24310775a	38.4008	11.6596	11.2794	6.71697	8.74474	rna-NM_115153.4	5 primer miss: exon 1 to 2;3 primer miss: exon 2 to 3	5 primer extra: exon 1 to 1;3 primer extra: exon 2 to 2	3'extra	New	1093	1309	375.005	347.708	270.274	314.014
AT3G52930	714cedb3-da14-4576-9cb9-9a48fc1e6ad8	34.4008	10.548	9.8288	6.11303	7.91098	rna-NM_115153.4	3 primer miss: exon 3 to 3	3 primer extra: exon 3 to 3	3'extra	New	1314	1309	375.005	347.708	270.274	314.014
AT3G53260	031642eb-55e8-4be3-ae29-5224de0541de	17.6667	3.2449	5.04762	5.76871	3.60544	rna-NM_115186.4	No miss exon.	3 primer extra: exon 3 to 3	3'extra	New	1129	137	39.8228	35.9628	35.5174	23.6971
AT3G53380	d94b56d1-01c6-4741-b4d1-90e8d66234dd	15	4.28571	4.28571	3.21429	3.21429	rna-NM_115198.4	5 primer miss: exon 1 to 1;3 primer miss: exon 2 to 2	5 primer extra: exon 1 to 1;3 primer extra: exon 2 to 2	3'extra	New	2180	34	10.619	8.89177	7.24459	7.24459
AT3G54200	bcd0afed-f3ef-4769-89cc-b6ff31b25e4c	6.80476	1.13413	1.13413	1.51217	3.02434	rna-NM_115280.3	5 primer miss: exon 1 to 1;3 primer miss: exon 2 to 2	5 primer extra: exon 1 to 1;3 primer extra: exon 2 to 2	3'extra	New	876	109	25.8944	19.4511	29.0651	33.5894
AT3G54210	006b4d35-39ed-4cc9-bf6f-0abc7f8bd0a4	550.083	112.144	98.1256	167.732	172.082	rna-NM_115281.4	5 primer miss: exon 1 to 1;3 primer miss: exon 2 to 2	5 primer extra: exon 1 to 3;3 primer extra: exon 2 to 4	3'extra	New	719	1144	231.767	207.729	344.295	357.21
AT3G54210	006b4d35-39ed-4cc9-bf6f-0abc7f8bd0a4	550.083	112.144	98.1256	167.732	172.082	rna-NM_115281.4	No miss exon.	5 primer extra: exon 1 to 1	3'extra	New	719	1144	231.767	207.729	344.295	357.21
AT3G54580	79beedf2-ae15-401c-a8e7-ecd67f18aa20	11.9167	0	0	7.94444	3.97222	rna-NM_115315.3	5 primer miss: exon 1 to 1;3 primer miss: exon 2 to 2	5 primer extra: exon 1 to 1;3 primer extra: exon 2 to 2	3'extra	New	590	45	0	0	28.3237	16.6763
AT3G54580	964c1434-eb21-4f22-9383-08c70522a25c	12.4167	0	0	8.03431	4.38235	rna-NM_115315.3	5 primer miss: exon 1 to 1;3 primer miss: exon 2 to 2	5 primer extra: exon 1 to 1;3 primer extra: exon 2 to 2	3'extra	New	1158	45	0	0	28.3237	16.6763
AT3G54820	7042dbea-761c-481c-aee6-a47efd72ebbd	70.1167	33.1633	23.2143	5.68514	8.05394	rna-NM_115339.3	No miss exon.	5 primer extra: exon 1 to 1	3'extra	New	1251	155	71.7822	49.6086	12.4043	19.2049
AT3G54820	7042dbea-761c-481c-aee6-a47efd72ebbd	70.1167	33.1633	23.2143	5.68514	8.05394	rna-NM_115339.3	5 primer miss: exon 1 to 3;3 primer miss: exon 2 to 4	5 primer extra: exon 1 to 1;3 primer extra: exon 2 to 2	3'extra	New	1251	155	71.7822	49.6086	12.4043	19.2049
AT3G54890	a495e807-0719-42e5-ae73-d777ea3b4e0b	7	1.16667	0	2.33333	3.5	rna-NM_115346.4	No miss exon.	3 primer extra: exon 5 to 5	3'extra	New	786	6153	706.448	516.073	2274.83	2647.64
AT3G55420	c02ebc36-2ca7-4e19-8395-8c8300bb1443	10.0619	3.61197	1.54799	2.57998	2.32198	rna-NM_115400.4	5 primer miss: exon 1 to 1;3 primer miss: exon 2 to 2	No extra exon.	3'extra	New	989	73	26.0275	10.3477	17.3691	19.2557
AT3G55420	c02ebc36-2ca7-4e19-8395-8c8300bb1443	10.0619	3.61197	1.54799	2.57998	2.32198	rna-NM_115400.4	5 primer miss: exon 1 to 1;3 primer miss: exon 2 to 2	5 primer extra: exon 1 to 3;3 primer extra: exon 2 to 4	3'extra	New	989	73	26.0275	10.3477	17.3691	19.2557
AT3G55430	9e6228e7-040c-4526-b759-04679d9a911b	7.62821	2.2175	2.661	1.5079	1.2418	rna-NM_115401.3	5 primer miss: exon 1 to 1;3 primer miss: exon 2 to 2	5 primer extra: exon 1 to 1;3 primer extra: exon 2 to 2	3'extra	New	1441	405	136.318	142.898	71.6756	52.1082
AT3G55430	f7aaee1b-c261-406b-92af-f6d2cafa915a	7.62821	2.2175	2.661	1.5079	1.2418	rna-NM_115401.3	5 primer miss: exon 1 to 1;3 primer miss: exon 2 to 2	5 primer extra: exon 1 to 1;3 primer extra: exon 2 to 2	3'extra	New	1542	405	136.318	142.898	71.6756	52.1082
AT3G56050	bb4bb36a-f9d5-4b2c-9b6a-b1edb95e586e	5.16667	1.97872	1.09929	0.439716	1.64894	rna-NM_115463.4	No miss exon.	3 primer extra: exon 7 to 7	3'extra	New	1922	195	63.0066	41.4656	35.4588	55.069
AT3G56240	86f4b581-66c9-4c09-b9fb-dd212a8f4d18	6.47326	1.19506	2.68889	1.89218	0.69712	rna-NM_115482.4	No miss exon.	3 primer extra: exon 4 to 4	3'extra	New	578	1130	326.807	255.739	263.294	275.16
AT3G56800	f9cf616e-c774-4c9e-86d4-839f36cf74d5	15.5303	5.17676	4.40024	2.58838	3.36489	rna-NM_115539.5	No miss exon.	3 primer extra: exon 3 to 3	3'extra	New	787	1212	400.237	289.982	235.511	250.27
AT3G56880	29190562-3b80-431b-ae0c-6a630730f45a	5.69362	2.04111	2.25596	0.429707	0.966842	rna-NM_115547.3	5 primer miss: exon 1 to 1;3 primer miss: exon 2 to 2	5 primer extra: exon 1 to 1;3 primer extra: exon 2 to 2	3'extra	New	946	582	186.525	178.641	105.842	110.992
AT3G57280	5bbebfe0-1a85-42d1-a0b7-36e96a33dc17	5	3.75	0	0	1.25	rna-NM_115588.4	3 primer miss: exon 4 to 6	3 primer extra: exon 4 to 4	3'extra	New	926	124	25.65	26.2565	34.9696	35.1239
AT3G57690	40f29e49-0eea-4342-bbde-a987013ed52f	6.79662	3.34071	3.45591	0	0	rna-NM_115629.4	5 primer miss: exon 1 to 1;3 primer miss: exon 2 to 2	5 primer extra: exon 1 to 6;3 primer extra: exon 2 to 7	3'extra	New	365	1014	396.526	605.474	0	0
AT3G57690	40f29e49-0eea-4342-bbde-a987013ed52f	6.79662	3.34071	3.45591	0	0	rna-NM_115629.4	5 primer miss: exon 1 to 1;3 primer miss: exon 2 to 2	No extra exon.	3'extra	New	365	1014	396.526	605.474	0	0
AT3G57690	40f29e49-0eea-4342-bbde-a987013ed52f	6.79662	3.34071	3.45591	0	0	rna-NM_115629.4	5 primer miss: exon 1 to 1;3 primer miss: exon 2 to 2	5 primer extra: exon 1 to 2;3 primer extra: exon 2 to 3	3'extra	New	365	1014	396.526	605.474	0	0
AT3G57980	7aade43d-7d4c-4dbd-98a3-adcb9c842676	7.5	1.875	3.75	0	1.875	rna-NM_115660.2	No miss exon.	3 primer extra: exon 4 to 4	3'extra	New	4330	23	7.66071	5.67857	4.85714	2.80357
AT3G57980	d22188b7-9fe2-42b9-a6f9-19e8cc4e6df3	6.5	2.78571	0.928571	1.85714	0.928571	rna-NM_115660.2	No miss exon.	3 primer extra: exon 4 to 4	3'extra	New	4107	23	7.66071	5.67857	4.85714	2.80357
AT3G57990	669e8da1-ca17-4a0f-8524-d665083ef5f6	51	11.73	11.73	15.81	11.73	rna-NM_115661.4	5 primer miss: exon 1 to 1;3 primer miss: exon 2 to 2	5 primer extra: exon 1 to 1;3 primer extra: exon 2 to 2	3'extra	New	1347	154	39.3313	37.3117	43.4113	33.9457
AT3G58990	98971018-b054-4301-a7fd-34f46ae2eeee	6	2.4	1.2	1.2	1.2	rna-NM_115761.3	5 primer miss: exon 1 to 1;3 primer miss: exon 2 to 2	5 primer extra: exon 1 to 3;3 primer extra: exon 2 to 4	3'extra	New	1768	67	3.73333	4.17222	23.987	32.1074
AT3G59940	e544de18-89e0-4877-b13e-94c185878d78	26.6071	7.91879	4.43452	7.28529	6.96854	rna-NM_115857.2	5 primer miss: exon 1 to 1;3 primer miss: exon 2 to 2	5 primer extra: exon 1 to 6;3 primer extra: exon 2 to 7	3'extra	New	1530	104	30.0811	15.4409	26.2188	30.2592
AT3G59940	e544de18-89e0-4877-b13e-94c185878d78	26.6071	7.91879	4.43452	7.28529	6.96854	rna-NM_115857.2	5 primer miss: exon 1 to 1;3 primer miss: exon 2 to 2	No extra exon.	3'extra	New	1530	104	30.0811	15.4409	26.2188	30.2592
AT3G59940	b9af15f3-7bfe-49bb-9f55-8524dabebf2b	7.22381	2.49097	0	1.49458	3.23826	rna-NM_115857.2	5 primer miss: exon 1 to 1;3 primer miss: exon 2 to 2	No extra exon.	3'extra	New	1402	104	30.0811	15.4409	26.2188	30.2592
AT3G59940	b9af15f3-7bfe-49bb-9f55-8524dabebf2b	7.22381	2.49097	0	1.49458	3.23826	rna-NM_115857.2	5 primer miss: exon 1 to 1;3 primer miss: exon 2 to 2	5 primer extra: exon 1 to 3;3 primer extra: exon 2 to 4	3'extra	New	1402	104	30.0811	15.4409	26.2188	30.2592
AT3G61260	9d5b202c-b4b6-4893-8b0e-5dedc8e0d01b	156.21	38.8286	21.505	45.9969	49.8798	rna-NM_115990.5	5 primer miss: exon 1 to 4;3 primer miss: exon 2 to 5	5 primer extra: exon 1 to 5;3 primer extra: exon 2 to 6	3'extra	New	914	555	135.735	89.7515	155.93	165.083
AT3G61260	9d5b202c-b4b6-4893-8b0e-5dedc8e0d01b	156.21	38.8286	21.505	45.9969	49.8798	rna-NM_115990.5	No miss exon.	5 primer extra: exon 1 to 1	3'extra	New	914	555	135.735	89.7515	155.93	165.083
AT3G61470	5fbd027c-5fa4-4838-806c-b2995e441053	10	2.22222	0	0	7.77778	rna-NM_116012.5	No miss exon.	3 primer extra: exon 5 to 5	3'extra	New	917	7008	850.939	685.692	2577.97	2843.4
AT3G61550	25cd8f77-ea06-4f69-9987-b5fb1018ea21	26.1667	12.1021	9.8125	2.94375	1.30833	rna-NM_116020.3	5 primer miss: exon 1 to 1;3 primer miss: exon 2 to 2	No extra exon.	3'extra	New	897	96	40.7003	36.49	10.698	4.11178
AT3G61550	25cd8f77-ea06-4f69-9987-b5fb1018ea21	26.1667	12.1021	9.8125	2.94375	1.30833	rna-NM_116020.3	5 primer miss: exon 1 to 1;3 primer miss: exon 2 to 2	5 primer extra: exon 1 to 11;3 primer extra: exon 2 to 12	3'extra	New	897	96	40.7003	36.49	10.698	4.11178
AT3G62170	6984595b-0878-447b-8792-dbb4dc95bcfd	7.5	4.25676	3.24324	0	0	rna-NM_116082.3	5 primer miss: exon 1 to 1;3 primer miss: exon 2 to 2	5 primer extra: exon 1 to 2;3 primer extra: exon 2 to 3	3'extra	New	1170	378	201.493	174.507	0	0
AT3G62170	985943bd-6126-43d5-b8a0-367b87d4c75d	5.5	2.85185	2.64815	0	0	rna-NM_116082.3	5 primer miss: exon 1 to 1;3 primer miss: exon 2 to 2	5 primer extra: exon 1 to 1;3 primer extra: exon 2 to 2	3'extra	New	526	378	201.493	174.507	0	0
AT3G62240	b9e1b910-5077-40a4-b420-87a768eded6c	5.5	1.17857	2.75	0	1.57143	rna-NM_116089.3	No miss exon.	3 primer extra: exon 8 to 8	3'extra	New	2609	58	13.198	20.5997	5.80739	15.395
AT3G62420	b680b6f5-f4ad-4f2d-b994-50f2a5f1e8c6	148.833	51.2872	36.2027	32.1802	29.1633	rna-NM_116107.2	5 primer miss: exon 1 to 1;3 primer miss: exon 2 to 2	5 primer extra: exon 1 to 1;3 primer extra: exon 2 to 2	3'extra	New	1046	306	106.641	73.2257	66.1179	60.0157
AT3G62530	c1c97db9-9329-4bee-968b-a75f7f207666	393.684	139.058	108.991	63.4216	82.2132	rna-NM_116118.4	No miss exon.	5 primer extra: exon 1 to 1	3'extra	New	770	902	322.469	251.347	134.963	184.221
AT3G62530	c1c97db9-9329-4bee-968b-a75f7f207666	393.684	139.058	108.991	63.4216	82.2132	rna-NM_116118.4	5 primer miss: exon 1 to 3;3 primer miss: exon 2 to 4	5 primer extra: exon 1 to 1;3 primer extra: exon 2 to 2	3'extra	New	770	902	322.469	251.347	134.963	184.221
AT3G62630	aea1c6c0-fd7c-40ca-bfa8-d09748455ab5	74.1667	27.5619	22.5507	11.5259	12.5282	rna-NM_116128.2	5 primer miss: exon 1 to 1;3 primer miss: exon 2 to 2	5 primer extra: exon 1 to 1;3 primer extra: exon 2 to 2	3'extra	New	1175	171	61.4296	49.8739	27.334	28.3625
AT3G62900	a21069a7-baab-4078-81a1-76ced0251a56	24	3.69231	3.69231	6.46154	10.1538	rna-NM_001340183.1	No miss exon.	3 primer extra: exon 12 to 12	3'extra	New	5531	42	5.35897	6.94231	8.87821	17.8205
AT3G62900	491dce8e-46d9-46cc-ae41-c527a9874143	10	1.66667	2.5	1.66667	4.16667	rna-NM_001340183.1	No miss exon.	3 primer extra: exon 12 to 12	3'extra	New	5428	42	5.35897	6.94231	8.87821	17.8205
AT3G63080	51f56a00-94ff-4a4b-b13b-d6500852636b	11.6667	2.91667	6.80556	0.972222	0.972222	rna-NM_116173.4	5 primer miss: exon 1 to 5;3 primer miss: exon 2 to 6	5 primer extra: exon 1 to 7;3 primer extra: exon 2 to 8	3'extra	New	1867	141	26.126	28.1433	35.7087	51.022
AT3G63160	4772209e-da77-465d-a90e-02ac6d24c745	578.75	105.227	107.555	179.259	186.709	rna-NM_116181.1	5 primer miss: exon 1 to 1;3 primer miss: exon 2 to 2	5 primer extra: exon 1 to 1;3 primer extra: exon 2 to 2	3'extra	New	498	1983	379.469	317.566	584.12	692.844
AT4G00040	0450e2ba-b071-4cb1-9893-3348321e9623	31.6881	15.844	11.184	1.86401	2.79601	rna-NM_116221.1	5 primer miss: exon 1 to 1;3 primer miss: exon 2 to 2	5 primer extra: exon 1 to 2;3 primer extra: exon 2 to 3	3'extra	New	2317	280	157.874	95.7719	10.7561	14.598
AT4G00040	ed0e2323-8a65-4d57-8368-d1782fb28777	6.07143	3.64286	1.94286	0.242857	0.242857	rna-NM_116221.1	5 primer miss: exon 1 to 1;3 primer miss: exon 2 to 2	5 primer extra: exon 1 to 2;3 primer extra: exon 2 to 3	3'extra	New	2306	280	157.874	95.7719	10.7561	14.598
AT4G00165	e99deed0-d7c6-4bae-a511-773660c7cc57	70.5	19.413	13.7935	18.3913	18.9022	rna-NM_148180.3	5 primer miss: exon 1 to 1;3 primer miss: exon 2 to 2	5 primer extra: exon 1 to 1;3 primer extra: exon 2 to 2	3'extra	New	538	151	41.5641	29.4613	40.002	39.9726
AT4G00238	27766485-ee5d-4e48-9d8b-717a09a7b807	25.5	9.36735	8.84694	1.56122	5.72449	rna-NM_116244.3	5 primer miss: exon 1 to 1;3 primer miss: exon 2 to 2	5 primer extra: exon 1 to 1;3 primer extra: exon 2 to 2	3'extra	New	864	59	21.1798	18.9719	4.37372	12.4745
AT4G01690	cfdc1b39-4b79-48e9-83dd-081e0ddf6fab	60.0044	13.8786	14.2868	16.3277	15.5113	rna-NM_116399.4	5 primer miss: exon 1 to 8;3 primer miss: exon 2 to 9	5 primer extra: exon 1 to 9;3 primer extra: exon 2 to 10	3'extra	New	1687	189	47.2054	42.1711	42.5606	52.0629
AT4G01690	cfdc1b39-4b79-48e9-83dd-081e0ddf6fab	60.0044	13.8786	14.2868	16.3277	15.5113	rna-NM_116399.4	No miss exon.	5 primer extra: exon 1 to 1	3'extra	New	1687	189	47.2054	42.1711	42.5606	52.0629
AT4G01850	e675106e-17e1-4297-be81-cb62fcef296c	20.3258	6.68726	5.98334	4.31152	3.34363	rna-NM_116415.4	No miss exon.	3 primer extra: exon 3 to 3	3'extra	New	1033	794	240.576	210.937	183.377	146.11
AT4G01850	d99f175d-257d-4ca3-9625-c6abec763a16	19.5076	6.41465	5.79955	4.04211	3.25126	rna-NM_116415.4	No miss exon.	3 primer extra: exon 3 to 3	3'extra	New	1331	794	240.576	210.937	183.377	146.11
AT4G02140	59db6e32-f643-4de4-889a-14166b93c8e8	5.0881	1.61894	0.462554	1.38766	1.61894	rna-NM_001340366.1	5 primer miss: exon 1 to 1;3 primer miss: exon 2 to 2	5 primer extra: exon 1 to 8;3 primer extra: exon 2 to 9	3'extra	New	1807	189	85.824	66.2783	18.214	17.6837
AT4G02140	69047790-75de-4484-9543-610239ba49d9	7.94524	2.40765	1.92612	1.68535	1.92612	rna-NM_001340366.1	5 primer miss: exon 1 to 1;3 primer miss: exon 2 to 2	5 primer extra: exon 1 to 9;3 primer extra: exon 2 to 10	3'extra	New	1876	189	85.824	66.2783	18.214	17.6837
AT4G02140	cfebed03-4198-4fdf-8e18-00d57cbf66f2	12.4452	4.24269	3.677	1.97992	2.54562	rna-NM_001340366.1	5 primer miss: exon 1 to 1;3 primer miss: exon 2 to 2	5 primer extra: exon 1 to 9;3 primer extra: exon 2 to 10	3'extra	New	1935	189	85.824	66.2783	18.214	17.6837
AT4G02140	61549a7f-87ff-4eb1-a868-243141c91aaa	54.4452	18.1484	18.1484	10.0129	8.1355	rna-NM_001340366.1	5 primer miss: exon 1 to 1;3 primer miss: exon 2 to 2	5 primer extra: exon 1 to 9;3 primer extra: exon 2 to 10	3'extra	New	1940	189	85.824	66.2783	18.214	17.6837
AT4G02140	abd286c3-6ec7-4036-a042-d891501bc86d	7.19524	1.96234	2.39841	1.09019	1.7443	rna-NM_001340366.1	5 primer miss: exon 1 to 1;3 primer miss: exon 2 to 2	5 primer extra: exon 1 to 9;3 primer extra: exon 2 to 10	3'extra	New	2017	189	85.824	66.2783	18.214	17.6837
AT4G02140	c9ab94eb-f613-40ff-b967-c06f4d1285c9	7.92857	2.06832	4.13665	1.03416	0.689441	rna-NM_001340366.1	5 primer miss: exon 1 to 1;3 primer miss: exon 2 to 2	5 primer extra: exon 1 to 9;3 primer extra: exon 2 to 10	3'extra	New	1931	189	85.824	66.2783	18.214	17.6837
AT4G02350	017f1d20-0db2-49e1-9adb-959d85213469	9.72143	3.41564	3.1529	1.83919	1.31371	rna-NM_116468.4	5 primer miss: exon 1 to 1;3 primer miss: exon 2 to 2	5 primer extra: exon 1 to 3;3 primer extra: exon 2 to 4	3'extra	New	2682	55	18.4863	18.7638	10.1613	6.58853
AT4G02350	017f1d20-0db2-49e1-9adb-959d85213469	9.72143	3.41564	3.1529	1.83919	1.31371	rna-NM_116468.4	5 primer miss: exon 1 to 1;3 primer miss: exon 2 to 2	No extra exon.	3'extra	New	2682	55	18.4863	18.7638	10.1613	6.58853
AT4G02770	af1ef12d-b253-40c2-86ef-80f7f9494594	837.267	136.607	116.576	267.004	317.08	rna-NM_116511.4	5 primer miss: exon 1 to 1;3 primer miss: exon 2 to 2	5 primer extra: exon 1 to 1;3 primer extra: exon 2 to 2	3'extra	New	642	4292	698.787	601.248	1367.1	1621.87
AT4G02770	05563c71-ee61-4485-9040-4a73ab02d352	863.933	140.361	121.646	274.823	327.103	rna-NM_116511.4	5 primer miss: exon 1 to 1;3 primer miss: exon 2 to 2	5 primer extra: exon 1 to 1;3 primer extra: exon 2 to 2	3'extra	New	665	4292	698.787	601.248	1367.1	1621.87
AT4G02770	7d509c94-62da-4453-851a-520ff8a24286	835.767	136.558	115.934	266.909	316.366	rna-NM_116511.4	5 primer miss: exon 1 to 1;3 primer miss: exon 2 to 2	5 primer extra: exon 1 to 1;3 primer extra: exon 2 to 2	3'extra	New	414	4292	698.787	601.248	1367.1	1621.87
AT4G02770	d691c552-e987-45d3-84ae-eed729c85310	850.933	138.294	120.352	270.944	321.343	rna-NM_116511.4	5 primer miss: exon 1 to 1;3 primer miss: exon 2 to 2	5 primer extra: exon 1 to 1;3 primer extra: exon 2 to 2	3'extra	New	562	4292	698.787	601.248	1367.1	1621.87
AT4G03185	4ba14c9d-a334-4a3a-b806-fb2032818368	5	1.25	0	0	3.75	rna-NR_144026.1	No miss exon.	5 primer extra: exon 1 to 9;3 primer extra: exon 2 to 10	3'extra	New	2019	6	1.25	0	0	3.75
AT4G03210	de22f459-5ba1-4f58-b01a-4638388afb7c	602.475	281.193	197.845	62.0067	61.4299	rna-NM_116559.3	5 primer miss: exon 1 to 3;3 primer miss: exon 2 to 4	5 primer extra: exon 1 to 1;3 primer extra: exon 2 to 2	3'extra	New	977	2332	1067.6	769.691	228.497	265.215
AT4G03210	de22f459-5ba1-4f58-b01a-4638388afb7c	602.475	281.193	197.845	62.0067	61.4299	rna-NM_116559.3	No miss exon.	5 primer extra: exon 1 to 1	3'extra	New	977	2332	1067.6	769.691	228.497	265.215
AT4G03210	07ab5da6-0efb-4264-8012-67be0ed8805f	14.2536	6.44663	4.43575	1.18287	2.1883	rna-NM_116559.3	5 primer miss: exon 1 to 3;3 primer miss: exon 2 to 4	5 primer extra: exon 1 to 3;3 primer extra: exon 2 to 4	3'extra	New	841	2332	1067.6	769.691	228.497	265.215
AT4G03210	07ab5da6-0efb-4264-8012-67be0ed8805f	14.2536	6.44663	4.43575	1.18287	2.1883	rna-NM_116559.3	5 primer miss: exon 1 to 1	5 primer extra: exon 1 to 1	3'extra	New	841	2332	1067.6	769.691	228.497	265.215
AT4G03280	3d9e0a8c-cf84-41f8-b28a-a131cfc6b4f7	652.874	137.27	102.239	190.205	223.16	rna-NM_178964.2	5 primer miss: exon 1 to 3;3 primer miss: exon 2 to 4	5 primer extra: exon 1 to 2;3 primer extra: exon 2 to 3	3'extra	New	783	2706	561.759	452.596	757.267	904.378
AT4G03280	3d9e0a8c-cf84-41f8-b28a-a131cfc6b4f7	652.874	137.27	102.239	190.205	223.16	rna-NM_116566.4	No miss exon.	5 primer extra: exon 1 to 1	3'extra	New	783	2706	561.759	452.596	757.267	904.378
AT4G03290	23b1fd6f-a839-4c9f-ade8-c526a9ad65ef	24.3167	14.1847	10.1319	0	0	rna-NM_116567.4	5 primer miss: exon 1 to 1;3 primer miss: exon 2 to 2	5 primer extra: exon 1 to 9;3 primer extra: exon 2 to 10	3'extra	New	884	66	36.0682	28.9318	0	0
AT4G03290	23b1fd6f-a839-4c9f-ade8-c526a9ad65ef	24.3167	14.1847	10.1319	0	0	rna-NM_116567.4	5 primer miss: exon 1 to 1;3 primer miss: exon 2 to 2	No extra exon.	3'extra	New	884	66	36.0682	28.9318	0	0
AT4G03445	36f987ac-ff23-4bfb-9682-24003f8e60fe	6	1.2	1.2	2.4	1.2	rna-NR_141733.1	No miss exon.	5 primer extra: exon 1 to 4;3 primer extra: exon 2 to 5	3'extra	New	2461	7	1.2	1.2	2.4	1.2
AT4G03455	54bf27d3-ec9e-4f7d-b213-aa61c265af31	6.16667	4.11111	2.05556	0	0	rna-NR_141734.1	No miss exon.	5 primer extra: exon 1 to 1;3 primer extra: exon 2 to 2	3'extra	New	855	16	10.5556	5.44444	0	0
AT4G04020	d7599caf-d83e-42f0-8470-81237c722b33	10	3.33333	2.22222	2.22222	2.22222	rna-NM_116640.5	No miss exon.	3 primer extra: exon 4 to 4	3'extra	New	1242	354	123.302	112.715	50.7496	56.2336
AT4G04125	64b4f68d-c39c-46d4-bd01-748480acda0d	1626.5	183.056	139.043	615.189	689.212	rna-NR_141778.1	No miss exon.	5 primer extra: exon 1 to 1;3 primer extra: exon 2 to 2	3'extra	New	817	1693	187.93	140.398	636.934	717.738
AT4G04435	7df4b04e-4ca1-4186-9de1-b2ab9081fbba	22	4	5	8	5	rna-NR_141803.1	No miss exon.	5 primer extra: exon 1 to 1;3 primer extra: exon 2 to 2	3'extra	New	1793	24	4	6	8	5
AT4G04640	c93a82de-d2ed-4eaf-8cc1-d52c1d3f9fb3	503.667	103.844	74.4149	162.704	162.704	rna-NM_116702.2	5 primer miss: exon 1 to 1;3 primer miss: exon 2 to 2	5 primer extra: exon 1 to 1;3 primer extra: exon 2 to 2	3'extra	New	1307	1234	251.068	183.628	388.562	391.741
AT4G04925	da9dad3f-7e1d-4fbe-a790-2acd5e19e532	7.5	1.07143	1.07143	3.21429	2.14286	rna-NM_202783.1	5 primer miss: exon 1 to 1;3 primer miss: exon 2 to 2	No extra exon.	3'extra	New	774	62	12.1169	10.8902	18.3513	20.1416
AT4G04925	da9dad3f-7e1d-4fbe-a790-2acd5e19e532	7.5	1.07143	1.07143	3.21429	2.14286	rna-NM_202783.1	5 primer miss: exon 1 to 1;3 primer miss: exon 2 to 2	5 primer extra: exon 1 to 1;3 primer extra: exon 2 to 2	3'extra	New	774	62	12.1169	10.8902	18.3513	20.1416
AT4G04925	da9dad3f-7e1d-4fbe-a790-2acd5e19e532	7.5	1.07143	1.07143	3.21429	2.14286	rna-NM_202783.1	5 primer miss: exon 1 to 1;3 primer miss: exon 2 to 2	No extra exon.	3'extra	New	589	62	12.1169	10.8902	18.3513	20.1416
AT4G04925	da9dad3f-7e1d-4fbe-a790-2acd5e19e532	7.5	1.07143	1.07143	3.21429	2.14286	rna-NM_202783.1	5 primer miss: exon 1 to 1;3 primer miss: exon 2 to 2	5 primer extra: exon 1 to 1;3 primer extra: exon 2 to 2	3'extra	New	589	62	12.1169	10.8902	18.3513	20.1416
AT4G05050	55a0f9a8-2ea7-42b0-b177-18644013f8ad	150.947	63.487	54.0402	17.4716	15.9479	rna-NM_001036508.2	No miss exon.	5 primer extra: exon 1 to 1;3 primer extra: exon 2 to 2	3'extra	New	632	4153	1753.51	1452.48	484.528	454.484
AT4G05050	843db7ad-dafe-4448-9189-18db2852494c	24.742	9.50869	9.8968	3.39596	1.94055	rna-NM_116744.4	No miss exon.	3 primer extra: exon 3 to 3	3'extra	New	957	4153	1753.51	1452.48	484.528	454.484
AT4G05050	119cb07b-40dd-4340-84f4-7474ac924c62	82.0903	30.1887	35.8074	10.1899	5.90441	rna-NM_116744.4	No miss exon.	3 primer extra: exon 3 to 3	3'extra	New	788	4153	1753.51	1452.48	484.528	454.484
AT4G05150	307bc323-8338-4df5-b519-fe43ce614f0b	20.5833	5.09278	2.33419	5.72938	7.42698	rna-NM_116754.4	5 primer miss: exon 1 to 1;3 primer miss: exon 2 to 2	5 primer extra: exon 1 to 1;3 primer extra: exon 2 to 2	3'extra	New	2455	298	67.1219	31.9309	94.732	97.2151
AT4G05180	1cb0f618-7a47-4f62-ae32-1370be337509	33.6492	5.25769	6.02244	11.1845	11.1845	rna-NM_116757.4	5 primer miss: exon 1 to 2;3 primer miss: exon 2 to 3	5 primer extra: exon 1 to 5;3 primer extra: exon 2 to 6	3'extra	New	924	4184	632.491	580.354	1371.98	1577.17
AT4G05320	eb5817e8-2893-412e-bac0-02e9a4fd7b5a	17.2076	5.30941	3.77416	3.77416	4.34988	rna-NM_178968.5	5 primer miss: exon 1 to 1;3 primer miss: exon 2 to 2	5 primer extra: exon 1 to 3;3 primer extra: exon 2 to 4	3'extra	New	1514	2437	695.419	676.323	509.78	550.477
AT4G05320	eb5817e8-2893-412e-bac0-02e9a4fd7b5a	17.2076	5.30941	3.77416	3.77416	4.34988	rna-NM_178968.5	5 primer miss: exon 1 to 1	5 primer extra: exon 1 to 1	3'extra	New	1514	2437	695.419	676.323	509.78	550.477
AT4G06598	56752393-1855-4794-94a6-59283b58183a	15	4	2	5	4	rna-NM_178988.3	No miss exon.	3 primer extra: exon 4 to 4	3'extra	New	1826	23	5.5	2	6	6.5
AT4G06705	215319f6-282e-4d95-bc6b-b0e8d6230888	1137.5	407.179	316.139	198.087	216.095	rna-NR_142024.1	No miss exon.	5 primer extra: exon 1 to 3;3 primer extra: exon 2 to 4	3'extra	New	973	1165	417.346	322.306	200.92	217.428
AT4G08125	ea92c077-2af7-4763-a1cb-6ea7a8ba4c4b	110	35.3211	35.3211	18.1651	21.1927	rna-NR_142181.1	No miss exon.	5 primer extra: exon 1 to 3;3 primer extra: exon 2 to 4	3'extra	New	665	223	70.6422	70.6422	36.3303	42.3853
AT4G08125	a640fd5b-cf9b-4674-b655-d946c64f948a	110	35.3211	35.3211	18.1651	21.1927	rna-NR_142181.1	No miss exon.	5 primer extra: exon 1 to 3;3 primer extra: exon 2 to 4	3'extra	New	665	223	70.6422	70.6422	36.3303	42.3853
AT4G08175	1e221b81-a56a-4003-b2dc-c3a63e1c88d0	5.57143	1.5	2.14286	0.428571	1.5	rna-NR_142184.1	No miss exon.	5 primer extra: exon 1 to 3;3 primer extra: exon 2 to 4	3'extra	New	590	366	148.981	78.9227	68.7182	69.3784
AT4G08175	61306560-5ed9-42f6-b3b5-1073aeaa42cc	96.4381	39.9999	19.452	18.0821	18.9041	rna-NR_142184.1	No miss exon.	5 primer extra: exon 1 to 3;3 primer extra: exon 2 to 4	3'extra	New	625	366	148.981	78.9227	68.7182	69.3784
AT4G08175	58b47e83-f385-4279-af78-40e727409791	96.4381	39.9999	19.452	18.0821	18.9041	rna-NR_142184.1	No miss exon.	5 primer extra: exon 1 to 3;3 primer extra: exon 2 to 4	3'extra	New	625	366	148.981	78.9227	68.7182	69.3784
AT4G08175	c5d71652-ac4d-4e6d-a75d-8ede11d3d610	96.4381	39.9999	19.452	18.0821	18.9041	rna-NR_142184.1	No miss exon.	5 primer extra: exon 1 to 3;3 primer extra: exon 2 to 4	3'extra	New	625	366	148.981	78.9227	68.7182	69.3784
AT4G08175	30c77c8f-caac-479f-a955-6f5f24f7bccd	6	1.2	2.4	2.4	0	rna-NR_142184.1	No miss exon.	5 primer extra: exon 1 to 3;3 primer extra: exon 2 to 4	3'extra	New	606	366	148.981	78.9227	68.7182	69.3784
AT4G08175	ba0a1b0d-101c-493a-8703-a22881b8c86a	55.7714	23.521	12.3667	10.9118	8.97193	rna-NR_142184.1	No miss exon.	5 primer extra: exon 1 to 3;3 primer extra: exon 2 to 4	3'extra	New	604	366	148.981	78.9227	68.7182	69.3784
AT4G08235	b6222827-28b6-472f-a837-1ef9681ea4d2	5	1.25	0	3.75	0	rna-NR_142190.1	No miss exon.	5 primer extra: exon 1 to 12;3 primer extra: exon 2 to 13	3'extra	New	1363	7	1.25	0	3.75	0
AT4G08250	34baf6f5-50f9-49c1-b5dc-59890acaa79e	5	3.75	1.25	0	0	rna-NM_116894.1	No miss exon.	5 primer extra: exon 1 to 3;3 primer extra: exon 2 to 4	3'extra	New	2307	5	3.75	1.25	0	0
AT4G08325	388fd01c-d99b-4741-8670-937eda1d7ee2	8.5	2.26667	1.7	2.26667	2.26667	rna-NR_142199.1	No miss exon.	5 primer extra: exon 1 to 2;3 primer extra: exon 2 to 3	3'extra	New	1310	18	4.53333	3.4	4.53333	4.53333
AT4G08325	dd168159-f95d-4b3a-a233-d95b5b0bbf86	8.5	2.26667	1.7	2.26667	2.26667	rna-NR_142199.1	No miss exon.	5 primer extra: exon 1 to 2;3 primer extra: exon 2 to 3	3'extra	New	1310	18	4.53333	3.4	4.53333	4.53333
AT4G08425	f90a9b83-3a39-4fe4-b360-1a963cad8080	29.6667	12.7636	9.65891	1.72481	5.51938	rna-NR_142205.1	No miss exon.	5 primer extra: exon 1 to 7;3 primer extra: exon 2 to 8	3'extra	New	1574	93	39.7522	30.1703	5.68314	17.3944
AT4G08425	2039a45c-c0d7-4fdc-bbf2-650176511fc4	31.6667	13.3144	10.0758	2.15909	6.11742	rna-NR_142205.1	No miss exon.	5 primer extra: exon 1 to 8;3 primer extra: exon 2 to 9	3'extra	New	1658	93	39.7522	30.1703	5.68314	17.3944
AT4G08480	9a0476fa-bcf6-4572-b251-11a7bac28c4c	6.5	1.08333	2.16667	2.16667	1.08333	rna-NM_116917.4	No miss exon.	3 primer extra: exon 10 to 19	3'extra	New	4286	25	1.08333	4.29167	4.29167	4.33333
AT4G08810	d03562e9-dec4-48cd-bb11-d5ad824504ef	48.5	12.2526	13.2737	13.2737	9.7	rna-NM_116951.2	5 primer miss: exon 1 to 1;3 primer miss: exon 2 to 2	5 primer extra: exon 1 to 1;3 primer extra: exon 2 to 2	3'extra	New	1754	102	27.0843	28.1054	27.046	19.7644
AT4G09650	c16c45e6-453c-4b56-a8b2-aee81c549e62	22	6.28571	1.04762	6.28571	8.38095	rna-NM_117033.3	5 primer miss: exon 1 to 1;3 primer miss: exon 2 to 2	5 primer extra: exon 1 to 1;3 primer extra: exon 2 to 2	3'extra	New	824	995	199.113	186.875	303.552	275.46
AT4G09650	f1131ff1-2b7c-40de-820a-1bb32848897e	6	1.2	1.2	1.2	2.4	rna-NM_117033.3	5 primer miss: exon 1 to 1;3 primer miss: exon 2 to 2	5 primer extra: exon 1 to 1;3 primer extra: exon 2 to 2	3'extra	New	872	995	199.113	186.875	303.552	275.46
AT4G10340	98da8697-879c-48f2-a55d-88426079121e	2025.69	262.372	208.088	731.023	824.21	rna-NM_117102.4	5 primer miss: exon 1 to 5;3 primer miss: exon 2 to 6	5 primer extra: exon 1 to 14;3 primer extra: exon 2 to 15	3'extra	New	956	7298	958.963	784.306	2587.33	2952.4
AT4G10340	98da8697-879c-48f2-a55d-88426079121e	2025.69	262.372	208.088	731.023	824.21	rna-NM_117102.4	No miss exon.	5 primer extra: exon 1 to 1	3'extra	New	956	7298	958.963	784.306	2587.33	2952.4
AT4G10840	e613ed82-dc0b-4dbc-9563-f6369b2d8f01	5	2.5	0	1.25	1.25	rna-NM_117152.5	No miss exon.	3 primer extra: exon 5 to 5	3'extra	New	2002	221	55.9775	51.0533	36.1208	51.8483
AT4G12340	81775f3d-408f-4049-b0ad-3864cffa7429	15.3333	3.92248	3.2093	4.99225	3.2093	rna-NM_117304.3	5 primer miss: exon 1 to 2;3 primer miss: exon 2 to 3	5 primer extra: exon 1 to 1;3 primer extra: exon 2 to 2	3'extra	New	595	162	46.7041	30.8813	42.9363	41.4784
AT4G12510	37a5ee42-dba9-4eb8-8b7d-0e0aa0d57f8e	14	0	0.538462	5.92308	7.53846	rna-NM_117321.3	5 primer miss: exon 1 to 1;3 primer miss: exon 2 to 2	5 primer extra: exon 1 to 1;3 primer extra: exon 2 to 2	3'extra	New	600	33	0	1.13221	13.6418	18.226
AT4G12610	1fbd5c4f-70c9-43f4-a20d-ecfe8fe6ce18	7	3.5	0	2.33333	1.16667	rna-NM_001340791.1	5 primer miss: exon 1 to 9;3 primer miss: exon 2 to 10	5 primer extra: exon 1 to 8;3 primer extra: exon 2 to 9	3'extra	New	531	97	35.9353	24.3843	17.5962	17.0842
AT4G12610	1fbd5c4f-70c9-43f4-a20d-ecfe8fe6ce18	7	3.5	0	2.33333	1.16667	rna-NM_001340791.1	3 primer miss: exon 5 to 10	No extra exon.	3'extra	New	531	97	35.9353	24.3843	17.5962	17.0842
AT4G12720	716a5248-14e8-40c8-b007-58f62bfda834	13.8935	5.34366	3.56244	2.84995	2.13746	rna-NM_001340799.1	5 primer miss: exon 1 to 6;3 primer miss: exon 2 to 7	No extra exon.	3'extra	New	2202	422	164.071	146.144	58.8203	46.9645
AT4G12720	716a5248-14e8-40c8-b007-58f62bfda834	13.8935	5.34366	3.56244	2.84995	2.13746	rna-NM_001340799.1	5 primer miss: exon 1 to 6;3 primer miss: exon 2 to 7	5 primer extra: exon 1 to 2;3 primer extra: exon 2 to 3	3'extra	New	2202	422	164.071	146.144	58.8203	46.9645
AT4G12800	1a1a7bd3-961b-4b77-b3a8-133773172b8f	10.5508	1.58262	1.95944	3.24061	3.76815	rna-NM_001340808.1	No miss exon.	3 primer extra: exon 3 to 3	3'extra	New	632	6134	965.378	897.706	2073.78	2186.14
AT4G12880	1c755efb-1323-4f1d-9698-312e147e650c	5.88095	1.17619	1.76429	0.588095	2.35238	rna-NM_117357.5	No miss exon.	5 primer extra: exon 1 to 1;3 primer extra: exon 4 to 4	3'extra	New	674	405	94.4364	86.1148	88.8788	130.57
AT4G12880	56fc9598-be1a-4954-b2f7-dca95eedccff	21.881	8.41575	3.3663	3.3663	6.7326	rna-NM_117357.5	No miss exon.	3 primer extra: exon 3 to 3	3'extra	New	661	405	94.4364	86.1148	88.8788	130.57
AT4G13340	be07a502-d972-45a1-9777-2d77135a111e	8	1.14286	0	3.42857	3.42857	rna-NM_117407.3	5 primer miss: exon 1 to 1;3 primer miss: exon 2 to 2	5 primer extra: exon 1 to 1;3 primer extra: exon 2 to 2	3'extra	New	2647	154	17.116	17.6089	69.457	47.818
AT4G13493	f39c9e96-5721-40a2-8fa8-c07cac132da6	5.93333	0.824074	0.824074	2.14259	2.14259	rna-NR_142324.1	No miss exon.	5 primer extra: exon 1 to 4;3 primer extra: exon 2 to 5	3'extra	New	902	128	13.9556	18.5841	47.858	44.6022
AT4G13493	86b4dcff-c9f1-4e21-8c0a-593b9ad75f55	9.6	1.23077	1.47692	3.2	3.69231	rna-NR_142324.1	No miss exon.	5 primer extra: exon 1 to 3;3 primer extra: exon 2 to 4	3'extra	New	974	128	13.9556	18.5841	47.858	44.6022
AT4G13493	3551b778-da3b-4145-a897-2b5b6bb1eb19	17.8	1.85417	2.225	7.04583	6.675	rna-NR_142324.1	No miss exon.	5 primer extra: exon 1 to 4;3 primer extra: exon 2 to 5	3'extra	New	868	128	13.9556	18.5841	47.858	44.6022
AT4G13493	ae53a401-081e-4a30-8cab-0bbc28385c21	5.6	0.64	0.8	2.24	1.92	rna-NR_142324.1	No miss exon.	5 primer extra: exon 1 to 3;3 primer extra: exon 2 to 4	3'extra	New	836	128	13.9556	18.5841	47.858	44.6022
AT4G13493	5c31dc19-92a1-43ef-ac01-18f6cd88a00d	27.6	3.38947	3.38947	10.1684	10.6526	rna-NR_142324.1	No miss exon.	5 primer extra: exon 1 to 3;3 primer extra: exon 2 to 4	3'extra	New	992	128	13.9556	18.5841	47.858	44.6022
AT4G13493	a7dee4b0-b2db-4020-a5f8-8a4e8005816d	6.6	0.733333	0.916667	2.75	2.2	rna-NR_142324.1	No miss exon.	5 primer extra: exon 1 to 3;3 primer extra: exon 2 to 4	3'extra	New	979	128	13.9556	18.5841	47.858	44.6022
AT4G13493	f8383c3c-867b-4a4e-8159-d1dc6c601aca	5.3	0.588889	0.736111	1.91389	2.06111	rna-NR_142324.1	No miss exon.	5 primer extra: exon 1 to 4;3 primer extra: exon 2 to 5	3'extra	New	862	128	13.9556	18.5841	47.858	44.6022
AT4G13930	684d7e5b-912c-4fe6-83b8-f14d3fc9e8ae	12.9286	4.04018	6.46429	1.61607	0.808036	rna-NM_117467.4	No miss exon.	3 primer extra: exon 5 to 5	3'extra	New	1662	451	142.357	153.131	83.4657	56.0468
AT4G13930	8682f3cc-85b1-4a3f-ae0a-b28bed4ef6ea	5.92857	1.89714	3.32	0.474286	0.237143	rna-NM_117467.4	No miss exon.	3 primer extra: exon 5 to 5	3'extra	New	1644	451	142.357	153.131	83.4657	56.0468
AT4G13940	1bcf8abe-b8d7-489a-b0d4-79636577efa8	28.7467	6.96286	7.55967	7.06233	7.1618	rna-NM_117468.3	5 primer miss: exon 1 to 1;3 primer miss: exon 2 to 2	5 primer extra: exon 1 to 1;3 primer extra: exon 2 to 2	3'extra	New	846	2552	661.274	619.864	670.843	598.019
AT4G13940	4215de60-e840-4602-8879-8829be994c94	6.79265	1.71862	1.8823	1.71862	1.47311	rna-NM_117468.3	5 primer miss: exon 1 to 1;3 primer miss: exon 2 to 2	5 primer extra: exon 1 to 1;3 primer extra: exon 2 to 2	3'extra	New	495	2552	661.274	619.864	670.843	598.019
AT4G13940	74874536-d1de-4369-83bf-f9d9151a71fe	12.2836	3.20839	3.66674	2.93339	2.47505	rna-NM_117468.3	5 primer miss: exon 1 to 1;3 primer miss: exon 2 to 2	5 primer extra: exon 1 to 1;3 primer extra: exon 2 to 2	3'extra	New	567	2552	661.274	619.864	670.843	598.019
AT4G13940	a39fb795-1c19-41b5-bdee-f88fa52686dd	10.8528	2.33753	2.83843	3.00539	2.67146	rna-NM_117468.3	No miss exon.	3 primer extra: exon 3 to 3	3'extra	New	1274	2552	661.274	619.864	670.843	598.019
AT4G13940	bc851215-6da8-4030-a152-fc2ef35f7379	5.17193	0.969736	1.53542	1.21217	1.4546	rna-NM_117468.3	No miss exon.	3 primer extra: exon 3 to 3	3'extra	New	1670	2552	661.274	619.864	670.843	598.019
AT4G14800	e907902b-f6a4-4c16-8c55-8e0e94bf2e61	143.664	49.9495	31.8725	28.5426	33.2997	rna-NM_117565.4	No miss exon.	5 primer extra: exon 1 to 1	3'extra	New	883	311	106.94	72.2939	60.8823	70.8834
AT4G14800	e907902b-f6a4-4c16-8c55-8e0e94bf2e61	143.664	49.9495	31.8725	28.5426	33.2997	rna-NM_117565.4	5 primer miss: exon 1 to 2;3 primer miss: exon 2 to 3	5 primer extra: exon 1 to 7;3 primer extra: exon 2 to 8	3'extra	New	883	311	106.94	72.2939	60.8823	70.8834
AT4G14960	23b399c7-a004-4563-b73d-1dd88e909573	46.8722	12.99	14.6137	8.87649	10.392	rna-NM_117582.4	No miss exon.	3 primer extra: exon 3 to 3	3'extra	New	1430	1776	576.305	482.059	349.536	362.1
AT4G14960	f963a007-d53a-4894-bcd8-85fb6a37e132	39.7139	11.6508	11.6508	7.29439	9.11798	rna-NM_117582.4	No miss exon.	3 primer extra: exon 3 to 3	3'extra	New	1498	1776	576.305	482.059	349.536	362.1
AT4G14960	da25b399-289e-498a-ba10-c76a74cc29b2	40.1425	11.687	11.7887	7.31711	9.34964	rna-NM_117582.4	5 primer miss: exon 1 to 1;3 primer miss: exon 2 to 2	5 primer extra: exon 1 to 1;3 primer extra: exon 2 to 2	3'extra	New	1553	1776	576.305	482.059	349.536	362.1
AT4G14960	c1a620ad-a5af-4343-ab2c-88e6e6bf407f	14.0341	3.15259	6.40687	2.54241	1.93223	rna-NM_117582.4	No miss exon.	3 primer extra: exon 3 to 3	3'extra	New	1625	1776	576.305	482.059	349.536	362.1
AT4G14960	4a21b7a6-c003-41d7-96d7-a7584e25be75	14.2341	3.17451	6.55383	2.56009	1.94567	rna-NM_117582.4	No miss exon.	3 primer extra: exon 3 to 3	3'extra	New	1636	1776	576.305	482.059	349.536	362.1
AT4G15000	5e976230-ad7f-4dd1-be7c-a4449b6044e8	76.2305	30.4688	18.6914	11.7188	15.3516	rna-NM_117587.3	5 primer miss: exon 1 to 1;3 primer miss: exon 2 to 2	No extra exon.	3'extra	New	634	1693	662.995	442.198	254.375	331.432
AT4G15000	5e976230-ad7f-4dd1-be7c-a4449b6044e8	76.2305	30.4688	18.6914	11.7188	15.3516	rna-NM_117587.3	5 primer miss: exon 1 to 1;3 primer miss: exon 2 to 2	5 primer extra: exon 1 to 5;3 primer extra: exon 2 to 6	3'extra	New	634	1693	662.995	442.198	254.375	331.432
AT4G15210	e5dcc917-6b8a-42c5-9ce7-0dfbf8aae390	7.21406	1.87565	2.16422	0.865687	2.3085	rna-NM_117609.3	3 primer miss: exon 7 to 7	No extra exon.	3'extra	New	1913	623	146.672	131.286	100.32	238.722
AT4G15210	e5dcc917-6b8a-42c5-9ce7-0dfbf8aae390	7.21406	1.87565	2.16422	0.865687	2.3085	rna-NM_117609.3	5 primer miss: exon 1 to 6;3 primer miss: exon 2 to 7	5 primer extra: exon 1 to 4;3 primer extra: exon 2 to 5	3'extra	New	1913	623	146.672	131.286	100.32	238.722
AT4G15390	b8f5243d-d8ab-446d-9329-683d71225f0f	45.9167	0	0	24.4889	21.4278	rna-NM_117627.4	5 primer miss: exon 1 to 1;3 primer miss: exon 2 to 2	5 primer extra: exon 1 to 1;3 primer extra: exon 2 to 2	3'extra	New	1335	169	0	0	92.0313	73.9687
AT4G15440	83c4cfd6-2486-44a8-b46f-0ff4a1165f6d	5.02778	3.59127	0.897817	0.179563	0.359127	rna-NM_117633.3	5 primer miss: exon 1 to 1;3 primer miss: exon 2 to 2	5 primer extra: exon 1 to 1;3 primer extra: exon 2 to 2	3'extra	New	3000	145	78.6218	46.3578	5.15331	11.8671
AT4G16260	9710c8f9-e117-4771-8d98-88186ede9563	7.16667	0	0	3.18519	3.98148	rna-NM_117722.7	3 primer miss: exon 3 to 3	3 primer extra: exon 3 to 3	3'extra	New	1038	225	0	0	104.171	120.829
AT4G16380	2d9421eb-3697-4ef7-9d5f-798c725cf3e2	5.11111	5.11111	0	0	0	rna-NM_202830.6	No miss exon.	3 primer extra: exon 4 to 4	3'extra	New	1012	241	61.6345	44.6538	73.0231	43.6886
AT4G16580	99a2f5ec-3c9d-403f-bbe3-a0e30bd89c15	23	6.79545	6.27273	4.70455	5.22727	rna-NM_117759.4	5 primer miss: exon 1 to 1;3 primer miss: exon 2 to 2	5 primer extra: exon 1 to 1;3 primer extra: exon 2 to 2	3'extra	New	1926	47	13.5781	13.0553	9.4002	10.9664
AT4G17090	bab1c6bf-b52b-4b3c-b6d3-cd5186d0bc74	23.3	7.90917	10.9018	2.35138	2.13761	rna-NM_117813.3	5 primer miss: exon 1 to 3;3 primer miss: exon 2 to 4	5 primer extra: exon 1 to 1;3 primer extra: exon 2 to 2	3'extra	New	842	197	72.7745	86.562	18.3104	18.353
AT4G17090	a785a8af-d03e-4c37-a0b7-b7fa4b0b172a	23.3	7.90917	10.9018	2.35138	2.13761	rna-NM_117813.3	5 primer miss: exon 1 to 2	3 primer extra: exon 3 to 3	3'extra	New	1027	197	72.7745	86.562	18.3104	18.353
AT4G17140	850927e4-8b19-4620-b56a-48f4662c2d32	7	2.33333	0	2.33333	2.33333	rna-NM_001160773.1	5 primer miss: exon 1 to 64;3 primer miss: exon 2 to 65	5 primer extra: exon 1 to 3;3 primer extra: exon 2 to 4	3'extra	New	2388	87	17.9115	10.5898	21.0736	21.425
AT4G17140	850927e4-8b19-4620-b56a-48f4662c2d32	7	2.33333	0	2.33333	2.33333	rna-NM_001160773.1	3 primer miss: exon 15 to 65	No extra exon.	3'extra	New	2388	87	17.9115	10.5898	21.0736	21.425
AT4G18130	5c1249aa-5c79-49bc-9db5-2015b463b223	12.4167	3.92105	3.26754	3.5943	1.63377	rna-NM_117923.8	5 primer miss: exon 1 to 3;3 primer miss: exon 2 to 4	5 primer extra: exon 1 to 12;3 primer extra: exon 2 to 13	3'extra	New	3193	47	15.2317	11.1159	12.0698	6.58259
AT4G18130	5c1249aa-5c79-49bc-9db5-2015b463b223	12.4167	3.92105	3.26754	3.5943	1.63377	rna-NM_117923.8	No miss exon.	5 primer extra: exon 1 to 1	3'extra	New	3193	47	15.2317	11.1159	12.0698	6.58259
AT4G18480	6e5b615c-c183-458a-bba6-f5c2e5ee2789	25.3	7.55486	5.79792	4.39236	7.55486	rna-NM_117962.3	5 primer miss: exon 1 to 1	3 primer extra: exon 3 to 3	3'extra	New	1148	589	158.978	118.775	144.277	162.971
AT4G18570	d533c0c0-5714-496c-b102-b1103856dc84	23.9528	8.623	4.15181	7.34552	3.83244	rna-NM_001341294.1	5 primer miss: exon 1 to 3;3 primer miss: exon 2 to 4	5 primer extra: exon 1 to 1;3 primer extra: exon 2 to 2	3'extra	New	2155	91	28.9283	16.408	27.3264	11.3373
AT4G18570	d533c0c0-5714-496c-b102-b1103856dc84	23.9528	8.623	4.15181	7.34552	3.83244	rna-NM_117970.3	No miss exon.	5 primer extra: exon 1 to 1	3'extra	New	2155	91	28.9283	16.408	27.3264	11.3373
AT4G18880	146b868a-9ef2-4341-95db-3f97d2d9ba1c	6.25	0.347222	0.694444	4.16667	1.04167	rna-NM_118004.3	No miss exon.	3 primer extra: exon 3 to 3	3'extra	New	966	57	7.26757	9.00787	27.9769	12.7477
AT4G20360	7fda6e22-4190-47a1-9a5b-c867fed3425c	19.7475	5.61783	4.00058	4.59641	5.53271	rna-NM_118155.2	5 primer miss: exon 1 to 1;3 primer miss: exon 2 to 2	5 primer extra: exon 1 to 1;3 primer extra: exon 2 to 2	3'extra	New	1623	1051	279.902	198.185	274.081	290.833
AT4G20360	645a99b5-1094-4a34-8b27-87843e4d674a	6.78984	2.61148	1.56689	1.04459	1.56689	rna-NM_118155.2	5 primer miss: exon 1 to 1;3 primer miss: exon 2 to 2	5 primer extra: exon 1 to 1;3 primer extra: exon 2 to 2	3'extra	New	1597	1051	279.902	198.185	274.081	290.833
AT4G20360	347966b7-b1f7-4858-a88c-da970156cde9	26.9697	7.02795	6.413	5.97376	7.55504	rna-NM_118155.2	5 primer miss: exon 1 to 1;3 primer miss: exon 2 to 2	5 primer extra: exon 1 to 1;3 primer extra: exon 2 to 2	3'extra	New	1604	1051	279.902	198.185	274.081	290.833
AT4G20470	df96f606-dee2-4848-a680-39d4e4dd85f0	9	3.375	4.5	0	1.125	rna-NM_118166.1	No miss exon.	5 primer extra: exon 1 to 9;3 primer extra: exon 2 to 10	3'extra	New	1819	9	3.375	4.5	0	1.125
AT4G21280	53f877aa-d330-443a-9d1c-efdc48238d51	6	1.2	0	1.2	3.6	rna-NM_118247.3	No miss exon.	3 primer extra: exon 4 to 4	3'extra	New	778	2427	562.777	428.395	663.638	754.19
AT4G21280	6fc56595-f22c-4a02-8c8d-63796ceda037	8.43056	0.99183	3.47141	1.48775	2.47958	rna-NM_118247.3	3 primer miss: exon 3 to 3	3 primer extra: exon 3 to 3	3'extra	New	765	2427	562.777	428.395	663.638	754.19
AT4G21960	028007da-8f85-4902-bf5b-b3a5a40729e2	17.2963	2.29931	1.50999	5.25066	8.23633	rna-NM_118317.4	No miss exon.	3 primer extra: exon 5 to 5	3'extra	New	1284	3962	470.514	344.021	1450.97	1689.5
AT4G21960	58713403-2c48-431d-9a3a-1b0a82046a53	10.439	1.23852	0.636954	3.71556	4.84793	rna-NM_118317.4	5 primer miss: exon 1 to 3;3 primer miss: exon 2 to 4	5 primer extra: exon 1 to 1;3 primer extra: exon 2 to 2	3'extra	New	461	3962	470.514	344.021	1450.97	1689.5
AT4G21960	6c4525ba-94e6-4dc5-a9d0-8b1d9e34a9f6	13.0153	1.69622	1.27217	4.1427	5.90417	rna-NM_118317.4	5 primer miss: exon 1 to 3;3 primer miss: exon 2 to 4	5 primer extra: exon 1 to 1;3 primer extra: exon 2 to 2	3'extra	New	606	3962	470.514	344.021	1450.97	1689.5
AT4G21970	2ee1f669-dff7-43ca-a305-6e16694325cc	23.6667	11.3951	11.3951	0	0.876543	rna-NM_118318.3	3 primer miss: exon 3 to 3	No extra exon.	3'extra	New	1424	41	23.4766	13.6468	0	0.876543
AT4G21970	2ee1f669-dff7-43ca-a305-6e16694325cc	23.6667	11.3951	11.3951	0	0.876543	rna-NM_118318.3	5 primer miss: exon 1 to 2;3 primer miss: exon 2 to 3	5 primer extra: exon 1 to 2;3 primer extra: exon 2 to 3	3'extra	New	1424	41	23.4766	13.6468	0	0.876543
AT4G22485	63416293-031e-4152-b602-712228520958	10.4889	0	0	6.10891	4.37998	rna-NM_001084958.5	No miss exon.	5 primer extra: exon 1 to 1;3 primer extra: exon 2 to 2	3'extra	New	600	114	0	0	66.7672	44.2328
AT4G22485	e520ad73-6dbf-4996-9be9-83a040cbeaae	12.4139	0	0	7.32419	5.08969	rna-NM_001084958.5	No miss exon.	5 primer extra: exon 1 to 1;3 primer extra: exon 2 to 2	3'extra	New	1132	114	0	0	66.7672	44.2328
AT4G22485	6b89acfb-baa3-4234-abb3-6beb0e3c081e	10.6139	0	0	6.22989	4.384	rna-NM_001084958.5	No miss exon.	5 primer extra: exon 1 to 1;3 primer extra: exon 2 to 2	3'extra	New	984	114	0	0	66.7672	44.2328
AT4G22485	fa840639-ee26-4573-b059-c323ae984c75	10.6139	0	0	6.22989	4.384	rna-NM_001084958.5	No miss exon.	5 primer extra: exon 1 to 1;3 primer extra: exon 2 to 2	3'extra	New	706	114	0	0	66.7672	44.2328
AT4G22485	42ec478e-b096-48cf-91d2-f95d758e17bd	10.6139	0	0	6.22989	4.384	rna-NM_001084958.5	No miss exon.	5 primer extra: exon 1 to 1;3 primer extra: exon 2 to 2	3'extra	New	1569	114	0	0	66.7672	44.2328
AT4G22485	fd698baa-a2f7-4989-ad20-24e398a32044	12.4139	0	0	7.32419	5.08969	rna-NM_001084958.5	No miss exon.	5 primer extra: exon 1 to 1;3 primer extra: exon 2 to 2	3'extra	New	1637	114	0	0	66.7672	44.2328
AT4G22485	39ff161f-c7b9-45d4-9c70-98abd2cf2f27	12.4139	0	0	7.32419	5.08969	rna-NM_001084958.5	No miss exon.	5 primer extra: exon 1 to 1;3 primer extra: exon 2 to 2	3'extra	New	2028	114	0	0	66.7672	44.2328
AT4G22485	765a664e-5352-4cb9-a13c-a150d1bceb3c	10.6139	0	0	6.22989	4.384	rna-NM_001084958.5	No miss exon.	5 primer extra: exon 1 to 1;3 primer extra: exon 2 to 2	3'extra	New	1997	114	0	0	66.7672	44.2328
AT4G22485	08fd22aa-dbc8-48fe-9204-985830a355e5	12.4139	0	0	7.32419	5.08969	rna-NM_001084958.5	No miss exon.	5 primer extra: exon 1 to 1;3 primer extra: exon 2 to 2	3'extra	New	1035	114	0	0	66.7672	44.2328
AT4G22505	bb4f87ef-9e37-4a13-994c-e6bbb215b89c	61	0	0	37.6167	23.3833	rna-NM_001160791.2	5 primer miss: exon 1 to 1;3 primer miss: exon 2 to 2	5 primer extra: exon 1 to 1;3 primer extra: exon 2 to 2	3'extra	New	901	124	0	0	75.7314	47.2686
AT4G22610	e8a4c448-d9c1-453f-af7c-530487ec4266	11	0	0	6.05	4.95	rna-NM_118387.3	5 primer miss: exon 1 to 1;3 primer miss: exon 2 to 2	5 primer extra: exon 1 to 1;3 primer extra: exon 2 to 2	3'extra	New	464	39	0	0	17.8395	21.1605
AT4G23630	7cead329-0fec-45aa-a038-541f697bc237	149.697	59.0657	42.5656	24.3915	23.6741	rna-NM_118494.5	No miss exon.	Intron extra: intron 2 to 2	3'extra	New	1535	723	277.319	216.455	113.867	109.36
AT4G23630	7cead329-0fec-45aa-a038-541f697bc237	149.697	59.0657	42.5656	24.3915	23.6741	rna-NM_118494.5	5 primer miss: exon 1 to 5;3 primer miss: exon 2 to 6	5 primer extra: exon 1 to 3;3 primer extra: exon 2 to 4	3'extra	New	1535	723	277.319	216.455	113.867	109.36
AT4G23670	c2e15445-2a38-4ffe-b383-ec47da1ac10e	20.4707	4.49218	3.98042	5.91376	6.08435	rna-NM_118498.4	5 primer miss: exon 1 to 1;3 primer miss: exon 2 to 2	5 primer extra: exon 1 to 1;3 primer extra: exon 2 to 2	3'extra	New	667	2862	612.717	434.445	855.981	955.856
AT4G23680	64a72500-8e1b-48f7-acad-fdac486969ca	12.8779	6.91789	5.64074	0	0.319287	rna-NM_118499.4	5 primer miss: exon 1 to 1;3 primer miss: exon 2 to 2	5 primer extra: exon 1 to 1;3 primer extra: exon 2 to 2	3'extra	New	696	807	444.27	303.683	19.7782	34.2689
AT4G23680	95800673-ae2d-423c-b24b-6e728ce10a2a	10.4335	5.5856	4.53171	0	0.316166	rna-NM_118499.4	No miss exon.	3 primer extra: exon 3 to 3	3'extra	New	661	807	444.27	303.683	19.7782	34.2689
AT4G23680	5612c999-9b4a-4db9-961f-bc6cd253363f	7.47792	4.16627	3.098	0	0.213655	rna-NM_118499.4	No miss exon.	3 primer extra: exon 3 to 3	3'extra	New	646	807	444.27	303.683	19.7782	34.2689
AT4G23870	76a4f917-ff72-4245-a4af-b453a0fb3895	21.8014	8.72056	8.72056	2.26089	2.09939	rna-NM_118518.3	5 primer miss: exon 1 to 1;3 primer miss: exon 2 to 2	5 primer extra: exon 1 to 3;3 primer extra: exon 2 to 4	3'extra	New	811	156	64.59	59.6276	16.9347	13.8478
AT4G23870	76a4f917-ff72-4245-a4af-b453a0fb3895	21.8014	8.72056	8.72056	2.26089	2.09939	rna-NM_118518.3	5 primer miss: exon 1 to 1;3 primer miss: exon 2 to 2	No extra exon.	3'extra	New	811	156	64.59	59.6276	16.9347	13.8478
AT4G24000	26ab7aef-1b88-41eb-b318-2c1879dda877	6.15	2.83846	2.83846	0.473077	0	rna-NM_001341637.1	5 primer miss: exon 1 to 3;3 primer miss: exon 2 to 4	5 primer extra: exon 1 to 1;3 primer extra: exon 2 to 2	3'extra	New	1892	58	25.3477	27.1386	1.80067	0.713008
AT4G24415	97a24b58-7e28-43cd-bbca-425e8d38441e	5.75	1.64286	0.821429	0	3.28571	rna-NR_142348.1	No miss exon.	5 primer extra: exon 1 to 2;3 primer extra: exon 2 to 3	3'extra	New	1578	14	5.18452	2.77976	0	6.03571
AT4G25130	135d51ce-79d9-4dcc-8a45-dedbd1178c00	12	3.63636	2.54545	3.63636	2.18182	rna-NM_118645.4	5 primer miss: exon 1 to 1;3 primer miss: exon 2 to 2	5 primer extra: exon 1 to 1;3 primer extra: exon 2 to 2	3'extra	New	435	535	134.293	97.5933	137.879	162.235
AT4G25740	b93dccd1-e03e-4107-aa72-e7e4122fa536	5.75595	2.45981	1.3283	1.08232	0.885531	rna-NM_118706.4	5 primer miss: exon 1 to 4;3 primer miss: exon 2 to 5	5 primer extra: exon 1 to 2;3 primer extra: exon 2 to 3	3'extra	New	647	774	322.873	184.328	132.906	128.893
AT4G25890	c16cbb92-1453-446f-b8e0-6068c158423d	11.75	3.06522	5.61957	1.53261	1.53261	rna-NM_118722.4	5 primer miss: exon 1 to 1	5 primer extra: exon 1 to 1	3'extra	New	537	510	198.605	155.891	72.7653	81.7383
AT4G25890	c16cbb92-1453-446f-b8e0-6068c158423d	11.75	3.06522	5.61957	1.53261	1.53261	rna-NM_118722.4	5 primer miss: exon 1 to 1;3 primer miss: exon 2 to 2	5 primer extra: exon 1 to 6;3 primer extra: exon 2 to 7	3'extra	New	537	510	198.605	155.891	72.7653	81.7383
AT4G26840	b1191bf8-bf9e-46ea-94e0-4599ed57ddd8	11.0357	5.01623	3.67857	0.668831	1.67208	rna-NM_118818.4	5 primer miss: exon 1 to 2;3 primer miss: exon 2 to 3	5 primer extra: exon 1 to 9;3 primer extra: exon 2 to 10	3'extra	New	1002	716	306.636	232.777	82.1038	93.4826
AT4G26840	b1191bf8-bf9e-46ea-94e0-4599ed57ddd8	11.0357	5.01623	3.67857	0.668831	1.67208	rna-NM_118818.4	5 primer miss: exon 1 to 2;3 primer miss: exon 2 to 3	5 primer extra: exon 1 to 6;3 primer extra: exon 2 to 7	3'extra	New	1002	716	306.636	232.777	82.1038	93.4826
AT4G27090	05388f15-f910-4b42-be21-e413cde5df3a	5.5	4.4	0	1.1	0	rna-NM_118843.4	No miss exon.	3 primer extra: exon 6 to 6	3'extra	New	588	2960	1218	825.216	405.558	504.224
AT4G27280	cfb9e346-35aa-463e-96b5-361edd223c9e	297.5	51.6737	38.1282	107.863	99.8356	rna-NM_118862.3	5 primer miss: exon 1 to 1;3 primer miss: exon 2 to 2	5 primer extra: exon 1 to 1;3 primer extra: exon 2 to 2	3'extra	New	635	603	104.195	76.5088	217.449	201.847
AT4G27440	df573938-ea51-4cf9-9aae-c5d3be60a48f	380.379	80.4952	53.6635	116.797	129.424	rna-NM_118879.4	5 primer miss: exon 1 to 3;3 primer miss: exon 2 to 4	5 primer extra: exon 1 to 3;3 primer extra: exon 2 to 4	3'extra	New	645	1002	210.29	142.569	292.521	354.12
AT4G27440	df573938-ea51-4cf9-9aae-c5d3be60a48f	380.379	80.4952	53.6635	116.797	129.424	rna-NM_118879.4	No miss exon.	5 primer extra: exon 1 to 1	3'extra	New	645	1002	210.29	142.569	292.521	354.12
AT4G27440	df573938-ea51-4cf9-9aae-c5d3be60a48f	380.379	80.4952	53.6635	116.797	129.424	rna-NM_118879.4	5 primer miss: exon 1 to 3;3 primer miss: exon 2 to 4	5 primer extra: exon 1 to 3;3 primer extra: exon 2 to 4	3'extra	New	1434	1002	210.29	142.569	292.521	354.12
AT4G27440	df573938-ea51-4cf9-9aae-c5d3be60a48f	380.379	80.4952	53.6635	116.797	129.424	rna-NM_118879.4	No miss exon.	5 primer extra: exon 1 to 1	3'extra	New	1434	1002	210.29	142.569	292.521	354.12
AT4G27520	ddf0ca49-e1c3-41df-ba34-7a9c2441b8c7	45.7	10.7973	10.5462	12.0527	12.3038	rna-NM_118887.3	No miss exon.	3 primer extra: exon 3 to 3	3'extra	New	1114	596	161.832	143.486	150.24	140.442
AT4G29350	b25263ce-4741-491a-af9a-b827471ad1e3	5.57331	1.67199	1.95066	0.835996	1.11466	rna-NM_119080.4	3 primer miss: exon 3 to 3	3 primer extra: exon 3 to 3	3'extra	New	687	1415	377.855	270.826	351.385	410.934
AT4G29480	2070ca3f-0734-450f-82d5-c53f4235bef7	5.56667	1.6942	2.42029	1.21014	0.242029	rna-NM_119093.5	5 primer miss: exon 1 to 2;3 primer miss: exon 2 to 3	5 primer extra: exon 1 to 1;3 primer extra: exon 2 to 2	3'extra	New	671	395	130.112	79.2063	84.6501	100.032
AT4G29780	b6ad47ce-6d80-4fb5-b0b7-247565f57f82	10.5353	2.59331	4.21413	2.26915	1.45874	rna-NM_119124.3	5 primer miss: exon 1 to 1;3 primer miss: exon 2 to 2	5 primer extra: exon 1 to 1;3 primer extra: exon 2 to 2	3'extra	New	1919	464	149.646	151.032	91.917	70.4046
AT4G29780	bfa7f9a4-4b4d-4770-89e3-cbaf957a7f35	37.5901	10.3565	15.1511	6.9043	5.17823	rna-NM_119124.3	5 primer miss: exon 1 to 1;3 primer miss: exon 2 to 2	5 primer extra: exon 1 to 12;3 primer extra: exon 2 to 13	3'extra	New	2150	464	149.646	151.032	91.917	70.4046
AT4G29780	d711440e-f417-47ff-ab99-6ab695962478	7.72579	1.93145	3.05813	1.28763	1.44859	rna-NM_119124.3	5 primer miss: exon 1 to 1;3 primer miss: exon 2 to 2	5 primer extra: exon 1 to 1;3 primer extra: exon 2 to 2	3'extra	New	993	464	149.646	151.032	91.917	70.4046
AT4G29780	bfa7f9a4-4b4d-4770-89e3-cbaf957a7f35	37.5901	10.3565	15.1511	6.9043	5.17823	rna-NM_119124.3	5 primer miss: exon 1 to 1;3 primer miss: exon 2 to 2	5 primer extra: exon 1 to 1;3 primer extra: exon 2 to 2	3'extra	New	2150	464	149.646	151.032	91.917	70.4046
AT4G30190	9feb92fc-5ac0-4714-8f83-9f621906f0a4	7	1.16667	0	3.5	2.33333	rna-NM_119165.4	No miss exon.	3 primer extra: exon 16 to 16	3'extra	New	3235	649	90.8282	67.6436	202.348	264.18
AT4G31073	56a74143-c47b-4c3e-9494-b2b4e3d4a810	9	4.5	1.125	1.125	2.25	rna-NM_001342054.1	3 primer miss: exon 2 to 2	5 primer extra: exon 1 to 1;3 primer extra: exon 3 to 3	3'extra	New	2718	9	4.5	1.125	1.125	2.25
AT4G31780	4ff4521a-b55e-4925-a03f-0d9eba36d29a	5.93407	0	4.15385	0.593407	1.18681	rna-NM_001342114.1	5 primer miss: exon 1 to 6;3 primer miss: exon 2 to 7	5 primer extra: exon 1 to 1;3 primer extra: exon 2 to 2	3'extra	New	790	197	32.6236	65.2749	44.6026	45.4989
AT4G31780	4ff4521a-b55e-4925-a03f-0d9eba36d29a	5.93407	0	4.15385	0.593407	1.18681	rna-NM_001342114.1	5 primer miss: exon 1 to 6;3 primer miss: exon 2 to 7	No extra exon.	3'extra	New	790	197	32.6236	65.2749	44.6026	45.4989
AT4G32260	5b8a4377-4ec8-4d11-a4a6-55247cc33a94	14.125	3.88949	3.88949	3.27536	3.07065	rna-NM_119378.4	5 primer miss: exon 1 to 1;3 primer miss: exon 2 to 2	5 primer extra: exon 1 to 1;3 primer extra: exon 2 to 2	3'extra	New	355	1846	366.962	230.629	580.839	596.57
AT4G32440	5c3bfd3b-19d8-47f9-85b8-e9a9c3c9de82	5.03333	2.87619	0.719048	0	1.4381	rna-NM_001203961.1	No miss exon.	3 primer extra: exon 5 to 5	3'extra	New	2239	55	21.7683	7.41832	7.31832	10.4951
AT4G32460	b283b4e6-6901-4594-880a-85f24e227fe1	21.5952	11.1917	7.40859	1.89155	1.10341	rna-NM_119398.4	5 primer miss: exon 1 to 1	5 primer extra: exon 1 to 1	3'extra	New	1356	423	216.944	154.625	28.5117	22.919
AT4G32460	b283b4e6-6901-4594-880a-85f24e227fe1	21.5952	11.1917	7.40859	1.89155	1.10341	rna-NM_001342152.1	5 primer miss: exon 1 to 1;3 primer miss: exon 2 to 2	5 primer extra: exon 1 to 4;3 primer extra: exon 2 to 5	3'extra	New	1356	423	216.944	154.625	28.5117	22.919
AT4G32940	bb345567-ef84-4a84-b2a4-2066ebb88b51	10.5349	1.20893	3.28137	1.89974	4.14489	rna-NM_119448.4	5 primer miss: exon 1 to 6	5 primer extra: exon 1 to 1	3'extra	New	868	291	64.118	68.7809	61.2234	93.3777
AT4G32940	bb345567-ef84-4a84-b2a4-2066ebb88b51	10.5349	1.20893	3.28137	1.89974	4.14489	rna-NM_119448.4	5 primer miss: exon 1 to 8;3 primer miss: exon 2 to 9	5 primer extra: exon 1 to 5;3 primer extra: exon 2 to 6	3'extra	New	516	291	64.118	68.7809	61.2234	93.3777
AT4G32940	bb345567-ef84-4a84-b2a4-2066ebb88b51	10.5349	1.20893	3.28137	1.89974	4.14489	rna-NM_119448.4	5 primer miss: exon 1 to 8;3 primer miss: exon 2 to 9	5 primer extra: exon 1 to 5;3 primer extra: exon 2 to 6	3'extra	New	868	291	64.118	68.7809	61.2234	93.3777
AT4G32940	bb345567-ef84-4a84-b2a4-2066ebb88b51	10.5349	1.20893	3.28137	1.89974	4.14489	rna-NM_119448.4	5 primer miss: exon 1 to 6	5 primer extra: exon 1 to 1	3'extra	New	516	291	64.118	68.7809	61.2234	93.3777
AT4G33495	6b6e1f88-76bf-494a-8198-f783cc3eb711	8	3.42857	2.28571	0	2.28571	rna-NM_148393.3	5 primer miss: exon 1 to 1	3 primer extra: exon 3 to 9	3'extra	New	2576	39	7.42857	6.28571	5	15.2857
AT4G33520	945e33ee-64f7-4c4d-a0f0-f45dc52fdff7	6.39643	2.46016	1.4761	0.984066	1.4761	rna-NM_119506.4	No miss exon.	3 primer extra: exon 6 to 18	3'extra	New	3848	162	33.4963	37.5194	34.3291	52.6553
AT4G34200	2425202e-b3d9-466d-b21b-595c8a82dfe0	7.00278	1.08664	1.81106	1.44885	2.65623	rna-NM_119583.4	5 primer miss: exon 1 to 3;3 primer miss: exon 2 to 4	5 primer extra: exon 1 to 1;3 primer extra: exon 2 to 2	3'extra	New	1268	358	70.8905	74.4738	92.2686	117.367
AT4G34710	4a2461d0-7cc6-4555-90ab-a527a86b84dd	122.383	36.5034	32.8001	27.5098	25.57	rna-NM_119637.3	5 primer miss: exon 1 to 1;3 primer miss: exon 2 to 2	5 primer extra: exon 1 to 1;3 primer extra: exon 2 to 2	3'extra	New	2742	721	213.063	188.371	161.95	149.616
AT4G34760	804b3f84-c8b4-49a5-a9ec-af5bf0d5794f	25	6.59722	4.16667	8.68056	5.55556	rna-NM_119642.4	5 primer miss: exon 1 to 1;3 primer miss: exon 2 to 2	5 primer extra: exon 1 to 1;3 primer extra: exon 2 to 2	3'extra	New	581	92	22.0085	16.5109	30.131	20.3496
AT4G34760	d8193ba0-b2eb-426f-a286-c781e39f8295	26	6.67568	4.91892	8.78378	5.62162	rna-NM_119642.4	5 primer miss: exon 1 to 1;3 primer miss: exon 2 to 2	5 primer extra: exon 1 to 1;3 primer extra: exon 2 to 2	3'extra	New	617	92	22.0085	16.5109	30.131	20.3496
AT4G34870	067452d0-78ba-4975-980c-7b55c312f9d3	27.107	10.2107	4.37601	3.40356	9.11669	rna-NM_119653.4	5 primer miss: exon 1 to 1;3 primer miss: exon 2 to 2	No extra exon.	3'extra	New	736	2724	917.089	624.39	550.812	629.708
AT4G34870	c6966799-5704-44d1-a7c9-96ea0ecda8fa	20.2859	5.03834	6.09904	3.57987	5.56869	rna-NM_119653.4	5 primer miss: exon 1 to 1;3 primer miss: exon 2 to 2	5 primer extra: exon 1 to 1;3 primer extra: exon 2 to 2	3'extra	New	691	2724	917.089	624.39	550.812	629.708
AT4G34870	067452d0-78ba-4975-980c-7b55c312f9d3	27.107	10.2107	4.37601	3.40356	9.11669	rna-NM_119653.4	5 primer miss: exon 1 to 1;3 primer miss: exon 2 to 2	5 primer extra: exon 1 to 1;3 primer extra: exon 2 to 2	3'extra	New	736	2724	917.089	624.39	550.812	629.708
AT4G35750	0db501a1-f38b-4c14-b6e1-55857ad0606f	5	1.25	0	1.25	2.5	rna-NM_119741.3	No miss exon.	3 primer extra: exon 4 to 4	3'extra	New	1000	573	98.1012	84.6975	192.015	190.187
AT4G35750	e42e49ef-e670-482c-901a-6fe84ddd7ae8	7	1.19149	2.08511	2.08511	1.6383	rna-NM_119741.3	5 primer miss: exon 1 to 1	3 primer extra: exon 3 to 3	3'extra	New	723	573	98.1012	84.6975	192.015	190.187
AT4G35750	af8e2cb3-048a-4ca4-b307-0d0f766b23ba	7	1.19149	2.08511	2.08511	1.6383	rna-NM_119741.3	No miss exon.	3 primer extra: exon 4 to 4	3'extra	New	842	573	98.1012	84.6975	192.015	190.187
AT4G35750	69b04aca-e158-4a34-934a-c4d681ecc835	12.3667	1.72194	3.28734	3.44388	3.9135	rna-NM_119741.3	5 primer miss: exon 1 to 2;3 primer miss: exon 2 to 3	5 primer extra: exon 1 to 1;3 primer extra: exon 2 to 2	3'extra	New	633	573	98.1012	84.6975	192.015	190.187
AT4G36040	91e1f660-32b9-46be-a65b-c20dfb27a9dd	202.667	67.7228	65.7162	40.6337	28.5941	rna-NM_119771.4	5 primer miss: exon 1 to 1;3 primer miss: exon 2 to 2	5 primer extra: exon 1 to 1;3 primer extra: exon 2 to 2	3'extra	New	682	458	152.536	147.203	88.8605	66.401
AT4G36648	c0fcba43-050e-4c01-ad4c-2787da0a492f	27.7639	6.10195	7.32234	4.88156	9.45803	rna-NR_144117.1	No miss exon.	3 primer extra: exon 3 to 3	3'extra	New	1094	417	103.064	80.9603	95.7249	136.251
AT4G36648	b1a5cebe-ce0a-4a77-93ea-027b693e33fc	12.7639	3.02303	3.69481	1.67946	4.36659	rna-NR_144117.1	No miss exon.	3 primer extra: exon 3 to 3	3'extra	New	1196	417	103.064	80.9603	95.7249	136.251
AT4G36648	2068bb63-2557-4b9f-8ce9-44d238ecdd8d	10.2639	2.42342	2.99363	1.42554	3.4213	rna-NR_144117.1	No miss exon.	3 primer extra: exon 3 to 3	3'extra	New	1314	417	103.064	80.9603	95.7249	136.251
AT4G36648	90b7301a-574e-4d8d-94fd-5327e1ca3cd3	9.19722	2.26393	2.68842	1.13197	3.11291	rna-NR_144117.1	No miss exon.	3 primer extra: exon 3 to 3	3'extra	New	962	417	103.064	80.9603	95.7249	136.251
AT4G36648	115d3ed2-88bc-48bb-a898-2bec1e9a07fa	22.7857	8.00579	6.1583	5.54247	3.07915	rna-NR_144117.1	No miss exon.	3 primer extra: exon 3 to 3	3'extra	New	1310	417	103.064	80.9603	95.7249	136.251
AT4G37240	93ca9242-b9d6-47ef-8175-65b9d8e2b0d3	9.15	3.78621	2.20862	1.26207	1.8931	rna-NM_119887.3	5 primer miss: exon 1 to 1;3 primer miss: exon 2 to 2	5 primer extra: exon 1 to 1;3 primer extra: exon 2 to 2	3'extra	New	721	75	28.3146	16.2652	14.8876	15.5326
AT4G37240	93ca9242-b9d6-47ef-8175-65b9d8e2b0d3	9.15	3.78621	2.20862	1.26207	1.8931	rna-NM_119887.3	5 primer miss: exon 1 to 1;3 primer miss: exon 2 to 2	No extra exon.	3'extra	New	721	75	28.3146	16.2652	14.8876	15.5326
AT4G37685	87346a5f-9b20-41e6-9686-a9200006a4fe	7	0	1.16667	4.66667	1.16667	rna-NM_148406.1	5 primer miss: exon 1 to 4;3 primer miss: exon 2 to 5	5 primer extra: exon 1 to 2;3 primer extra: exon 2 to 3	3'extra	New	2687	7	0	1.16667	4.66667	1.16667
AT4G37870	84844b60-386e-4e40-84b2-399c661b2afa	13.445	3.34486	2.22991	3.47603	4.39423	rna-NM_119948.4	5 primer miss: exon 1 to 1	No extra exon.	3'extra	New	2167	635	147.163	99.0604	176.36	199.417
AT4G37870	84844b60-386e-4e40-84b2-399c661b2afa	13.445	3.34486	2.22991	3.47603	4.39423	rna-NM_119948.4	5 primer miss: exon 1 to 12;3 primer miss: exon 2 to 13	5 primer extra: exon 1 to 1;3 primer extra: exon 2 to 2	3'extra	New	2167	635	147.163	99.0604	176.36	199.417
AT4G37900	4f2eed68-3d70-44a2-8e84-e97f7b93f6ef	29.75	10.6065	18.8848	0	0.258696	rna-NM_119951.3	3 primer miss: exon 6 to 6	3 primer extra: exon 6 to 6	3'extra	New	2157	552	267.268	272.612	2.26535	3.85543
AT4G37910	db4740ba-9dbd-4dbe-8fb8-cddde25418c4	8.6	1.91111	4.20444	1.52889	0.955556	rna-NM_119952.4	5 primer miss: exon 1 to 5;3 primer miss: exon 2 to 6	5 primer extra: exon 1 to 1;3 primer extra: exon 2 to 2	3'extra	New	536	244	66.5582	70.57	53.9641	43.9077
AT4G38150	155d4898-8c35-49e3-ad30-ccf341a2c3e1	14	5.92308	5.38462	0	2.69231	rna-NM_119976.5	5 primer miss: exon 1 to 1;3 primer miss: exon 2 to 2	5 primer extra: exon 1 to 1;3 primer extra: exon 2 to 2	3'extra	New	1416	54	19.8823	19.1397	4.93878	10.0392
AT4G38680	869dca6f-1cf4-4ac3-ae14-67d446233021	319	113.857	113.857	42.6336	48.6525	rna-NM_120029.3	5 primer miss: exon 1 to 1;3 primer miss: exon 2 to 2	5 primer extra: exon 1 to 1;3 primer extra: exon 2 to 2	3'extra	New	350	957	334.524	347.19	133.967	139.319
AT4G38770	a66c2d7c-310b-4798-b98a-f634c0bcdf8d	84	18.2	38.7333	15.8667	11.2	rna-NM_120037.4	5 primer miss: exon 1 to 1;3 primer miss: exon 2 to 2	5 primer extra: exon 1 to 1;3 primer extra: exon 2 to 2	3'extra	New	373	195	41.3504	88.8175	36.2524	25.5797
AT4G38770	83bc73fe-8273-4c4e-960d-ca8eefc60c22	15	3.57143	7.5	1.78571	2.14286	rna-NM_120037.4	5 primer miss: exon 1 to 1;3 primer miss: exon 2 to 2	5 primer extra: exon 1 to 1;3 primer extra: exon 2 to 2	3'extra	New	667	195	41.3504	88.8175	36.2524	25.5797
AT4G39090	ab19eeb1-ffc5-488c-9fc2-24d26a867012	13.6747	3.29619	3.16256	3.42982	3.78616	rna-NM_120069.5	5 primer miss: exon 1 to 2;3 primer miss: exon 2 to 3	5 primer extra: exon 1 to 1;3 primer extra: exon 2 to 2	3'extra	New	627	2475	628.083	505.486	675.15	662.281
AT4G39090	5454ddaf-074a-45c5-abc4-36d8f9a1c078	13.5062	3.20941	3.16483	3.38771	3.74431	rna-NM_120069.5	No miss exon.	3 primer extra: exon 4 to 4	3'extra	New	1057	2475	628.083	505.486	675.15	662.281
AT4G39090	d9fcb316-50d0-44eb-90cf-ff0bf7427c30	11.4001	2.64414	2.86087	2.81752	3.0776	rna-NM_120069.5	No miss exon.	3 primer extra: exon 4 to 4	3'extra	New	1280	2475	628.083	505.486	675.15	662.281
AT4G39120	027965d4-2d49-485b-822c-889f5d6d9331	16.75	5.58333	0.930556	4.65278	5.58333	rna-NM_120072.5	No miss exon.	3 primer extra: exon 10 to 10	3'extra	New	1648	28	6.58333	2.68056	4.65278	9.08333
AT4G39200	9b82371c-5b7d-4a68-81f5-9d93d6dd1b03	221.934	91.7931	56.4648	39.2536	34.4224	rna-NM_120080.4	5 primer miss: exon 1 to 3;3 primer miss: exon 2 to 4	5 primer extra: exon 1 to 4;3 primer extra: exon 2 to 5	3'extra	New	461	2268	844.724	652.565	391.945	369.767
AT4G39200	9b82371c-5b7d-4a68-81f5-9d93d6dd1b03	221.934	91.7931	56.4648	39.2536	34.4224	rna-NM_120080.4	5 primer miss: exon 1 to 1	5 primer extra: exon 1 to 1	3'extra	New	461	2268	844.724	652.565	391.945	369.767
AT4G39330	e6e22208-0ec9-436c-a202-8306870cffb4	6.05773	2.3987	3.1305	0.284591	0.243935	rna-NM_120093.5	5 primer miss: exon 1 to 3	5 primer extra: exon 1 to 1	3'extra	New	876	1441	683.168	620.865	68.071	67.8965
AT4G39330	e6e22208-0ec9-436c-a202-8306870cffb4	6.05773	2.3987	3.1305	0.284591	0.243935	rna-NM_120093.5	5 primer miss: exon 1 to 4;3 primer miss: exon 2 to 5	5 primer extra: exon 1 to 3;3 primer extra: exon 2 to 4	3'extra	New	876	1441	683.168	620.865	68.071	67.8965
AT4G39400	78e104fe-9f15-44a0-98ea-5c222c2cd252	11.25	1.02273	3.75	3.06818	3.40909	rna-NM_120100.3	5 primer miss: exon 1 to 1;3 primer miss: exon 2 to 2	5 primer extra: exon 1 to 1;3 primer extra: exon 2 to 2	3'extra	New	2554	97	12.2521	26.4513	28.0989	29.1977
AT4G39930	4b88e411-7716-4350-8134-cc79fc85cbd6	14	3.23077	2.15385	4.30769	4.30769	rna-NM_001204047.2	5 primer miss: exon 1 to 1	3 primer extra: exon 3 to 4	3'extra	New	727	22	5.23077	2.15385	4.30769	4.30769
AT5G00765	60860f23-5f24-4844-aa89-352cc92d222a	44.6111	14.7854	13.2559	8.41238	8.15746	rna-NR_142426.1	No miss exon.	5 primer extra: exon 1 to 4;3 primer extra: exon 2 to 5	3'extra	New	466	647	231.144	184.907	106.59	111.359
AT5G00765	6bfb836b-6cac-4636-a725-84634fbe87a5	5	1.25	1.25	0	2.5	rna-NR_142426.1	No miss exon.	5 primer extra: exon 1 to 3;3 primer extra: exon 2 to 4	3'extra	New	755	647	231.144	184.907	106.59	111.359
AT5G00765	78ba5c90-89f5-4eb2-a836-c5e8ac62499e	44.6111	14.7854	13.2559	8.41238	8.15746	rna-NR_142426.1	No miss exon.	5 primer extra: exon 1 to 4;3 primer extra: exon 2 to 5	3'extra	New	589	647	231.144	184.907	106.59	111.359
AT5G00765	112636a1-ddaf-4e5d-a2c3-1cd5d6907e46	61.6111	19.8953	17.649	12.8356	11.2312	rna-NR_142426.1	No miss exon.	5 primer extra: exon 1 to 4;3 primer extra: exon 2 to 5	3'extra	New	626	647	231.144	184.907	106.59	111.359
AT5G00765	38dc83ca-1c10-457d-a69f-1c6a3f002e10	463.611	174.83	134.244	74.1466	80.3905	rna-NR_142426.1	No miss exon.	5 primer extra: exon 1 to 4;3 primer extra: exon 2 to 5	3'extra	New	716	647	231.144	184.907	106.59	111.359
AT5G01145	31f26797-4d3f-4cc6-964a-2a8701323fe1	17	4.25	3.1875	2.125	7.4375	rna-NR_142481.1	No miss exon.	5 primer extra: exon 1 to 1;3 primer extra: exon 2 to 2	3'extra	New	1069	18	4.25	3.1875	2.125	7.4375
AT5G01515	f21888e8-55eb-493d-b43f-36434658d989	369.7	133.172	118.264	58.6352	59.629	rna-NR_142513.1	No miss exon.	5 primer extra: exon 1 to 3;3 primer extra: exon 2 to 4	3'extra	New	834	392	140.755	123.531	60.7519	62.9624
AT5G01530	4b96fa44-d88f-43ef-9ab9-519bbcc418f5	12.9726	1.52619	2.41647	4.32421	4.70575	rna-NM_120231.4	5 primer miss: exon 1 to 1;3 primer miss: exon 2 to 2	5 primer extra: exon 1 to 1;3 primer extra: exon 2 to 2	3'extra	New	403	6810	962.37	798.42	2384.66	2638.55
AT5G01530	a4557978-e4cb-4532-af09-34cd8b5bfeae	12.306	1.65923	3.18019	3.595	3.87154	rna-NM_120231.4	5 primer miss: exon 1 to 1;3 primer miss: exon 2 to 2	5 primer extra: exon 1 to 1;3 primer extra: exon 2 to 2	3'extra	New	817	6810	962.37	798.42	2384.66	2638.55
AT5G01530	15e05a74-8f20-4df4-90b2-490ef154dcae	5	0	0	1.25	3.75	rna-NM_120231.4	No miss exon.	3 primer extra: exon 3 to 3	3'extra	New	976	6810	962.37	798.42	2384.66	2638.55
AT5G01530	e7d4dc83-6be3-4078-b363-27982a8e4743	24.5131	2.70784	5.13065	7.98101	8.6936	rna-NM_120231.4	5 primer miss: exon 1 to 1;3 primer miss: exon 2 to 2	5 primer extra: exon 1 to 1;3 primer extra: exon 2 to 2	3'extra	New	421	6810	962.37	798.42	2384.66	2638.55
AT5G01600	c78d75d1-4193-4142-a7bf-3f11dbf53245	485.965	161.136	139.253	82.6993	102.877	rna-NM_120238.4	No miss exon.	5 primer extra: exon 1 to 1	3'extra	New	1211	1824	606.606	530.538	294.748	376.607
AT5G01600	c78d75d1-4193-4142-a7bf-3f11dbf53245	485.965	161.136	139.253	82.6993	102.877	rna-NM_120238.4	5 primer miss: exon 1 to 7;3 primer miss: exon 2 to 8	5 primer extra: exon 1 to 3;3 primer extra: exon 2 to 4	3'extra	New	1211	1824	606.606	530.538	294.748	376.607
AT5G01820	da1479a6-d7fc-44c8-8794-b345bb660216	26	9.88	8.32	5.72	2.08	rna-NM_120260.3	5 primer miss: exon 1 to 1;3 primer miss: exon 2 to 2	5 primer extra: exon 1 to 1;3 primer extra: exon 2 to 2	3'extra	New	1791	114	47.7436	33.0473	20.4018	9.80727
AT5G02370	13116b26-8002-40f2-998f-77fd411dedfa	13	4.64286	2.78571	2.78571	2.78571	rna-NM_120315.4	No miss exon.	3 primer extra: exon 10 to 12	3'extra	New	2106	22	6.14286	2.78571	3.53571	3.53571
AT5G02380	834aab67-00c5-4189-8d68-a03957a82756	39.7904	11.2942	12.858	6.86341	8.77473	rna-NM_120316.2	5 primer miss: exon 1 to 1;3 primer miss: exon 2 to 2	5 primer extra: exon 1 to 1;3 primer extra: exon 2 to 2	3'extra	New	436	10577	3302.39	2525.52	2131.59	2611.5
AT5G02380	ec5cdcc2-9fcb-48e7-8df2-cabd2671b111	39.4606	10.8495	12.8619	7.08716	8.66208	rna-NM_120316.2	No miss exon.	3 primer extra: exon 3 to 3	3'extra	New	431	10577	3302.39	2525.52	2131.59	2611.5
AT5G02380	56ac6fde-c14c-4be0-bbd5-99e33d4d10a1	40.4606	11.195	13.2224	7.3164	8.72679	rna-NM_120316.2	No miss exon.	3 primer extra: exon 3 to 3	3'extra	New	433	10577	3302.39	2525.52	2131.59	2611.5
AT5G02480	afb5f5aa-05af-49aa-99b4-477be8fe3a5f	52.15	9.82045	6.43409	17.6091	18.2864	rna-NM_120326.3	5 primer miss: exon 1 to 1;3 primer miss: exon 2 to 2	No extra exon.	3'extra	New	2330	179	31.8871	24.3395	56.8118	65.9616
AT5G02480	afb5f5aa-05af-49aa-99b4-477be8fe3a5f	52.15	9.82045	6.43409	17.6091	18.2864	rna-NM_120326.3	5 primer miss: exon 1 to 1;3 primer miss: exon 2 to 2	5 primer extra: exon 1 to 2;3 primer extra: exon 2 to 3	3'extra	New	2330	179	31.8871	24.3395	56.8118	65.9616
AT5G02500	015022fb-3cca-4e6d-a478-99eb3a4c831f	79.4466	27.233	23.6497	13.3094	15.2546	rna-NM_120328.5	5 primer miss: exon 1 to 1;3 primer miss: exon 2 to 2	5 primer extra: exon 1 to 1;3 primer extra: exon 2 to 2	3'extra	New	2173	2203	727.694	588.898	443.845	422.563
AT5G02500	180f73cc-4560-4c93-af85-1ec8ffa1d9ec	66.1955	22.7547	19.2085	11.4266	12.8057	rna-NM_120328.5	5 primer miss: exon 1 to 1;3 primer miss: exon 2 to 2	5 primer extra: exon 1 to 1;3 primer extra: exon 2 to 2	3'extra	New	1169	2203	727.694	588.898	443.845	422.563
AT5G02500	d1cfef0d-4ceb-4748-bbe8-97431e77c580	81.0585	27.7768	24.1627	13.7335	15.3856	rna-NM_120328.5	5 primer miss: exon 1 to 1;3 primer miss: exon 2 to 2	5 primer extra: exon 1 to 1;3 primer extra: exon 2 to 2	3'extra	New	2180	2203	727.694	588.898	443.845	422.563
AT5G02500	0e27ca14-3c8b-49eb-bccc-a155403365e9	52.6083	18.3155	13.6392	9.25517	11.3985	rna-NM_120328.5	5 primer miss: exon 1 to 1;3 primer miss: exon 2 to 2	5 primer extra: exon 1 to 1;3 primer extra: exon 2 to 2	3'extra	New	1245	2203	727.694	588.898	443.845	422.563
AT5G02500	821e33a0-7e68-4866-8daf-9a8a127e47a7	23.4574	8.60734	8.60734	2.83758	3.4051	rna-NM_120328.5	No miss exon.	3 primer extra: exon 3 to 3	3'extra	New	2182	2203	727.694	588.898	443.845	422.563
AT5G02500	efc139c8-f535-4f80-97be-49a047d1ec4e	25.9907	9.51628	9.51628	3.27442	3.68372	rna-NM_120328.5	No miss exon.	3 primer extra: exon 3 to 3	3'extra	New	2192	2203	727.694	588.898	443.845	422.563
AT5G02500	147119f9-2ff0-4b42-9242-c0c6675c7d45	73.2562	25.3848	21.3872	12.2926	14.1915	rna-NM_120328.5	5 primer miss: exon 1 to 1;3 primer miss: exon 2 to 2	5 primer extra: exon 1 to 1;3 primer extra: exon 2 to 2	3'extra	New	2104	2203	727.694	588.898	443.845	422.563
AT5G03170	2de23e3a-b39b-42c5-b4c4-a09a91e71af6	26.1667	7.41389	10.4667	3.48889	4.79722	rna-NM_120395.2	5 primer miss: exon 1 to 1;3 primer miss: exon 2 to 2	5 primer extra: exon 1 to 1;3 primer extra: exon 2 to 2	3'extra	New	787	95	27.5799	40.2136	11.6506	14.5559
AT5G03240	cfbb027f-049f-4a55-836f-a21521d472b3	52.5881	12.214	9.04741	15.4937	15.833	rna-NM_120402.3	No miss exon.	5 primer extra: exon 1 to 1;3 primer extra: exon 2 to 2	3'extra	New	382	1438	313.788	232.002	436.91	454.3
AT5G03240	0e4b42ce-bd2a-4cbb-a14a-7ceea370090a	50.9722	11.9606	7.93646	14.8669	16.2083	rna-NM_120402.3	No miss exon.	5 primer extra: exon 1 to 1;3 primer extra: exon 2 to 2	3'extra	New	788	1438	313.788	232.002	436.91	454.3
AT5G03240	b89e4698-268a-437b-a520-23f173249cfe	53.2222	12.3511	8.98265	15.2705	16.6179	rna-NM_120402.3	No miss exon.	5 primer extra: exon 1 to 1;3 primer extra: exon 2 to 2	3'extra	New	533	1438	313.788	232.002	436.91	454.3
AT5G03240	caefe373-6ff8-47d0-be56-72d5c705450f	54.7937	12.5404	9.49003	15.9297	16.8335	rna-NM_180698.3	No miss exon.	3 primer extra: exon 3 to 3	3'extra	New	1107	1438	313.788	232.002	436.91	454.3
AT5G03240	80ce4760-95df-4a23-9bc8-09c88d9ff41e	55.3937	12.7133	9.53497	16.0051	17.1402	rna-NM_180698.3	No miss exon.	3 primer extra: exon 3 to 3	3'extra	New	1114	1438	313.788	232.002	436.91	454.3
AT5G03240	e287714f-bdb7-4c94-ab1f-d63828db331b	55.4603	12.7547	9.56605	16.0573	17.0822	rna-NM_120402.3	No miss exon.	5 primer extra: exon 1 to 1;3 primer extra: exon 2 to 2	3'extra	New	707	1438	313.788	232.002	436.91	454.3
AT5G03240	c57a50de-48c5-4603-b0ea-bc887239d9e3	55.3937	12.7133	9.53497	16.0051	17.1402	rna-NM_120402.3	No miss exon.	5 primer extra: exon 1 to 1;3 primer extra: exon 2 to 2	3'extra	New	424	1438	313.788	232.002	436.91	454.3
AT5G03380	aee318d9-87da-4fdd-a6f1-689c8bb03c08	8.81944	1.5119	2.14187	2.26786	2.89782	rna-NM_001036748.2	No miss exon.	3 primer extra: exon 5 to 5	3'extra	New	1320	175	31.7872	39.3579	39.6544	54.2005
AT5G03552	7895310d-c647-4bc4-85b0-8f42173be2b8	24.9167	7.32843	2.19853	10.9926	4.39706	rna-NR_142692.1	No miss exon.	5 primer extra: exon 1 to 1;3 primer extra: exon 2 to 2	3'extra	New	1059	35	8.00883	2.87893	16.3738	7.73844
AT5G04425	981fc6ce-7992-4357-b38a-fb70a50857a5	14.9845	4.63807	4.28129	3.56774	2.49742	rna-NR_142758.1	No miss exon.	5 primer extra: exon 1 to 6;3 primer extra: exon 2 to 7	3'extra	New	841	202	60.442	52.9544	36.5922	42.0114
AT5G04425	42e0e4f1-8f5e-4c17-9220-8b700b6a56a7	99.3179	38.4953	20.7875	15.3981	24.637	rna-NR_142758.1	No miss exon.	5 primer extra: exon 1 to 7;3 primer extra: exon 2 to 8	3'extra	New	883	202	60.442	52.9544	36.5922	42.0114
AT5G04425	ff13a946-f10b-4cd5-a375-8128a532a7e5	11.9206	4.47024	3.7252	2.23512	1.49008	rna-NR_142758.1	No miss exon.	5 primer extra: exon 1 to 6;3 primer extra: exon 2 to 7	3'extra	New	821	202	60.442	52.9544	36.5922	42.0114
AT5G04800	4dd4e6a1-14c5-4f93-9f02-c48b4ee6dced	8.50406	2.96354	3.22123	1.28849	1.03079	rna-NM_180434.3	5 primer miss: exon 1 to 2;3 primer miss: exon 2 to 3	5 primer extra: exon 1 to 4;3 primer extra: exon 2 to 5	3'extra	New	734	469	156.846	138.744	103.168	70.2421
AT5G04800	4dd4e6a1-14c5-4f93-9f02-c48b4ee6dced	8.50406	2.96354	3.22123	1.28849	1.03079	rna-NM_180434.3	3 primer miss: exon 3 to 3	No extra exon.	3'extra	New	734	469	156.846	138.744	103.168	70.2421
AT5G05010	f8792abb-5dab-4f1f-ad12-ac3a6165545f	8.13699	2.62757	2.45805	1.18664	1.86473	rna-NM_120583.6	5 primer miss: exon 1 to 11;3 primer miss: exon 2 to 12	5 primer extra: exon 1 to 4;3 primer extra: exon 2 to 5	3'extra	New	1793	433	132.195	131.481	74.8703	87.4536
AT5G05010	f8792abb-5dab-4f1f-ad12-ac3a6165545f	8.13699	2.62757	2.45805	1.18664	1.86473	rna-NM_120583.6	5 primer miss: exon 1 to 1	No extra exon.	3'extra	New	1793	433	132.195	131.481	74.8703	87.4536
AT5G05270	7413cf50-4d48-46ac-be3c-a2828f6f032d	75.3131	39.9159	30.5018	2.63596	2.25939	rna-NM_120609.3	5 primer miss: exon 1 to 4;3 primer miss: exon 2 to 5	5 primer extra: exon 1 to 7;3 primer extra: exon 2 to 8	3'extra	New	926	242	115.938	103.864	8.78934	8.40865
AT5G05270	7413cf50-4d48-46ac-be3c-a2828f6f032d	75.3131	39.9159	30.5018	2.63596	2.25939	rna-NM_120609.3	No miss exon.	5 primer extra: exon 1 to 1	3'extra	New	926	242	115.938	103.864	8.78934	8.40865
AT5G05480	7ffc62d1-d30d-44c7-b9f9-b2e07c243925	9	4.2	1.2	1.8	1.8	rna-NM_120630.3	5 primer miss: exon 1 to 1;3 primer miss: exon 2 to 2	5 primer extra: exon 1 to 1;3 primer extra: exon 2 to 2	3'extra	New	1813	20	8.47778	3.03333	4.24444	4.24444
AT5G05600	5d46226b-7f4d-469a-ad5d-54f3b8e8c494	7.61667	2.2402	4.92843	0.448039	0	rna-NM_001342829.1	5 primer miss: exon 1 to 1;3 primer miss: exon 2 to 2	5 primer extra: exon 1 to 4;3 primer extra: exon 2 to 5	3'extra	New	2529	179	82.9214	71.2637	10.7157	9.09929
AT5G05600	5d46226b-7f4d-469a-ad5d-54f3b8e8c494	7.61667	2.2402	4.92843	0.448039	0	rna-NM_001342829.1	5 primer miss: exon 1 to 1;3 primer miss: exon 2 to 2	No extra exon.	3'extra	New	2529	179	82.9214	71.2637	10.7157	9.09929
AT5G05690	8122104a-e7c8-47fc-88d9-c5bc5f4933b4	49.4551	8.99183	10.218	14.7139	15.5313	rna-NM_120651.3	No miss exon.	5 primer extra: exon 1 to 1	3'extra	New	1683	328	61.2494	80.6965	82.6202	94.4339
AT5G05690	8122104a-e7c8-47fc-88d9-c5bc5f4933b4	49.4551	8.99183	10.218	14.7139	15.5313	rna-NM_120651.3	5 primer miss: exon 1 to 7;3 primer miss: exon 2 to 8	5 primer extra: exon 1 to 10;3 primer extra: exon 2 to 11	3'extra	New	1683	328	61.2494	80.6965	82.6202	94.4339
AT5G06115	6fa8002b-30e5-4d13-af71-c826cd168fc0	238.5	82.1723	62.1303	36.0756	58.1218	rna-NR_142893.1	No miss exon.	5 primer extra: exon 1 to 2;3 primer extra: exon 2 to 3	3'extra	New	565	247	84.6723	62.1303	38.5756	58.6218
AT5G06115	c88b2e52-3efc-4818-8ad2-2828e3393c23	5	2.5	0	2.5	0	rna-NR_142893.1	No miss exon.	5 primer extra: exon 1 to 2;3 primer extra: exon 2 to 3	3'extra	New	457	247	84.6723	62.1303	38.5756	58.6218
AT5G06235	0dda2e91-8e5f-4577-9f10-ad1c9c058f9a	6	2.4	0	0	3.6	rna-NR_142901.1	5 primer miss: exon 1 to 1;3 primer miss: exon 2 to 2	5 primer extra: exon 1 to 6;3 primer extra: exon 2 to 7	3'extra	New	1404	7	2.4	0	0	3.6
AT5G06290	9d764e74-102e-445b-9ef3-00038ee6f1cc	5.36475	1.07295	1.39484	1.39484	1.50213	rna-NM_001342875.1	5 primer miss: exon 1 to 5;3 primer miss: exon 2 to 6	5 primer extra: exon 1 to 3;3 primer extra: exon 2 to 4	3'extra	New	969	446	86.4433	97.0989	129.392	127.066
AT5G06825	505351e0-5349-469f-90ac-3c40bbd38181	183.25	72.516	53.2438	27.1119	30.3783	rna-NR_142950.1	No miss exon.	5 primer extra: exon 1 to 3;3 primer extra: exon 2 to 4	3'extra	New	634	992	392.703	281.885	153.774	151.638
AT5G06825	8c8fd245-6e31-4afb-a001-83a52ff7383c	320.917	130.092	91.6391	52.1085	47.0774	rna-NR_142950.1	No miss exon.	5 primer extra: exon 1 to 3;3 primer extra: exon 2 to 4	3'extra	New	644	992	392.703	281.885	153.774	151.638
AT5G06825	d71e6e73-6cf6-422a-bb26-56e3c9aadab8	7	2.33333	0	1.16667	3.5	rna-NR_142950.1	No miss exon.	5 primer extra: exon 1 to 2;3 primer extra: exon 2 to 3	3'extra	New	301	992	392.703	281.885	153.774	151.638
AT5G06825	865b9beb-7566-468f-b813-d05c9d89e350	139.25	55.7539	39.8627	21.278	22.3554	rna-NR_142950.1	No miss exon.	5 primer extra: exon 1 to 3;3 primer extra: exon 2 to 4	3'extra	New	637	992	392.703	281.885	153.774	151.638
AT5G06825	743061ca-e0f4-411c-879c-616e6ee55940	320.917	130.092	91.6391	52.1085	47.0774	rna-NR_142950.1	No miss exon.	5 primer extra: exon 1 to 3;3 primer extra: exon 2 to 4	3'extra	New	644	992	392.703	281.885	153.774	151.638
AT5G06825	5df25a45-4103-4b4e-9f91-b302418ec68a	5	1.25	2.5	0	1.25	rna-NR_142950.1	No miss exon.	5 primer extra: exon 1 to 2;3 primer extra: exon 2 to 3	3'extra	New	587	992	392.703	281.885	153.774	151.638
AT5G06835	f2a4b6ea-fb31-4709-8fb1-4059535a2600	25	6.25	13.5417	3.125	2.08333	rna-NR_142951.1	No miss exon.	5 primer extra: exon 1 to 3;3 primer extra: exon 2 to 4	3'extra	New	1303	29	7.75	15.0417	3.125	2.08333
AT5G07020	495cb2cc-a7c5-46c1-95cb-3194df5e287e	5.5	1.42593	1.62963	0.611111	1.83333	rna-NM_120784.4	5 primer miss: exon 1 to 2;3 primer miss: exon 2 to 3	5 primer extra: exon 1 to 1;3 primer extra: exon 2 to 2	3'extra	New	376	447	102.07	79.8048	107.588	154.537
AT5G07410	af526184-160d-4a32-8f1a-3f70ea6eab2e	12	5.45455	6.54545	0	0	rna-NM_120823.4	No miss exon.	3 primer extra: exon 6 to 6	3'extra	New	1348	622	290.583	241.417	0	0
AT5G07410	af526184-160d-4a32-8f1a-3f70ea6eab2e	12	5.45455	6.54545	0	0	rna-NM_120823.4	5 primer miss: exon 1 to 4;3 primer miss: exon 2 to 5	5 primer extra: exon 1 to 1;3 primer extra: exon 2 to 2	3'extra	New	1348	622	290.583	241.417	0	0
AT5G07410	ab9730fe-4313-4709-8664-c541e48e8dcc	6	3.6	2.4	0	0	rna-NM_120823.4	No miss exon.	3 primer extra: exon 6 to 6	3'extra	New	1296	622	290.583	241.417	0	0
AT5G07410	167c4f2d-c557-4d23-8b25-e004f3a07358	5.05556	4.04444	1.01111	0	0	rna-NM_120823.4	No miss exon.	3 primer extra: exon 6 to 6	3'extra	New	1307	622	290.583	241.417	0	0
AT5G07415	1086f000-4d2a-49ac-a71f-0d3d46865380	14	3.23077	1.07692	4.30769	5.38462	rna-NR_143000.1	No miss exon.	5 primer extra: exon 1 to 10;3 primer extra: exon 2 to 11	3'extra	New	1848	14	3.23077	1.07692	4.30769	5.38462
AT5G07530	16cc2301-8748-4d5c-baac-eb2e6d8d8514	66.53	29.4025	37.1275	0	0	rna-NM_120835.3	5 primer miss: exon 1 to 1;3 primer miss: exon 2 to 2	5 primer extra: exon 1 to 1;3 primer extra: exon 2 to 2	3'extra	New	834	1922	906.131	1005.24	0.630316	0
AT5G07530	2a6ad494-3e8a-4576-934b-7ac60085ffc7	67.9141	30.1128	37.8012	0	0	rna-NM_120835.3	5 primer miss: exon 1 to 1;3 primer miss: exon 2 to 2	5 primer extra: exon 1 to 1;3 primer extra: exon 2 to 2	3'extra	New	481	1922	906.131	1005.24	0.630316	0
AT5G07530	6babbd55-e1a4-4efa-860c-f4aa84075ed6	72.0105	31.6976	40.3129	0	0	rna-NM_120835.3	5 primer miss: exon 1 to 1;3 primer miss: exon 2 to 2	5 primer extra: exon 1 to 1;3 primer extra: exon 2 to 2	3'extra	New	1340	1922	906.131	1005.24	0.630316	0
AT5G07530	4ee26188-2080-470c-ab41-27459d69486b	73.1105	32.0473	41.0632	0	0	rna-NM_120835.3	5 primer miss: exon 1 to 1;3 primer miss: exon 2 to 2	5 primer extra: exon 1 to 1;3 primer extra: exon 2 to 2	3'extra	New	1421	1922	906.131	1005.24	0.630316	0
AT5G07540	7cef0202-f830-4d10-a1b8-a6397b875810	6.83401	4.77091	2.0631	0	0	rna-NM_120836.5	5 primer miss: exon 1 to 1;3 primer miss: exon 2 to 2	5 primer extra: exon 1 to 1;3 primer extra: exon 2 to 2	3'extra	New	170	326	234.705	88.2953	0	0
AT5G07540	7cef0202-f830-4d10-a1b8-a6397b875810	6.83401	4.77091	2.0631	0	0	rna-NM_120836.5	5 primer miss: exon 1 to 1;3 primer miss: exon 2 to 2	No extra exon.	3'extra	New	170	326	234.705	88.2953	0	0
AT5G07550	3d9c4033-7005-4d2c-bf48-ecd6ce2aa694	28	25.9259	2.07407	0	0	rna-NM_120837.5	No miss exon.	3 primer extra: exon 3 to 3	3'extra	New	570	4521	2449.71	2043.29	0	0
AT5G07550	3d9c4033-7005-4d2c-bf48-ecd6ce2aa694	28	25.9259	2.07407	0	0	rna-NM_120837.5	5 primer miss: exon 1 to 1;3 primer miss: exon 2 to 2	5 primer extra: exon 1 to 1;3 primer extra: exon 2 to 2	3'extra	New	570	4521	2449.71	2043.29	0	0
AT5G07550	a4de7100-ca68-4b74-aaf0-a05da6d4e5d1	6.19512	2.92055	3.27456	0	0	rna-NM_120837.5	No miss exon.	3 primer extra: exon 3 to 3	3'extra	New	535	4521	2449.71	2043.29	0	0
AT5G07560	58c14c03-208b-43ba-83ef-37efba56ba4b	16.3528	6.92914	9.28505	0.138583	0	rna-NM_120838.4	No miss exon.	3 primer extra: exon 3 to 3	3'extra	New	651	2478	1347.6	1113.25	2.15924	0
AT5G07560	0cea4f42-5766-4744-a3b5-c8f1f21a2218	9.47778	3.44646	5.88771	0.143603	0	rna-NM_120838.4	No miss exon.	3 primer extra: exon 3 to 3	3'extra	New	643	2478	1347.6	1113.25	2.15924	0
AT5G07560	86b56032-ffd7-4453-950f-7900f1272826	8.81111	3.07054	5.60707	0.133502	0	rna-NM_120838.4	No miss exon.	3 primer extra: exon 3 to 3	3'extra	New	615	2478	1347.6	1113.25	2.15924	0
AT5G08000	29459fd4-d8a6-4b2b-9395-75a8c0812c0a	19.6691	5.67377	10.591	2.64776	0.756503	rna-NM_120882.4	5 primer miss: exon 1 to 3;3 primer miss: exon 2 to 4	5 primer extra: exon 1 to 4;3 primer extra: exon 2 to 5	3'extra	New	926	556	246.21	217.041	51.9816	39.7676
AT5G08185	c3ef5499-e30b-44d8-befe-c97d7dbf7bb4	9.88889	3.09028	0	3.09028	3.70833	rna-NR_143063.1	No miss exon.	5 primer extra: exon 1 to 4;3 primer extra: exon 2 to 5	3'extra	New	663	34	12.8559	0	11.5937	9.55036
AT5G08410	6fe8df99-4008-434c-8aa9-a47e8f0d8845	106.333	24.9008	19.1804	30.6213	31.6308	rna-NM_120925.2	5 primer miss: exon 1 to 1;3 primer miss: exon 2 to 2	5 primer extra: exon 1 to 1;3 primer extra: exon 2 to 2	3'extra	New	542	361	84.3231	59.5026	102.777	114.397
AT5G08540	776c8381-0b50-46d9-a340-a9537db00471	216.508	98.942	77.4075	21.5344	18.6244	rna-NM_120940.3	No miss exon.	5 primer extra: exon 1 to 1	3'extra	New	1347	400	168.897	144.565	45.2329	36.3058
AT5G08540	776c8381-0b50-46d9-a340-a9537db00471	216.508	98.942	77.4075	21.5344	18.6244	rna-NM_120940.3	5 primer miss: exon 1 to 5;3 primer miss: exon 2 to 6	5 primer extra: exon 1 to 4;3 primer extra: exon 2 to 5	3'extra	New	1347	400	168.897	144.565	45.2329	36.3058
AT5G08810	bfa8a137-fe0d-4702-87f5-3f91f121bb98	24.5	8.16667	4.08333	7.14583	5.10417	rna-NR_143111.1	No miss exon.	5 primer extra: exon 1 to 7;3 primer extra: exon 2 to 8	3'extra	New	1095	29	8.66667	4.08333	7.14583	5.10417
AT5G10300	529b614f-f513-45c9-ba3c-e9e03a346967	50.8333	23.6893	16.7799	4.44175	5.92233	rna-NM_001343099.1	5 primer miss: exon 1 to 1;3 primer miss: exon 2 to 2	5 primer extra: exon 1 to 23;3 primer extra: exon 2 to 24	3'extra	New	807	111	51.6686	37.831	9.29612	12.2043
AT5G10300	529b614f-f513-45c9-ba3c-e9e03a346967	50.8333	23.6893	16.7799	4.44175	5.92233	rna-NM_121068.4	No miss exon.	5 primer extra: exon 1 to 1	3'extra	New	807	111	51.6686	37.831	9.29612	12.2043
AT5G10946	c524625d-83d7-4090-bd45-a6027a569b9b	6.11667	2.44667	3.05833	0.611667	0	rna-NM_001343143.1	5 primer miss: exon 1 to 1;3 primer miss: exon 2 to 2	5 primer extra: exon 1 to 1;3 primer extra: exon 2 to 2	3'extra	New	1162	30	10.3257	14.5559	3.20741	0.910992
AT5G10980	719e92f3-8a00-4a2d-8b99-5246a08b09cc	7.4034	2.08221	2.31356	1.61949	1.38814	rna-NM_121136.6	3 primer miss: exon 3 to 3	3 primer extra: exon 3 to 3	3'extra	New	597	1307	472.244	358.419	223.929	248.408
AT5G11000	6b5f0c0c-74f2-4688-97ef-ad81cfb38f18	28.5	6.73636	2.59091	8.80909	10.3636	rna-NM_121138.3	5 primer miss: exon 1 to 1;3 primer miss: exon 2 to 2	5 primer extra: exon 1 to 1;3 primer extra: exon 2 to 2	3'extra	New	1227	64	13.5726	5.74608	18.2746	21.4067
AT5G11170	d3802a44-298e-47bb-9d8d-95b12af832e7	9.80228	3.44895	3.44895	1.08914	1.81524	rna-NM_001343160.1	5 primer miss: exon 1 to 11;3 primer miss: exon 2 to 12	5 primer extra: exon 1 to 7;3 primer extra: exon 2 to 8	3'extra	New	1644	496	170.727	167.858	63.9163	78.4986
AT5G11170	d3802a44-298e-47bb-9d8d-95b12af832e7	9.80228	3.44895	3.44895	1.08914	1.81524	rna-NM_001343160.1	5 primer miss: exon 1 to 1	No extra exon.	3'extra	New	1644	496	170.727	167.858	63.9163	78.4986
AT5G11500	14c09ebf-3f32-4931-8ed3-a1c2fd27e897	16.9407	3.01914	7.54784	3.69005	2.68368	rna-NM_001203362.1	5 primer miss: exon 1 to 5;3 primer miss: exon 2 to 6	5 primer extra: exon 1 to 3;3 primer extra: exon 2 to 4	3'extra	New	814	497	126.416	154.68	102.638	107.266
AT5G11500	14c09ebf-3f32-4931-8ed3-a1c2fd27e897	16.9407	3.01914	7.54784	3.69005	2.68368	rna-NM_001203362.1	5 primer miss: exon 1 to 1	5 primer extra: exon 1 to 1	3'extra	New	814	497	126.416	154.68	102.638	107.266
AT5G11740	68030dec-d1ea-4af3-b9b7-7da54170d37b	10.6071	3.35532	2.54355	2.27296	2.43531	rna-NM_121212.3	5 primer miss: exon 1 to 1;3 primer miss: exon 2 to 2	5 primer extra: exon 1 to 1;3 primer extra: exon 2 to 2	3'extra	New	501	3764	1077.08	874.552	868.451	938.916
AT5G11740	68030dec-d1ea-4af3-b9b7-7da54170d37b	10.6071	3.35532	2.54355	2.27296	2.43531	rna-NM_121212.3	5 primer miss: exon 1 to 1;3 primer miss: exon 2 to 2	5 primer extra: exon 1 to 8;3 primer extra: exon 2 to 9	3'extra	New	501	3764	1077.08	874.552	868.451	938.916
AT5G12250	82f3197f-8679-4afb-a605-4d1fec09fb4b	9.08081	2.59452	2.2702	1.40536	2.81073	rna-NM_121263.4	3 primer miss: exon 4 to 4	3 primer extra: exon 4 to 4	3'extra	New	1542	510	137.349	88.1376	121.87	157.644
AT5G12310	63df435f-047e-412c-9d32-9a0f7a35ad66	26.9667	9.96594	9.37971	4.68986	2.93116	rna-NM_121269.3	5 primer miss: exon 1 to 3;3 primer miss: exon 2 to 4	5 primer extra: exon 1 to 8;3 primer extra: exon 2 to 9	3'extra	New	848	99	34.7109	37.6921	15.6229	9.97405
AT5G12310	63df435f-047e-412c-9d32-9a0f7a35ad66	26.9667	9.96594	9.37971	4.68986	2.93116	rna-NM_121269.3	No miss exon.	5 primer extra: exon 1 to 1	3'extra	New	848	99	34.7109	37.6921	15.6229	9.97405
AT5G12900	d2faa4d6-32c9-489e-bb4d-fdbd8a818a14	6	1.26316	3.15789	0.947368	0.631579	rna-NM_121293.3	5 primer miss: exon 1 to 1;3 primer miss: exon 2 to 2	No extra exon.	3'extra	New	978	59	17.7957	20.5089	11.6754	8.51996
AT5G12900	d34933bf-5665-48f0-9ecd-4ca8f9a4a877	5.5	0.916667	3.05556	0.916667	0.611111	rna-NM_121293.3	No miss exon.	3 primer extra: exon 3 to 3	3'extra	New	1963	59	17.7957	20.5089	11.6754	8.51996
AT5G12900	d2faa4d6-32c9-489e-bb4d-fdbd8a818a14	6	1.26316	3.15789	0.947368	0.631579	rna-NM_121293.3	No miss exon.	3 primer extra: exon 3 to 3	3'extra	New	2015	59	17.7957	20.5089	11.6754	8.51996
AT5G12900	d2faa4d6-32c9-489e-bb4d-fdbd8a818a14	6	1.26316	3.15789	0.947368	0.631579	rna-NM_121293.3	No miss exon.	3 primer extra: exon 3 to 3	3'extra	New	978	59	17.7957	20.5089	11.6754	8.51996
AT5G12900	d2faa4d6-32c9-489e-bb4d-fdbd8a818a14	6	1.26316	3.15789	0.947368	0.631579	rna-NM_121293.3	5 primer miss: exon 1 to 1;3 primer miss: exon 2 to 2	No extra exon.	3'extra	New	2015	59	17.7957	20.5089	11.6754	8.51996
AT5G13440	de592c8d-605a-410d-84c9-3e3f39d830c9	11.375	2.05572	5.20783	2.46687	1.64458	rna-NM_121347.4	5 primer miss: exon 1 to 1;3 primer miss: exon 2 to 2	5 primer extra: exon 1 to 1;3 primer extra: exon 2 to 2	3'extra	New	717	357	89.9691	117.088	81.0474	67.8958
AT5G13440	3b13328e-6772-4707-bf7b-a774ddd31ecf	11.375	2.05572	5.20783	2.46687	1.64458	rna-NM_121347.4	5 primer miss: exon 1 to 1;3 primer miss: exon 2 to 2	5 primer extra: exon 1 to 1;3 primer extra: exon 2 to 2	3'extra	New	572	357	89.9691	117.088	81.0474	67.8958
AT5G14170	acfd8f14-b11c-4a3f-b8f1-3ed25fe8ac21	5	1.25	2.5	0	1.25	rna-NM_121421.4	3 primer miss: exon 3 to 3	No extra exon.	3'extra	New	1590	117	40.3738	29.2619	20.381	24.9833
AT5G14170	acfd8f14-b11c-4a3f-b8f1-3ed25fe8ac21	5	1.25	2.5	0	1.25	rna-NM_121421.4	5 primer miss: exon 1 to 2;3 primer miss: exon 2 to 3	5 primer extra: exon 1 to 9;3 primer extra: exon 2 to 10	3'extra	New	1590	117	40.3738	29.2619	20.381	24.9833
AT5G14280	c3ebfd01-9aa2-4090-a856-43193bbad231	5.5	1.22222	3.05556	0.611111	0.611111	rna-NM_001343331.1	5 primer miss: exon 1 to 3;3 primer miss: exon 2 to 4	5 primer extra: exon 1 to 3;3 primer extra: exon 2 to 4	3'extra	New	840	31	7.30918	13.3816	5.00242	2.30676
AT5G14280	0b66e33d-759a-4f4a-96c5-c8c0c161b138	19.5	5.08696	9.32609	3.3913	1.69565	rna-NM_001343331.1	5 primer miss: exon 1 to 3;3 primer miss: exon 2 to 4	5 primer extra: exon 1 to 7;3 primer extra: exon 2 to 8	3'extra	New	1253	31	7.30918	13.3816	5.00242	2.30676
AT5G14285	72fe9902-e52b-4ffb-891b-a72aaf2817e5	8.58333	1.58951	2.54321	1.2716	3.17901	rna-NM_001343332.1	5 primer miss: exon 1 to 1;3 primer miss: exon 2 to 2	5 primer extra: exon 1 to 1;3 primer extra: exon 2 to 2	3'extra	New	1851	35	6.32661	9.63396	6.74305	12.2964
AT5G14970	fd37a41a-e2e8-4728-95cf-65317a0d093a	13	4.76667	1.73333	2.16667	4.33333	rna-NM_121501.4	5 primer miss: exon 1 to 4;3 primer miss: exon 2 to 5	5 primer extra: exon 1 to 11;3 primer extra: exon 2 to 12	3'extra	New	1175	157	42.2123	14.8709	42.5066	54.4102
AT5G14970	fd37a41a-e2e8-4728-95cf-65317a0d093a	13	4.76667	1.73333	2.16667	4.33333	rna-NM_121501.4	5 primer miss: exon 1 to 1	5 primer extra: exon 1 to 1	3'extra	New	1175	157	42.2123	14.8709	42.5066	54.4102
AT5G15200	86fab10d-f739-46e5-ae84-7577efde3a4d	14.4778	3.68079	7.97505	1.10424	1.7177	rna-NM_001125755.2	No miss exon.	3 primer extra: exon 3 to 3	3'extra	New	457	2951	1155.28	859.668	407.469	519.586
AT5G15210	bb91356d-c319-4499-9d1d-bdd60143feba	20.5	11.0385	3.15385	2.10256	4.20513	rna-NM_121525.4	5 primer miss: exon 1 to 1;3 primer miss: exon 2 to 2	5 primer extra: exon 1 to 1;3 primer extra: exon 2 to 2	3'extra	New	1270	58	29.9402	12.2788	5.36149	9.41941
AT5G15230	05228c36-c4d1-4ac4-b7fc-e0ef790d3b17	6.67512	3.33756	0	0.834389	2.50317	rna-NM_121527.4	No miss exon.	3 primer extra: exon 5 to 5	3'extra	New	581	3745	1080.3	924.277	803.032	893.396
AT5G15230	79442982-4fc8-46bd-9cb0-4f78262a068f	5	2.5	0	0	2.5	rna-NM_121527.4	No miss exon.	3 primer extra: exon 5 to 5	3'extra	New	540	3745	1080.3	924.277	803.032	893.396
AT5G15230	aa7ea4b9-61b5-4d4f-a84e-a539e8c30cab	27.5084	11.5358	4.43685	5.32422	6.21159	rna-NM_121527.4	No miss exon.	3 primer extra: exon 5 to 5	3'extra	New	618	3745	1080.3	924.277	803.032	893.396
AT5G15350	1c5d7b60-c597-4de8-a297-72e7372d7492	120.533	31.8482	23.5187	32.8282	32.3382	rna-NM_121539.4	5 primer miss: exon 1 to 1;3 primer miss: exon 2 to 2	5 primer extra: exon 1 to 1;3 primer extra: exon 2 to 2	3'extra	New	728	499	131.396	97.2174	135.492	134.895
AT5G15350	1c5d7b60-c597-4de8-a297-72e7372d7492	120.533	31.8482	23.5187	32.8282	32.3382	rna-NM_121539.4	No miss exon.	5 primer extra: exon 1 to 1	3'extra	New	728	499	131.396	97.2174	135.492	134.895
AT5G15780	2e9c1847-91e0-4ec2-abae-7e47f9f9acca	13.7417	3.60218	5.6034	2.66828	1.8678	rna-NM_121583.4	5 primer miss: exon 1 to 1;3 primer miss: exon 2 to 2	5 primer extra: exon 1 to 1;3 primer extra: exon 2 to 2	3'extra	New	628	437	156.412	138.928	75.0968	64.5637
AT5G15780	140d6b45-c6ef-43d6-9312-4201cf9ec6ad	14.7274	4.32363	5.80988	2.70227	1.89159	rna-NM_121583.4	No miss exon.	3 primer extra: exon 3 to 3	3'extra	New	1288	437	156.412	138.928	75.0968	64.5637
AT5G15780	1a439a3f-6cc0-4f10-aa6c-3bbb2bf81b9e	14.0274	3.74063	5.74455	2.67188	1.87032	rna-NM_121583.4	No miss exon.	3 primer extra: exon 3 to 3	3'extra	New	1179	437	156.412	138.928	75.0968	64.5637
AT5G15910	195fb2c6-afca-48d2-ac75-0f595a8af6e6	5	2.5	0	1.25	1.25	rna-NM_001343427.1	5 primer miss: exon 1 to 7;3 primer miss: exon 2 to 8	5 primer extra: exon 1 to 3;3 primer extra: exon 2 to 4	3'extra	New	453	57	19.2772	16.1121	7.93091	5.67979
AT5G15960	68723b5f-b71b-40f4-8857-cd896606d782	834.272	458.48	317.236	26.3827	32.174	rna-NM_121601.3	No miss exon.	5 primer extra: exon 1 to 1	3'extra	New	373	2906	1570.74	1090.07	93.1343	133.058
AT5G15960	68723b5f-b71b-40f4-8857-cd896606d782	834.272	458.48	317.236	26.3827	32.174	rna-NM_121601.3	5 primer miss: exon 1 to 2;3 primer miss: exon 2 to 3	5 primer extra: exon 1 to 5;3 primer extra: exon 2 to 6	3'extra	New	373	2906	1570.74	1090.07	93.1343	133.058
AT5G15960	a62ebc66-a2e9-4e41-a8bb-9f0e4e3f627e	8	4.57143	1.14286	1.14286	1.14286	rna-NM_121601.3	3 primer miss: exon 2 to 3	3 primer extra: exon 2 to 3	3'extra	New	470	2906	1570.74	1090.07	93.1343	133.058
AT5G15960	f290bc72-6112-42f9-ad19-0647cb1a8a7c	136	75.5556	27.2	8.05926	25.1852	rna-NM_121601.3	3 primer miss: exon 2 to 3	3 primer extra: exon 2 to 3	3'extra	New	513	2906	1570.74	1090.07	93.1343	133.058
AT5G16710	f52bea89-572e-43a8-9843-141f38fc9b2c	6	3.6	1.2	0	1.2	rna-NM_121676.4	No miss exon.	3 primer extra: exon 7 to 7	3'extra	New	901	419	79.6409	62.7453	131.646	129.968
AT5G17860	1e0ae5af-b041-4083-bdc5-f53020b5dc40	14.5	7.78704	3.22222	1.34259	2.14815	rna-NM_121792.4	5 primer miss: exon 1 to 1;3 primer miss: exon 2 to 2	5 primer extra: exon 1 to 1;3 primer extra: exon 2 to 2	3'extra	New	1757	72	36.2087	18.095	6.49843	11.1979
AT5G17870	1f97162c-4c63-4e11-84af-f06f1b48e8aa	111.055	36.5222	23.5849	23.0124	27.9355	rna-NM_001343528.1	5 primer miss: exon 1 to 1;3 primer miss: exon 2 to 2	5 primer extra: exon 1 to 3;3 primer extra: exon 2 to 4	3'extra	New	510	1088	360.779	229.378	224.091	273.753
AT5G17870	1f97162c-4c63-4e11-84af-f06f1b48e8aa	111.055	36.5222	23.5849	23.0124	27.9355	rna-NM_001343528.1	5 primer miss: exon 1 to 1;3 primer miss: exon 2 to 2	No extra exon.	3'extra	New	510	1088	360.779	229.378	224.091	273.753
AT5G17920	6a48a73e-d599-4826-994a-eb82e7ca8422	5	3.75	0	0	1.25	rna-NM_121798.4	No miss exon.	3 primer extra: exon 13 to 13	3'extra	New	2565	1950	475.19	453.878	481.502	468.43
AT5G17920	fc82cdb3-6f11-46b4-a29a-2aa1757cff4e	11	2.2	3.3	1.1	4.4	rna-NM_121798.4	No miss exon.	3 primer extra: exon 13 to 13	3'extra	New	2571	1950	475.19	453.878	481.502	468.43
AT5G17920	f4bd4078-de3b-4061-8ce9-b79353195542	6.5	0.722222	1.44444	2.16667	2.16667	rna-NM_121798.4	No miss exon.	3 primer extra: exon 13 to 13	3'extra	New	2589	1950	475.19	453.878	481.502	468.43
AT5G17920	8fc68505-6295-4df8-a8b5-2e5cf7c29ef8	5	1.25	1.25	0	2.5	rna-NM_121798.4	No miss exon.	3 primer extra: exon 13 to 13	3'extra	New	2565	1950	475.19	453.878	481.502	468.43
AT5G17920	e6dd1ee7-7541-4448-a9fe-c0b8b2757980	5	1.25	1.25	0	2.5	rna-NM_121798.4	No miss exon.	3 primer extra: exon 13 to 13	3'extra	New	2568	1950	475.19	453.878	481.502	468.43
AT5G17920	c111ef75-6827-4e01-8a9a-c1790011913e	35	6.80556	8.75	9.72222	9.72222	rna-NM_121798.4	No miss exon.	3 primer extra: exon 13 to 13	3'extra	New	2600	1950	475.19	453.878	481.502	468.43
AT5G17920	abc6dcb8-de3d-4b3a-81d3-8a982bc3c1c6	72.7032	18.5625	16.875	19.1953	18.0703	rna-NM_121798.4	5 primer miss: exon 1 to 1	5 primer extra: exon 1 to 1	3'extra	New	2587	1950	475.19	453.878	481.502	468.43
AT5G17920	cf590b87-0df3-49aa-84b8-8a2f3c09e476	7	0	2.33333	3.5	1.16667	rna-NM_121798.4	5 primer miss: exon 1 to 1	3 primer extra: exon 12 to 12	3'extra	New	2511	1950	475.19	453.878	481.502	468.43
AT5G17920	9c90d390-564a-4c0e-a236-f2c825e815d1	16.5	5.73913	0.717391	6.45652	3.58696	rna-NM_121798.4	No miss exon.	3 primer extra: exon 13 to 13	3'extra	New	2590	1950	475.19	453.878	481.502	468.43
AT5G17920	abc6dcb8-de3d-4b3a-81d3-8a982bc3c1c6	72.7032	18.5625	16.875	19.1953	18.0703	rna-NM_121798.4	5 primer miss: exon 1 to 11;3 primer miss: exon 2 to 12	5 primer extra: exon 1 to 2;3 primer extra: exon 2 to 3	3'extra	New	2587	1950	475.19	453.878	481.502	468.43
AT5G18310	c3b5594e-28a1-4803-a90d-f76f66acc403	6	2.4	1.2	2.4	0	rna-NM_180512.4	No miss exon.	3 primer extra: exon 5 to 5	3'extra	New	742	148	37.4674	29.6949	38.344	40.4936
AT5G18380	c878c4a7-3ffc-427a-959a-8d9e9e9d4cae	6	1.2	1.2	1.2	2.4	rna-NM_121843.3	5 primer miss: exon 1 to 1;3 primer miss: exon 2 to 2	5 primer extra: exon 1 to 1;3 primer extra: exon 2 to 2	3'extra	New	647	2193	813.048	643.193	345.392	377.366
AT5G18380	6c032baa-4a4f-4b17-a117-c3f4baff89cd	665.75	250.737	192.21	106.081	116.722	rna-NM_121843.3	5 primer miss: exon 1 to 1;3 primer miss: exon 2 to 2	5 primer extra: exon 1 to 1;3 primer extra: exon 2 to 2	3'extra	New	359	2193	813.048	643.193	345.392	377.366
AT5G18500	c744d05c-11be-4dea-8a8d-237a70577859	6.01463	1.18145	1.71847	1.28885	1.82587	rna-NM_121855.3	5 primer miss: exon 1 to 7;3 primer miss: exon 2 to 8	5 primer extra: exon 1 to 1;3 primer extra: exon 2 to 2	3'extra	New	1820	171	43.191	41.8786	37.1431	44.7874
AT5G18500	c744d05c-11be-4dea-8a8d-237a70577859	6.01463	1.18145	1.71847	1.28885	1.82587	rna-NM_121855.3	5 primer miss: exon 1 to 1	5 primer extra: exon 1 to 1	3'extra	New	1820	171	43.191	41.8786	37.1431	44.7874
AT5G18950	c3e973c9-0266-4dbe-9236-6b7d7fc5ba5e	6.75	4.15385	1.55769	0.519231	0.519231	rna-NM_121900.3	5 primer miss: exon 1 to 1;3 primer miss: exon 2 to 2	5 primer extra: exon 1 to 2;3 primer extra: exon 2 to 3	3'extra	New	1420	16	11.1923	2.88462	0.961538	0.961538
AT5G19340	93bce7be-c44f-42ef-8660-d0971a243c58	36	13.8857	9.25714	7.71429	5.14286	rna-NM_121939.3	5 primer miss: exon 1 to 1;3 primer miss: exon 2 to 2	5 primer extra: exon 1 to 1;3 primer extra: exon 2 to 2	3'extra	New	954	82	33.1944	20.0473	17.3686	11.3898
AT5G19580	b139e4dd-189e-4ecb-902c-13e2688c61a5	6	4.8	1.2	0	0	rna-NM_121963.4	No miss exon.	3 primer extra: exon 3 to 3	3'extra	New	1953	355	149.467	183.533	1	1
AT5G19770	e4435030-676a-491f-9c61-d1c7db2d494f	7.39475	1.55679	2.72438	1.26489	1.84869	rna-NM_121982.4	3 primer miss: exon 5 to 5	3 primer extra: exon 5 to 5	3'extra	New	1589	957	240.051	216.266	226.94	253.743
AT5G19980	10312999-cc0c-4489-bf03-4c018df3c7ba	32	9.22034	8.67797	7.05085	7.05085	rna-NM_122005.4	5 primer miss: exon 1 to 1;3 primer miss: exon 2 to 2	5 primer extra: exon 1 to 1;3 primer extra: exon 2 to 2	3'extra	New	1157	70	21.0328	16.553	14.9258	15.4883
AT5G20270	6849637d-191f-47dd-abcd-4c8a96479c97	7	3.5	1.16667	0	2.33333	rna-NM_122034.3	No miss exon.	3 primer extra: exon 4 to 4	3'extra	New	1261	303	126.794	98.3647	32.3978	29.4439
AT5G20620	824edae4-bb1f-45be-82c8-5df5c301638e	30.25	12.9157	10.5365	3.39888	3.39888	rna-NM_122069.4	5 primer miss: exon 1 to 1;3 primer miss: exon 2 to 2	5 primer extra: exon 1 to 1;3 primer extra: exon 2 to 2	3'extra	New	1104	221	88.6893	68.786	31.5374	31.9874
AT5G20620	824edae4-bb1f-45be-82c8-5df5c301638e	30.25	12.9157	10.5365	3.39888	3.39888	rna-NM_122069.4	5 primer miss: exon 1 to 1;3 primer miss: exon 2 to 2	5 primer extra: exon 1 to 8;3 primer extra: exon 2 to 9	3'extra	New	1104	221	88.6893	68.786	31.5374	31.9874
AT5G20630	3e9c62b5-2874-4c38-88d3-73af7ae5389a	502.033	137.474	111.923	120.56	132.076	rna-NM_122070.3	5 primer miss: exon 1 to 1;3 primer miss: exon 2 to 2	5 primer extra: exon 1 to 1;3 primer extra: exon 2 to 2	3'extra	New	722	2870	785.148	650.817	674.373	746.662
AT5G20630	ce8bf54b-282b-4242-8fbb-cbd4a5d7f038	516.033	141.763	115.342	122.995	135.933	rna-NM_122070.3	5 primer miss: exon 1 to 1;3 primer miss: exon 2 to 2	5 primer extra: exon 1 to 1;3 primer extra: exon 2 to 2	3'extra	New	873	2870	785.148	650.817	674.373	746.662
AT5G20630	54ab56a1-96dc-459a-8e71-f633daa5f48b	491.35	135.31	106.776	118.082	131.182	rna-NM_122070.3	5 primer miss: exon 1 to 1;3 primer miss: exon 2 to 2	5 primer extra: exon 1 to 1;3 primer extra: exon 2 to 2	3'extra	New	668	2870	785.148	650.817	674.373	746.662
AT5G20630	1daae39c-54f5-4581-a8c9-0ba4110b6b37	513.933	141.404	114.47	122.478	135.581	rna-NM_122070.3	5 primer miss: exon 1 to 1;3 primer miss: exon 2 to 2	5 primer extra: exon 1 to 1;3 primer extra: exon 2 to 2	3'extra	New	766	2870	785.148	650.817	674.373	746.662
AT5G20700	1ec3cd80-8c05-4226-9629-d6493c784b41	10.7063	2.2196	2.74186	2.48073	3.26412	rna-NM_122077.4	No miss exon.	3 primer extra: exon 3 to 3	3'extra	New	848	523	104.56	91.5364	139.055	185.849
AT5G20700	534a06d7-a419-482e-bcfa-e2d1b90c0efa	7.16188	1.23481	1.72873	1.72873	2.46961	rna-NM_122077.4	No miss exon.	3 primer extra: exon 3 to 3	3'extra	New	1104	523	104.56	91.5364	139.055	185.849
AT5G20700	6796b1f3-670d-42c8-8041-655d9ff3e8f9	10.7063	2.2196	2.74186	2.48073	3.26412	rna-NM_122077.4	No miss exon.	3 primer extra: exon 3 to 3	3'extra	New	1099	523	104.56	91.5364	139.055	185.849
AT5G20700	0f8d152e-9b8e-4bad-a96d-df4d10b64b0c	7.86704	1.8787	1.76128	1.64386	2.58321	rna-NM_122077.4	No miss exon.	3 primer extra: exon 3 to 3	3'extra	New	1073	523	104.56	91.5364	139.055	185.849
AT5G21090	b860c876-d846-42b0-b96c-cd692ee533b5	14.2816	4.17999	3.91874	3.30916	2.87374	rna-NM_122117.4	5 primer miss: exon 1 to 5;3 primer miss: exon 2 to 6	5 primer extra: exon 1 to 1;3 primer extra: exon 2 to 2	3'extra	New	1032	989	288.436	282.924	221.76	184.88
AT5G21090	589bf09c-d284-404d-a783-033978fba421	14.4608	6.50738	3.61521	2.16913	2.16913	rna-NM_122117.4	No miss exon.	3 primer extra: exon 7 to 7	3'extra	New	1045	989	288.436	282.924	221.76	184.88
AT5G21090	1e43964c-495e-4216-8bb5-322dda601d3b	13.8205	5.65384	4.39743	1.25641	2.51282	rna-NM_122117.4	No miss exon.	3 primer extra: exon 7 to 7	3'extra	New	1054	989	288.436	282.924	221.76	184.88
AT5G21090	b860c876-d846-42b0-b96c-cd692ee533b5	14.2816	4.17999	3.91874	3.30916	2.87374	rna-NM_122117.4	5 primer miss: exon 1 to 1	5 primer extra: exon 1 to 1	3'extra	New	1032	989	288.436	282.924	221.76	184.88
AT5G22090	8974aa22-3ccf-4301-b691-040f9c4713cb	21.9333	2.48302	4.5522	8.89748	6.00063	rna-NM_001203431.2	5 primer miss: exon 1 to 2;3 primer miss: exon 2 to 3	5 primer extra: exon 1 to 1;3 primer extra: exon 2 to 2	3'extra	New	1742	264	45.0748	49.0056	96.8617	69.0578
AT5G22430	a98805ab-2842-46c5-a448-1d9d71b9f2e2	6.19816	3.18172	3.01644	0	0	rna-NM_122148.4	5 primer miss: exon 1 to 1;3 primer miss: exon 2 to 2	5 primer extra: exon 1 to 1;3 primer extra: exon 2 to 2	3'extra	New	617	3298	1837.18	1460.82	0	0
AT5G22430	bb374eeb-01a4-45c0-8330-88d447bd507f	10.4893	6.02579	4.46355	0	0	rna-NM_122148.4	5 primer miss: exon 1 to 1;3 primer miss: exon 2 to 2	5 primer extra: exon 1 to 4;3 primer extra: exon 2 to 5	3'extra	New	966	3298	1837.18	1460.82	0	0
AT5G22430	bb374eeb-01a4-45c0-8330-88d447bd507f	10.4893	6.02579	4.46355	0	0	rna-NM_122148.4	5 primer miss: exon 1 to 1;3 primer miss: exon 2 to 2	5 primer extra: exon 1 to 1;3 primer extra: exon 2 to 2	3'extra	New	966	3298	1837.18	1460.82	0	0
AT5G22430	9b933100-8482-4349-b6ce-ea18815ed4bb	13.1525	7.45468	5.69784	0	0	rna-NM_122148.4	5 primer miss: exon 1 to 1;3 primer miss: exon 2 to 2	5 primer extra: exon 1 to 1;3 primer extra: exon 2 to 2	3'extra	New	818	3298	1837.18	1460.82	0	0
AT5G23170	c4fa572d-de51-4dd8-b839-5aa71c9b214f	6	3.6	1.2	1.2	0	rna-NM_122223.4	5 primer miss: exon 1 to 1;3 primer miss: exon 2 to 2	5 primer extra: exon 1 to 1;3 primer extra: exon 2 to 2	3'extra	New	1217	11	6.6	2.2	2.2	0
AT5G23940	f13a19eb-024c-461c-9ed0-886721895bd7	8	4.57143	2.28571	0	1.14286	rna-NM_122299.3	No miss exon.	3 primer extra: exon 3 to 3	3'extra	New	1774	988	540.6	386.554	16.9401	22.9057
AT5G24350	1a7189d1-5a11-4888-94ce-f80a94c47f09	6	1.2	1.2	1.2	2.4	rna-NM_001343876.1	5 primer miss: exon 1 to 10	3 primer extra: exon 4 to 5	3'extra	New	4431	29	5.02353	6.49412	6.49412	6.98824
AT5G24350	f0bcaaef-5b14-4e8e-b7d9-be6fe186e0cd	13	3.82353	2.29412	2.29412	4.58824	rna-NM_001343876.1	No miss exon.	3 primer extra: exon 14 to 15	3'extra	New	7746	29	5.02353	6.49412	6.49412	6.98824
AT5G24400	834a5404-e551-4c30-b581-563e082230f5	8.85238	2.95079	2.95079	1.58889	1.3619	rna-NM_122348.3	3 primer miss: exon 3 to 3	No extra exon.	3'extra	New	1203	211	64.4496	65.6551	43.8883	36.007
AT5G24400	86867593-4b08-4e60-9321-8e8585118885	6.68571	2.5563	2.16303	0.983193	0.983193	rna-NM_122348.3	No miss exon.	3 primer extra: exon 4 to 4	3'extra	New	1097	211	64.4496	65.6551	43.8883	36.007
AT5G24400	834a5404-e551-4c30-b581-563e082230f5	8.85238	2.95079	2.95079	1.58889	1.3619	rna-NM_122348.3	5 primer miss: exon 1 to 2;3 primer miss: exon 2 to 3	5 primer extra: exon 1 to 1;3 primer extra: exon 2 to 2	3'extra	New	1203	211	64.4496	65.6551	43.8883	36.007
AT5G24420	d646ae7a-5c0a-4b6b-9a90-2376395810b7	5.06905	2.67277	2.39628	0	0	rna-NM_122350.4	No miss exon.	3 primer extra: exon 4 to 4	3'extra	New	867	381	203.373	173.604	2.11445	0.909316
AT5G24660	33ccf507-a8c1-4749-a019-c19dd14c7264	32.5	4.12698	4.12698	10.8333	13.4127	rna-NM_122375.3	5 primer miss: exon 1 to 1;3 primer miss: exon 2 to 2	5 primer extra: exon 1 to 1;3 primer extra: exon 2 to 2	3'extra	New	446	112	12.7216	9.85671	36.6171	52.8046
AT5G24770	d8fe43a5-2a93-4f86-80ab-823a2a35b285	37.3513	13.471	18.3695	2.65337	2.85748	rna-NM_122386.4	5 primer miss: exon 1 to 1	5 primer extra: exon 1 to 1	3'extra	New	890	1969	855.859	754.302	198.102	153.737
AT5G24770	d8fe43a5-2a93-4f86-80ab-823a2a35b285	37.3513	13.471	18.3695	2.65337	2.85748	rna-NM_001036860.1	5 primer miss: exon 1 to 1;3 primer miss: exon 2 to 2	5 primer extra: exon 1 to 12;3 primer extra: exon 2 to 13	3'extra	New	890	1969	855.859	754.302	198.102	153.737
AT5G24780	76925f54-dcef-46a1-b982-8e874b45cc61	5.30936	1.60062	3.70874	0	0	rna-NM_122387.4	No miss exon.	3 primer extra: exon 4 to 4	3'extra	New	916	8187	4177.17	3898.49	33.019	25.3146
AT5G24780	00c1a6c5-4e1c-4792-bd4c-5243884cfa41	5.30936	1.60062	3.70874	0	0	rna-NM_122387.4	5 primer miss: exon 1 to 2;3 primer miss: exon 2 to 3	5 primer extra: exon 1 to 3;3 primer extra: exon 2 to 4	3'extra	New	572	8187	4177.17	3898.49	33.019	25.3146
AT5G24780	00c1a6c5-4e1c-4792-bd4c-5243884cfa41	5.30936	1.60062	3.70874	0	0	rna-NM_122387.4	No miss exon.	3 primer extra: exon 4 to 4	3'extra	New	572	8187	4177.17	3898.49	33.019	25.3146
AT5G24780	64d19860-38cf-4d4f-a1a8-617d73b1efcf	11.2144	3.28317	7.85747	0.0737791	0	rna-NM_122387.4	5 primer miss: exon 1 to 1;3 primer miss: exon 3 to 3	5 primer extra: exon 1 to 1;3 primer extra: exon 3 to 3	3'extra	New	733	8187	4177.17	3898.49	33.019	25.3146
AT5G24780	0b9632d3-8df5-4779-a8ca-53f7edb93132	6.30936	1.93426	4.3751	0	0	rna-NM_122387.4	No miss exon.	3 primer extra: exon 4 to 4	3'extra	New	900	8187	4177.17	3898.49	33.019	25.3146
AT5G24780	48c497d4-d541-4954-b7ee-ca012dcc0c76	11.2144	3.28317	7.85747	0.0737791	0	rna-NM_122387.4	5 primer miss: exon 1 to 2;3 primer miss: exon 2 to 3	5 primer extra: exon 1 to 1;3 primer extra: exon 2 to 2	3'extra	New	525	8187	4177.17	3898.49	33.019	25.3146
AT5G24780	854ae753-30f6-4086-b833-062b7d3a85b6	5.30936	1.60062	3.70874	0	0	rna-NM_122387.4	No miss exon.	3 primer extra: exon 4 to 4	3'extra	New	919	8187	4177.17	3898.49	33.019	25.3146
AT5G24930	f1619750-b812-4fbc-84f4-7373c38a67a9	16.5071	5.50238	5.02391	4.06698	1.91387	rna-NM_122402.3	5 primer miss: exon 1 to 1;3 primer miss: exon 2 to 2	No extra exon.	3'extra	New	1769	382	134.806	96.5018	85.5905	64.1017
AT5G24930	f1619750-b812-4fbc-84f4-7373c38a67a9	16.5071	5.50238	5.02391	4.06698	1.91387	rna-NM_122402.3	5 primer miss: exon 1 to 1;3 primer miss: exon 2 to 2	5 primer extra: exon 1 to 4;3 primer extra: exon 2 to 5	3'extra	New	1769	382	134.806	96.5018	85.5905	64.1017
AT5G24930	9f3cbe47-890c-49ca-b7eb-f0b908d30e60	24.0976	7.92685	8.561	5.07318	2.53659	rna-NM_122402.3	5 primer miss: exon 1 to 1;3 primer miss: exon 2 to 2	5 primer extra: exon 1 to 1;3 primer extra: exon 2 to 2	3'extra	New	1186	382	134.806	96.5018	85.5905	64.1017
AT5G24990	39e3112b-5466-4152-b682-1b3c23140b30	8	2.28571	0	2.28571	3.42857	rna-NM_122408.2	5 primer miss: exon 1 to 1;3 primer miss: exon 2 to 2	5 primer extra: exon 1 to 1;3 primer extra: exon 2 to 2	3'extra	New	2555	15	2.28571	0	2.28571	3.42857
AT5G25110	1065d997-3735-4a1b-b66d-855457da0430	14	5.92308	1.61538	1.61538	4.84615	rna-NM_122420.2	5 primer miss: exon 1 to 1;3 primer miss: exon 2 to 2	5 primer extra: exon 1 to 1;3 primer extra: exon 2 to 2	3'extra	New	1462	29	12.8874	3.22253	3.22253	9.66758
AT5G25280	63d131d7-d563-4ec7-945e-48150509fe50	6.4881	1.81667	0.519048	1.29762	2.85476	rna-NM_180741.2	5 primer miss: exon 1 to 1;3 primer miss: exon 2 to 2	5 primer extra: exon 1 to 1;3 primer extra: exon 2 to 2	3'extra	New	975	269	75.6809	55.9136	51.6513	84.7543
AT5G25280	63d131d7-d563-4ec7-945e-48150509fe50	6.4881	1.81667	0.519048	1.29762	2.85476	rna-NM_180741.2	5 primer miss: exon 1 to 1;3 primer miss: exon 2 to 2	No extra exon.	3'extra	New	975	269	75.6809	55.9136	51.6513	84.7543
AT5G25540	67cd46e1-22ab-417d-a44f-c0857adba5c4	5.125	1.70833	1.39773	1.24242	0.776515	rna-NM_001343938.1	5 primer miss: exon 1 to 1;3 primer miss: exon 2 to 2	5 primer extra: exon 1 to 5;3 primer extra: exon 2 to 6	3'extra	New	798	202	55.5887	53.3989	46.8969	45.1156
AT5G25840	4473417f-d6a5-4250-a5f8-6994b6a33b81	33.5	3.09231	2.06154	11.8538	16.4923	rna-NM_122485.2	5 primer miss: exon 1 to 1;3 primer miss: exon 2 to 2	5 primer extra: exon 1 to 1;3 primer extra: exon 2 to 2	3'extra	New	744	72	6.74672	4.14977	24.3833	33.7202
AT5G25980	dc3e0c0a-9a66-4fcc-a086-f7a52a790162	8.33665	3.00241	2.42327	1.18877	1.7222	rna-NM_122499.4	5 primer miss: exon 1 to 11;3 primer miss: exon 2 to 12	5 primer extra: exon 1 to 2;3 primer extra: exon 2 to 3	3'extra	New	1193	4476	1638.64	1358.49	636.284	825.589
AT5G25980	dc3e0c0a-9a66-4fcc-a086-f7a52a790162	8.33665	3.00241	2.42327	1.18877	1.7222	rna-NM_122499.4	5 primer miss: exon 1 to 5	5 primer extra: exon 1 to 1	3'extra	New	1193	4476	1638.64	1358.49	636.284	825.589
AT5G26000	4460a968-f3d8-4f2f-ab76-2ae2332190e1	30.7333	4.09778	10.9274	9.56148	6.14667	rna-NM_180746.3	No miss exon.	3 primer extra: exon 13 to 13	3'extra	New	1797	5723	1098.1	1187.07	1569.92	1820.91
AT5G26000	375fa618-09d6-48ca-bbc2-808de0687088	8.73333	1.51884	2.27826	3.03768	1.89855	rna-NM_180746.3	No miss exon.	3 primer extra: exon 13 to 13	3'extra	New	1793	5723	1098.1	1187.07	1569.92	1820.91
AT5G26000	154ea508-ec8c-469e-87b1-383acb97fa4d	7.23333	1.085	1.80833	2.53167	1.80833	rna-NM_180746.3	5 primer miss: exon 1 to 1	3 primer extra: exon 12 to 12	3'extra	New	1598	5723	1098.1	1187.07	1569.92	1820.91
AT5G26038	18200867-ef00-42ed-b11d-be5d7ae782aa	10.0136	3.43749	4.7826	1.04619	0.747281	rna-NR_143294.1	No miss exon.	5 primer extra: exon 1 to 5;3 primer extra: exon 2 to 6	3'extra	New	1817	223	74.9121	88.5839	30.785	27.719
AT5G26038	34a30e52-c18e-4940-bcc5-2d9ac8315826	26.9905	10.6326	10.6326	3.27157	2.45368	rna-NR_143294.1	No miss exon.	5 primer extra: exon 1 to 7;3 primer extra: exon 2 to 8	3'extra	New	1796	223	74.9121	88.5839	30.785	27.719
AT5G26038	c86a6f8c-42eb-4262-abb6-7bf89c21fa7c	12.7556	4.0189	5.76624	1.39788	1.57261	rna-NR_143294.1	No miss exon.	5 primer extra: exon 1 to 6;3 primer extra: exon 2 to 7	3'extra	New	1646	223	74.9121	88.5839	30.785	27.719
AT5G26038	5e74efcf-5c64-4625-a2fb-36204f278b5c	15.5738	4.67214	7.20289	1.75205	1.94673	rna-NR_143294.1	No miss exon.	5 primer extra: exon 1 to 7;3 primer extra: exon 2 to 8	3'extra	New	1785	223	74.9121	88.5839	30.785	27.719
AT5G26038	745da537-ca69-4bd2-924f-add524c92393	55.4302	19.3166	23.9358	6.29889	5.87896	rna-NR_143294.1	No miss exon.	5 primer extra: exon 1 to 7;3 primer extra: exon 2 to 8	3'extra	New	1821	223	74.9121	88.5839	30.785	27.719
AT5G26038	711fa5e5-6ed6-48a2-a0b8-005adaf96e08	19.0119	6.00376	8.75548	2.25141	2.00125	rna-NR_143294.1	No miss exon.	5 primer extra: exon 1 to 7;3 primer extra: exon 2 to 8	3'extra	New	1815	223	74.9121	88.5839	30.785	27.719
AT5G26038	7e39f90a-36d4-4829-b82c-4c79e8cb0f9b	15.0969	5.09081	6.84627	2.28209	0.877727	rna-NR_143294.1	No miss exon.	5 primer extra: exon 1 to 7;3 primer extra: exon 2 to 8	3'extra	New	1824	223	74.9121	88.5839	30.785	27.719
AT5G26038	415aa54c-4845-487b-8ebf-9c6fb67efe64	5.27944	1.55278	1.55278	1.55278	0.62111	rna-NR_143294.1	No miss exon.	5 primer extra: exon 1 to 6;3 primer extra: exon 2 to 7	3'extra	New	1921	223	74.9121	88.5839	30.785	27.719
AT5G26038	536b1c5e-0f83-4d5d-9072-e4db6ecec9b2	8.70404	3.14827	3.14827	1.29635	1.11115	rna-NR_143294.1	No miss exon.	5 primer extra: exon 1 to 3;3 primer extra: exon 2 to 4	3'extra	New	1381	223	74.9121	88.5839	30.785	27.719
AT5G26622	d85a6bce-d3b9-44c6-befe-f816d980a011	12.35	3.1593	5.74419	1.43605	2.01047	rna-NM_001036868.3	No miss exon.	5 primer extra: exon 1 to 1;3 primer extra: exon 2 to 2	3'extra	New	721	68	18.1409	27.877	10.3552	11.6269
AT5G26622	0e1c13c0-ee96-4ca9-951c-3ffd72a7ce6b	11.35	2.97262	5.40476	1.35119	1.62143	rna-NM_001036868.3	No miss exon.	5 primer extra: exon 1 to 1;3 primer extra: exon 2 to 2	3'extra	New	791	68	18.1409	27.877	10.3552	11.6269
AT5G27540	f39d9eec-0ed8-410f-bd60-0da190c5f620	6.41742	1.52796	1.52796	1.52796	1.83355	rna-NM_001036876.2	5 primer miss: exon 1 to 1	5 primer extra: exon 1 to 1	3'extra	New	2334	90	22.9845	21.4343	19.289	24.2922
AT5G27540	f39d9eec-0ed8-410f-bd60-0da190c5f620	6.41742	1.52796	1.52796	1.52796	1.83355	rna-NM_001036876.2	5 primer miss: exon 1 to 14;3 primer miss: exon 2 to 15	5 primer extra: exon 1 to 1;3 primer extra: exon 2 to 2	3'extra	New	2334	90	22.9845	21.4343	19.289	24.2922
AT5G27670	46995636-13e8-4346-a62f-547ac71008d5	14.4167	6.72778	4.325	1.92222	1.44167	rna-NM_122649.5	5 primer miss: exon 1 to 1;3 primer miss: exon 2 to 2	5 primer extra: exon 1 to 1;3 primer extra: exon 2 to 2	3'extra	New	636	536	224.447	160.129	68.6314	80.7932
AT5G28300	c46d709c-f89a-464e-a405-cc4167c2ffbb	10.2833	1.97756	2.17532	4.35064	1.77981	rna-NM_122713.3	No miss exon.	3 primer extra: exon 3 to 3	3'extra	New	1932	123	22.1037	21.4287	45.7322	32.7354
AT5G28300	698db2e6-5b4d-466a-a3ae-a08ffef3d19a	11.7833	2.14242	2.78515	4.92758	1.92818	rna-NM_122713.3	5 primer miss: exon 1 to 1;3 primer miss: exon 2 to 2	5 primer extra: exon 1 to 1;3 primer extra: exon 2 to 2	3'extra	New	1353	123	22.1037	21.4287	45.7322	32.7354
AT5G28300	68ffb3c0-2316-4d0f-bcf3-50f60f0b52d2	10.2833	1.97756	2.17532	4.35064	1.77981	rna-NM_122713.3	No miss exon.	3 primer extra: exon 3 to 3	3'extra	New	1853	123	22.1037	21.4287	45.7322	32.7354
AT5G28540	ab35e305-b61f-4e9d-a49f-4109fd10b9bd	9.17033	3.78075	2.73501	1.44795	1.20662	rna-NM_122737.4	5 primer miss: exon 1 to 5;3 primer miss: exon 2 to 6	5 primer extra: exon 1 to 1;3 primer extra: exon 2 to 2	3'extra	New	839	400	153.91	85.4843	67.5502	89.0556
AT5G33370	896f2ba3-55f2-44d6-98c4-c7a41e1ec10b	332.851	173.083	158.179	1.1923	0.397434	rna-NM_122861.4	No miss exon.	5 primer extra: exon 1 to 1	3'extra	New	1433	1772	899.949	856.688	5.77424	1.58838
AT5G33370	c5b0bb1f-995f-4569-9d3f-e6fc286cd94f	5.55246	2.09435	3.45811	0	0	rna-NM_122861.4	5 primer miss: exon 1 to 4;3 primer miss: exon 2 to 5	5 primer extra: exon 1 to 1;3 primer extra: exon 2 to 2	3'extra	New	1362	1772	899.949	856.688	5.77424	1.58838
AT5G33370	c07791b8-9a09-4552-a1ef-b21695819174	5.22675	1.9306	3.29615	0	0	rna-NM_122861.4	No miss exon.	3 primer extra: exon 6 to 6	3'extra	New	1248	1772	899.949	856.688	5.77424	1.58838
AT5G33370	896f2ba3-55f2-44d6-98c4-c7a41e1ec10b	332.851	173.083	158.179	1.1923	0.397434	rna-NM_122861.4	5 primer miss: exon 1 to 4;3 primer miss: exon 2 to 5	5 primer extra: exon 1 to 1;3 primer extra: exon 2 to 2	3'extra	New	1433	1772	899.949	856.688	5.77424	1.58838
AT5G35630	863165e2-9b26-4815-8272-5386449f7003	8.204	1.30937	1.53441	2.31185	3.04837	rna-NM_122954.4	5 primer miss: exon 1 to 10;3 primer miss: exon 2 to 11	5 primer extra: exon 1 to 2;3 primer extra: exon 2 to 3	3'extra	New	1452	2083	377.145	355.017	629.678	706.159
AT5G35735	f81dbdb1-8618-4c33-8be3-6f582441a70c	24.6667	4.86385	6.60094	6.60094	6.60094	rna-NM_122964.3	5 primer miss: exon 1 to 1;3 primer miss: exon 2 to 2	5 primer extra: exon 1 to 1;3 primer extra: exon 2 to 2	3'extra	New	1005	281	77.8161	82.1206	67.1744	53.8889
AT5G38420	59e6a61c-42ce-4adf-9346-ff4219a2942a	11	4.4	1.1	3.3	2.2	rna-NM_123203.5	3 primer miss: exon 2 to 3	3 primer extra: exon 2 to 3	3'extra	New	741	4705	1058.78	839.81	1347.21	1434.2
AT5G38420	b8c0b18c-2376-416a-973e-b33365af9e18	22.3333	5.07576	2.0303	8.12121	7.10606	rna-NM_123203.5	5 primer miss: exon 1 to 2;3 primer miss: exon 2 to 3	5 primer extra: exon 1 to 3;3 primer extra: exon 2 to 4	3'extra	New	760	4705	1058.78	839.81	1347.21	1434.2
AT5G38420	e69e17c9-0485-4b89-86b9-fa457b6834dd	12.5556	2.7323	3.90329	2.53714	3.38285	rna-NM_123203.5	No miss exon.	3 primer extra: exon 4 to 4	3'extra	New	681	4705	1058.78	839.81	1347.21	1434.2
AT5G38430	a5ba8a91-d22c-47f4-b2c5-12016c4db9c7	6	2.4	0	0	3.6	rna-NM_001344249.1	3 primer miss: exon 2 to 3	3 primer extra: exon 2 to 3	3'extra	New	699	3390	695.778	549.077	1001.44	1119.71
AT5G38430	cc96b389-f3e4-42a0-9444-0c521f492100	14.9222	2.5728	5.14559	2.70144	4.50239	rna-NM_001344249.1	No miss exon.	3 primer extra: exon 4 to 4	3'extra	New	616	3390	695.778	549.077	1001.44	1119.71
AT5G38430	1e69c400-32e5-4547-bb21-2b5fe094344a	1064.37	219.775	168.026	322.315	354.259	rna-NM_001344249.1	No miss exon.	5 primer extra: exon 1 to 1	3'extra	New	503	3390	695.778	549.077	1001.44	1119.71
AT5G38430	5b951606-9539-4fdc-9f6b-544a92e2b393	15.9222	2.6537	5.83815	2.78639	4.64398	rna-NM_001344249.1	No miss exon.	3 primer extra: exon 4 to 4	3'extra	New	639	3390	695.778	549.077	1001.44	1119.71
AT5G38430	1e69c400-32e5-4547-bb21-2b5fe094344a	1064.37	219.775	168.026	322.315	354.259	rna-NM_001344249.1	5 primer miss: exon 1 to 2;3 primer miss: exon 2 to 3	5 primer extra: exon 1 to 1;3 primer extra: exon 2 to 2	3'extra	New	503	3390	695.778	549.077	1001.44	1119.71
AT5G38430	3c73f97a-ebad-4aaf-92b7-410c41b311fa	8	3.42857	1.14286	3.42857	0	rna-NM_123204.4	5 primer miss: exon 1 to 1;3 primer miss: exon 3 to 4	3 primer extra: exon 2 to 4	3'extra	New	733	3390	695.778	549.077	1001.44	1119.71
AT5G39320	6d44df90-525a-4b16-9da6-1c04f6b23617	5.4627	2.53625	0.780385	1.75587	0.390193	rna-NM_123294.4	5 primer miss: exon 1 to 2;3 primer miss: exon 2 to 3	5 primer extra: exon 1 to 1;3 primer extra: exon 2 to 2	3'extra	New	1456	234	105.772	52.7452	39.3911	36.0914
AT5G39493	fdefcef0-c127-4910-a1a5-1a7eafe4d396	31.5	13.4167	18.0833	0	0	rna-NM_001125865.3	5 primer miss: exon 1 to 1;3 primer miss: exon 2 to 2	5 primer extra: exon 1 to 1;3 primer extra: exon 2 to 2	3'extra	New	614	164	98.0572	62.9428	0	0
AT5G39600	612ac133-7de4-4d2d-b02b-68b49c2ac822	97.6	33.6269	29.5261	9.84202	24.605	rna-NM_001344298.1	5 primer miss: exon 1 to 2;3 primer miss: exon 2 to 3	5 primer extra: exon 1 to 4;3 primer extra: exon 2 to 5	3'extra	New	772	153	51.6605	43.4665	15.0186	34.8544
AT5G40170	9181613e-eb37-425f-a0f1-32932d2c29b7	14.5	3.02083	3.02083	4.83333	3.625	rna-NM_123381.3	5 primer miss: exon 1 to 1;3 primer miss: exon 2 to 2	5 primer extra: exon 1 to 1;3 primer extra: exon 2 to 2	3'extra	New	2121	31	5.34083	5.92083	10.6333	7.105
AT5G40760	af4542d8-c932-46cd-9939-5fee5d751139	5	1.25	3.75	0	0	rna-NM_123441.3	No miss exon.	3 primer extra: exon 17 to 17	3'extra	New	1809	208	71.9114	61.3422	20.452	23.2945
AT5G40830	8666350b-d806-468d-9582-f1091f7416d3	7	3.18182	0.424242	1.90909	1.48485	rna-NM_123448.3	5 primer miss: exon 1 to 2;3 primer miss: exon 2 to 3	5 primer extra: exon 1 to 1;3 primer extra: exon 2 to 2	3'extra	New	1325	82	30.1722	7.46747	19.9123	22.4481
AT5G40950	4190d066-a3f2-4e32-912d-56b9b75c2a81	513.41	137.967	112.008	118.738	144.697	rna-NM_123460.5	No miss exon.	5 primer extra: exon 1 to 1	3'extra	New	872	1102	290.48	246.092	252.34	312.088
AT5G40950	4190d066-a3f2-4e32-912d-56b9b75c2a81	513.41	137.967	112.008	118.738	144.697	rna-NM_123460.5	5 primer miss: exon 1 to 2;3 primer miss: exon 2 to 3	5 primer extra: exon 1 to 6;3 primer extra: exon 2 to 7	3'extra	New	872	1102	290.48	246.092	252.34	312.088
AT5G41970	8dc2f3c0-2584-42c8-8683-eb0793524d66	71.4917	23.8306	19.8588	10.1501	17.6523	rna-NM_123562.5	5 primer miss: exon 1 to 6;3 primer miss: exon 2 to 7	5 primer extra: exon 1 to 16;3 primer extra: exon 2 to 17	3'extra	New	1347	173	57.5213	46.5072	22.9236	43.0479
AT5G41970	8dc2f3c0-2584-42c8-8683-eb0793524d66	71.4917	23.8306	19.8588	10.1501	17.6523	rna-NM_123562.5	No miss exon.	5 primer extra: exon 1 to 1	3'extra	New	1347	173	57.5213	46.5072	22.9236	43.0479
AT5G42650	013dd6d8-0f0f-48a5-ad16-39f92fe6293f	110.833	30.2273	18.1364	29.7235	32.7462	rna-NM_123629.4	5 primer miss: exon 1 to 1;3 primer miss: exon 2 to 2	5 primer extra: exon 1 to 1;3 primer extra: exon 2 to 2	3'extra	New	1797	223	60.7858	36.2715	59.445	66.4977
AT5G42980	49b65522-85f2-47e1-b197-e53949c86461	38.256	7.46458	8.86418	7.46458	14.4626	rna-NM_123664.4	3 primer miss: exon 3 to 3	No extra exon.	3'extra	New	713	2925	572.112	439.017	845.715	1037.16
AT5G42980	49b65522-85f2-47e1-b197-e53949c86461	38.256	7.46458	8.86418	7.46458	14.4626	rna-NM_123664.4	5 primer miss: exon 1 to 2;3 primer miss: exon 2 to 3	5 primer extra: exon 1 to 1;3 primer extra: exon 2 to 2	3'extra	New	713	2925	572.112	439.017	845.715	1037.16
AT5G43340	084a8cf7-2bbb-493c-a760-2bde27750c43	5.58333	1.52273	4.06061	0	0	rna-NM_123700.1	No miss exon.	5 primer extra: exon 1 to 1;3 primer extra: exon 2 to 2	3'extra	New	1750	19	5.60527	13.3947	0	0
AT5G43460	3519925e-452a-4436-bb0c-d8f7dad73f66	199.507	71.3921	50.8547	36.674	40.5859	rna-NM_123712.4	5 primer miss: exon 1 to 4;3 primer miss: exon 2 to 5	5 primer extra: exon 1 to 1;3 primer extra: exon 2 to 2	3'extra	New	799	432	153.587	107.513	77.5691	89.3306
AT5G43460	3519925e-452a-4436-bb0c-d8f7dad73f66	199.507	71.3921	50.8547	36.674	40.5859	rna-NM_123712.4	No miss exon.	5 primer extra: exon 1 to 1	3'extra	New	799	432	153.587	107.513	77.5691	89.3306
AT5G43820	7ee52116-6445-423b-94ee-c51aad5739f4	6	1.71429	0.857143	2.57143	0.857143	rna-NM_123749.5	No miss exon.	5 primer extra: exon 1 to 6;3 primer extra: exon 2 to 7	3'extra	New	760	13	2.46429	1.60714	4.07143	0.857143
AT5G43940	c3b5ea1b-448f-44c3-b155-8d88c4b732a8	6.45305	1.85088	1.85088	0.850402	1.9009	rna-NM_001203539.1	5 primer miss: exon 1 to 3	5 primer extra: exon 1 to 1	3'extra	New	962	795	224.474	228.885	153.146	184.496
AT5G43940	c3b5ea1b-448f-44c3-b155-8d88c4b732a8	6.45305	1.85088	1.85088	0.850402	1.9009	rna-NM_001203539.1	5 primer miss: exon 1 to 8;3 primer miss: exon 2 to 9	5 primer extra: exon 1 to 2;3 primer extra: exon 2 to 3	3'extra	New	962	795	224.474	228.885	153.146	184.496
AT5G44130	ab3109b6-ec9b-4831-9b7c-bc373e293d47	5.66667	0	0	2.42857	3.2381	rna-NM_123780.3	5 primer miss: exon 1 to 1;3 primer miss: exon 2 to 2	5 primer extra: exon 1 to 1;3 primer extra: exon 2 to 2	3'extra	New	817	166	14.2942	9.47224	72.561	66.6725
AT5G44340	22c862cd-97c8-48f6-a37e-c55674d00428	5.10998	0.662405	2.83888	0.757035	0.851664	rna-NM_123801.2	No miss exon.	3 primer extra: exon 4 to 4	3'extra	New	1595	1094	291.978	305.501	232.242	256.278
AT5G44620	a2422d94-2df9-42a2-8328-eb065087f781	16.769	8.7715	7.99755	0	0	rna-NM_123829.3	5 primer miss: exon 1 to 1;3 primer miss: exon 2 to 2	5 primer extra: exon 1 to 1;3 primer extra: exon 2 to 2	3'extra	New	1740	243	145.53	97.4702	0	0
AT5G45470	9cae2c2f-8f9e-4b53-874e-4725f013e2ce	16.5	1.06452	2.66129	6.91935	5.85484	rna-NM_123915.2	5 primer miss: exon 1 to 1;3 primer miss: exon 2 to 2	5 primer extra: exon 1 to 1;3 primer extra: exon 2 to 2	3'extra	New	2814	38	2.22668	5.5667	16.2167	13.99
AT5G46100	793c410f-91ca-440b-8f2a-5a63a78abd7c	6	0	1.2	2.4	2.4	rna-NM_123978.2	No miss exon.	5 primer extra: exon 1 to 1;3 primer extra: exon 2 to 2	3'extra	New	2690	10	1	1.2	2.4	3.4
AT5G46110	19d922aa-dcf4-4fa9-939a-d48ab6bb5b21	5.03846	2.01538	1.00769	0	2.01538	rna-NM_180807.2	No miss exon.	3 primer extra: exon 13 to 13	3'extra	New	1542	1262	280.185	268.417	318	321.398
AT5G46110	bfa9b484-d0cb-49a9-9977-8c850d9aadf5	11.5385	3.84615	0	2.88462	4.80769	rna-NM_180807.2	No miss exon.	3 primer extra: exon 13 to 13	3'extra	New	1488	1262	280.185	268.417	318	321.398
AT5G46110	c3bd0b41-52c4-4dcc-9bc9-7498490140a2	6.53846	2.8022	1.86813	0	1.86813	rna-NM_180807.2	No miss exon.	3 primer extra: exon 13 to 13	3'extra	New	1489	1262	280.185	268.417	318	321.398
AT5G46760	f6291aa0-ca27-420f-8748-1c1b85b81386	14.7786	4.29055	4.29055	2.622	3.57546	rna-NM_124046.2	5 primer miss: exon 1 to 1;3 primer miss: exon 2 to 2	No extra exon.	3'extra	New	2226	97	24.7356	28.6423	19.5123	24.1098
AT5G46760	f6291aa0-ca27-420f-8748-1c1b85b81386	14.7786	4.29055	4.29055	2.622	3.57546	rna-NM_124046.2	5 primer miss: exon 1 to 1;3 primer miss: exon 2 to 2	5 primer extra: exon 1 to 1;3 primer extra: exon 2 to 2	3'extra	New	2226	97	24.7356	28.6423	19.5123	24.1098
AT5G47060	feefe76e-8f64-452b-91d0-d6fbbfe5ff5f	64.2611	21.2093	15.8279	13.9285	13.2954	rna-NM_124077.5	No miss exon.	5 primer extra: exon 1 to 1	3'extra	New	598	248	83.0095	59.0796	48.77	56.141
AT5G47060	feefe76e-8f64-452b-91d0-d6fbbfe5ff5f	64.2611	21.2093	15.8279	13.9285	13.2954	rna-NM_124077.5	5 primer miss: exon 1 to 1;3 primer miss: exon 2 to 2	5 primer extra: exon 1 to 1;3 primer extra: exon 2 to 2	3'extra	New	598	248	83.0095	59.0796	48.77	56.141
AT5G47220	e1587676-2cec-451a-a2b2-8b12f6b3bfa4	45.8333	11.2037	5.60185	13.75	15.2778	rna-NM_124093.3	5 primer miss: exon 1 to 1;3 primer miss: exon 2 to 2	5 primer extra: exon 1 to 1;3 primer extra: exon 2 to 2	3'extra	New	593	102	26.4628	14.4467	29.2285	31.8619
AT5G47680	78cf5c50-7bad-4e1f-b0b7-175aec1146b9	47.5	14.3011	9.7043	12.7688	10.7258	rna-NM_124142.5	No miss exon.	5 primer extra: exon 1 to 1	3'extra	New	855	94	28.3011	19.2043	25.2688	21.2258
AT5G47680	78cf5c50-7bad-4e1f-b0b7-175aec1146b9	47.5	14.3011	9.7043	12.7688	10.7258	rna-NM_124142.5	5 primer miss: exon 1 to 1;3 primer miss: exon 2 to 2	5 primer extra: exon 1 to 5;3 primer extra: exon 2 to 6	3'extra	New	855	94	28.3011	19.2043	25.2688	21.2258
AT5G48385	f5734f4a-100e-430f-9cb8-ad62aca8c51b	8	4.57143	0	2.28571	1.14286	rna-NM_180592.3	No miss exon.	3 primer extra: exon 6 to 6	3'extra	New	2113	320	89.7802	105.631	74.6862	46.9023
AT5G48412	ec4c6410-6437-4af7-af9d-aa5b229a68cd	46.3167	7.21818	11.4288	14.1356	13.5341	rna-NR_144289.1	No miss exon.	5 primer extra: exon 1 to 1;3 primer extra: exon 2 to 2	3'extra	New	625	189	29.2472	44.2865	59.5658	55.9005
AT5G48412	f82b2d9d-279c-4d88-8f74-aca5fa01c55c	47.3167	7.63172	11.2949	14.3476	14.0424	rna-NR_144289.1	No miss exon.	5 primer extra: exon 1 to 1;3 primer extra: exon 2 to 2	3'extra	New	566	189	29.2472	44.2865	59.5658	55.9005
AT5G49100	58fa4714-17d4-415c-bb79-493dbd2f1bf3	22.5333	11.2667	6.35556	2.6	2.31111	rna-NM_124287.3	5 primer miss: exon 1 to 1;3 primer miss: exon 2 to 2	5 primer extra: exon 1 to 1;3 primer extra: exon 2 to 2	3'extra	New	1406	99	47.4	28.7136	11.4248	9.46162
AT5G49100	e49fc6d0-ff5f-465b-b264-962b69e1cd0e	18.7	9.35	5.34286	2.13714	1.87	rna-NM_124287.3	5 primer miss: exon 1 to 1;3 primer miss: exon 2 to 2	5 primer extra: exon 1 to 1;3 primer extra: exon 2 to 2	3'extra	New	1630	99	47.4	28.7136	11.4248	9.46162
AT5G49100	3d7bd6fb-5e8c-4c00-85a5-7219c104f289	18.5333	9.26667	5.29524	2.1181	1.85333	rna-NM_124287.3	5 primer miss: exon 1 to 1;3 primer miss: exon 2 to 2	5 primer extra: exon 1 to 1;3 primer extra: exon 2 to 2	3'extra	New	1461	99	47.4	28.7136	11.4248	9.46162
AT5G50920	a211f324-d13b-452d-b5d7-149991a9a661	7.42778	1.76252	2.58084	1.69958	1.38484	rna-NM_124471.4	5 primer miss: exon 1 to 1;3 primer miss: exon 6 to 10	3 primer extra: exon 5 to 6	3'extra	New	1690	861	182.78	167.873	265.174	240.173
AT5G51190	02303727-9070-4524-bfbf-1559abd13834	57	8.14286	8.14286	24.4286	16.2857	rna-NM_124498.2	5 primer miss: exon 1 to 1;3 primer miss: exon 2 to 2	5 primer extra: exon 1 to 1;3 primer extra: exon 2 to 2	3'extra	New	703	224	34.3536	21.6227	94.0743	73.9494
AT5G51550	19f0ac6a-bb22-4f7d-9d09-1b94aaee10b8	221	77.35	61.7795	45.2045	36.6659	rna-NM_124534.3	5 primer miss: exon 1 to 1;3 primer miss: exon 2 to 2	5 primer extra: exon 1 to 1;3 primer extra: exon 2 to 2	3'extra	New	1137	461	160.141	129.991	93.6294	76.2389
AT5G52320	169485f7-84ce-460d-a364-4b74f7e78f19	39	18.9868	11.8026	4.10526	4.10526	rna-NM_001344993.1	5 primer miss: exon 1 to 1;3 primer miss: exon 2 to 2	5 primer extra: exon 1 to 1;3 primer extra: exon 2 to 2	3'extra	New	1609	80	39.2273	23.7393	8.25716	8.77615
AT5G52471	bdcfbfab-f40b-45a6-86ab-559d226c7148	38	15.4054	8.21622	6.16216	8.21622	rna-NR_143342.1	No miss exon.	5 primer extra: exon 1 to 3;3 primer extra: exon 2 to 4	3'extra	New	593	41	15.4054	8.21622	6.16216	8.21622
AT5G53300	e481cfa7-a674-4f70-8b09-ed045237ca8e	7	3.5	1.16667	2.33333	0	rna-NM_180850.3	No miss exon.	3 primer extra: exon 6 to 6	3'extra	New	721	3219	1048.53	822.071	627.52	695.88
AT5G53820	1681b053-fb9e-4746-9317-500c25f933b7	505.641	282.924	218.312	1.46846	2.93693	rna-NM_124761.2	5 primer miss: exon 1 to 2;3 primer miss: exon 2 to 3	5 primer extra: exon 1 to 2;3 primer extra: exon 2 to 3	3'extra	New	873	1097	603.768	476.925	2.93547	5.87095
AT5G53820	1681b053-fb9e-4746-9317-500c25f933b7	505.641	282.924	218.312	1.46846	2.93693	rna-NM_124761.2	5 primer miss: exon 1 to 2;3 primer miss: exon 2 to 3	5 primer extra: exon 1 to 2;3 primer extra: exon 2 to 3	3'extra	New	420	1097	603.768	476.925	2.93547	5.87095
AT5G53820	1681b053-fb9e-4746-9317-500c25f933b7	505.641	282.924	218.312	1.46846	2.93693	rna-NM_124761.2	No miss exon.	5 primer extra: exon 1 to 1	3'extra	New	873	1097	603.768	476.925	2.93547	5.87095
AT5G53820	1681b053-fb9e-4746-9317-500c25f933b7	505.641	282.924	218.312	1.46846	2.93693	rna-NM_124761.2	No miss exon.	5 primer extra: exon 1 to 1	3'extra	New	420	1097	603.768	476.925	2.93547	5.87095
AT5G53920	cf64e1f7-9998-470a-896a-dc8e0834c775	5.66667	2.83333	2.26667	0.566667	0	rna-NM_124771.3	5 primer miss: exon 1 to 6;3 primer miss: exon 2 to 7	5 primer extra: exon 1 to 4;3 primer extra: exon 2 to 5	3'extra	New	1356	14	4.68519	4.95185	1.86296	0
AT5G53920	cf64e1f7-9998-470a-896a-dc8e0834c775	5.66667	2.83333	2.26667	0.566667	0	rna-NM_124771.3	No miss exon.	5 primer extra: exon 1 to 1	3'extra	New	1356	14	4.68519	4.95185	1.86296	0
AT5G53920	cf64e1f7-9998-470a-896a-dc8e0834c775	5.66667	2.83333	2.26667	0.566667	0	rna-NM_124771.3	5 primer miss: exon 1 to 6;3 primer miss: exon 2 to 7	5 primer extra: exon 1 to 4;3 primer extra: exon 2 to 5	3'extra	New	1070	14	4.68519	4.95185	1.86296	0
AT5G53920	cf64e1f7-9998-470a-896a-dc8e0834c775	5.66667	2.83333	2.26667	0.566667	0	rna-NM_124771.3	No miss exon.	5 primer extra: exon 1 to 1	3'extra	New	1070	14	4.68519	4.95185	1.86296	0
AT5G54170	c68e1b5c-ee8d-4c1f-a916-33d4e5b9c807	5.29167	2.83482	2.07887	0	0.377976	rna-NM_124797.5	5 primer miss: exon 1 to 5;3 primer miss: exon 2 to 6	5 primer extra: exon 1 to 11;3 primer extra: exon 2 to 12	3'extra	New	1484	175	81.6177	54.7186	15.5239	16.1399
AT5G54270	4f15719d-84fd-4cc2-9569-7387a789317e	6.03351	0.885652	0.221413	2.15878	2.76766	rna-NM_124807.4	3 primer miss: exon 3 to 3	3 primer extra: exon 3 to 3	3'extra	New	897	4606	414.107	288.558	1785	2114.33
AT5G54270	070bb394-062b-400c-8b15-d9eb60401bbb	5.33225	0.56726	0.491626	1.89087	2.38249	rna-NM_124807.4	5 primer miss: exon 1 to 2;3 primer miss: exon 2 to 3	5 primer extra: exon 1 to 1;3 primer extra: exon 2 to 2	3'extra	New	495	4606	414.107	288.558	1785	2114.33
AT5G54720	0ffe5dc1-efee-4c94-9c1f-008d0169bc12	10	3.33333	4.44444	0	2.22222	rna-NM_124853.3	5 primer miss: exon 1 to 1;3 primer miss: exon 2 to 2	5 primer extra: exon 1 to 4;3 primer extra: exon 2 to 5	3'extra	New	2733	30	8.33333	6.94444	3.5	4.22222
AT5G54760	380a1a3c-d035-49da-9fd9-ecf92bd03626	8	2.28571	1.14286	2.28571	2.28571	rna-NM_001203611.1	No miss exon.	3 primer extra: exon 6 to 6	3'extra	New	663	574	188.954	149.517	102.62	110.909
AT5G55620	119cf749-b659-4855-bd55-f4c0696e42d4	6.79524	0.728061	1.9415	2.42687	1.69881	rna-NM_124944.4	5 primer miss: exon 1 to 1;3 primer miss: exon 2 to 2	5 primer extra: exon 1 to 1;3 primer extra: exon 2 to 2	3'extra	New	747	63	9.67351	12.4834	22.6974	18.1457
AT5G55620	119cf749-b659-4855-bd55-f4c0696e42d4	6.79524	0.728061	1.9415	2.42687	1.69881	rna-NM_124944.4	5 primer miss: exon 1 to 1;3 primer miss: exon 2 to 2	No extra exon.	3'extra	New	747	63	9.67351	12.4834	22.6974	18.1457
AT5G55720	0f1316a5-7d68-4319-bbd3-2a7d94664b80	31.3806	17.1461	14.2345	0	0	rna-NM_124954.3	No miss exon.	5 primer extra: exon 1 to 1	3'extra	New	1362	136	70.1625	63.8375	0	0
AT5G55720	0f1316a5-7d68-4319-bbd3-2a7d94664b80	31.3806	17.1461	14.2345	0	0	rna-NM_124954.3	5 primer miss: exon 1 to 2;3 primer miss: exon 2 to 3	5 primer extra: exon 1 to 1;3 primer extra: exon 2 to 2	3'extra	New	1362	136	70.1625	63.8375	0	0
AT5G55720	0d6d51cb-b603-4172-9584-6b3f05168881	12.875	4.29167	8.58333	0	0	rna-NM_124954.3	No miss exon.	5 primer extra: exon 1 to 1	3'extra	New	1223	136	70.1625	63.8375	0	0
AT5G55720	0d6d51cb-b603-4172-9584-6b3f05168881	12.875	4.29167	8.58333	0	0	rna-NM_124954.3	5 primer miss: exon 1 to 2;3 primer miss: exon 2 to 3	5 primer extra: exon 1 to 5;3 primer extra: exon 2 to 6	3'extra	New	1223	136	70.1625	63.8375	0	0
AT5G55730	052618e3-4f99-4895-b7a7-258ce04cd125	6.38571	2.39464	2.92679	0.532143	0.532143	rna-NM_124955.4	No miss exon.	3 primer extra: exon 3 to 3	3'extra	New	1268	130	48.9955	51.4414	11.6619	13.9012
AT5G56000	3008aac9-d866-47b0-a5d0-3e262e60bfad	13.3333	2.16216	7.20721	2.16216	1.8018	rna-NM_124982.3	5 primer miss: exon 1 to 2;3 primer miss: exon 2 to 3	5 primer extra: exon 1 to 1;3 primer extra: exon 2 to 2	3'extra	New	1727	76	15.141	33.5587	14.1413	11.1589
AT5G56540	2cf1a7e2-957e-405c-aa70-4d996fcfea3f	21.1631	5.68268	4.50696	4.70291	6.27055	rna-NM_125037.3	5 primer miss: exon 1 to 1;3 primer miss: exon 2 to 2	5 primer extra: exon 1 to 2;3 primer extra: exon 2 to 3	3'extra	New	479	129	38.2841	25.4299	27.8409	37.4451
AT5G56540	2cf1a7e2-957e-405c-aa70-4d996fcfea3f	21.1631	5.68268	4.50696	4.70291	6.27055	rna-NM_125037.3	5 primer miss: exon 1 to 1;3 primer miss: exon 2 to 2	No extra exon.	3'extra	New	479	129	38.2841	25.4299	27.8409	37.4451
AT5G56710	9bd9f105-8fe2-467a-b404-579282cc5b81	6	2.4	1.2	0	2.4	rna-NM_125054.3	No miss exon.	3 primer extra: exon 4 to 4	3'extra	New	503	1420	574.135	369.832	198.744	272.288
AT5G57123	57bd27f8-d765-4e94-88fe-e94cc26aac0f	18.4444	10.8082	7.16631	0.117481	0.352442	rna-NM_148144.2	5 primer miss: exon 1 to 1;3 primer miss: exon 2 to 2	5 primer extra: exon 1 to 1;3 primer extra: exon 2 to 2	3'extra	New	622	194	111.534	73.4342	1.16558	3.8663
AT5G57123	b24f9338-2245-43ba-b366-5a76d3012ac9	26.4444	15.5915	10.2415	0.152858	0.458574	rna-NM_148144.2	5 primer miss: exon 1 to 1;3 primer miss: exon 2 to 2	5 primer extra: exon 1 to 1;3 primer extra: exon 2 to 2	3'extra	New	665	194	111.534	73.4342	1.16558	3.8663
AT5G57123	57bd27f8-d765-4e94-88fe-e94cc26aac0f	18.4444	10.8082	7.16631	0.117481	0.352442	rna-NM_148144.2	5 primer miss: exon 1 to 1;3 primer miss: exon 2 to 2	5 primer extra: exon 1 to 1;3 primer extra: exon 2 to 2	3'extra	New	622	194	111.534	73.4342	1.16558	3.8663
AT5G57123	b24f9338-2245-43ba-b366-5a76d3012ac9	26.4444	15.5915	10.2415	0.152858	0.458574	rna-NM_148144.2	5 primer miss: exon 1 to 1;3 primer miss: exon 2 to 2	5 primer extra: exon 1 to 1;3 primer extra: exon 2 to 2	3'extra	New	665	194	111.534	73.4342	1.16558	3.8663
AT5G57123	57bd27f8-d765-4e94-88fe-e94cc26aac0f	18.4444	10.8082	7.16631	0.117481	0.352442	rna-NM_148144.2	5 primer miss: exon 1 to 1;3 primer miss: exon 2 to 2	5 primer extra: exon 1 to 4;3 primer extra: exon 2 to 5	3'extra	New	622	194	111.534	73.4342	1.16558	3.8663
AT5G57560	e953c029-089d-4ff9-b2e2-d54fa82103d9	23.2833	3.05594	3.20146	9.16781	7.85812	rna-NM_125137.4	5 primer miss: exon 1 to 1;3 primer miss: exon 2 to 2	5 primer extra: exon 1 to 1;3 primer extra: exon 2 to 2	3'extra	New	638	933	153.07	129.567	358.356	289.007
AT5G58550	f12d3390-d262-47d4-a490-84ec36c69e0d	6	0	1.2	2.4	2.4	rna-NM_125241.5	No miss exon.	3 primer extra: exon 5 to 5	3'extra	New	5226	14	3	2.2	4.4	2.4
AT5G58930	429bc429-df0f-4253-994d-e6427c1a4ccd	22.2	8.35765	5.48471	4.17882	4.17882	rna-NM_125283.4	5 primer miss: exon 1 to 1;3 primer miss: exon 2 to 2	5 primer extra: exon 1 to 1;3 primer extra: exon 2 to 2	3'extra	New	1807	96	34.8378	23.6277	17.9167	17.6178
AT5G58930	88562bff-5a28-47fa-b640-cc0431b687f7	22.2	8.35765	5.48471	4.17882	4.17882	rna-NM_125283.4	5 primer miss: exon 1 to 1;3 primer miss: exon 2 to 2	5 primer extra: exon 1 to 1;3 primer extra: exon 2 to 2	3'extra	New	1188	96	34.8378	23.6277	17.9167	17.6178
AT5G58930	9559b3c9-8a90-4644-b52e-d50eb1590138	22.2	8.35765	5.48471	4.17882	4.17882	rna-NM_125283.4	5 primer miss: exon 1 to 1;3 primer miss: exon 2 to 2	5 primer extra: exon 1 to 1;3 primer extra: exon 2 to 2	3'extra	New	1649	96	34.8378	23.6277	17.9167	17.6178
AT5G59845	2ed038f6-2223-4a1e-930f-041e88fac1fe	131.95	71.4927	58.0579	0.959634	1.43945	rna-NM_125377.4	5 primer miss: exon 1 to 1;3 primer miss: exon 2 to 2	5 primer extra: exon 1 to 2;3 primer extra: exon 2 to 3	3'extra	New	444	314	168.202	139.508	1.91563	2.87345
AT5G59845	2ed038f6-2223-4a1e-930f-041e88fac1fe	131.95	71.4927	58.0579	0.959634	1.43945	rna-NM_125377.4	No miss exon.	5 primer extra: exon 1 to 1	3'extra	New	501	314	168.202	139.508	1.91563	2.87345
AT5G59845	2ed038f6-2223-4a1e-930f-041e88fac1fe	131.95	71.4927	58.0579	0.959634	1.43945	rna-NM_125377.4	5 primer miss: exon 1 to 1;3 primer miss: exon 2 to 2	5 primer extra: exon 1 to 2;3 primer extra: exon 2 to 3	3'extra	New	501	314	168.202	139.508	1.91563	2.87345
AT5G59845	2ed038f6-2223-4a1e-930f-041e88fac1fe	131.95	71.4927	58.0579	0.959634	1.43945	rna-NM_125377.4	No miss exon.	5 primer extra: exon 1 to 1	3'extra	New	444	314	168.202	139.508	1.91563	2.87345
AT5G60390	931a9190-1dcd-4156-b73a-5e564b404f83	9.79383	3.56139	3.33881	1.03874	1.85489	rna-NM_001345413.1	No miss exon.	3 primer extra: exon 3 to 3	3'extra	New	1435	3216	1087.26	903.116	602.87	582.752
AT5G60390	49ff0ef0-936a-4ca4-ac6f-cd29f4664145	6	4.8	0	0	1.2	rna-NM_125432.4	No miss exon.	3 primer extra: exon 4 to 4	3'extra	New	1472	3216	1087.26	903.116	602.87	582.752
AT5G60390	557979da-c6f6-4345-b9a0-a5bf0660f9fc	7	2.33333	0	2.33333	2.33333	rna-NM_125432.4	No miss exon.	3 primer extra: exon 4 to 4	3'extra	New	1526	3216	1087.26	903.116	602.87	582.752
AT5G61590	ea4bee48-59ec-44ce-b2b3-7624f71a7db2	70.75	12.7695	11.7341	21.3976	24.8488	rna-NM_125552.3	5 primer miss: exon 1 to 1;3 primer miss: exon 2 to 2	5 primer extra: exon 1 to 1;3 primer extra: exon 2 to 2	3'extra	New	385	280	51.2867	44.9912	81.981	99.241
AT5G61590	ea4bee48-59ec-44ce-b2b3-7624f71a7db2	70.75	12.7695	11.7341	21.3976	24.8488	rna-NM_125552.3	5 primer miss: exon 1 to 1;3 primer miss: exon 2 to 2	No extra exon.	3'extra	New	385	280	51.2867	44.9912	81.981	99.241
AT5G61590	cb94c25e-3837-46c4-9db0-10a84275b696	65.25	12.5091	10.8187	18.2565	23.6658	rna-NM_125552.3	5 primer miss: exon 1 to 1;3 primer miss: exon 2 to 2	5 primer extra: exon 1 to 1;3 primer extra: exon 2 to 2	3'extra	New	781	280	51.2867	44.9912	81.981	99.241
AT5G61590	ea4bee48-59ec-44ce-b2b3-7624f71a7db2	70.75	12.7695	11.7341	21.3976	24.8488	rna-NM_125552.3	5 primer miss: exon 1 to 1;3 primer miss: exon 2 to 2	No extra exon.	3'extra	New	822	280	51.2867	44.9912	81.981	99.241
AT5G61590	ea4bee48-59ec-44ce-b2b3-7624f71a7db2	70.75	12.7695	11.7341	21.3976	24.8488	rna-NM_125552.3	3 primer miss: exon 2 to 2	5 primer extra: exon 1 to 1	3'extra	New	385	280	51.2867	44.9912	81.981	99.241
AT5G61590	ea4bee48-59ec-44ce-b2b3-7624f71a7db2	70.75	12.7695	11.7341	21.3976	24.8488	rna-NM_125552.3	5 primer miss: exon 1 to 1;3 primer miss: exon 2 to 2	5 primer extra: exon 1 to 1;3 primer extra: exon 2 to 2	3'extra	New	822	280	51.2867	44.9912	81.981	99.241
AT5G61590	ea4bee48-59ec-44ce-b2b3-7624f71a7db2	70.75	12.7695	11.7341	21.3976	24.8488	rna-NM_125552.3	3 primer miss: exon 2 to 2	5 primer extra: exon 1 to 1	3'extra	New	822	280	51.2867	44.9912	81.981	99.241
AT5G62070	c937d7cd-9fab-4bc1-bf7f-4e3c81776b11	38.9333	16.8867	11.2578	5.15984	5.62892	rna-NM_125600.3	No miss exon.	5 primer extra: exon 1 to 1	3'extra	New	1495	90	39.5938	25.0412	10.5521	14.8129
AT5G62070	c937d7cd-9fab-4bc1-bf7f-4e3c81776b11	38.9333	16.8867	11.2578	5.15984	5.62892	rna-NM_125600.3	5 primer miss: exon 1 to 1;3 primer miss: exon 2 to 2	5 primer extra: exon 1 to 12;3 primer extra: exon 2 to 13	3'extra	New	1495	90	39.5938	25.0412	10.5521	14.8129
AT5G62220	9d663325-ddfc-4bea-804d-e31712507710	29	11.3929	4.66071	7.76786	5.17857	rna-NM_125616.2	5 primer miss: exon 1 to 1;3 primer miss: exon 2 to 2	5 primer extra: exon 1 to 1;3 primer extra: exon 2 to 2	3'extra	New	1710	67	26.3626	10.994	16.98	12.6634
AT5G62350	f6ddddd3-c9e7-4041-9635-020633848fe1	12.1472	3.60412	2.80321	2.66972	3.07018	rna-NM_125629.3	5 primer miss: exon 1 to 1;3 primer miss: exon 2 to 2	5 primer extra: exon 1 to 1;3 primer extra: exon 2 to 2	3'extra	New	814	906	252.832	235.098	202.344	202.726
AT5G62350	84ba67fd-17ac-46be-8159-714ec8774a28	7.89722	2.71872	1.55355	2.0714	1.55355	rna-NM_125629.3	5 primer miss: exon 1 to 1;3 primer miss: exon 2 to 2	5 primer extra: exon 1 to 1;3 primer extra: exon 2 to 2	3'extra	New	806	906	252.832	235.098	202.344	202.726
AT5G62350	87e9f885-1cdb-4634-9df5-990099905b02	137.483	38.6331	36.2752	30.6525	31.9222	rna-NM_125629.3	5 primer miss: exon 1 to 1;3 primer miss: exon 2 to 2	No extra exon.	3'extra	New	854	906	252.832	235.098	202.344	202.726
AT5G62350	87e9f885-1cdb-4634-9df5-990099905b02	137.483	38.6331	36.2752	30.6525	31.9222	rna-NM_125629.3	5 primer miss: exon 1 to 1;3 primer miss: exon 2 to 2	5 primer extra: exon 1 to 9;3 primer extra: exon 2 to 10	3'extra	New	854	906	252.832	235.098	202.344	202.726
AT5G62470	0741eab7-4750-4fe7-b94e-5c25da9fd8b7	5	1.66667	1.66667	1.25	0.416667	rna-NM_180917.1	No miss exon.	3 primer extra: exon 4 to 4	3'extra	New	1399	113	42.3896	37.0488	18.767	11.7946
AT5G62700	dbdf949f-d0e5-43b7-baa6-a0e1e6de295d	5.5	0.916667	4.58333	0	0	rna-NM_125665.4	No miss exon.	3 primer extra: exon 4 to 4	3'extra	New	1657	1033	409.575	315.827	148.715	137.383
AT5G63370	89ef05e6-a932-4e33-ba41-900821ea9463	9.37692	3.25725	2.86243	1.57927	1.67798	rna-NM_125732.3	5 primer miss: exon 1 to 1;3 primer miss: exon 2 to 2	5 primer extra: exon 1 to 1;3 primer extra: exon 2 to 2	3'extra	New	1468	186	56.7577	56.534	30.921	39.7873
AT5G63790	ba4cdef8-42fd-4904-9dd8-0783118d3678	11.65	4.4617	4.4617	1.73511	0.991489	rna-NM_125774.3	3 primer miss: exon 3 to 3	3 primer extra: exon 3 to 3	3'extra	New	1064	219	83.2714	61.0437	45.8582	28.8267
AT5G64040	bb4baa0e-8d57-4296-b689-1dbb46d299f4	7	3.5	0	0	3.5	rna-NM_125800.5	No miss exon.	3 primer extra: exon 4 to 4	3'extra	New	689	3929	643.749	482.294	1275.89	1492.07
AT5G64040	6ae19699-3422-4541-921f-7b0da079e154	8	1.14286	0	1.14286	5.71429	rna-NM_125800.5	No miss exon.	3 primer extra: exon 4 to 4	3'extra	New	620	3929	643.749	482.294	1275.89	1492.07
AT5G64040	842f316c-4e6e-4130-b4c8-0aaf2eba9e24	5	2.5	0	1.25	1.25	rna-NM_125800.5	No miss exon.	3 primer extra: exon 4 to 4	3'extra	New	601	3929	643.749	482.294	1275.89	1492.07
AT5G64040	24101265-0181-4079-b246-f78fcdb4035b	17	6.375	1.0625	3.1875	6.375	rna-NM_125800.5	No miss exon.	3 primer extra: exon 4 to 4	3'extra	New	697	3929	643.749	482.294	1275.89	1492.07
AT5G64260	3e2129ec-5902-44dc-b920-bfade1cdca45	13.031	4.55452	3.5424	1.7712	3.16286	rna-NM_125822.3	5 primer miss: exon 1 to 1;3 primer miss: exon 2 to 2	5 primer extra: exon 1 to 1;3 primer extra: exon 2 to 2	3'extra	New	1113	786	250.054	202.966	160.238	170.742
AT5G64270	344691b6-d823-4b8b-aab7-1cd6858ba81a	6.85	1.1913	0.893478	1.48913	3.27609	rna-NM_125823.3	3 primer miss: exon 3 to 3	3 primer extra: exon 3 to 3	3'extra	New	4026	104	28.2495	22.2637	25.7938	27.693
AT5G64270	8a95eb22-aa8b-4ab2-b516-04323141d030	64.85	16.7355	15.3409	18.8274	13.9462	rna-NM_125823.3	3 primer miss: exon 3 to 3	No extra exon.	3'extra	New	4167	104	28.2495	22.2637	25.7938	27.693
AT5G64270	8a95eb22-aa8b-4ab2-b516-04323141d030	64.85	16.7355	15.3409	18.8274	13.9462	rna-NM_125823.3	5 primer miss: exon 1 to 2;3 primer miss: exon 2 to 3	5 primer extra: exon 1 to 10;3 primer extra: exon 2 to 11	3'extra	New	4167	104	28.2495	22.2637	25.7938	27.693
AT5G64310	7d10c7c0-f6e0-4a71-b105-52f8c8d10083	8.18651	3.59057	2.01072	1.72348	0.861738	rna-NM_125827.3	5 primer miss: exon 1 to 1;3 primer miss: exon 2 to 2	No extra exon.	3'extra	New	621	989	354.206	307.752	197.601	120.442
AT5G64310	7d10c7c0-f6e0-4a71-b105-52f8c8d10083	8.18651	3.59057	2.01072	1.72348	0.861738	rna-NM_125827.3	5 primer miss: exon 1 to 1;3 primer miss: exon 2 to 2	5 primer extra: exon 1 to 1;3 primer extra: exon 2 to 2	3'extra	New	621	989	354.206	307.752	197.601	120.442
AT5G64430	9f5eba01-0765-4b6a-a83d-a34b9381e138	7	0	2.33333	2.33333	2.33333	rna-NM_125839.4	5 primer miss: exon 1 to 1;3 primer miss: exon 2 to 2	5 primer extra: exon 1 to 1;3 primer extra: exon 2 to 2	3'extra	New	1737	71	15	13.3333	26.3333	12.3333
AT5G64480	7a675ab1-c17a-443d-97b1-944f3667b799	12.1079	5.69785	3.56116	1.42446	1.42446	rna-NM_001345632.1	5 primer miss: exon 1 to 1;3 primer miss: exon 2 to 2	5 primer extra: exon 1 to 1;3 primer extra: exon 2 to 2	3'extra	New	803	27	13.3877	9.8517	1.42446	2.3361
AT5G64480	7a675ab1-c17a-443d-97b1-944f3667b799	12.1079	5.69785	3.56116	1.42446	1.42446	rna-NM_001345632.1	5 primer miss: exon 1 to 1;3 primer miss: exon 2 to 2	No extra exon.	3'extra	New	803	27	13.3877	9.8517	1.42446	2.3361
AT5G65310	3aa4db22-40d0-41af-a0cd-60f6f38a030b	105.75	31.9574	18.0124	25.8565	29.9238	rna-NM_125929.3	No miss exon.	5 primer extra: exon 1 to 1	3'extra	New	1938	382	112.047	71.5471	90.2682	106.138
AT5G65310	759a070e-9785-4ee1-94ca-ffc8021b034f	8	2.42857	2.14286	1.57143	1.85714	rna-NM_125929.3	No miss exon.	3 primer extra: exon 4 to 4	3'extra	New	1434	382	112.047	71.5471	90.2682	106.138
AT5G65310	3aa4db22-40d0-41af-a0cd-60f6f38a030b	105.75	31.9574	18.0124	25.8565	29.9238	rna-NM_001037074.2	5 primer miss: exon 1 to 1;3 primer miss: exon 2 to 2	5 primer extra: exon 1 to 2;3 primer extra: exon 2 to 3	3'extra	New	1938	382	112.047	71.5471	90.2682	106.138
AT5G65310	b1bb6c80-da9d-4343-b02b-4cdc846dd30e	105.75	31.9574	18.0124	25.8565	29.9238	rna-NM_125929.3	No miss exon.	5 primer extra: exon 1 to 1	3'extra	New	1807	382	112.047	71.5471	90.2682	106.138
AT5G65310	b1bb6c80-da9d-4343-b02b-4cdc846dd30e	105.75	31.9574	18.0124	25.8565	29.9238	rna-NM_001037074.2	5 primer miss: exon 1 to 1;3 primer miss: exon 2 to 2	5 primer extra: exon 1 to 4;3 primer extra: exon 2 to 5	3'extra	New	1807	382	112.047	71.5471	90.2682	106.138
AT5G65310	5cc04cc1-82b2-479d-9ddc-52aed3872747	9	2.57143	2.28571	1.71429	2.42857	rna-NM_001037074.2	5 primer miss: exon 1 to 1;3 primer miss: exon 2 to 2	5 primer extra: exon 1 to 1;3 primer extra: exon 2 to 2	3'extra	New	998	382	112.047	71.5471	90.2682	106.138
AT5G65360	0c367eb1-7559-4463-bec7-6097e302445d	408.833	176.428	128.448	46.9808	56.9768	rna-NM_125934.2	5 primer miss: exon 1 to 1;3 primer miss: exon 2 to 2	5 primer extra: exon 1 to 1;3 primer extra: exon 2 to 2	3'extra	New	606	833	358.972	259.486	95.619	115.923
AT5G65410	ec91bd07-afe8-480b-93ca-51e7e434ec86	12.1667	3.40667	4.86667	2.43333	1.46	rna-NM_125939.3	5 primer miss: exon 1 to 1;3 primer miss: exon 2 to 2	No extra exon.	3'extra	New	1233	84	28.8838	22.3729	15.3521	16.3913
AT5G65410	ec91bd07-afe8-480b-93ca-51e7e434ec86	12.1667	3.40667	4.86667	2.43333	1.46	rna-NM_125939.3	5 primer miss: exon 1 to 1;3 primer miss: exon 2 to 2	5 primer extra: exon 1 to 2;3 primer extra: exon 2 to 3	3'extra	New	1233	84	28.8838	22.3729	15.3521	16.3913
AT5G65820	49d6c515-a921-4a6e-8785-a4d92fb0e5e6	5	1.25	1.25	2.5	0	rna-NM_125979.1	No miss exon.	5 primer extra: exon 1 to 6;3 primer extra: exon 2 to 7	3'extra	New	3169	8	1.25	1.25	2.5	0
AT5G66190	286c6bf6-5398-43e4-a794-4f752274656b	8.18765	1.31183	2.71414	2.08084	2.08084	rna-NM_001085336.1	5 primer miss: exon 1 to 8;3 primer miss: exon 2 to 9	5 primer extra: exon 1 to 3;3 primer extra: exon 2 to 4	3'extra	New	1005	1212	248.957	244.58	331.219	365.243
AT5G66570	e3816bd3-7608-4f97-a791-6645b835eba1	9.83305	1.48557	1.55631	2.72354	4.06763	rna-NM_126055.4	5 primer miss: exon 1 to 2;3 primer miss: exon 2 to 3	5 primer extra: exon 1 to 1;3 primer extra: exon 2 to 2	3'extra	New	661	6883	1133.18	756.375	2240.49	2735.95
AT5G66570	9c0679eb-a0ee-4e96-bedc-5c1b61b55901	1108.02	183.934	110.156	372.117	441.815	rna-NM_126055.4	No miss exon.	5 primer extra: exon 1 to 1	3'extra	New	1087	6883	1133.18	756.375	2240.49	2735.95
AT5G66570	9c0679eb-a0ee-4e96-bedc-5c1b61b55901	1108.02	183.934	110.156	372.117	441.815	rna-NM_126055.4	5 primer miss: exon 1 to 2;3 primer miss: exon 2 to 3	5 primer extra: exon 1 to 7;3 primer extra: exon 2 to 8	3'extra	New	1087	6883	1133.18	756.375	2240.49	2735.95
AT5G66570	28c376aa-1cf0-485e-a576-b27bfab8673f	14.031	2.15862	2.50679	3.76018	5.60545	rna-NM_126055.4	3 primer miss: exon 3 to 3	3 primer extra: exon 3 to 3	3'extra	New	1062	6883	1133.18	756.375	2240.49	2735.95
AT5G66570	eb83edaa-6d59-4044-a17e-8ce14862964c	1107.52	183.851	110.106	371.949	441.615	rna-NM_126055.4	No miss exon.	5 primer extra: exon 1 to 1	3'extra	New	1076	6883	1133.18	756.375	2240.49	2735.95
AT5G66570	eb83edaa-6d59-4044-a17e-8ce14862964c	1107.52	183.851	110.106	371.949	441.615	rna-NM_126055.4	5 primer miss: exon 1 to 2;3 primer miss: exon 2 to 3	5 primer extra: exon 1 to 19;3 primer extra: exon 2 to 20	3'extra	New	2825	6883	1133.18	756.375	2240.49	2735.95
AT5G66570	eb83edaa-6d59-4044-a17e-8ce14862964c	1107.52	183.851	110.106	371.949	441.615	rna-NM_126055.4	5 primer miss: exon 1 to 2;3 primer miss: exon 2 to 3	5 primer extra: exon 1 to 19;3 primer extra: exon 2 to 20	3'extra	New	1076	6883	1133.18	756.375	2240.49	2735.95
AT5G66570	eb83edaa-6d59-4044-a17e-8ce14862964c	1107.52	183.851	110.106	371.949	441.615	rna-NM_126055.4	No miss exon.	5 primer extra: exon 1 to 1	3'extra	New	2825	6883	1133.18	756.375	2240.49	2735.95
AT5G66570	dae87f60-b3be-4c78-9f8c-9730e7205180	8.34446	1.28927	1.03858	2.32785	3.68875	rna-NM_126055.4	3 primer miss: exon 2 to 3	3 primer extra: exon 2 to 3	3'extra	New	942	6883	1133.18	756.375	2240.49	2735.95
AT5G66570	eb83edaa-6d59-4044-a17e-8ce14862964c	1107.52	183.851	110.106	371.949	441.615	rna-NM_126055.4	5 primer miss: exon 1 to 2;3 primer miss: exon 2 to 3	5 primer extra: exon 1 to 2;3 primer extra: exon 2 to 3	3'extra	New	1076	6883	1133.18	756.375	2240.49	2735.95
AT5G66570	eb83edaa-6d59-4044-a17e-8ce14862964c	1107.52	183.851	110.106	371.949	441.615	rna-NM_126055.4	5 primer miss: exon 1 to 2;3 primer miss: exon 2 to 3	5 primer extra: exon 1 to 2;3 primer extra: exon 2 to 3	3'extra	New	2825	6883	1133.18	756.375	2240.49	2735.95
AT5G66580	4f82f166-c3f6-4746-9fd8-b24a02aa1f35	13.1156	5.8794	3.16583	1.58291	2.48744	rna-NM_126056.4	5 primer miss: exon 1 to 1;3 primer miss: exon 2 to 2	No extra exon.	3'extra	New	749	84	40.2816	17.6477	10.0169	15.5538
AT5G66580	4f82f166-c3f6-4746-9fd8-b24a02aa1f35	13.1156	5.8794	3.16583	1.58291	2.48744	rna-NM_126056.4	5 primer miss: exon 1 to 1;3 primer miss: exon 2 to 2	5 primer extra: exon 1 to 11;3 primer extra: exon 2 to 12	3'extra	New	749	84	40.2816	17.6477	10.0169	15.5538
AT5G66580	4f82f166-c3f6-4746-9fd8-b24a02aa1f35	13.1156	5.8794	3.16583	1.58291	2.48744	rna-NM_126056.4	5 primer miss: exon 1 to 1;3 primer miss: exon 2 to 2	5 primer extra: exon 1 to 11;3 primer extra: exon 2 to 12	3'extra	New	1739	84	40.2816	17.6477	10.0169	15.5538
AT5G66580	4f82f166-c3f6-4746-9fd8-b24a02aa1f35	13.1156	5.8794	3.16583	1.58291	2.48744	rna-NM_126056.4	5 primer miss: exon 1 to 1;3 primer miss: exon 2 to 2	5 primer extra: exon 1 to 5;3 primer extra: exon 2 to 6	3'extra	New	1739	84	40.2816	17.6477	10.0169	15.5538
AT5G66580	4f82f166-c3f6-4746-9fd8-b24a02aa1f35	13.1156	5.8794	3.16583	1.58291	2.48744	rna-NM_126056.4	5 primer miss: exon 1 to 1;3 primer miss: exon 2 to 2	5 primer extra: exon 1 to 3;3 primer extra: exon 2 to 4	3'extra	New	749	84	40.2816	17.6477	10.0169	15.5538
AT5G66580	4f82f166-c3f6-4746-9fd8-b24a02aa1f35	13.1156	5.8794	3.16583	1.58291	2.48744	rna-NM_126056.4	5 primer miss: exon 1 to 1;3 primer miss: exon 2 to 2	No extra exon.	3'extra	New	1739	84	40.2816	17.6477	10.0169	15.5538
AT5G66580	4f82f166-c3f6-4746-9fd8-b24a02aa1f35	13.1156	5.8794	3.16583	1.58291	2.48744	rna-NM_126056.4	5 primer miss: exon 1 to 1;3 primer miss: exon 2 to 2	5 primer extra: exon 1 to 3;3 primer extra: exon 2 to 4	3'extra	New	1739	84	40.2816	17.6477	10.0169	15.5538
AT5G66580	4f82f166-c3f6-4746-9fd8-b24a02aa1f35	13.1156	5.8794	3.16583	1.58291	2.48744	rna-NM_126056.4	5 primer miss: exon 1 to 1;3 primer miss: exon 2 to 2	5 primer extra: exon 1 to 5;3 primer extra: exon 2 to 6	3'extra	New	749	84	40.2816	17.6477	10.0169	15.5538
AT5G67250	9e9be2b1-3834-48a9-8df3-6f2374840ae1	47	15.837	12.2609	9.70652	9.19565	rna-NM_126125.3	5 primer miss: exon 1 to 1;3 primer miss: exon 2 to 2	5 primer extra: exon 1 to 1;3 primer extra: exon 2 to 2	3'extra	New	1568	106	35.5036	28.5561	22.0684	19.8718
AT5G67260	e6e6dd43-2449-400a-803b-e848819d1232	65.4333	22.2958	25.204	10.1785	7.75506	rna-NM_126126.3	No miss exon.	5 primer extra: exon 1 to 1	3'extra	New	870	148	44.9501	53.8902	23.3697	16.79
AT5G67260	e6e6dd43-2449-400a-803b-e848819d1232	65.4333	22.2958	25.204	10.1785	7.75506	rna-NM_126126.3	5 primer miss: exon 1 to 3;3 primer miss: exon 2 to 4	5 primer extra: exon 1 to 2;3 primer extra: exon 2 to 3	3'extra	New	870	148	44.9501	53.8902	23.3697	16.79
AT5G67510	1e1223ad-93d4-4fab-b2af-9d9f96b5b04d	273.667	109.266	83.7039	36.0879	44.6087	rna-NM_126151.2	5 primer miss: exon 1 to 1;3 primer miss: exon 2 to 2	5 primer extra: exon 1 to 1;3 primer extra: exon 2 to 2	3'extra	New	565	565	224.989	173.591	73.0701	91.3501
AT1G01090	09155f4b-8206-41b5-87c1-c929b4a7fa4e	15.0833	3.93478	7.86957	1.63949	1.63949	rna-NM_099991.4	3 primer miss: exon 3 to 3	No extra exon.	3'missing	New	1700	288	77.7368	97.5579	63.4849	45.2204
AT1G01100	3a49cb17-93c4-4e15-bd24-8cb2bc24e992	30.4545	15.7912	10.1515	2.25589	2.25589	rna-NM_179238.4	3 primer miss: exon 4 to 4	No extra exon.	3'missing	New	613	2816	1120.04	853.489	425.558	406.914
AT1G01110	513cbde4-287a-4e8d-9a52-727eb5649042	5.21071	2.84221	1.89481	0.473701	0	rna-NM_001123732.2	3 primer miss: exon 5 to 5	No extra exon.	3'missing	New	1884	43	21.2569	18.8503	2.89284	0
AT1G01130	bf8253a8-cfff-43b5-b270-2402ec122b98	6.5	2.6	1.3	0.866667	1.73333	rna-NM_099995.2	5 primer miss: exon 1 to 2;3 primer miss: exon 2 to 3	No extra exon.	3'missing	New	517	47	17.8179	13.4538	4.41795	8.31026
AT1G01130	11dab4c7-b3b9-4e66-8d89-1fb3b17e5abc	20	8.71795	6.15385	2.05128	3.07692	rna-NM_099995.2	5 primer miss: exon 1 to 2;3 primer miss: exon 2 to 3	No extra exon.	3'missing	New	273	47	17.8179	13.4538	4.41795	8.31026
AT1G01130	8c145496-7873-4d42-8157-f0a39bd942cd	17.5	6.5	6	1.5	3.5	rna-NM_099995.2	5 primer miss: exon 1 to 2;3 primer miss: exon 2 to 3	No extra exon.	3'missing	New	233	47	17.8179	13.4538	4.41795	8.31026
AT1G01180	cef188d9-b630-452f-9a4c-009a6bb8025d	5.66667	0.566667	0	1.7	3.4	rna-NM_100000.3	5 primer miss: exon 1 to 1;3 primer miss: exon 2 to 2	No extra exon.	3'missing	New	1160	20	1.58547	0	5.30085	13.1137
AT1G01180	1b3cd37c-d6a0-44d8-b4b0-3b079d02e967	8.16667	0.544444	0	2.17778	5.44444	rna-NM_100000.3	5 primer miss: exon 1 to 1;3 primer miss: exon 2 to 2	No extra exon.	3'missing	New	1949	20	1.58547	0	5.30085	13.1137
AT1G01180	74a96fef-52bc-411b-a466-aad8a35adcdf	6.16667	0.474359	0	1.42308	4.26923	rna-NM_100000.3	5 primer miss: exon 1 to 1;3 primer miss: exon 2 to 2	No extra exon.	3'missing	New	1170	20	1.58547	0	5.30085	13.1137
AT1G01240	c5ae2c1c-cf3c-4cf6-b645-f0b463c68983	13.25	2.36607	2.36607	4.73214	3.78571	rna-NM_100007.3	3 primer miss: exon 3 to 3	No extra exon.	3'missing	New	1291	48	8.07844	9.2348	17.3132	13.3735
AT1G01240	74d7f5f6-17c4-40b8-a391-8a3036b4ad36	7.75	1.29167	1.29167	2.58333	2.58333	rna-NM_001331263.1	3 primer miss: exon 4 to 4	No extra exon.	3'missing	New	1412	48	8.07844	9.2348	17.3132	13.3735
AT1G01240	7028bcf7-5581-43f4-bdd5-d85ce4f9e9a3	14.75	2.37903	2.85484	5.23387	4.28226	rna-NM_100007.3	3 primer miss: exon 3 to 3	No extra exon.	3'missing	New	1291	48	8.07844	9.2348	17.3132	13.3735
AT1G01240	e7033e0c-a56f-4e03-85e1-2e4a56eec89a	12.25	2.04167	2.72222	4.76389	2.72222	rna-NM_202007.2	5 primer miss: exon 1 to 1;3 primer miss: exon 2 to 2	No extra exon.	3'missing	New	1993	48	8.07844	9.2348	17.3132	13.3735
AT1G01260	05021df5-e456-4e06-928b-787bdfcefadc	8.70238	1.6317	1.6317	1.6317	3.80729	rna-NM_001197954.2	3 primer miss: exon 3 to 3	No extra exon.	3'missing	New	2423	44	11.0401	11.5386	7.77705	13.6443
AT1G01260	9456f8fb-0e25-4e26-95fb-5357c3795da6	11.5357	3.00932	3.51087	2.00621	3.00932	rna-NM_100009.3	5 primer miss: exon 1 to 1;3 primer miss: exon 2 to 2	No extra exon.	3'missing	New	2519	44	11.0401	11.5386	7.77705	13.6443
AT1G01260	8f7528e6-359b-4bf0-b6d2-cb046fd731ca	13.0357	3.25893	3.72449	2.79337	3.25893	rna-NM_100009.3	5 primer miss: exon 1 to 1;3 primer miss: exon 2 to 2	No extra exon.	3'missing	New	2564	44	11.0401	11.5386	7.77705	13.6443
AT1G01260	00ae014d-3e84-472e-aece-8942c08288b1	9.86905	3.14015	2.24297	1.34578	3.14015	rna-NM_100009.3	5 primer miss: exon 1 to 1;3 primer miss: exon 2 to 2	No extra exon.	3'missing	New	2538	44	11.0401	11.5386	7.77705	13.6443
AT1G01280	4fdc0ae6-a627-4dcc-8906-9dde0c1d8ce2	7.58333	4.82576	2.75758	0	0	rna-NM_100010.3	5 primer miss: exon 1 to 1;3 primer miss: exon 2 to 2	No extra exon.	3'missing	New	1686	71	45.2444	23.7556	0	0
AT1G01300	4973d91e-b9d3-4361-b5de-f8f1be5c3014	50.2	17.9286	19.405	7.38235	5.48403	rna-NM_100012.3	5 primer miss: exon 1 to 1;3 primer miss: exon 2 to 2	No extra exon.	3'missing	New	1716	296	102.706	116.852	44.0309	30.4105
AT1G01300	ae42e3f3-58ae-446a-9994-514ae8c7f95b	68.8667	23.5463	28.1037	9.87426	7.3424	rna-NM_100012.3	5 primer miss: exon 1 to 1;3 primer miss: exon 2 to 2	No extra exon.	3'missing	New	1788	296	102.706	116.852	44.0309	30.4105
AT1G01300	0ce55e2d-6217-42b1-aaaf-5e05249f4fc7	50.3667	17.804	19.6781	7.96496	4.91953	rna-NM_100012.3	5 primer miss: exon 1 to 1;3 primer miss: exon 2 to 2	No extra exon.	3'missing	New	1752	296	102.706	116.852	44.0309	30.4105
AT1G01300	af4f975b-dbed-4cf1-8e97-2381588c2e11	48.3667	17.1691	18.4254	7.53766	5.23449	rna-NM_100012.3	5 primer miss: exon 1 to 1;3 primer miss: exon 2 to 2	No extra exon.	3'missing	New	1713	296	102.706	116.852	44.0309	30.4105
AT1G01300	cce52dae-bfe6-4fd2-a449-763db55c97d8	65.8667	22.5269	26.9343	9.54944	6.85601	rna-NM_100012.3	5 primer miss: exon 1 to 1;3 primer miss: exon 2 to 2	No extra exon.	3'missing	New	1729	296	102.706	116.852	44.0309	30.4105
AT1G01310	031098a8-263a-4e90-af5a-53d5544c7fc3	6.55238	3.02418	3.52821	0	0	rna-NM_100013.2	5 primer miss: exon 1 to 1;3 primer miss: exon 2 to 2	No extra exon.	3'missing	New	1035	27	12.9802	14.0198	0	0
AT1G01310	ef4d6c25-1b7f-428e-af82-6e4becc04107	7.46905	3.73452	3.73452	0	0	rna-NM_100013.2	5 primer miss: exon 1 to 1;3 primer miss: exon 2 to 2	No extra exon.	3'missing	New	1025	27	12.9802	14.0198	0	0
AT1G01360	01ad5018-50fd-4a37-b398-f31aea153c33	9.16667	2.82051	1.41026	2.11538	2.82051	rna-NM_100018.5	5 primer miss: exon 1 to 2;3 primer miss: exon 2 to 3	No extra exon.	3'missing	New	1088	82	38.3836	18.1549	10.6514	14.8102
AT1G01430	7e4e7c38-9d8a-4ef4-beb4-be5c742608e9	6.66667	1.17647	1.17647	2.35294	1.96078	rna-NM_100025.3	3 primer miss: exon 3 to 3	No extra exon.	3'missing	New	1640	87	13.7698	19.4067	29.2665	24.5571
AT1G01550	5cf4194c-e2cd-4549-a165-a6921943573e	17.5137	7.43947	2.47982	2.32483	5.26962	rna-NM_001035852.3	5 primer miss: exon 1 to 2;3 primer miss: exon 2 to 3	No extra exon.	3'missing	New	2007	532	205.099	115.22	94.9769	116.704
AT1G01550	71cc3913-c4cf-47b7-b80a-b2ebf6c3e055	23.4804	9.27855	4.5446	3.78716	5.8701	rna-NM_001035852.3	5 primer miss: exon 1 to 2;3 primer miss: exon 2 to 3	No extra exon.	3'missing	New	1267	532	205.099	115.22	94.9769	116.704
AT1G01550	43368dc6-afd7-4517-834b-f9df86249b17	20.6804	8.33888	3.50233	2.66844	6.17077	rna-NM_001035852.3	5 primer miss: exon 1 to 2;3 primer miss: exon 2 to 3	No extra exon.	3'missing	New	1984	532	205.099	115.22	94.9769	116.704
AT1G01550	4ffd3e1f-bb9f-49e8-a7cd-a8262559fd0c	15.9804	6.89064	2.49236	2.34575	4.25167	rna-NM_001035852.3	5 primer miss: exon 1 to 2;3 primer miss: exon 2 to 3	No extra exon.	3'missing	New	1245	532	205.099	115.22	94.9769	116.704
AT1G01550	cc61a227-24e9-486b-b98d-d2319bdc8529	27.5471	11.8605	4.59118	3.82598	7.26937	rna-NM_001035852.3	5 primer miss: exon 1 to 2;3 primer miss: exon 2 to 3	No extra exon.	3'missing	New	1957	532	205.099	115.22	94.9769	116.704
AT1G01550	a4616178-e9b0-4ddf-bc72-b8e1a2983ec5	16.3471	7.23044	2.20057	2.35775	4.55832	rna-NM_001035852.3	5 primer miss: exon 1 to 2;3 primer miss: exon 2 to 3	No extra exon.	3'missing	New	2065	532	205.099	115.22	94.9769	116.704
AT1G01550	ed518a8e-ec4d-43d5-a1bb-eaf46813c7d9	6.97208	3.27261	0.996011	0.853724	1.84973	rna-NM_100037.4	3 primer miss: exon 3 to 4	No extra exon.	3'missing	New	1918	532	205.099	115.22	94.9769	116.704
AT1G01560	b152a86a-93c9-405e-b8ff-d79b10232438	5	2.5	2.5	0	0	rna-NM_100038.4	5 primer miss: exon 1 to 1;3 primer miss: exon 4 to 4	No extra exon.	3'missing	New	1541	58	28.4304	25.1554	1.61429	1.8
AT1G01600	06476052-e1a9-46fe-98d5-43f09f6f5c3f	30.8333	13.548	17.2854	0	0	rna-NM_100042.4	5 primer miss: exon 1 to 1;3 primer miss: exon 2 to 2	No extra exon.	3'missing	New	1555	218	109.565	101.449	3.32381	1.6619
AT1G01600	1e88dd2e-a98a-4665-82f6-3e6ee0bbab1a	5.33333	3.13725	2.19608	0	0	rna-NM_100042.4	5 primer miss: exon 1 to 1;3 primer miss: exon 2 to 2	No extra exon.	3'missing	New	1999	218	109.565	101.449	3.32381	1.6619
AT1G01600	e9d4c39b-0b20-499c-a424-0ce7178836a0	5.33333	3.13725	2.19608	0	0	rna-NM_100042.4	5 primer miss: exon 1 to 1;3 primer miss: exon 2 to 2	No extra exon.	3'missing	New	1425	218	109.565	101.449	3.32381	1.6619
AT1G01620	f78e7c5e-3c77-4774-9850-1f4977c33ed0	9.22727	4.96853	1.06469	2.48427	0.70979	rna-NM_100044.5	3 primer miss: exon 3 to 4	No extra exon.	3'missing	New	1190	1430	436.556	368.412	331.104	286.928
AT1G01620	995b5084-9633-48cf-a370-f7ab4acbee73	20.9967	6.86431	6.05675	6.05675	2.01892	rna-NM_100044.5	3 primer miss: exon 4 to 4	No extra exon.	3'missing	New	1167	1430	436.556	368.412	331.104	286.928
AT1G01720	36a46439-05f9-4f04-a561-90a0c070b989	27.2167	9.42115	12.0381	1.57019	4.18718	rna-NM_100054.3	3 primer miss: exon 3 to 3	No extra exon.	3'missing	New	1383	192	82.9765	65.3907	15.4262	28.2065
AT1G01720	72f8e370-0246-440f-a945-b8183399b3d9	13.55	4.51667	6.15909	1.23182	1.64242	rna-NM_100054.3	5 primer miss: exon 1 to 2;3 primer miss: exon 2 to 3	No extra exon.	3'missing	New	1449	192	82.9765	65.3907	15.4262	28.2065
AT1G02000	f4069f13-8c18-4cc6-889b-6ad278a8198b	6.28214	1.99886	2.85552	0.285552	1.14221	rna-NM_100080.4	5 primer miss: exon 1 to 1;3 primer miss: exon 2 to 2	No extra exon.	3'missing	New	1729	46	14.1353	19.3812	3.89437	8.58905
AT1G02000	7649d5df-89da-4795-bdf8-40b0b71b5cef	7.78214	2.77934	3.3352	0.555867	1.11173	rna-NM_100080.4	5 primer miss: exon 1 to 1;3 primer miss: exon 2 to 2	No extra exon.	3'missing	New	1712	46	14.1353	19.3812	3.89437	8.58905
AT1G02000	a2a7f5c3-8e60-45f4-96b2-080222506f94	7.46548	2.29707	3.4456	0.574267	1.14853	rna-NM_100080.4	5 primer miss: exon 1 to 1;3 primer miss: exon 2 to 2	No extra exon.	3'missing	New	1710	46	14.1353	19.3812	3.89437	8.58905
AT1G02000	fe4eca42-c43d-4eed-b07a-e5026102ecff	5.27976	1.13138	2.26276	0.754252	1.13138	rna-NM_100080.4	5 primer miss: exon 1 to 1;3 primer miss: exon 2 to 2	No extra exon.	3'missing	New	1676	46	14.1353	19.3812	3.89437	8.58905
AT1G02000	649abd04-0fe7-40e6-88fb-1ee1a5088a24	5.89881	1.60877	2.68128	0.536255	1.07251	rna-NM_100080.4	5 primer miss: exon 1 to 1;3 primer miss: exon 2 to 2	No extra exon.	3'missing	New	1705	46	14.1353	19.3812	3.89437	8.58905
AT1G02000	67bcb74b-301b-4a12-8762-142e67a29b8c	5.28214	1.76071	2.26378	0.251531	1.00612	rna-NM_100080.4	5 primer miss: exon 1 to 1;3 primer miss: exon 2 to 2	No extra exon.	3'missing	New	1714	46	14.1353	19.3812	3.89437	8.58905
AT1G02090	859d94f2-92e3-4b0d-b038-25c692111b0c	12.5	6.73077	4.80769	0.961538	0	rna-NM_202010.3	3 primer miss: exon 8 to 8	No extra exon.	3'missing	New	1108	114	47.1766	21.4495	21.381	15.993
AT1G02150	3a126ef1-2881-42de-a754-7951cd4f420a	10.4762	1.74603	3.49206	2.2449	2.9932	rna-NM_100095.4	5 primer miss: exon 1 to 1;3 primer miss: exon 2 to 2	No extra exon.	3'missing	New	1839	163	34.4102	41.0881	37.4851	47.0166
AT1G02150	a6e8838b-f9ec-4ac5-a06e-199e1dbbe6a4	10.4762	1.74603	3.49206	2.2449	2.9932	rna-NM_100095.4	5 primer miss: exon 1 to 1;3 primer miss: exon 2 to 2	No extra exon.	3'missing	New	1395	163	34.4102	41.0881	37.4851	47.0166
AT1G02205	23c23b57-a29c-4f9e-bd07-add9164f830f	6.42165	2.78272	3.21083	0.42811	0	rna-NM_001331328.1	5 primer miss: exon 1 to 7;3 primer miss: exon 2 to 8	No extra exon.	3'missing	New	641	772	333.203	374.037	33.8625	15.8975
AT1G02205	eb9a2ea4-133c-44bb-b736-b7dced46dd8b	8.99649	3.25735	4.96358	0.77556	0	rna-NM_001331328.1	5 primer miss: exon 1 to 7;3 primer miss: exon 2 to 8	No extra exon.	3'missing	New	661	772	333.203	374.037	33.8625	15.8975
AT1G02205	db7a63fe-1fb7-45d2-900b-6e25a584281b	8	3.42857	4.57143	0	0	rna-NM_001331328.1	3 primer miss: exon 4 to 8	No extra exon.	3'missing	New	719	772	333.203	374.037	33.8625	15.8975
AT1G02205	f6f7d741-0ae1-4c7b-9fea-fca789c06a18	6.89286	1.53175	4.59524	0.765873	0	rna-NM_100101.4	3 primer miss: exon 10 to 10	No extra exon.	3'missing	New	2059	772	333.203	374.037	33.8625	15.8975
AT1G02370	bdf754b2-3e5b-4b47-99f3-6a711c91be66	5	1.25	0.625	0.625	2.5	rna-NM_100118.5	5 primer miss: exon 1 to 1;3 primer miss: exon 2 to 2	No extra exon.	3'missing	New	1657	34	9.125	11.125	4.125	8.625
AT1G02400	cc010c90-9c64-4d43-a6b7-578c8ca7f513	7.56667	2.8375	1.41875	1.89167	1.41875	rna-NM_001331335.1	5 primer miss: exon 1 to 1;3 primer miss: exon 2 to 2	No extra exon.	3'missing	New	2692	63	21.9883	16.9052	16.2538	7.8527
AT1G02400	e59db685-4459-4286-9dea-e7080d6ed266	6.56667	2.18889	1.31333	1.75111	1.31333	rna-NM_001331335.1	5 primer miss: exon 1 to 1;3 primer miss: exon 2 to 2	No extra exon.	3'missing	New	2678	63	21.9883	16.9052	16.2538	7.8527
AT1G02500	b006b090-c3bc-4d39-820c-0124a34c166c	31.2167	6.41438	9.83539	7.26963	7.69726	rna-NM_100131.3	5 primer miss: exon 1 to 2;3 primer miss: exon 2 to 3	No extra exon.	3'missing	New	1380	678	150.943	188.199	173.273	157.585
AT1G02500	2cac0f60-1b87-4d21-b8ab-e9789e6e2473	54.7167	13.0119	17.6828	11.3437	12.6783	rna-NM_100131.3	5 primer miss: exon 1 to 2;3 primer miss: exon 2 to 3	No extra exon.	3'missing	New	2110	678	150.943	188.199	173.273	157.585
AT1G02640	2ace4e1c-0587-4e69-b947-eab4ce465e39	5.21667	1.8631	1.8631	0.372619	1.11786	rna-NM_100144.3	5 primer miss: exon 1 to 4;3 primer miss: exon 2 to 5	No extra exon.	3'missing	New	1383	70	31.0538	21.6248	7.4877	9.83368
AT1G02780	919c6091-464d-436e-a194-5a36413d4d5a	20	11.5789	3.15789	0	5.26316	rna-NM_100157.4	3 primer miss: exon 4 to 5	No extra exon.	3'missing	New	574	2888	1128.33	831.81	434.054	478.805
AT1G02780	6286e0db-7285-4df8-b9b9-cd104650a44e	9	5.625	2.25	0	1.125	rna-NM_100157.4	3 primer miss: exon 5 to 5	No extra exon.	3'missing	New	646	2888	1128.33	831.81	434.054	478.805
AT1G02790	2d803c66-6729-492f-a954-a3dc552ce33f	5	2.5	2.5	0	0	rna-NM_100158.3	3 primer miss: exon 4 to 4	No extra exon.	3'missing	New	988	940	516.115	408.885	0	0
AT1G02813	249581d2-9d16-49ca-a87b-2b44c775cd19	18.5964	9.55413	9.0423	0	0	rna-NM_100161.2	5 primer miss: exon 1 to 1;3 primer miss: exon 2 to 2	No extra exon.	3'missing	New	643	154	79.7935	73.2065	0	0
AT1G02813	a82558fd-46be-46c5-b336-b2bf00d027b2	20.8631	10.9904	9.87271	0	0	rna-NM_100161.2	5 primer miss: exon 1 to 1;3 primer miss: exon 2 to 2	No extra exon.	3'missing	New	641	154	79.7935	73.2065	0	0
AT1G02813	4c2b66b2-51d0-402d-b3dc-e65275b98902	24.7631	12.9711	11.792	0	0	rna-NM_100161.2	5 primer miss: exon 1 to 1;3 primer miss: exon 2 to 2	No extra exon.	3'missing	New	643	154	79.7935	73.2065	0	0
AT1G02813	907b3956-10cf-435e-af0f-5e55a00c7448	26.0964	13.5874	12.509	0	0	rna-NM_100161.2	5 primer miss: exon 1 to 1;3 primer miss: exon 2 to 2	No extra exon.	3'missing	New	648	154	79.7935	73.2065	0	0
AT1G02813	323eacb8-7523-40ce-8b3d-d0572fc68ba2	20.6964	11.0008	9.69562	0	0	rna-NM_100161.2	5 primer miss: exon 1 to 1;3 primer miss: exon 2 to 2	No extra exon.	3'missing	New	639	154	79.7935	73.2065	0	0
AT1G02813	4af7112f-942a-4501-8c41-667a6ab2b788	17.7631	9.40399	8.3591	0	0	rna-NM_100161.2	5 primer miss: exon 1 to 1;3 primer miss: exon 2 to 2	No extra exon.	3'missing	New	756	154	79.7935	73.2065	0	0
AT1G02813	a5145e62-4507-406a-9064-5274b6ee4bd4	19.5964	9.97318	9.62325	0	0	rna-NM_100161.2	5 primer miss: exon 1 to 1;3 primer miss: exon 2 to 2	No extra exon.	3'missing	New	644	154	79.7935	73.2065	0	0
AT1G02816	94eb82bd-f708-4d1b-a33b-c701fe7d6f7f	60.6667	22.75	15.1667	15.925	6.825	rna-NM_100162.3	5 primer miss: exon 1 to 1;3 primer miss: exon 2 to 2	No extra exon.	3'missing	New	1333	85	33.6763	18.9455	21.8139	9.56439
AT1G02816	49421c65-7705-4bab-b79c-7a046d3891fc	5.66667	3.96667	0.566667	0	1.13333	rna-NM_100162.3	5 primer miss: exon 1 to 1;3 primer miss: exon 2 to 2	No extra exon.	3'missing	New	813	85	33.6763	18.9455	21.8139	9.56439
AT1G02816	b2304716-07dd-481d-a847-23c608076e8d	17.6667	6.9596	3.21212	5.88889	1.60606	rna-NM_100162.3	5 primer miss: exon 1 to 1;3 primer miss: exon 2 to 2	No extra exon.	3'missing	New	1314	85	33.6763	18.9455	21.8139	9.56439
AT1G03140	68d6b1b8-5988-4766-a1cb-359d861776f9	7	0	3.5	1.16667	2.33333	rna-NM_100196.3	5 primer miss: exon 1 to 1;3 primer miss: exon 2 to 2	No extra exon.	3'missing	New	228	124	32.7652	29.213	31.0623	29.9594
AT1G03170	76bb8aba-49a9-41f7-8bda-f3b4b358d177	13.781	7.92405	5.8569	0	0	rna-NM_100199.2	5 primer miss: exon 1 to 1;3 primer miss: exon 2 to 2	No extra exon.	3'missing	New	1064	53	30.8047	22.1953	0	0
AT1G03170	85fa8daa-0f29-4dcd-8eaa-40ea3baa6b55	8.78095	5.26857	3.51238	0	0	rna-NM_100199.2	5 primer miss: exon 1 to 1;3 primer miss: exon 2 to 2	No extra exon.	3'missing	New	1059	53	30.8047	22.1953	0	0
AT1G03170	f03dad0d-dca6-4240-99a6-5dad692118e2	8.21429	5.03456	3.17972	0	0	rna-NM_100199.2	5 primer miss: exon 1 to 1;3 primer miss: exon 2 to 2	No extra exon.	3'missing	New	1098	53	30.8047	22.1953	0	0
AT1G03170	7483f962-f5fd-4ed3-95fc-a2ec1200a107	6.61429	3.92723	2.68705	0	0	rna-NM_100199.2	5 primer miss: exon 1 to 1;3 primer miss: exon 2 to 2	No extra exon.	3'missing	New	1065	53	30.8047	22.1953	0	0
AT1G03170	63098beb-d865-4ce9-bf97-162ae0351ee5	6.61429	3.92723	2.68705	0	0	rna-NM_100199.2	5 primer miss: exon 1 to 1;3 primer miss: exon 2 to 2	No extra exon.	3'missing	New	1064	53	30.8047	22.1953	0	0
AT1G03170	dc7ba8ce-7de5-463c-90d8-8071bb74d12d	7.11429	4.0961	3.01818	0	0	rna-NM_100199.2	5 primer miss: exon 1 to 1;3 primer miss: exon 2 to 2	No extra exon.	3'missing	New	1068	53	30.8047	22.1953	0	0
AT1G03220	285edd49-cd32-4b38-ab09-34a5b61aecc4	17.8136	3.42116	3.42116	6.01653	4.95479	rna-NM_100204.3	5 primer miss: exon 1 to 1;3 primer miss: exon 2 to 2	No extra exon.	3'missing	New	1463	191	37.0197	37.0584	62.6158	54.3061
AT1G03220	cc92f164-6a11-4025-8f59-25e2ec351ac3	19.4303	3.8585	3.8585	5.92555	5.78775	rna-NM_100204.3	5 primer miss: exon 1 to 1;3 primer miss: exon 2 to 2	No extra exon.	3'missing	New	1486	191	37.0197	37.0584	62.6158	54.3061
AT1G03220	d002eef7-240e-4c05-a08f-78e09d321072	17.8136	3.42116	3.42116	6.01653	4.95479	rna-NM_100204.3	5 primer miss: exon 1 to 1;3 primer miss: exon 2 to 2	No extra exon.	3'missing	New	1463	191	37.0197	37.0584	62.6158	54.3061
AT1G03220	0fdb9b56-6a8d-4f5f-9455-fb9ce7236027	18.4303	3.68606	3.55442	5.66074	5.52909	rna-NM_100204.3	5 primer miss: exon 1 to 1;3 primer miss: exon 2 to 2	No extra exon.	3'missing	New	1482	191	37.0197	37.0584	62.6158	54.3061
AT1G03220	96cf77fe-7d81-4378-a3e1-57754a6d341d	17.8136	3.42116	3.42116	6.01653	4.95479	rna-NM_100204.3	5 primer miss: exon 1 to 1;3 primer miss: exon 2 to 2	No extra exon.	3'missing	New	1463	191	37.0197	37.0584	62.6158	54.3061
AT1G03220	0a044e3a-e84b-4e57-a1c6-19c64caaa000	15.3136	2.9324	3.04101	5.10455	4.23569	rna-NM_100204.3	5 primer miss: exon 1 to 1;3 primer miss: exon 2 to 2	No extra exon.	3'missing	New	1462	191	37.0197	37.0584	62.6158	54.3061
AT1G03220	ba157087-e5f0-4c78-ae3c-6512b03ac0bb	23.4303	4.3005	4.44879	7.71124	6.96977	rna-NM_100204.3	5 primer miss: exon 1 to 1;3 primer miss: exon 2 to 2	No extra exon.	3'missing	New	1477	191	37.0197	37.0584	62.6158	54.3061
AT1G03220	030fd093-726f-4223-b737-d925b3fefee7	25.8136	5.35755	4.8705	8.4422	7.1434	rna-NM_100204.3	5 primer miss: exon 1 to 1;3 primer miss: exon 2 to 2	No extra exon.	3'missing	New	1597	191	37.0197	37.0584	62.6158	54.3061
AT1G03220	0a8760da-099f-4745-86c7-9fb21361999f	15.3136	2.9324	3.04101	5.10455	4.23569	rna-NM_100204.3	5 primer miss: exon 1 to 1;3 primer miss: exon 2 to 2	No extra exon.	3'missing	New	1462	191	37.0197	37.0584	62.6158	54.3061
AT1G03220	d04931ef-24c4-43ef-940f-441174b39463	15.3136	2.9324	3.04101	5.10455	4.23569	rna-NM_100204.3	5 primer miss: exon 1 to 1;3 primer miss: exon 2 to 2	No extra exon.	3'missing	New	1462	191	37.0197	37.0584	62.6158	54.3061
AT1G03230	05da4d59-56a7-49de-b550-ed70eabf2db7	18.1667	3.70062	3.3642	5.71914	5.38272	rna-NM_100205.4	5 primer miss: exon 1 to 1;3 primer miss: exon 2 to 2	No extra exon.	3'missing	New	1556	83	17.5586	17.2134	23.0893	24.1387
AT1G03230	70692923-962c-4499-ac21-8785e8172547	23.3333	5.02564	5.02564	6.10256	7.17949	rna-NM_100205.4	5 primer miss: exon 1 to 1;3 primer miss: exon 2 to 2	No extra exon.	3'missing	New	1542	83	17.5586	17.2134	23.0893	24.1387
AT1G03230	792a7dc7-732f-4179-9229-bcdb5b87a3d9	19.5	4.2	4.5	5.4	5.4	rna-NM_100205.4	5 primer miss: exon 1 to 1;3 primer miss: exon 2 to 2	No extra exon.	3'missing	New	1484	83	17.5586	17.2134	23.0893	24.1387
AT1G03230	32b25800-0570-4e89-b087-494fc5eb7302	21	4.63235	4.32353	5.86765	6.17647	rna-NM_100205.4	5 primer miss: exon 1 to 1;3 primer miss: exon 2 to 2	No extra exon.	3'missing	New	1477	83	17.5586	17.2134	23.0893	24.1387
AT1G03300	368635c6-b240-4cd3-8d1a-41cc2067275c	8	3.42857	2.28571	0	2.28571	rna-NM_100212.1	5 primer miss: exon 1 to 1;3 primer miss: exon 2 to 2	No extra exon.	3'missing	New	941	11	3.42857	2.28571	0	2.28571
AT1G03310	01b22d26-a07c-4473-9f04-12bd8044a9ad	7.6	2.53333	0	2.53333	2.53333	rna-NM_202022.3	3 primer miss: exon 3 to 3	No extra exon.	3'missing	New	2894	38	9.76262	7.64737	11.2685	9.32151
AT1G03310	afe502b1-9d08-4b1a-ad46-4fd464ed4722	8.35	1.75789	2.19737	2.63684	1.75789	rna-NM_202022.3	5 primer miss: exon 1 to 2;3 primer miss: exon 2 to 3	No extra exon.	3'missing	New	3214	38	9.76262	7.64737	11.2685	9.32151
AT1G03310	58c5d06b-f5ef-4e14-9be1-933a84300634	16.35	4.23889	5.45	3.63333	3.02778	rna-NM_202022.3	3 primer miss: exon 3 to 3	No extra exon.	3'missing	New	2884	38	9.76262	7.64737	11.2685	9.32151
AT1G03440	b3d09d34-e2f4-4823-945b-080e3b5f68ee	14.6667	2.31579	2.31579	6.17544	3.85965	rna-NM_100226.3	5 primer miss: exon 1 to 1;3 primer miss: exon 2 to 2	No extra exon.	3'missing	New	1791	23	3.29264	3.29264	10.0828	6.33187
AT1G03475	53cf7fff-0b2c-44a0-985e-f8454881569d	6.83604	4.3175	1.79896	0	0.719583	rna-NM_100230.7	3 primer miss: exon 8 to 8	No extra exon.	3'missing	New	1487	463	121.697	78.9365	113.506	141.861
AT1G03520	7328cfec-4997-4707-a49b-07b7fb03a6e8	5.90909	1.68831	0.422078	2.11039	1.68831	rna-NM_100234.4	3 primer miss: exon 4 to 4	No extra exon.	3'missing	New	2110	37	8.59166	5.85336	13.2926	9.26241
AT1G03600	a047fb7d-ec57-42cf-99eb-4e3d8eebbae1	103.65	21.9015	19.1001	33.3615	29.2869	rna-NM_100240.3	5 primer miss: exon 1 to 1;3 primer miss: exon 2 to 2	No extra exon.	3'missing	New	872	689	143.059	127.513	215.986	201.442
AT1G03600	df5b19b5-d361-4578-a145-466102e9e57c	217.15	45.8025	40.2008	67.2209	63.9258	rna-NM_100240.3	5 primer miss: exon 1 to 1;3 primer miss: exon 2 to 2	No extra exon.	3'missing	New	884	689	143.059	127.513	215.986	201.442
AT1G03600	3158a1fa-f27f-4ec0-8489-180fa7db06a8	203.65	41.4785	38.0479	63.6211	60.5025	rna-NM_100240.3	5 primer miss: exon 1 to 1;3 primer miss: exon 2 to 2	No extra exon.	3'missing	New	795	689	143.059	127.513	215.986	201.442
AT1G03600	d7c18597-89c6-426e-896b-aecb781f80a4	161.15	32.8476	29.4787	51.0963	47.7274	rna-NM_100240.3	5 primer miss: exon 1 to 1;3 primer miss: exon 2 to 2	No extra exon.	3'missing	New	870	689	143.059	127.513	215.986	201.442
AT1G04170	23411216-f734-44f3-8fd9-7c963d50cf91	5.72473	0.440364	2.20182	1.76146	1.32109	rna-NM_001331466.1	5 primer miss: exon 1 to 8;3 primer miss: exon 2 to 9	No extra exon.	3'missing	New	498	239	61.6181	70.5377	51.4283	50.4158
AT1G04240	64cf2a97-07dc-4ca4-b35a-f3229b2e3301	13.05	1.63125	1.0875	3.80625	6.525	rna-NM_001331470.1	3 primer miss: exon 3 to 3	No extra exon.	3'missing	New	1124	184	23.8887	15.5313	64.0291	79.5509
AT1G04270	5a92fd79-eae3-459b-95f1-f6dcb5b5f065	12.403	3.80794	5.43991	1.41438	1.74077	rna-NM_100308.4	3 primer miss: exon 4 to 4	No extra exon.	3'missing	New	1191	1995	741.679	627.64	291.071	330.61
AT1G04410	82c06043-f027-4567-8c41-89b2d5066f58	8.71537	2.2252	2.03977	1.48347	2.96693	rna-NM_100321.3	3 primer miss: exon 7 to 7	No extra exon.	3'missing	New	1382	1856	429.823	386.203	460.736	572.238
AT1G04440	efb0e0ea-c44a-432f-9ff2-460555fc5ea3	7.77543	2.22155	1.11078	3.88772	0.555388	rna-NM_100324.3	3 primer miss: exon 14 to 14	No extra exon.	3'missing	New	2295	108	27.4215	20.5534	31.5693	21.4558
AT1G04480	d06eb63c-71f3-4e0f-999b-b63892691a99	13	4.78947	4.10526	2.73684	1.36842	rna-NM_100327.5	5 primer miss: exon 1 to 2;3 primer miss: exon 2 to 3	No extra exon.	3'missing	New	339	24	7.60197	6.91776	4.98684	2.49342
AT1G04680	4806d583-9914-40ce-8528-a87351515e88	8.53333	3.02796	3.30323	1.10108	1.10108	rna-NM_100348.4	3 primer miss: exon 4 to 6	No extra exon.	3'missing	New	2039	353	115.249	123.019	61.0037	49.7279
AT1G04680	dae887fd-bf3c-487e-8e49-55878a51aabf	6	0	0	3.6	2.4	rna-NM_100348.4	3 primer miss: exon 3 to 6	No extra exon.	3'missing	New	1054	353	115.249	123.019	61.0037	49.7279
AT1G04820	e873f491-a6eb-44aa-bed6-5d7d0ba9dfe3	25.235	8.10657	7.32206	3.53028	6.27605	rna-NM_100360.4	3 primer miss: exon 3 to 3	No extra exon.	3'missing	New	1773	1358	480.429	377.817	221.319	266.434
AT1G04820	530730ec-d980-453e-af57-dd6762131aff	15.235	4.91182	4.41231	2.16453	3.7463	rna-NM_100360.4	3 primer miss: exon 3 to 3	No extra exon.	3'missing	New	1669	1358	480.429	377.817	221.319	266.434
AT1G04940	5bae9aa3-9323-4a77-ad94-316fd21f9526	6.35238	2.91151	2.11746	0.794048	0.529365	rna-NM_100372.5	5 primer miss: exon 1 to 2;3 primer miss: exon 2 to 3	No extra exon.	3'missing	New	804	183	68.3124	54.6704	29.0057	31.0115
AT1G05010	79d43f7d-73a4-469e-ba4d-8a17ee52057a	15.8667	1.51111	1.00741	5.03704	8.31111	rna-NM_100380.4	3 primer miss: exon 4 to 4	No extra exon.	3'missing	New	1265	690	42.2593	27.3049	254.549	339.887
AT1G05140	9ad3a80d-dd74-42e2-9c7c-dc06cb16e2ec	15.2024	1.68915	4.50441	4.50441	4.50441	rna-NM_100392.4	5 primer miss: exon 1 to 1;3 primer miss: exon 2 to 2	No extra exon.	3'missing	New	1526	65	6.57411	20.2282	19.6411	18.5566
AT1G05140	2ed17a80-59c9-4da2-8655-44428d5d2103	10.0357	1.06763	2.98936	2.98936	2.98936	rna-NM_100392.4	5 primer miss: exon 1 to 1;3 primer miss: exon 2 to 2	No extra exon.	3'missing	New	1482	65	6.57411	20.2282	19.6411	18.5566
AT1G05140	9e3e43b7-7e86-48fb-9edd-a278a0c00411	9.78571	1.06366	2.97826	2.97826	2.76553	rna-NM_100392.4	5 primer miss: exon 1 to 1;3 primer miss: exon 2 to 2	No extra exon.	3'missing	New	1485	65	6.57411	20.2282	19.6411	18.5566
AT1G05140	cc50b5a5-e31c-4098-aa71-5c039cb6e4cb	9.28571	1.03175	2.68254	2.88889	2.68254	rna-NM_100392.4	5 primer miss: exon 1 to 1;3 primer miss: exon 2 to 2	No extra exon.	3'missing	New	1480	65	6.57411	20.2282	19.6411	18.5566
AT1G05140	ed997219-84ad-483d-9b2a-d9bb1668406c	11.5357	1.2272	3.43617	3.68161	3.19073	rna-NM_100392.4	5 primer miss: exon 1 to 1;3 primer miss: exon 2 to 2	No extra exon.	3'missing	New	1486	65	6.57411	20.2282	19.6411	18.5566
AT1G05190	ae743869-03d1-456f-b4e0-2cb91a2dacd5	6	2.4	0	2.4	1.2	rna-NM_100397.3	3 primer miss: exon 3 to 3	No extra exon.	3'missing	New	364	1086	309.648	193.914	293.209	282.228
AT1G05420	1fa89354-5179-4ee8-8314-621762fb42e9	6.33333	1.26667	5.06667	0	0	rna-NM_001331548.1	5 primer miss: exon 1 to 1;3 primer miss: exon 2 to 2	No extra exon.	3'missing	New	975	14	4.36389	9.63611	0	0
AT1G05550	0e9e10c1-737d-4ed6-a524-32792eed3f69	20.6667	7.90196	12.7647	0	0	rna-NM_001331553.1	5 primer miss: exon 1 to 1;3 primer miss: exon 2 to 2	No extra exon.	3'missing	New	212	88	33.8647	51.1353	0	0
AT1G05550	8540a98b-521b-4fa7-8361-cacdbd40fdd8	14.25	5.7	8.55	0	0	rna-NM_001331553.1	5 primer miss: exon 1 to 1;3 primer miss: exon 2 to 2	No extra exon.	3'missing	New	254	88	33.8647	51.1353	0	0
AT1G05550	fba0936d-de05-4920-8d1f-dcecb4343ff7	22.6667	8.74286	13.9238	0	0	rna-NM_001331553.1	5 primer miss: exon 1 to 1;3 primer miss: exon 2 to 2	No extra exon.	3'missing	New	178	88	33.8647	51.1353	0	0
AT1G05550	23ada16d-badd-4828-a027-52666dd68bb8	21.1667	8.52985	12.6368	0	0	rna-NM_001331553.1	5 primer miss: exon 1 to 1;3 primer miss: exon 2 to 2	No extra exon.	3'missing	New	264	88	33.8647	51.1353	0	0
AT1G05600	08070d04-dda7-4121-b121-6f955f6a341e	5.33333	1.06667	1.06667	1.06667	2.13333	rna-NM_001197985.2	3 primer miss: exon 3 to 3	No extra exon.	3'missing	New	1752	13	1.06667	2.025	1.06667	6.84167
AT1G05805	7d394140-7e26-4fbc-a671-366e70f86324	6	2.25	0.75	2.25	0.75	rna-NM_100461.6	5 primer miss: exon 1 to 5;3 primer miss: exon 2 to 6	No extra exon.	3'missing	New	744	114	29.9729	24.9525	25.8367	27.2379
AT1G05910	3e4c9f4d-7a87-4c5b-8d49-c2af03422d59	5	5	0	0	0	rna-NM_100472.2	3 primer miss: exon 5 to 11	No extra exon.	3'missing	New	703	45	20.3113	8.26716	5.91912	6.50245
AT1G06160	f070545b-31a9-46e9-b8ff-3cb5bec38420	6.6	0.347368	0.347368	2.77895	3.12632	rna-NM_100497.3	5 primer miss: exon 1 to 1;3 primer miss: exon 2 to 2	No extra exon.	3'missing	New	960	24	1.52551	1.52551	8.0502	12.8988
AT1G06160	2edf91d9-0327-438f-95d6-3d4496c19767	6.6	0.347368	0.347368	2.77895	3.12632	rna-NM_100497.3	5 primer miss: exon 1 to 1;3 primer miss: exon 2 to 2	No extra exon.	3'missing	New	959	24	1.52551	1.52551	8.0502	12.8988
AT1G06260	a42192a4-ba39-4137-954c-d3c7a0514030	9.68333	3.93385	5.74948	0	0	rna-NM_100508.2	5 primer miss: exon 1 to 1;3 primer miss: exon 2 to 2	No extra exon.	3'missing	New	754	56	23.4939	32.5061	0	0
AT1G06260	ac40ce4d-bcbc-4d44-81af-0e9aec33265b	11.1	3.58065	7.51935	0	0	rna-NM_100508.2	5 primer miss: exon 1 to 1;3 primer miss: exon 2 to 2	No extra exon.	3'missing	New	514	56	23.4939	32.5061	0	0
AT1G06260	674759f1-f9ac-4147-88a1-391e708f674a	10.1833	4.49265	5.69069	0	0	rna-NM_100508.2	5 primer miss: exon 1 to 1;3 primer miss: exon 2 to 2	No extra exon.	3'missing	New	762	56	23.4939	32.5061	0	0
AT1G06260	54e363c1-6e20-46f5-97ff-56da5b9cd70f	6.6	2.64	3.96	0	0	rna-NM_100508.2	5 primer miss: exon 1 to 1;3 primer miss: exon 2 to 2	No extra exon.	3'missing	New	562	56	23.4939	32.5061	0	0
AT1G06260	8b023b74-9893-44b9-a9ba-bdcf992eda66	17.0167	8.13841	8.87826	0	0	rna-NM_100508.2	5 primer miss: exon 1 to 1;3 primer miss: exon 2 to 2	No extra exon.	3'missing	New	731	56	23.4939	32.5061	0	0
AT1G06380	9a1588bd-4fb8-4b37-84a4-ffe830fe55dc	8.47619	4.2381	0.847619	2.96667	0.42381	rna-NM_100518.3	5 primer miss: exon 1 to 1;3 primer miss: exon 2 to 2	No extra exon.	3'missing	New	1073	46	20.0737	7.98571	16.2873	1.65334
AT1G06380	38febcf6-f788-4701-acc1-6cea6f58f0d7	8.22619	3.65608	1.82804	2.43739	0.304674	rna-NM_100518.3	5 primer miss: exon 1 to 1;3 primer miss: exon 2 to 2	No extra exon.	3'missing	New	1119	46	20.0737	7.98571	16.2873	1.65334
AT1G06380	15e661da-ff36-422d-a593-3cf4d916dd5c	7.72619	3.35921	1.34369	2.68737	0.335921	rna-NM_100518.3	5 primer miss: exon 1 to 1;3 primer miss: exon 2 to 2	No extra exon.	3'missing	New	1029	46	20.0737	7.98571	16.2873	1.65334
AT1G06380	0eed3c9f-d31e-4c12-8880-d8182ac4967c	10.2262	4.23153	2.46839	3.17365	0.352627	rna-NM_100518.3	5 primer miss: exon 1 to 1;3 primer miss: exon 2 to 2	No extra exon.	3'missing	New	1211	46	20.0737	7.98571	16.2873	1.65334
AT1G06420	d5b6b4ec-74e8-473c-a76a-b25b03582895	12.8333	6.41667	4.8125	1.06944	0.534722	rna-NM_100522.3	5 primer miss: exon 1 to 1;3 primer miss: exon 2 to 2	No extra exon.	3'missing	New	1006	29	13.8333	10.4236	2.13889	1.60417
AT1G06420	cf300c8d-c9b7-483f-a55a-a2629a945ce1	12.8333	6.41667	4.27778	1.06944	1.06944	rna-NM_100522.3	5 primer miss: exon 1 to 1;3 primer miss: exon 2 to 2	No extra exon.	3'missing	New	1008	29	13.8333	10.4236	2.13889	1.60417
AT1G06620	3bf0c28b-43e0-416f-88ca-856dda728e1e	5	1.25	1.25	1.25	1.25	rna-NM_001331635.1	5 primer miss: exon 1 to 1;3 primer miss: exon 2 to 2	No extra exon.	3'missing	New	677	90	41.0387	17.7777	11.3422	18.8414
AT1G06630	018cff46-d457-45ef-b126-ff51fcd573c7	5.08333	1.5641	1.17308	0.782051	1.5641	rna-NM_001331638.1	5 primer miss: exon 1 to 2;3 primer miss: exon 2 to 3	No extra exon.	3'missing	New	1390	75	18.3828	11.5936	15.5417	28.4819
AT1G06640	7bc7aa56-49c4-4c3d-b4b0-3660e40074ab	5.116	1.70533	0.994778	0.852667	1.56322	rna-NM_202045.3	5 primer miss: exon 1 to 1;3 primer miss: exon 2 to 2	No extra exon.	3'missing	New	1655	318	69.4548	55.68	91.3095	100.556
AT1G06640	ed200d88-0d7f-4d4a-8c70-eacaf2c4faa9	5.08028	1.94246	0.896521	0.597681	1.64362	rna-NM_202045.3	5 primer miss: exon 1 to 1;3 primer miss: exon 2 to 2	No extra exon.	3'missing	New	1666	318	69.4548	55.68	91.3095	100.556
AT1G06680	cda92182-c6ca-40e4-bfb6-fa43e046a5f2	21.0373	3.73076	3.93802	5.12979	8.23875	rna-NM_100545.7	5 primer miss: exon 1 to 3;3 primer miss: exon 2 to 4	No extra exon.	3'missing	New	1135	6239	1049.34	885.539	1978.19	2311.93
AT1G06680	334cfa66-dd39-470c-8bd6-b2190f7bb67f	21.3614	3.67697	3.73533	5.48627	8.46287	rna-NM_100545.7	3 primer miss: exon 4 to 4	No extra exon.	3'missing	New	1267	6239	1049.34	885.539	1978.19	2311.93
AT1G06680	0e4c88f9-1a8a-4a56-b39a-2826def2d333	19	5.27778	0	1.05556	12.6667	rna-NM_100545.7	3 primer miss: exon 3 to 4	No extra exon.	3'missing	New	524	6239	1049.34	885.539	1978.19	2311.93
AT1G06680	a997089e-228a-41eb-83d0-9abfb7415ca1	21.9968	4.10111	4.04785	5.43263	8.41526	rna-NM_100545.7	5 primer miss: exon 1 to 3;3 primer miss: exon 2 to 4	No extra exon.	3'missing	New	508	6239	1049.34	885.539	1978.19	2311.93
AT1G06680	5ccc1a50-0505-4cc2-a761-efd371c502c2	19.2524	3.34823	3.45287	4.97004	7.48121	rna-NM_100545.7	5 primer miss: exon 1 to 3;3 primer miss: exon 2 to 4	No extra exon.	3'missing	New	1473	6239	1049.34	885.539	1978.19	2311.93
AT1G06830	51574792-9bf3-4fb6-ba2f-86f2e918ba0a	8.91667	0	0.786765	4.19608	3.93382	rna-NM_100560.3	5 primer miss: exon 1 to 1;3 primer miss: exon 2 to 2	No extra exon.	3'missing	New	475	58	0	6.556	24.7921	26.6519
AT1G06830	9456e46e-9953-4409-b415-4db12fbd8816	7.16667	0	0.741379	2.96552	3.45977	rna-NM_100560.3	5 primer miss: exon 1 to 1;3 primer miss: exon 2 to 2	No extra exon.	3'missing	New	475	58	0	6.556	24.7921	26.6519
AT1G06830	47e4f8be-9a6b-4f4c-9fc0-8084f4ab75bd	8.91667	0	1.04902	4.19608	3.67157	rna-NM_100560.3	5 primer miss: exon 1 to 1;3 primer miss: exon 2 to 2	No extra exon.	3'missing	New	519	58	0	6.556	24.7921	26.6519
AT1G06830	f899e30b-4743-4911-bd30-165f017b973c	23.1667	0	2.57407	8.75185	11.8407	rna-NM_100560.3	5 primer miss: exon 1 to 1;3 primer miss: exon 2 to 2	No extra exon.	3'missing	New	509	58	0	6.556	24.7921	26.6519
AT1G07130	af065c45-a54c-4429-9332-c18fca862950	6.5	1.08333	1.08333	1.08333	3.25	rna-NM_100586.2	5 primer miss: exon 1 to 1;3 primer miss: exon 2 to 2	No extra exon.	3'missing	New	921	16	2.25	5.25	1.08333	5.41667
AT1G07170	26ee289a-aca3-4d95-a3e8-2f24fecc9d07	14.8953	2.06879	2.06879	3.72383	7.0339	rna-NM_100591.4	5 primer miss: exon 1 to 2;3 primer miss: exon 2 to 3	No extra exon.	3'missing	New	547	129	23.203	19.4392	41.2819	45.0759
AT1G07170	d139b56f-004d-4145-8536-a9edb824a6b4	68.8953	12.3658	13.2491	24.7316	18.5487	rna-NM_100591.4	3 primer miss: exon 3 to 3	No extra exon.	3'missing	New	656	129	23.203	19.4392	41.2819	45.0759
AT1G07170	1e9f9a70-fe77-400b-906e-40d6c469a21c	12.0286	3.79852	0.633087	3.79852	3.79852	rna-NM_100591.4	3 primer miss: exon 3 to 3	No extra exon.	3'missing	New	558	129	23.203	19.4392	41.2819	45.0759
AT1G07170	68d23311-fb45-4648-9d81-11198418e979	10.6953	0.69002	1.38004	3.10509	5.52016	rna-NM_100591.4	5 primer miss: exon 1 to 2;3 primer miss: exon 2 to 3	No extra exon.	3'missing	New	514	129	23.203	19.4392	41.2819	45.0759
AT1G07240	240ce925-0792-4658-af0e-08857bef55fe	12.7167	1.69556	1.27167	3.815	5.93444	rna-NM_100598.4	5 primer miss: exon 1 to 1;3 primer miss: exon 2 to 2	No extra exon.	3'missing	New	1572	62	9.84059	6.31963	18.3953	26.4445
AT1G07240	3a277b9e-86ef-40da-8269-1a3e79ec1de1	34.2167	5.70278	3.16821	11.4056	13.9401	rna-NM_100598.4	5 primer miss: exon 1 to 1;3 primer miss: exon 2 to 2	No extra exon.	3'missing	New	1601	62	9.84059	6.31963	18.3953	26.4445
AT1G07240	3313a7c4-8482-4694-8b00-553e6881f33a	7.46667	2.07407	0.414815	2.07407	2.9037	rna-NM_100598.4	5 primer miss: exon 1 to 1;3 primer miss: exon 2 to 2	No extra exon.	3'missing	New	1570	62	9.84059	6.31963	18.3953	26.4445
AT1G07250	862ef715-a129-40de-aa3e-da51500359e6	6.58333	2.19444	1.8287	1.46296	1.09722	rna-NM_100599.4	5 primer miss: exon 1 to 1;3 primer miss: exon 2 to 2	No extra exon.	3'missing	New	1643	46	10.2689	10.2283	12.0818	8.42096
AT1G07250	8d6f7af7-cfd6-41ce-be96-4285a4b06a3e	11.9167	2.97917	2.12798	3.40476	3.40476	rna-NM_100599.4	5 primer miss: exon 1 to 1;3 primer miss: exon 2 to 2	No extra exon.	3'missing	New	1692	46	10.2689	10.2283	12.0818	8.42096
AT1G07250	2b0b3fee-c8da-4132-9ef2-40d0e384e700	8.75	1.84211	2.30263	3.22368	1.38158	rna-NM_100599.4	5 primer miss: exon 1 to 1;3 primer miss: exon 2 to 2	No extra exon.	3'missing	New	1777	46	10.2689	10.2283	12.0818	8.42096
AT1G07250	bb6045ce-b9b7-4315-aa89-3cf6a248fc21	9.58333	2.21154	2.58013	2.94872	1.84295	rna-NM_100599.4	5 primer miss: exon 1 to 1;3 primer miss: exon 2 to 2	No extra exon.	3'missing	New	1686	46	10.2689	10.2283	12.0818	8.42096
AT1G07320	4f838044-1069-41b6-b009-6984293d6893	7.075	1.54766	2.21094	1.32656	1.98984	rna-NM_100606.4	5 primer miss: exon 1 to 1;3 primer miss: exon 2 to 2	No extra exon.	3'missing	New	1056	746	205.232	161.432	174.11	201.226
AT1G07320	75feadac-8bb2-4c43-8d13-3b3bbb533b27	7.625	1.72177	2.21371	1.47581	2.21371	rna-NM_100606.4	5 primer miss: exon 1 to 1;3 primer miss: exon 2 to 2	No extra exon.	3'missing	New	1112	746	205.232	161.432	174.11	201.226
AT1G07320	d17fb3ef-56ab-4ee0-838d-c4a183e9dc4b	8.40833	2.16214	2.64262	1.44143	2.16214	rna-NM_100606.4	5 primer miss: exon 1 to 1;3 primer miss: exon 2 to 2	No extra exon.	3'missing	New	1085	746	205.232	161.432	174.11	201.226
AT1G07320	6be1a888-82f6-4e85-a10d-555f36d512fa	7.51218	1.75284	2.50406	1.25203	2.00325	rna-NM_100606.4	5 primer miss: exon 1 to 1;3 primer miss: exon 2 to 2	No extra exon.	3'missing	New	1259	746	205.232	161.432	174.11	201.226
AT1G07320	9dae50ce-22aa-406a-a9a7-abc5a86f9ce5	9.40833	1.93701	2.76716	1.93701	2.76716	rna-NM_100606.4	5 primer miss: exon 1 to 1;3 primer miss: exon 2 to 2	No extra exon.	3'missing	New	1049	746	205.232	161.432	174.11	201.226
AT1G07320	97f34104-da2d-4f9b-84e4-ac8a56b7e324	5.675	0.945833	1.41875	0.945833	2.36458	rna-NM_100606.4	5 primer miss: exon 1 to 1;3 primer miss: exon 2 to 2	No extra exon.	3'missing	New	995	746	205.232	161.432	174.11	201.226
AT1G07590	b020b2ee-433c-4fdd-8002-4101325bd9ed	6.55119	0.861999	0.344799	2.9308	2.4136	rna-NM_100632.3	5 primer miss: exon 1 to 2;3 primer miss: exon 2 to 3	No extra exon.	3'missing	New	154	103	19.5485	5.78931	44.0873	32.5749
AT1G07590	340687d6-1e1a-4eb2-9dae-44c9a6e76cd7	18.7131	3.48888	0.317171	9.8323	5.07474	rna-NM_100632.3	5 primer miss: exon 1 to 2;3 primer miss: exon 2 to 3	No extra exon.	3'missing	New	153	103	19.5485	5.78931	44.0873	32.5749
AT1G07590	d7f51e22-bb5a-4af2-8e37-d28c89cae55f	6.88452	0.786803	0.393401	2.75381	2.95051	rna-NM_100632.3	5 primer miss: exon 1 to 2;3 primer miss: exon 2 to 3	No extra exon.	3'missing	New	149	103	19.5485	5.78931	44.0873	32.5749
AT1G07590	87c4dd47-bb2f-4746-8ecb-e40a6375b7c1	7.88452	0.961527	0.384611	3.4615	3.07689	rna-NM_100632.3	5 primer miss: exon 1 to 2;3 primer miss: exon 2 to 3	No extra exon.	3'missing	New	147	103	19.5485	5.78931	44.0873	32.5749
AT1G07590	5e179dd4-15a9-45fb-9e16-9f28e39200fc	14.1345	2.19329	0.487397	6.09247	5.36137	rna-NM_100632.3	5 primer miss: exon 1 to 2;3 primer miss: exon 2 to 3	No extra exon.	3'missing	New	149	103	19.5485	5.78931	44.0873	32.5749
AT1G07590	631a20ac-fb8d-49d7-b15d-fee5a0ac5356	6.55119	0.861999	0.344799	2.9308	2.4136	rna-NM_100632.3	5 primer miss: exon 1 to 2;3 primer miss: exon 2 to 3	No extra exon.	3'missing	New	153	103	19.5485	5.78931	44.0873	32.5749
AT1G07590	bcf1d0e7-5283-4d10-84e3-08eee86c9142	18.1655	3.22291	0.292992	9.08274	5.56684	rna-NM_100632.3	5 primer miss: exon 1 to 2;3 primer miss: exon 2 to 3	No extra exon.	3'missing	New	151	103	19.5485	5.78931	44.0873	32.5749
AT1G07660	3e6b8428-8ba3-4028-89e4-b849f1167dcb	27.15	14.7658	8.57368	1.42895	2.38158	rna-NM_100639.3	5 primer miss: exon 1 to 2;3 primer miss: exon 2 to 3	No extra exon.	3'missing	New	667	254	129.969	77.5662	23.6808	21.7844
AT1G07660	c15bd57b-55b0-45d5-92b1-0fe1915b7f01	26.15	15.4098	7.00446	1.40089	2.33482	rna-NM_100639.3	5 primer miss: exon 1 to 2;3 primer miss: exon 2 to 3	No extra exon.	3'missing	New	854	254	129.969	77.5662	23.6808	21.7844
AT1G07743	da5fb304-170c-4c0d-8a0e-92a669559930	7	5.83333	0	1.16667	0	rna-NR_139303.1	3 primer miss: exon 3 to 3	No extra exon.	3'missing	New	797	24	15.0833	3.5	2.16667	2.25
AT1G07770	5484b006-912f-4df0-afd9-677eec4636c8	6	2.66667	2.66667	0	0.666667	rna-NM_100651.5	3 primer miss: exon 4 to 4	No extra exon.	3'missing	New	367	1910	693.116	585.762	277.666	339.456
AT1G07770	dd874578-7382-4b48-becf-1e40d6238a7a	7	2.8	3.5	0	0.7	rna-NM_100651.5	3 primer miss: exon 4 to 4	No extra exon.	3'missing	New	749	1910	693.116	585.762	277.666	339.456
AT1G07790	84803396-c9a3-4f43-bf4b-b3d427f4ccd9	35.329	15.5657	13.467	2.97323	3.32302	rna-NM_100653.3	5 primer miss: exon 1 to 1;3 primer miss: exon 2 to 2	No extra exon.	3'missing	New	783	351	159.508	116.851	33.3949	40.2458
AT1G07790	6c6c4036-cf12-4b2d-a9da-1b72477b0a14	21.6444	10.8222	5.92998	2.07549	2.81674	rna-NM_100653.3	5 primer miss: exon 1 to 1;3 primer miss: exon 2 to 2	No extra exon.	3'missing	New	661	351	159.508	116.851	33.3949	40.2458
AT1G07790	371edfb9-bee2-4720-914f-6c0574c4aadb	35.7647	16.2437	11.5416	3.41973	4.55964	rna-NM_100653.3	5 primer miss: exon 1 to 1;3 primer miss: exon 2 to 2	No extra exon.	3'missing	New	686	351	159.508	116.851	33.3949	40.2458
AT1G07790	37b83635-1262-4665-a475-3371707cef10	71.6313	31.9553	24.6635	6.86288	8.14967	rna-NM_100653.3	5 primer miss: exon 1 to 1;3 primer miss: exon 2 to 2	No extra exon.	3'missing	New	788	351	159.508	116.851	33.3949	40.2458
AT1G07790	04d436c6-a24d-4ec7-bd87-f654ef77e418	41.4647	18.0743	14.1253	4.25279	5.01221	rna-NM_100653.3	5 primer miss: exon 1 to 1;3 primer miss: exon 2 to 2	No extra exon.	3'missing	New	718	351	159.508	116.851	33.3949	40.2458
AT1G07790	616b362e-6d5e-41c6-acc0-78f025445068	51.298	23.0074	17.213	5.11276	5.96489	rna-NM_100653.3	5 primer miss: exon 1 to 1;3 primer miss: exon 2 to 2	No extra exon.	3'missing	New	749	351	159.508	116.851	33.3949	40.2458
AT1G07790	24e43c5b-b4e0-4b57-ac32-5a9490577184	25.2988	11.5142	9.89248	1.78389	2.10823	rna-NM_100653.3	5 primer miss: exon 1 to 1;3 primer miss: exon 2 to 2	No extra exon.	3'missing	New	778	351	159.508	116.851	33.3949	40.2458
AT1G07790	d4e2fd8b-13ea-4141-abf0-a010aa55e3b9	20.5909	10.1743	5.93502	2.18021	2.30133	rna-NM_100653.3	5 primer miss: exon 1 to 1;3 primer miss: exon 2 to 2	No extra exon.	3'missing	New	667	351	159.508	116.851	33.3949	40.2458
AT1G07790	75aadef3-2184-49fb-93b2-e999ef89a209	17.2635	8.63175	4.84797	1.6554	2.12838	rna-NM_100653.3	5 primer miss: exon 1 to 1;3 primer miss: exon 2 to 2	No extra exon.	3'missing	New	661	351	159.508	116.851	33.3949	40.2458
AT1G07790	79fc82df-9b83-429b-95cf-78d4ff9b0d2c	29.7147	13.5188	9.23564	3.07855	3.88165	rna-NM_100653.3	5 primer miss: exon 1 to 1;3 primer miss: exon 2 to 2	No extra exon.	3'missing	New	674	351	159.508	116.851	33.3949	40.2458
AT1G07795	78003b2b-72fb-4bde-bd32-fc7d31da8dd5	7	3.81818	3.18182	0	0	rna-NM_100654.3	5 primer miss: exon 1 to 1;3 primer miss: exon 2 to 2	No extra exon.	3'missing	New	566	21	11.9336	9.06643	0	0
AT1G07795	db9458eb-562d-4627-a214-3556f6aead87	9.5	5.11538	4.38462	0	0	rna-NM_100654.3	5 primer miss: exon 1 to 1;3 primer miss: exon 2 to 2	No extra exon.	3'missing	New	690	21	11.9336	9.06643	0	0
AT1G07890	1d59173b-0526-433f-96cc-a56b7dc9c784	7.98892	1.89568	2.84351	1.62487	1.62487	rna-NM_001084012.1	5 primer miss: exon 1 to 7;3 primer miss: exon 2 to 8	No extra exon.	3'missing	New	571	2452	743.232	662.703	463.776	564.289
AT1G07890	b0b830f0-e80a-4b53-bdc8-115811205f9e	7.18581	1.22312	2.29334	1.98756	1.68179	rna-NM_001084012.1	5 primer miss: exon 1 to 7;3 primer miss: exon 2 to 8	No extra exon.	3'missing	New	929	2452	743.232	662.703	463.776	564.289
AT1G07890	2854c24d-9479-43cf-a268-bb8e9db359c9	7.03892	1.46091	2.52339	1.59372	1.46091	rna-NM_001084012.1	5 primer miss: exon 1 to 7;3 primer miss: exon 2 to 8	No extra exon.	3'missing	New	1123	2452	743.232	662.703	463.776	564.289
AT1G07890	8fa1b046-c54e-4214-a4af-98f6fd23a1da	10.8223	2.44374	3.6656	2.26918	2.44374	rna-NM_001084012.1	5 primer miss: exon 1 to 7;3 primer miss: exon 2 to 8	No extra exon.	3'missing	New	738	2452	743.232	662.703	463.776	564.289
AT1G07890	cdee6b51-108e-4ba6-962a-dade9d89a264	8.18581	1.3643	2.55807	2.38753	1.87591	rna-NM_001084012.1	5 primer miss: exon 1 to 7;3 primer miss: exon 2 to 8	No extra exon.	3'missing	New	1185	2452	743.232	662.703	463.776	564.289
AT1G07890	5c232fb6-d2fd-44c2-9339-996cd7d5fffa	12	5.45455	2.18182	1.09091	3.27273	rna-NM_001084012.1	3 primer miss: exon 6 to 8	No extra exon.	3'missing	New	693	2452	743.232	662.703	463.776	564.289
AT1G07920	7b3ef624-b65f-4320-a9d6-9c4a9c9f0437	17.2078	7.19991	4.75194	2.23197	3.02396	rna-NM_100666.4	5 primer miss: exon 1 to 2;3 primer miss: exon 2 to 3	No extra exon.	3'missing	New	1153	1228	475.476	349.109	198.043	199.372
AT1G07920	b03a6cb4-d6a0-41f8-a30e-1a9287904809	9.27294	2.98439	3.83708	0.852684	1.59878	rna-NM_100666.4	5 primer miss: exon 1 to 2;3 primer miss: exon 2 to 3	No extra exon.	3'missing	New	631	1228	475.476	349.109	198.043	199.372
AT1G07920	0b900703-862d-407f-91e8-9a1424d76c13	22.5441	9.74616	5.90676	3.05183	3.83939	rna-NM_100666.4	5 primer miss: exon 1 to 2;3 primer miss: exon 2 to 3	No extra exon.	3'missing	New	1527	1228	475.476	349.109	198.043	199.372
AT1G07920	8101be9e-87d2-4eb2-b663-788e06be74ca	21.4709	8.53955	6.58765	2.76519	3.57848	rna-NM_100666.4	5 primer miss: exon 1 to 2;3 primer miss: exon 2 to 3	No extra exon.	3'missing	New	1166	1228	475.476	349.109	198.043	199.372
AT1G07920	f2f8c311-774e-465d-91f8-68854bcacdf8	19.1542	7.87366	5.60242	2.34696	3.33117	rna-NM_100666.4	5 primer miss: exon 1 to 2;3 primer miss: exon 2 to 3	No extra exon.	3'missing	New	1155	1228	475.476	349.109	198.043	199.372
AT1G07930	993601cd-0187-4d17-b6b2-82c3024e2cd6	11.9464	3.32932	3.42724	1.95842	3.2314	rna-NM_100667.4	5 primer miss: exon 1 to 2;3 primer miss: exon 2 to 3	No extra exon.	3'missing	New	1126	1285	399.103	371.07	245.605	266.222
AT1G07930	1030e963-1472-434f-8e4c-0d3903e7e5bd	59.4464	17.0471	18.577	10.0534	13.7688	rna-NM_100667.4	5 primer miss: exon 1 to 2;3 primer miss: exon 2 to 3	No extra exon.	3'missing	New	1133	1285	399.103	371.07	245.605	266.222
AT1G07930	40ad8e04-825f-4eed-8610-d36aa6e2c4ad	8.7185	2.43605	1.79499	2.05141	2.43605	rna-NM_100667.4	3 primer miss: exon 3 to 3	No extra exon.	3'missing	New	1753	1285	399.103	371.07	245.605	266.222
AT1G07930	f05d1fd9-2cde-46b3-b0de-a24c32f8c28f	8.36305	2.36347	2.09076	1.54535	2.36347	rna-NM_100667.4	5 primer miss: exon 1 to 2;3 primer miss: exon 2 to 3	No extra exon.	3'missing	New	1120	1285	399.103	371.07	245.605	266.222
AT1G07930	2efb1685-dc60-4516-b892-fb4be6767bcd	6.52153	1.76258	1.67445	1.32193	1.76258	rna-NM_100667.4	5 primer miss: exon 1 to 2;3 primer miss: exon 2 to 3	No extra exon.	3'missing	New	1119	1285	399.103	371.07	245.605	266.222
AT1G07930	3bf4a02e-336d-4b6f-bce2-033ea5710670	11.9464	3.32932	3.42724	1.95842	3.2314	rna-NM_100667.4	5 primer miss: exon 1 to 2;3 primer miss: exon 2 to 3	No extra exon.	3'missing	New	1126	1285	399.103	371.07	245.605	266.222
AT1G07930	9b8e7502-313e-45cb-bb8e-586ab6c689ab	6.52153	1.76258	1.67445	1.32193	1.76258	rna-NM_100667.4	5 primer miss: exon 1 to 2;3 primer miss: exon 2 to 3	No extra exon.	3'missing	New	1119	1285	399.103	371.07	245.605	266.222
AT1G08165	59bc1c4e-b994-4bb7-a569-ede3d9a851dc	5	0	0.833333	1.66667	2.5	rna-NM_001123774.2	5 primer miss: exon 1 to 1;3 primer miss: exon 2 to 2	No extra exon.	3'missing	New	279	40	2	3.58333	16.4167	17
AT1G08230	025969bd-5b41-4761-b577-8823289401c9	49	9.1875	13.2708	11.2292	15.3125	rna-NM_001331763.1	3 primer miss: exon 3 to 5	No extra exon.	3'missing	New	2177	74	18.9399	14.8819	15.78	21.3982
AT1G08280	c7c84bd5-d56a-454b-8b57-5e7b94a677d5	12.6667	3.51852	1.40741	4.22222	3.51852	rna-NM_100701.3	5 primer miss: exon 1 to 1;3 primer miss: exon 2 to 2	No extra exon.	3'missing	New	1904	24	6.62963	3.49074	6.29167	5.58796
AT1G08280	11b2450d-7165-4a50-b647-36a084f5b675	6.16667	2.05556	1.02778	1.54167	1.54167	rna-NM_100701.3	5 primer miss: exon 1 to 1;3 primer miss: exon 2 to 2	No extra exon.	3'missing	New	1775	24	6.62963	3.49074	6.29167	5.58796
AT1G08360	58c6e67e-efe5-4e86-8e6b-5962650b9b00	5.02504	1.23422	2.29212	0.705269	0.793427	rna-NM_100709.5	5 primer miss: exon 1 to 4;3 primer miss: exon 2 to 5	No extra exon.	3'missing	New	498	1302	492.106	375.93	204.779	224.184
AT1G08360	64248071-55c7-4e20-b4c4-85555893f626	5.02504	1.23422	2.29212	0.705269	0.793427	rna-NM_100709.5	5 primer miss: exon 1 to 4;3 primer miss: exon 2 to 5	No extra exon.	3'missing	New	510	1302	492.106	375.93	204.779	224.184
AT1G08360	3f1a1983-0b59-434a-9f5f-809c9fb35059	9.88211	2.91971	3.3689	1.34756	2.24593	rna-NM_100709.5	5 primer miss: exon 1 to 1;3 primer miss: exon 5 to 5	No extra exon.	3'missing	New	1044	1302	492.106	375.93	204.779	224.184
AT1G08360	8f5dad69-eee1-4e8c-bede-fe3ab42647f2	7.14726	2.00625	3.13476	0.877734	1.12851	rna-NM_100709.5	5 primer miss: exon 1 to 4;3 primer miss: exon 2 to 5	No extra exon.	3'missing	New	799	1302	492.106	375.93	204.779	224.184
AT1G08360	83c4bd56-6b4a-4d38-ba4e-7f427e77160f	11.025	2.75626	5.02612	1.4592	1.78346	rna-NM_100709.5	5 primer miss: exon 1 to 4;3 primer miss: exon 2 to 5	No extra exon.	3'missing	New	507	1302	492.106	375.93	204.779	224.184
AT1G08380	ffde6c3d-c766-4669-bd39-b2fa868324a0	12.5384	1.80842	2.37104	3.81777	4.54113	rna-NM_100711.4	3 primer miss: exon 3 to 3	No extra exon.	3'missing	New	760	6350	923.333	775.876	2191.61	2458.18
AT1G08650	b986eca6-8e1e-45d5-97d0-8a7c1fbd8ae3	6.38571	0.580519	1.4513	1.16104	3.19286	rna-NM_100738.3	5 primer miss: exon 1 to 1;3 primer miss: exon 2 to 2	No extra exon.	3'missing	New	1554	126	24.7904	27.5578	28.0505	45.6013
AT1G08650	0baed2f0-e3c7-400e-8fc8-bcdaf0a029c5	6.38571	0.580519	1.4513	1.16104	3.19286	rna-NM_100738.3	5 primer miss: exon 1 to 1;3 primer miss: exon 2 to 2	No extra exon.	3'missing	New	1534	126	24.7904	27.5578	28.0505	45.6013
AT1G08770	6fb538ec-6528-4f92-a887-a0c252ddb21d	22.75	6.44583	4.92917	4.92917	6.44583	rna-NM_100751.4	5 primer miss: exon 1 to 1;3 primer miss: exon 2 to 2	No extra exon.	3'missing	New	895	70	20.8416	14.2136	15.1333	19.8115
AT1G08770	716f11db-60fe-47c6-baf2-00369cd24d53	19.25	6.29327	3.70192	3.70192	5.55288	rna-NM_100751.4	5 primer miss: exon 1 to 1;3 primer miss: exon 2 to 2	No extra exon.	3'missing	New	912	70	20.8416	14.2136	15.1333	19.8115
AT1G08770	3130aae7-b742-4dc0-9408-c41041b66523	15.75	5.04	2.52	3.78	4.41	rna-NM_100751.4	5 primer miss: exon 1 to 1;3 primer miss: exon 2 to 2	No extra exon.	3'missing	New	863	70	20.8416	14.2136	15.1333	19.8115
AT1G08770	4940ca60-8005-4d7a-a037-f3c0228eed57	12.25	3.0625	3.0625	2.72222	3.40278	rna-NM_100751.4	5 primer miss: exon 1 to 1;3 primer miss: exon 2 to 2	No extra exon.	3'missing	New	950	70	20.8416	14.2136	15.1333	19.8115
AT1G08780	850ebbdf-f206-4360-a1e5-bc50ce22679d	12.8333	2.70175	3.37719	3.37719	3.37719	rna-NM_100752.4	3 primer miss: exon 3 to 3	No extra exon.	3'missing	New	1328	135	44.5395	34.4995	25.5629	30.3981
AT1G08930	6e5a53d2-7f77-4175-b67d-92f6a382a3b2	7.78703	1.0157	1.0157	3.38566	2.36996	rna-NM_100765.5	5 primer miss: exon 1 to 16;3 primer miss: exon 2 to 17	No extra exon.	3'missing	New	1085	340	50.9401	58.3221	107.643	111.095
AT1G08930	cb129720-cd6f-4806-9eaf-a3ba18fdda92	5.29419	0.934269	0.622846	2.49139	1.24569	rna-NM_100765.5	5 primer miss: exon 1 to 11;3 primer miss: exon 15 to 17	No extra exon.	3'missing	New	1157	340	50.9401	58.3221	107.643	111.095
AT1G08970	b4283110-cd6b-44b8-aca2-2da030f97882	10	2	2.66667	3.33333	2	rna-NM_100768.4	5 primer miss: exon 1 to 2;3 primer miss: exon 2 to 3	No extra exon.	3'missing	New	1281	178	67.215	43.3485	31.8063	32.6302
AT1G09010	d37e9483-955d-43b4-9d28-f98dd165bc15	5	1.25	0	1.25	2.5	rna-NM_100772.5	3 primer miss: exon 11 to 11	No extra exon.	3'missing	New	3116	91	22.728	27.3588	19.6497	18.2634
AT1G09070	ab708d52-281a-4652-9471-eea74b603dd2	511.442	189.038	156.002	91.1542	75.2481	rna-NM_100778.3	5 primer miss: exon 1 to 1;3 primer miss: exon 2 to 2	No extra exon.	3'missing	New	1279	1713	634.343	507.415	305.999	264.242
AT1G09070	67318043-e256-45e0-95c9-611d0e655827	116.357	43.8803	29.2535	21.5293	21.6936	rna-NM_100778.3	5 primer miss: exon 1 to 1;3 primer miss: exon 2 to 2	No extra exon.	3'missing	New	1313	1713	634.343	507.415	305.999	264.242
AT1G09070	97786020-3389-4777-9e2e-c8177440382e	518.076	193.027	158.301	91.9772	74.7706	rna-NM_100778.3	5 primer miss: exon 1 to 1;3 primer miss: exon 2 to 2	No extra exon.	3'missing	New	1405	1713	634.343	507.415	305.999	264.242
AT1G09070	264f301a-0027-4741-acc9-4f9aa94daf6b	197.442	73.2027	58.1151	34.4593	31.6653	rna-NM_100778.3	5 primer miss: exon 1 to 1;3 primer miss: exon 2 to 2	No extra exon.	3'missing	New	1252	1713	634.343	507.415	305.999	264.242
AT1G09070	b964e635-d4af-464d-b25e-b1a72d5cd2d4	137.276	49.888	38.839	24.944	23.6047	rna-NM_100778.3	5 primer miss: exon 1 to 1;3 primer miss: exon 2 to 2	No extra exon.	3'missing	New	1215	1713	634.343	507.415	305.999	264.242
AT1G09070	8ab2727c-f14b-4b53-88cd-78c8b5cf8888	197.442	73.2027	58.1151	34.4593	31.6653	rna-NM_100778.3	5 primer miss: exon 1 to 1;3 primer miss: exon 2 to 2	No extra exon.	3'missing	New	1252	1713	634.343	507.415	305.999	264.242
AT1G09250	a981b178-b854-4830-b9c4-5285bab025f6	5.17619	0.517619	1.03524	1.81167	1.81167	rna-NM_100795.4	5 primer miss: exon 1 to 1;3 primer miss: exon 2 to 2	No extra exon.	3'missing	New	997	64	20.3603	8.8649	17.035	17.7398
AT1G09250	16fb4b67-214b-4aaa-bb16-aa741c3d5576	6.71111	2.23704	0.95873	1.75767	1.75767	rna-NM_100795.4	5 primer miss: exon 1 to 1;3 primer miss: exon 2 to 2	No extra exon.	3'missing	New	946	64	20.3603	8.8649	17.035	17.7398
AT1G09250	c600b5bc-8955-4fb8-866f-c3fdc2188a82	8.91587	2.45187	1.56028	2.45187	2.45187	rna-NM_100795.4	5 primer miss: exon 1 to 1;3 primer miss: exon 2 to 2	No extra exon.	3'missing	New	970	64	20.3603	8.8649	17.035	17.7398
AT1G09250	458ff31f-358f-4533-b29f-0d904c056fea	5.32302	1.90108	0.380215	1.33075	1.71097	rna-NM_100795.4	5 primer miss: exon 1 to 1;3 primer miss: exon 2 to 2	No extra exon.	3'missing	New	893	64	20.3603	8.8649	17.035	17.7398
AT1G09250	fff341bc-3f4f-4e61-8a18-936f9c264a1f	6.09444	2.34402	0.781339	1.56268	1.40641	rna-NM_100795.4	5 primer miss: exon 1 to 1;3 primer miss: exon 2 to 2	No extra exon.	3'missing	New	909	64	20.3603	8.8649	17.035	17.7398
AT1G09250	a793c219-08e5-4b9a-90f5-632af7a9c565	5.66825	2.04687	0.787257	1.25961	1.57451	rna-NM_100795.4	5 primer miss: exon 1 to 1;3 primer miss: exon 2 to 2	No extra exon.	3'missing	New	891	64	20.3603	8.8649	17.035	17.7398
AT1G09250	6d4ffbec-1d77-4bda-8638-5ddcd56bc1c8	7.29444	2.48674	0.994697	1.98939	1.82361	rna-NM_100795.4	5 primer miss: exon 1 to 1;3 primer miss: exon 2 to 2	No extra exon.	3'missing	New	932	64	20.3603	8.8649	17.035	17.7398
AT1G09250	86e024d6-7252-4eb8-91c3-8c99cfb9ef5a	7.62778	2.54259	1.01704	2.03407	2.03407	rna-NM_100795.4	5 primer miss: exon 1 to 1;3 primer miss: exon 2 to 2	No extra exon.	3'missing	New	939	64	20.3603	8.8649	17.035	17.7398
AT1G09250	b9b70ff4-1993-4c6d-b9ea-f75615d339c7	6.86587	2.23141	1.02988	1.71647	1.88812	rna-NM_100795.4	5 primer miss: exon 1 to 1;3 primer miss: exon 2 to 2	No extra exon.	3'missing	New	950	64	20.3603	8.8649	17.035	17.7398
AT1G09310	4b98e66f-17f4-4610-8df5-6393f2febcb7	90.0752	19.4306	14.463	24.0464	32.1352	rna-NM_100801.3	5 primer miss: exon 1 to 1;3 primer miss: exon 2 to 2	No extra exon.	3'missing	New	774	2320	501.355	366.95	616.286	823.408
AT1G09310	e3cd10ab-3069-4f78-a5e1-847f20c856ec	92.5197	19.9561	15.0116	24.6778	32.8741	rna-NM_100801.3	5 primer miss: exon 1 to 1;3 primer miss: exon 2 to 2	No extra exon.	3'missing	New	798	2320	501.355	366.95	616.286	823.408
AT1G09310	09be7d1e-b8a2-426d-85d0-90aa88735ad4	92.3054	19.9291	14.9468	24.5999	32.8296	rna-NM_100801.3	5 primer miss: exon 1 to 1;3 primer miss: exon 2 to 2	No extra exon.	3'missing	New	795	2320	501.355	366.95	616.286	823.408
AT1G09310	5017dba5-2485-4604-b70f-ed2c2523d667	165.804	36.3665	25.5083	43.8639	60.0651	rna-NM_100801.3	5 primer miss: exon 1 to 1;3 primer miss: exon 2 to 2	No extra exon.	3'missing	New	936	2320	501.355	366.95	616.286	823.408
AT1G09310	52a2de68-a32a-447d-b76f-e2cdbf8ac4b0	62.8303	13.4758	10.16	17.1317	22.0629	rna-NM_100801.3	5 primer miss: exon 1 to 1;3 primer miss: exon 2 to 2	No extra exon.	3'missing	New	817	2320	501.355	366.95	616.286	823.408
AT1G09310	33e88922-03de-4980-bd63-69c758807b9b	66.1636	14.1779	10.7449	18.0568	23.184	rna-NM_100801.3	5 primer miss: exon 1 to 1;3 primer miss: exon 2 to 2	No extra exon.	3'missing	New	842	2320	501.355	366.95	616.286	823.408
AT1G09310	2263a06a-5824-4dd1-9695-1a4a2a67b928	76.4333	16.7491	12.0512	20.099	27.534	rna-NM_100801.3	5 primer miss: exon 1 to 1;3 primer miss: exon 2 to 2	No extra exon.	3'missing	New	760	2320	501.355	366.95	616.286	823.408
AT1G09310	e9323aab-563a-4aa9-a419-4efde28f6191	74.8038	16.4462	11.4267	19.711	27.2199	rna-NM_100801.3	5 primer miss: exon 1 to 1;3 primer miss: exon 2 to 2	No extra exon.	3'missing	New	759	2320	501.355	366.95	616.286	823.408
AT1G09310	b7e4705f-0ac8-4b77-8260-3affa78c1600	76.4333	16.7491	12.0512	20.099	27.534	rna-NM_100801.3	5 primer miss: exon 1 to 1;3 primer miss: exon 2 to 2	No extra exon.	3'missing	New	760	2320	501.355	366.95	616.286	823.408
AT1G09310	98fbe9b3-3fed-46a1-971a-b5eb50f4b8a1	76.4333	16.7491	12.0512	20.099	27.534	rna-NM_100801.3	5 primer miss: exon 1 to 1;3 primer miss: exon 2 to 2	No extra exon.	3'missing	New	760	2320	501.355	366.95	616.286	823.408
AT1G09310	1e550edd-4720-4c94-b510-84b3f51c7177	76.4333	16.7491	12.0512	20.099	27.534	rna-NM_100801.3	5 primer miss: exon 1 to 1;3 primer miss: exon 2 to 2	No extra exon.	3'missing	New	760	2320	501.355	366.95	616.286	823.408
AT1G09310	ca3e6005-4333-4028-994d-9aa69edfe68d	60.9136	13.044	9.77268	16.6467	21.4502	rna-NM_100801.3	5 primer miss: exon 1 to 1;3 primer miss: exon 2 to 2	No extra exon.	3'missing	New	816	2320	501.355	366.95	616.286	823.408
AT1G09310	cecd9bed-2318-4287-8ded-e2d1d82c1fbb	76.4333	16.7491	12.0512	20.099	27.534	rna-NM_100801.3	5 primer miss: exon 1 to 1;3 primer miss: exon 2 to 2	No extra exon.	3'missing	New	760	2320	501.355	366.95	616.286	823.408
AT1G09310	c9a0d87c-fdcf-4046-b207-f7686ac58b5d	76.4333	16.7491	12.0512	20.099	27.534	rna-NM_100801.3	5 primer miss: exon 1 to 1;3 primer miss: exon 2 to 2	No extra exon.	3'missing	New	760	2320	501.355	366.95	616.286	823.408
AT1G09310	54dc96dc-ec2d-4566-bae4-176607ccb576	91.272	19.5616	14.5662	24.6037	32.5404	rna-NM_100801.3	5 primer miss: exon 1 to 1;3 primer miss: exon 2 to 2	No extra exon.	3'missing	New	817	2320	501.355	366.95	616.286	823.408
AT1G09310	a5a56589-e453-4659-b021-2c8a0de17d58	60.9136	13.044	9.77268	16.6467	21.4502	rna-NM_100801.3	5 primer miss: exon 1 to 1;3 primer miss: exon 2 to 2	No extra exon.	3'missing	New	816	2320	501.355	366.95	616.286	823.408
AT1G09310	4fb668c6-9d81-4db2-87e0-1d36e4ea7c8e	76.4333	16.7491	12.0512	20.099	27.534	rna-NM_100801.3	5 primer miss: exon 1 to 1;3 primer miss: exon 2 to 2	No extra exon.	3'missing	New	760	2320	501.355	366.95	616.286	823.408
AT1G09310	bb85fe13-bfe8-4bd0-b519-ddafe9a1c05f	64.1636	13.7339	10.4412	17.4598	22.5287	rna-NM_100801.3	5 primer miss: exon 1 to 1;3 primer miss: exon 2 to 2	No extra exon.	3'missing	New	820	2320	501.355	366.95	616.286	823.408
AT1G09310	3cc1e011-48a0-4d90-9d8b-c5ba3c9b4567	102.555	22.1636	16.4794	27.4657	36.4458	rna-NM_100801.3	5 primer miss: exon 1 to 1;3 primer miss: exon 2 to 2	No extra exon.	3'missing	New	808	2320	501.355	366.95	616.286	823.408
AT1G09310	f68a5ff1-3a97-42ad-8b1f-cf9ede75d21d	60.9136	13.044	9.77268	16.6467	21.4502	rna-NM_100801.3	5 primer miss: exon 1 to 1;3 primer miss: exon 2 to 2	No extra exon.	3'missing	New	816	2320	501.355	366.95	616.286	823.408
AT1G09310	df08872c-f4cc-4c46-af87-bb37e3c33806	102.555	22.1636	16.4794	27.4657	36.4458	rna-NM_100801.3	5 primer miss: exon 1 to 1;3 primer miss: exon 2 to 2	No extra exon.	3'missing	New	807	2320	501.355	366.95	616.286	823.408
AT1G09310	2a23b4b8-aa5a-4824-95b9-cd6f0097c61d	91.272	19.5616	14.5662	24.6037	32.5404	rna-NM_100801.3	5 primer miss: exon 1 to 1;3 primer miss: exon 2 to 2	No extra exon.	3'missing	New	817	2320	501.355	366.95	616.286	823.408
AT1G09310	f97f9a12-0916-4bef-82b3-ff59510b11e8	40.9891	8.81485	6.83151	11.856	13.4867	rna-NM_100801.3	5 primer miss: exon 1 to 1;3 primer miss: exon 2 to 2	No extra exon.	3'missing	New	865	2320	501.355	366.95	616.286	823.408
AT1G09310	40382cea-2f19-45db-84fc-68880606f7cf	76.4333	16.7491	12.0512	20.099	27.534	rna-NM_100801.3	5 primer miss: exon 1 to 1;3 primer miss: exon 2 to 2	No extra exon.	3'missing	New	760	2320	501.355	366.95	616.286	823.408
AT1G09310	ac6dbe3d-36cb-47d7-9455-e38bbd3be99f	107.132	23.1089	17.1709	28.849	38.0035	rna-NM_100801.3	5 primer miss: exon 1 to 1;3 primer miss: exon 2 to 2	No extra exon.	3'missing	New	816	2320	501.355	366.95	616.286	823.408
AT1G09310	f28f17d4-df36-4247-81ef-5a8f1c156a49	95.4363	20.603	15.4749	25.5041	33.8543	rna-NM_100801.3	5 primer miss: exon 1 to 1;3 primer miss: exon 2 to 2	No extra exon.	3'missing	New	806	2320	501.355	366.95	616.286	823.408
AT1G09310	a4c34177-2394-464d-90ac-6f5418e64428	76.4333	16.7491	12.0512	20.099	27.534	rna-NM_100801.3	5 primer miss: exon 1 to 1;3 primer miss: exon 2 to 2	No extra exon.	3'missing	New	760	2320	501.355	366.95	616.286	823.408
AT1G09310	e7a48310-56b0-456c-8e0e-bd6ab83f3e37	90.4363	19.505	14.5737	24.1721	32.1855	rna-NM_100801.3	5 primer miss: exon 1 to 1;3 primer miss: exon 2 to 2	No extra exon.	3'missing	New	780	2320	501.355	366.95	616.286	823.408
AT1G09560	ba72900a-e8ac-459e-aa9c-ae7ef782bc1a	6.83333	1.24242	2.48485	3.10606	0	rna-NM_100827.4	5 primer miss: exon 1 to 1;3 primer miss: exon 2 to 2	No extra exon.	3'missing	New	966	163	30.51	42.6392	47.8909	41.96
AT1G09560	ca384eec-f9c2-4a9d-8914-01ea1e729c6a	8.33333	1.96078	3.43137	1.47059	1.47059	rna-NM_100827.4	5 primer miss: exon 1 to 1;3 primer miss: exon 2 to 2	No extra exon.	3'missing	New	767	163	30.51	42.6392	47.8909	41.96
AT1G09590	34297dca-7034-4b64-8a84-5f7a95ca1f67	21.2044	8.26611	9.3443	2.15638	1.43758	rna-NM_100831.4	5 primer miss: exon 1 to 1;3 primer miss: exon 2 to 2	No extra exon.	3'missing	New	1225	1143	485.795	315.21	156.541	184.454
AT1G09620	65bde87c-aa70-44c4-8599-6871259bf323	22.3333	8.12121	9.13636	2.0303	3.04545	rna-NM_100834.5	3 primer miss: exon 3 to 3	No extra exon.	3'missing	New	3728	172	49.9776	38.7429	42.7312	40.5482
AT1G09750	d7a662ce-fcc4-4fa1-8e96-29222c5c35b9	5.91667	0.622807	1.24561	1.55702	2.49123	rna-NM_100847.3	5 primer miss: exon 1 to 1;3 primer miss: exon 2 to 2	No extra exon.	3'missing	New	1600	329	43.622	69.7425	104.09	110.545
AT1G09750	9ec69740-6286-4c71-8fe1-0c8d338f0e71	15.3333	2.32323	4.18182	4.18182	4.64646	rna-NM_100847.3	5 primer miss: exon 1 to 1;3 primer miss: exon 2 to 2	No extra exon.	3'missing	New	1699	329	43.622	69.7425	104.09	110.545
AT1G09750	302766a5-dcdd-4092-b29b-4cd91e2709e3	7.16667	0.977273	1.62879	1.95455	2.60606	rna-NM_100847.3	5 primer miss: exon 1 to 1;3 primer miss: exon 2 to 2	No extra exon.	3'missing	New	1601	329	43.622	69.7425	104.09	110.545
AT1G09770	752e7334-e5e9-4d94-8987-b48151397acd	10.7833	3.59444	4.49306	2.24653	0.449306	rna-NM_100849.3	5 primer miss: exon 1 to 3;3 primer miss: exon 2 to 4	No extra exon.	3'missing	New	596	140	49.9127	33.0056	32.7256	20.3561
AT1G09815	657d4c27-5861-4084-89e3-4a7dab9d217b	11	3.14286	3.14286	0.785714	3.92857	rna-NM_100855.4	5 primer miss: exon 1 to 1;3 primer miss: exon 2 to 2	No extra exon.	3'missing	New	802	142	46.8095	38.0762	20.1931	36.9212
AT1G09970	5f467fc3-73a0-4c2f-891f-cd3f451135bb	6.55079	1.02356	1.22827	2.45655	1.84241	rna-NM_180611.2	5 primer miss: exon 1 to 1;3 primer miss: exon 2 to 2	No extra exon.	3'missing	New	2671	178	35.8729	26.3101	61.3943	54.4227
AT1G09970	adda3149-ff3f-4f05-9703-f7cc684b6a49	5.83056	1.0601	0.795076	2.38523	1.59015	rna-NM_180611.2	5 primer miss: exon 1 to 1;3 primer miss: exon 2 to 2	No extra exon.	3'missing	New	3319	178	35.8729	26.3101	61.3943	54.4227
AT1G09970	a5b653fe-9725-4495-9999-f5b40cf4f30f	9.30079	0.930079	2.3252	3.4878	2.55772	rna-NM_180611.2	5 primer miss: exon 1 to 1;3 primer miss: exon 2 to 2	No extra exon.	3'missing	New	728	178	35.8729	26.3101	61.3943	54.4227
AT1G10270	c1fd0f1a-12bb-4eba-a112-1e1e2b28bca9	15.3333	4.71795	4.71795	1.76923	4.12821	rna-NM_100901.3	5 primer miss: exon 1 to 1;3 primer miss: exon 2 to 2	No extra exon.	3'missing	New	3062	32	9.41602	11.5191	3.84975	7.21516
AT1G10270	721c534d-fef4-4d04-9c82-43803fd0358a	11.8333	3.08696	4.11594	1.54348	3.08696	rna-NM_100901.3	5 primer miss: exon 1 to 1;3 primer miss: exon 2 to 2	No extra exon.	3'missing	New	3025	32	9.41602	11.5191	3.84975	7.21516
AT1G10480	5f894352-9843-4790-8ca3-1aef35ccb2ef	5	0	0	3.75	1.25	rna-NM_100922.3	5 primer miss: exon 1 to 1;3 primer miss: exon 2 to 2	No extra exon.	3'missing	New	973	5	0	0	3.75	1.25
AT1G10522	7172bc98-bc45-43bc-8071-d433410dba5e	34.5	2.52439	6.73171	8.41463	16.8293	rna-NM_100927.4	5 primer miss: exon 1 to 3;3 primer miss: exon 2 to 4	No extra exon.	3'missing	New	213	46	4.22439	10.4317	9.54797	20.7959
AT1G10522	3140e99c-6d26-486c-b22f-8820819c1b66	8.5	1.7	1.7	1.13333	3.96667	rna-NM_100927.4	5 primer miss: exon 1 to 3;3 primer miss: exon 2 to 4	No extra exon.	3'missing	New	211	46	4.22439	10.4317	9.54797	20.7959
AT1G10560	56b9a40e-79f7-478f-b0cc-31fd3d6bdb43	11.5833	7.4951	0	0.681373	3.40686	rna-NM_100931.3	5 primer miss: exon 1 to 1;3 primer miss: exon 2 to 2	No extra exon.	3'missing	New	2396	22	15.4088	0	0.681373	5.90984
AT1G10580	d66fc25a-f693-40e7-a184-2c927aa3f010	5.25	0.583333	0	1.75	2.91667	rna-NM_100933.3	5 primer miss: exon 1 to 1;3 primer miss: exon 2 to 2	No extra exon.	3'missing	New	338	93	22.5833	17.0625	20.6875	31.6667
AT1G10590	3cfe3bce-4fc1-48a4-8335-4c9244b8f69d	13.7429	2.00417	8.30298	1.14524	2.29048	rna-NM_100935.4	3 primer miss: exon 3 to 3	No extra exon.	3'missing	New	1004	493	166.811	127.913	88.914	108.362
AT1G10630	41c4b946-1b47-445d-b47f-f79918bdb26e	5	1.25	2.5	0	1.25	rna-NM_100939.4	3 primer miss: exon 7 to 7	No extra exon.	3'missing	New	942	330	99.3146	104.284	62.5869	56.8148
AT1G10670	779b42bb-2f1b-4d89-8768-bebaec4c958e	36.4258	14.0967	11.954	5.18758	5.18758	rna-NM_001198025.1	3 primer miss: exon 13 to 13	No extra exon.	3'missing	New	1500	655	248.687	218.621	96.1808	88.511
AT1G10670	5459d49d-71d9-4d32-afe9-3dfde725c363	33.4258	12.9525	11.0723	4.80496	4.59605	rna-NM_001198025.1	3 primer miss: exon 13 to 13	No extra exon.	3'missing	New	1457	655	248.687	218.621	96.1808	88.511
AT1G10720	cbe91398-fb7f-4b9e-aade-1b74a88a0135	7.31667	2.43889	2.43889	0.609722	1.82917	rna-NM_100948.3	5 primer miss: exon 1 to 2;3 primer miss: exon 2 to 3	No extra exon.	3'missing	New	1395	72	25.9424	17.2485	10.5849	16.2242
AT1G10850	45c1b384-de64-49ef-a878-9b8dda6d1118	6.5	3.25	1.3	0.65	1.3	rna-NM_001084043.5	5 primer miss: exon 1 to 1;3 primer miss: exon 2 to 2	No extra exon.	3'missing	New	867	28	9.81	7.86	4.75	4.58
AT1G10890	b5a24e0d-c324-49fe-80a3-59147e6c79b8	6.91502	1.383	1.844	1.844	1.844	rna-NM_001331936.1	3 primer miss: exon 3 to 4	No extra exon.	3'missing	New	2869	61	13.4691	10.8471	14.1324	18.5514
AT1G10890	97b5673e-e08a-4cbb-be47-d19a735b26e0	7.04002	1.32	1.76	2.20001	1.76	rna-NM_001331936.1	3 primer miss: exon 3 to 4	No extra exon.	3'missing	New	2869	61	13.4691	10.8471	14.1324	18.5514
AT1G10960	185ba7b4-3b64-4708-93d9-6b4d555af209	11.3607	2.76342	0.921139	3.83808	3.83808	rna-NM_100971.3	5 primer miss: exon 1 to 1;3 primer miss: exon 2 to 2	No extra exon.	3'missing	New	698	438	134.835	91.9774	111.825	99.3623
AT1G10960	c5e2053a-99dd-404d-9eca-4bc4f781f0aa	52.994	16.1451	10.8267	13.6759	12.3463	rna-NM_100971.3	5 primer miss: exon 1 to 1;3 primer miss: exon 2 to 2	No extra exon.	3'missing	New	638	438	134.835	91.9774	111.825	99.3623
AT1G10960	2732efe1-8ec3-4a68-8944-93073cdc4597	91.4107	28.3278	20.2341	23.0907	19.758	rna-NM_100971.3	5 primer miss: exon 1 to 1;3 primer miss: exon 2 to 2	No extra exon.	3'missing	New	641	438	134.835	91.9774	111.825	99.3623
AT1G10960	71ee5d08-6e2e-4892-931e-f08fab9604d5	11.3607	2.76342	0.921139	3.83808	3.83808	rna-NM_100971.3	5 primer miss: exon 1 to 1;3 primer miss: exon 2 to 2	No extra exon.	3'missing	New	597	438	134.835	91.9774	111.825	99.3623
AT1G10960	d424fddf-12af-496d-b2e3-07023b8ae745	104.735	33.7937	22.959	25.0228	22.959	rna-NM_100971.3	5 primer miss: exon 1 to 1;3 primer miss: exon 2 to 2	No extra exon.	3'missing	New	693	438	134.835	91.9774	111.825	99.3623
AT1G10960	bdf7dabe-f42c-4949-bac2-72f20e94a927	52.994	16.1451	10.8267	13.6759	12.3463	rna-NM_100971.3	5 primer miss: exon 1 to 1;3 primer miss: exon 2 to 2	No extra exon.	3'missing	New	640	438	134.835	91.9774	111.825	99.3623
AT1G10960	799da4d8-51ef-4618-9dd5-79aa5473f3e5	106.711	33.1703	23.9135	26.2277	23.3992	rna-NM_100971.3	5 primer miss: exon 1 to 1;3 primer miss: exon 2 to 2	No extra exon.	3'missing	New	682	438	134.835	91.9774	111.825	99.3623
AT1G11050	7e8fbb43-64b6-4da7-bc98-64676f78d816	18.15	6.46017	5.84492	3.3839	2.46102	rna-NM_100978.2	5 primer miss: exon 1 to 1;3 primer miss: exon 2 to 2	No extra exon.	3'missing	New	2374	69	26.5564	19.8891	12.4084	10.146
AT1G11050	096a2a2a-7b95-49c7-9c4f-840a9c159a12	15.8333	5.89869	5.58824	2.48366	1.86275	rna-NM_100978.2	5 primer miss: exon 1 to 1;3 primer miss: exon 2 to 2	No extra exon.	3'missing	New	2401	69	26.5564	19.8891	12.4084	10.146
AT1G11050	84006e30-72ae-40a5-938e-ac1f80804027	8.65	3.90645	1.39516	1.39516	1.95323	rna-NM_100978.2	5 primer miss: exon 1 to 1;3 primer miss: exon 2 to 2	No extra exon.	3'missing	New	2345	69	26.5564	19.8891	12.4084	10.146
AT1G11050	dd11feda-8442-41ba-8911-1e8d03482524	19.15	6.7025	6.06417	3.83	2.55333	rna-NM_100978.2	5 primer miss: exon 1 to 1;3 primer miss: exon 2 to 2	No extra exon.	3'missing	New	2385	69	26.5564	19.8891	12.4084	10.146
AT1G11090	dfef92e2-a14a-465f-9cb7-16c0e6da9c8c	8.2	3.34074	0.911111	1.82222	2.12593	rna-NM_100982.3	5 primer miss: exon 1 to 1;3 primer miss: exon 2 to 2	No extra exon.	3'missing	New	1208	40	14.7222	5.61486	9.54244	10.1205
AT1G11090	7c2fcf0f-d595-4c50-8f23-f8931eb547c8	7.53333	2.712	0.904	1.808	2.10933	rna-NM_100982.3	5 primer miss: exon 1 to 1;3 primer miss: exon 2 to 2	No extra exon.	3'missing	New	1193	40	14.7222	5.61486	9.54244	10.1205
AT1G11090	c72d0df7-9cab-4efd-b9bd-5e4401616024	11.5333	3.97701	1.98851	2.78391	2.78391	rna-NM_100982.3	5 primer miss: exon 1 to 1;3 primer miss: exon 2 to 2	No extra exon.	3'missing	New	1190	40	14.7222	5.61486	9.54244	10.1205
AT1G11120	16c40b09-4eec-4c85-95af-2417a14d1451	6.66667	1.90476	1.90476	0.952381	1.90476	rna-NM_001160852.3	5 primer miss: exon 1 to 1;3 primer miss: exon 2 to 2	No extra exon.	3'missing	New	703	56	31.5307	13.1566	1.94497	8.36772
AT1G11125	6e506e31-59e2-406d-93d4-fca3ee3ce137	9.33333	4.08333	2.33333	1.75	1.16667	rna-NM_001198030.2	5 primer miss: exon 1 to 1;3 primer miss: exon 2 to 2	No extra exon.	3'missing	New	1025	21	9.90556	5.25556	3.51667	2.32222
AT1G11210	e9440e09-8872-4d61-8e44-5d2af7aca5e7	5.16667	0	1.14815	1.14815	2.87037	rna-NM_100993.3	5 primer miss: exon 1 to 1;3 primer miss: exon 2 to 2	No extra exon.	3'missing	New	262	149	28.8599	25.6751	40.6026	51.8624
AT1G11260	852677b8-84e4-4ca8-a812-be1f07db0616	7.17476	0.652251	1.19579	2.06546	3.26126	rna-NM_100998.4	5 primer miss: exon 1 to 3;3 primer miss: exon 2 to 4	No extra exon.	3'missing	New	689	501	95.6403	69.5485	169.175	164.636
AT1G11260	ed9f3f50-7150-4ed7-8c79-a1f7d52e0103	7.17476	0.652251	1.19579	2.06546	3.26126	rna-NM_100998.4	5 primer miss: exon 1 to 3;3 primer miss: exon 2 to 4	No extra exon.	3'missing	New	687	501	95.6403	69.5485	169.175	164.636
AT1G11260	92a5f9c6-7bed-49e9-9380-5ee26c4a779e	9.56996	1.0875	1.305	2.39249	4.78498	rna-NM_100998.4	3 primer miss: exon 3 to 4	No extra exon.	3'missing	New	2620	501	95.6403	69.5485	169.175	164.636
AT1G11260	ecc78a05-b9e1-4122-9c41-0fa9701aa583	8.76643	1.25235	1.1132	2.36554	4.03534	rna-NM_100998.4	5 primer miss: exon 1 to 3;3 primer miss: exon 2 to 4	No extra exon.	3'missing	New	681	501	95.6403	69.5485	169.175	164.636
AT1G11260	320b2d7e-4b5c-465c-9c83-16cf9c38043e	14.0775	1.59368	2.39053	3.7186	6.37473	rna-NM_100998.4	3 primer miss: exon 4 to 4	No extra exon.	3'missing	New	1917	501	95.6403	69.5485	169.175	164.636
AT1G11260	b224203a-7719-41eb-b817-d2f8a003f64e	10.6414	1.34891	1.49879	2.84771	4.94602	rna-NM_100998.4	5 primer miss: exon 1 to 3;3 primer miss: exon 2 to 4	No extra exon.	3'missing	New	704	501	95.6403	69.5485	169.175	164.636
AT1G11440	4d32fad5-1ff7-4c1b-8e39-a734646a5bec	16.5	6.12857	3.77143	4.71429	1.88571	rna-NM_101017.3	5 primer miss: exon 1 to 1;3 primer miss: exon 2 to 2	No extra exon.	3'missing	New	1494	44	17.5574	9.28215	11.474	5.6864
AT1G11440	a6d8c323-ac74-41ee-a4a5-db63df9b1674	11	4.48148	2.03704	2.85185	1.62963	rna-NM_101017.3	5 primer miss: exon 1 to 1;3 primer miss: exon 2 to 2	No extra exon.	3'missing	New	1370	44	17.5574	9.28215	11.474	5.6864
AT1G11440	692e7057-6ec6-404e-a43b-fe39f70e71cc	16.5	6.94737	3.47368	3.90789	2.17105	rna-NM_101017.3	5 primer miss: exon 1 to 1;3 primer miss: exon 2 to 2	No extra exon.	3'missing	New	1408	44	17.5574	9.28215	11.474	5.6864
AT1G11545	cbc7bcfa-4771-47d3-95c8-922a13555b91	8	2.28571	0	2.28571	3.42857	rna-NM_101028.4	3 primer miss: exon 4 to 4	No extra exon.	3'missing	New	732	133	19.9071	8.88815	47.0854	55.1193
AT1G11580	bc721b1c-c41d-4a79-a23e-9780dbc368c5	9.98571	0.624107	0.312054	4.36875	4.6808	rna-NM_001331997.1	5 primer miss: exon 1 to 2;3 primer miss: exon 2 to 3	No extra exon.	3'missing	New	1273	284	13.357	14.4917	133.226	120.926
AT1G11580	c81dc2e7-084b-46b1-9aba-80fe09e7c9d5	9.81905	0.272751	0.272751	4.36402	4.90952	rna-NM_001331997.1	5 primer miss: exon 1 to 2;3 primer miss: exon 2 to 3	No extra exon.	3'missing	New	904	284	13.357	14.4917	133.226	120.926
AT1G11600	a87a2900-d978-47c0-a4f8-6a13a62afdb6	13.5143	6.6386	5.92732	0.237093	0.711278	rna-NM_101033.4	5 primer miss: exon 1 to 1;3 primer miss: exon 2 to 2	No extra exon.	3'missing	New	1754	83	38.7849	39.0064	1.55832	3.65044
AT1G11600	31c4a559-4cf3-47cc-b496-c142fbb600a8	15.5143	7.25668	7.00645	0.500461	0.750691	rna-NM_101033.4	5 primer miss: exon 1 to 1;3 primer miss: exon 2 to 2	No extra exon.	3'missing	New	1781	83	38.7849	39.0064	1.55832	3.65044
AT1G11600	4a2abc19-532e-4a65-bcf1-645201de41db	16.2143	9.26531	5.95627	0.330904	0.661808	rna-NM_101033.4	5 primer miss: exon 1 to 1;3 primer miss: exon 2 to 2	No extra exon.	3'missing	New	1782	83	38.7849	39.0064	1.55832	3.65044
AT1G11600	c28055b2-6d27-4de5-ab70-1b2afe7ad06c	14.3476	5.68491	7.85058	0.27071	0.54142	rna-NM_101033.4	5 primer miss: exon 1 to 1;3 primer miss: exon 2 to 2	No extra exon.	3'missing	New	1831	83	38.7849	39.0064	1.55832	3.65044
AT1G11600	57f1e85f-e285-4582-ac7e-67e9d182508e	6.68095	1.67024	4.73234	0	0.278373	rna-NM_101033.4	5 primer miss: exon 1 to 1;3 primer miss: exon 2 to 2	No extra exon.	3'missing	New	1385	83	38.7849	39.0064	1.55832	3.65044
AT1G11600	f49f6f62-6590-4ff2-b2d3-bd1e511e3043	10.081	5.25963	4.16387	0.219151	0.438302	rna-NM_101033.4	5 primer miss: exon 1 to 1;3 primer miss: exon 2 to 2	No extra exon.	3'missing	New	1752	83	38.7849	39.0064	1.55832	3.65044
AT1G11670	fbafbc68-67b3-41d1-b4fa-eeef668e6358	6	2.4	2.4	1.2	0	rna-NM_101039.4	3 primer miss: exon 5 to 7	No extra exon.	3'missing	New	1427	81	23.6434	20.6727	11.7304	19.9534
AT1G11680	4d73715e-ca41-4c23-a9ab-5f02b28ec387	5.16667	1.37778	0.688889	0	3.1	rna-NM_101040.4	5 primer miss: exon 1 to 2;3 primer miss: exon 2 to 3	No extra exon.	3'missing	New	1827	241	57.059	67.497	52.6795	63.7645
AT1G11680	3b4e7174-d5cc-4185-9574-b729953b939f	16.1667	2.77143	6.00476	1.38571	6.00476	rna-NM_101040.4	5 primer miss: exon 1 to 2;3 primer miss: exon 2 to 3	No extra exon.	3'missing	New	1830	241	57.059	67.497	52.6795	63.7645
AT1G11700	d4a2c2f5-2b6c-4cc3-8ced-0050e1920e61	18.3333	7.74074	4.07407	4.48148	2.03704	rna-NM_101042.4	5 primer miss: exon 1 to 1;3 primer miss: exon 2 to 2	No extra exon.	3'missing	New	1003	60	27.3731	12.9306	13.4976	6.19865
AT1G11700	926dcfe7-d28e-43b3-ad54-c4bee4cce466	29.3333	14.4	5.86667	6.4	2.66667	rna-NM_101042.4	5 primer miss: exon 1 to 1;3 primer miss: exon 2 to 2	No extra exon.	3'missing	New	960	60	27.3731	12.9306	13.4976	6.19865
AT1G11700	20bd9249-13d2-4126-9e20-a18c1366cb6b	12.3333	5.23232	2.9899	2.61616	1.49495	rna-NM_101042.4	5 primer miss: exon 1 to 1;3 primer miss: exon 2 to 2	No extra exon.	3'missing	New	1013	60	27.3731	12.9306	13.4976	6.19865
AT1G11765	71af5173-9d37-4dfe-a46d-60b52bc4fab6	16.1667	8.62222	7.54444	0	0	rna-NM_179311.6	5 primer miss: exon 1 to 1;3 primer miss: exon 2 to 2	No extra exon.	3'missing	New	680	39	21.9542	17.0458	0	0
AT1G11765	14c1dca5-3a3e-409c-bc32-ca17ce5f4b8a	7.16667	4.21569	2.95098	0	0	rna-NM_179311.6	5 primer miss: exon 1 to 1;3 primer miss: exon 2 to 2	No extra exon.	3'missing	New	679	39	21.9542	17.0458	0	0
AT1G11840	14e26b6f-b9ec-4727-9629-576ea6ac4b19	6.92555	1.82251	2.73377	1.09351	1.27576	rna-NM_101055.4	5 primer miss: exon 1 to 8;3 primer miss: exon 2 to 9	No extra exon.	3'missing	New	1282	1269	387.988	309.642	240.918	314.452
AT1G11840	5b3cb51e-f9b8-4acf-af13-b1f5517d1c31	5	0	0	0	5	rna-NM_101055.4	3 primer miss: exon 6 to 9	No extra exon.	3'missing	New	484	1269	387.988	309.642	240.918	314.452
AT1G11840	0d8feaaa-c086-47f4-bfa6-2801071abe89	5.36444	1.46303	2.27582	0.812793	0.812793	rna-NM_101055.4	5 primer miss: exon 1 to 8;3 primer miss: exon 2 to 9	No extra exon.	3'missing	New	624	1269	387.988	309.642	240.918	314.452
AT1G11850	908c5b5c-a4a4-4c04-a923-490ec0e4083e	68.0831	34.2551	27.4212	2.56273	3.84409	rna-NM_179314.2	5 primer miss: exon 1 to 1;3 primer miss: exon 2 to 2	No extra exon.	3'missing	New	597	951	466.022	394.148	33.8288	54.0014
AT1G11850	6a8048a9-ca0b-4074-9ae8-d27e6e27b64c	18.2285	8.62159	8.37526	0.554245	0.677411	rna-NM_179314.2	5 primer miss: exon 1 to 1;3 primer miss: exon 2 to 2	No extra exon.	3'missing	New	564	951	466.022	394.148	33.8288	54.0014
AT1G11850	6c735781-25c1-4687-8c99-5283e02edfbe	59.3015	29.6904	23.8159	2.38159	3.41361	rna-NM_179314.2	5 primer miss: exon 1 to 1;3 primer miss: exon 2 to 2	No extra exon.	3'missing	New	594	951	466.022	394.148	33.8288	54.0014
AT1G11850	86d56938-4cbf-4cb2-86ce-a191eedfc919	61.3907	30.773	24.7117	2.25358	3.65236	rna-NM_179314.2	5 primer miss: exon 1 to 1;3 primer miss: exon 2 to 2	No extra exon.	3'missing	New	602	951	466.022	394.148	33.8288	54.0014
AT1G11850	983e0308-ee22-45f7-9375-f07026536cfb	69.9371	34.8398	28.4039	2.40275	4.29062	rna-NM_179314.2	5 primer miss: exon 1 to 1;3 primer miss: exon 2 to 2	No extra exon.	3'missing	New	687	951	466.022	394.148	33.8288	54.0014
AT1G11850	033fb86e-0a9c-4cc1-8b65-931ec8876a18	75.1037	37.3254	30.6213	2.53668	4.62037	rna-NM_179314.2	5 primer miss: exon 1 to 1;3 primer miss: exon 2 to 2	No extra exon.	3'missing	New	708	951	466.022	394.148	33.8288	54.0014
AT1G11850	cbdfd270-5ba7-4d9e-9992-8759e6327c24	37.129	18.8877	14.5069	1.29269	2.44175	rna-NM_179314.2	5 primer miss: exon 1 to 1;3 primer miss: exon 2 to 2	No extra exon.	3'missing	New	585	951	466.022	394.148	33.8288	54.0014
AT1G11850	480ff808-1788-4f60-ad01-55d707d64850	17.5452	8.37522	8.00843	0.550197	0.61133	rna-NM_179314.2	5 primer miss: exon 1 to 1;3 primer miss: exon 2 to 2	No extra exon.	3'missing	New	561	951	466.022	394.148	33.8288	54.0014
AT1G11850	58fcc2ab-e344-4af5-9ec4-80094302ee73	62.5621	31.5162	25.0876	2.27356	3.68474	rna-NM_179314.2	5 primer miss: exon 1 to 1;3 primer miss: exon 2 to 2	No extra exon.	3'missing	New	606	951	466.022	394.148	33.8288	54.0014
AT1G11850	087fbe5e-1da7-4177-95cc-7b411c475c64	58.7283	29.2881	23.8869	2.20612	3.34721	rna-NM_179314.2	5 primer miss: exon 1 to 1;3 primer miss: exon 2 to 2	No extra exon.	3'missing	New	597	951	466.022	394.148	33.8288	54.0014
AT1G11850	c61419fd-aa3e-4b81-a415-c6f273678684	6.29138	0.786422	5.11174	0.262141	0.13107	rna-NM_179314.2	5 primer miss: exon 1 to 1;3 primer miss: exon 2 to 2	No extra exon.	3'missing	New	183	951	466.022	394.148	33.8288	54.0014
AT1G11850	a8a964e5-2314-4525-9f2f-7ea58d51a79b	17.7952	8.43895	8.19434	0.550366	0.611518	rna-NM_179314.2	5 primer miss: exon 1 to 1;3 primer miss: exon 2 to 2	No extra exon.	3'missing	New	563	951	466.022	394.148	33.8288	54.0014
AT1G11850	9f15d167-aa38-4e50-ae3b-9ac73bbf43bc	64.6871	32.4656	26.1189	2.19692	3.90563	rna-NM_179314.2	5 primer miss: exon 1 to 1;3 primer miss: exon 2 to 2	No extra exon.	3'missing	New	620	951	466.022	394.148	33.8288	54.0014
AT1G11850	1afe848b-2f84-4c01-930e-a7b0fa1d3a14	75.6037	37.6197	30.788	2.55049	4.64553	rna-NM_179314.2	5 primer miss: exon 1 to 1;3 primer miss: exon 2 to 2	No extra exon.	3'missing	New	709	951	466.022	394.148	33.8288	54.0014
AT1G11850	458f2447-a354-4a80-865f-b0ceef385f02	11.9406	5.15202	5.93998	0.363672	0.484896	rna-NM_179314.2	5 primer miss: exon 1 to 1;3 primer miss: exon 2 to 2	No extra exon.	3'missing	New	494	951	466.022	394.148	33.8288	54.0014
AT1G11850	894b8104-88e4-4631-ba9f-9ef8b6511323	53.5334	26.0919	22.3131	1.88941	3.23899	rna-NM_179314.2	5 primer miss: exon 1 to 1;3 primer miss: exon 2 to 2	No extra exon.	3'missing	New	814	951	466.022	394.148	33.8288	54.0014
AT1G11850	853243d2-f08c-4cd8-b46b-44523dafbdab	58.4041	29.1624	23.4567	2.37737	3.40756	rna-NM_179314.2	5 primer miss: exon 1 to 1;3 primer miss: exon 2 to 2	No extra exon.	3'missing	New	593	951	466.022	394.148	33.8288	54.0014
AT1G11850	2e77aa6b-1692-49b5-bfde-9138abec96ed	40.5359	20.5966	15.8492	1.53379	2.55632	rna-NM_179314.2	5 primer miss: exon 1 to 1;3 primer miss: exon 2 to 2	No extra exon.	3'missing	New	587	951	466.022	394.148	33.8288	54.0014
AT1G11850	b2b62e2b-2d72-4cbf-b50d-b4b3ae22afd9	11.885	5.15421	5.88187	0.363827	0.485102	rna-NM_179314.2	5 primer miss: exon 1 to 1;3 primer miss: exon 2 to 2	No extra exon.	3'missing	New	493	951	466.022	394.148	33.8288	54.0014
AT1G11850	d6814218-9fd2-43b7-aa2c-f3e1fc33fc41	6.06058	1.48291	4.38425	0.193423	0	rna-NM_179314.2	5 primer miss: exon 1 to 1;3 primer miss: exon 2 to 2	No extra exon.	3'missing	New	452	951	466.022	394.148	33.8288	54.0014
AT1G11850	97820b08-f672-4351-a1ad-f4c94d06ab32	65.9371	32.9274	26.7535	2.30492	3.95128	rna-NM_179314.2	5 primer miss: exon 1 to 1;3 primer miss: exon 2 to 2	No extra exon.	3'missing	New	646	951	466.022	394.148	33.8288	54.0014
AT1G11860	0d5035d2-ece6-427a-9df0-68bab50aa507	30.1878	6.48204	11.2973	6.48204	5.92643	rna-NM_001332004.1	5 primer miss: exon 1 to 3;3 primer miss: exon 2 to 4	No extra exon.	3'missing	New	1641	1100	286.859	255.61	287.597	268.933
AT1G11860	3044b67e-8054-4b5f-8a73-cc28d625b9b4	14.7044	2.96917	4.94861	3.11055	3.67611	rna-NM_001332004.1	5 primer miss: exon 1 to 3;3 primer miss: exon 2 to 4	No extra exon.	3'missing	New	1594	1100	286.859	255.61	287.597	268.933
AT1G11860	53a2cc7e-36ef-4a21-be50-a4192ac49675	6	1.2	2.4	0	2.4	rna-NM_101057.5	3 primer miss: exon 3 to 4	No extra exon.	3'missing	New	710	1100	286.859	255.61	287.597	268.933
AT1G11910	b9a1d6b3-574a-43a5-a830-ec4e7599db93	5	2.5	1.25	1.25	0	rna-NM_101062.4	3 primer miss: exon 7 to 14	No extra exon.	3'missing	New	755	989	297.962	275.944	179.8	220.294
AT1G12060	d5443306-9d7e-4e8b-b948-84daa1855106	5	2.5	0	1.66667	0.833333	rna-NM_101078.3	5 primer miss: exon 1 to 1;3 primer miss: exon 2 to 2	No extra exon.	3'missing	New	858	10	4.1	0	2.46667	2.43333
AT1G12080	f745c2e8-25dd-4fb5-bd02-eb2e099c6fdb	11.1495	6.70381	3.74002	0.282265	0.423398	rna-NM_179319.5	5 primer miss: exon 1 to 1;3 primer miss: exon 2 to 2	No extra exon.	3'missing	New	551	453	283.778	133.436	15.3879	18.3983
AT1G12080	79d72ffc-bcc2-45a3-a850-f6ba8fc13f2f	9.69949	5.8328	3.21132	0.262148	0.393222	rna-NM_179319.5	5 primer miss: exon 1 to 1;3 primer miss: exon 2 to 2	No extra exon.	3'missing	New	549	453	283.778	133.436	15.3879	18.3983
AT1G12080	559ba944-24fb-4c19-83fd-6e80b2d86320	11.1495	6.70381	3.74002	0.282265	0.423398	rna-NM_179319.5	5 primer miss: exon 1 to 1;3 primer miss: exon 2 to 2	No extra exon.	3'missing	New	551	453	283.778	133.436	15.3879	18.3983
AT1G12080	2c5e6dea-c3a7-4af5-ad95-48cf3b0998f4	11.0066	6.66006	3.64551	0.280424	0.420636	rna-NM_179319.5	5 primer miss: exon 1 to 1;3 primer miss: exon 2 to 2	No extra exon.	3'missing	New	550	453	283.778	133.436	15.3879	18.3983
AT1G12080	03dd8ae2-b0a6-47ad-925e-f383d01a95cf	9.57449	5.73167	3.1915	0.26053	0.390795	rna-NM_179319.5	5 primer miss: exon 1 to 1;3 primer miss: exon 2 to 2	No extra exon.	3'missing	New	548	453	283.778	133.436	15.3879	18.3983
AT1G12080	bbbdeac4-b6c2-4f41-8496-11ec3d973748	8.16749	4.91277	2.64062	0.245639	0.368458	rna-NM_179319.5	5 primer miss: exon 1 to 1;3 primer miss: exon 2 to 2	No extra exon.	3'missing	New	546	453	283.778	133.436	15.3879	18.3983
AT1G12080	598ac006-db47-48a3-ba69-a520204bc405	8.88718	5.29449	2.96239	0.252119	0.378178	rna-NM_179319.5	5 primer miss: exon 1 to 1;3 primer miss: exon 2 to 2	No extra exon.	3'missing	New	547	453	283.778	133.436	15.3879	18.3983
AT1G12080	723f356b-c64f-434d-8bfb-90d68939f332	17.8162	10.9638	5.77557	0.391564	0.685237	rna-NM_179319.5	5 primer miss: exon 1 to 1;3 primer miss: exon 2 to 2	No extra exon.	3'missing	New	604	453	283.778	133.436	15.3879	18.3983
AT1G12080	f0e502f8-b89d-4ae0-9910-124f8d45059c	8.88718	5.29449	2.96239	0.252119	0.378178	rna-NM_179319.5	5 primer miss: exon 1 to 1;3 primer miss: exon 2 to 2	No extra exon.	3'missing	New	547	453	283.778	133.436	15.3879	18.3983
AT1G12080	f20bc4b6-da43-406a-a746-e22b4f4197f4	20.9357	14.991	3.61851	0.516931	1.80926	rna-NM_179319.5	5 primer miss: exon 1 to 1;3 primer miss: exon 2 to 2	No extra exon.	3'missing	New	794	453	283.778	133.436	15.3879	18.3983
AT1G12080	ae1b8e08-57fc-4e29-8f79-6ac99924041c	8.16749	4.91277	2.64062	0.245639	0.368458	rna-NM_179319.5	5 primer miss: exon 1 to 1;3 primer miss: exon 2 to 2	No extra exon.	3'missing	New	546	453	283.778	133.436	15.3879	18.3983
AT1G12080	276d5704-c280-487b-b1aa-1ab976d96180	40.4025	28.9784	8.91642	0.557276	1.95047	rna-NM_179319.5	5 primer miss: exon 1 to 1;3 primer miss: exon 2 to 2	No extra exon.	3'missing	New	540	453	283.778	133.436	15.3879	18.3983
AT1G12080	e75b5706-cc69-4ecd-91bb-4685beae7694	8.01749	4.89618	2.57049	0.244809	0.306011	rna-NM_179319.5	5 primer miss: exon 1 to 1;3 primer miss: exon 2 to 2	No extra exon.	3'missing	New	545	453	283.778	133.436	15.3879	18.3983
AT1G12080	bc9e47d6-82a6-48e7-85bc-ce0d1353f593	17.1495	10.4802	5.62122	0.3811	0.666924	rna-NM_179319.5	5 primer miss: exon 1 to 1;3 primer miss: exon 2 to 2	No extra exon.	3'missing	New	597	453	283.778	133.436	15.3879	18.3983
AT1G12080	4aad6199-52ed-4dbe-8a67-5a7d76315e8f	5.90254	3.83361	1.64297	0.121702	0.304254	rna-NM_179319.5	5 primer miss: exon 1 to 1;3 primer miss: exon 2 to 2	No extra exon.	3'missing	New	536	453	283.778	133.436	15.3879	18.3983
AT1G12080	868e10ec-4617-4be4-a2ca-af00c477f944	7.88415	4.76716	2.56693	0.24447	0.305587	rna-NM_179319.5	5 primer miss: exon 1 to 1;3 primer miss: exon 2 to 2	No extra exon.	3'missing	New	544	453	283.778	133.436	15.3879	18.3983
AT1G12080	362cd1f7-96c8-4257-a5a0-4190109e0da2	8.16749	4.91277	2.64062	0.245639	0.368458	rna-NM_179319.5	5 primer miss: exon 1 to 1;3 primer miss: exon 2 to 2	No extra exon.	3'missing	New	546	453	283.778	133.436	15.3879	18.3983
AT1G12080	81a872a6-0c0b-4c7f-a5a4-cc1c341c3e47	5.90254	3.83361	1.64297	0.121702	0.304254	rna-NM_179319.5	5 primer miss: exon 1 to 1;3 primer miss: exon 2 to 2	No extra exon.	3'missing	New	536	453	283.778	133.436	15.3879	18.3983
AT1G12110	da7f7eb9-4445-491c-a14b-d9915ebd6e16	15.1511	0.84173	0.420865	6.31298	7.57557	rna-NM_101083.4	5 primer miss: exon 1 to 4;3 primer miss: exon 2 to 5	No extra exon.	3'missing	New	3190	237	7.81205	6.62246	103.917	116.649
AT1G12770	c214eea7-a363-438f-9f09-2359faab5e94	7.42024	2.06118	2.47341	0.618353	2.26729	rna-NM_001332052.1	5 primer miss: exon 1 to 2;3 primer miss: exon 2 to 3	No extra exon.	3'missing	New	1850	105	26.9656	25.0455	22.9401	29.0488
AT1G12770	e36a81e3-7663-47fa-a73e-282bd9199bbe	51.25	10.082	9.2418	18.4836	13.4426	rna-NM_101147.3	3 primer miss: exon 3 to 3	No extra exon.	3'missing	New	2117	105	26.9656	25.0455	22.9401	29.0488
AT1G12770	b2bcae2a-20cc-45ff-96e9-81427f9a8c84	6.00357	1.76576	1.94233	0.706303	1.58918	rna-NM_001332052.1	5 primer miss: exon 1 to 2;3 primer miss: exon 2 to 3	No extra exon.	3'missing	New	1837	105	26.9656	25.0455	22.9401	29.0488
AT1G12770	772fefed-e050-4ee8-b806-b42d88e6bde1	5.75357	1.56916	1.91786	0.697403	1.56916	rna-NM_001332052.1	5 primer miss: exon 1 to 2;3 primer miss: exon 2 to 3	No extra exon.	3'missing	New	1829	105	26.9656	25.0455	22.9401	29.0488
AT1G12770	bb3bec44-a4ea-48d0-9225-a1be2f5383b6	9.32738	3.45459	2.41821	0.690917	2.76367	rna-NM_001332052.1	5 primer miss: exon 1 to 2;3 primer miss: exon 2 to 3	No extra exon.	3'missing	New	2314	105	26.9656	25.0455	22.9401	29.0488
AT1G12770	51aff2bd-fc54-4831-92f2-beab455dc8f5	5.35119	1.78373	1.98192	0.198192	1.38735	rna-NM_001332052.1	5 primer miss: exon 1 to 2;3 primer miss: exon 2 to 3	No extra exon.	3'missing	New	1194	105	26.9656	25.0455	22.9401	29.0488
AT1G12775	fefcfe45-4114-447f-bdb9-b57785747a59	5	1.25	0	2.5	1.25	rna-NM_001035956.2	5 primer miss: exon 1 to 1;3 primer miss: exon 2 to 2	No extra exon.	3'missing	New	2016	7	1.25	0	2.5	1.25
AT1G12805	668a7144-c152-49f3-b2aa-26ba3ee69385	11.1151	0	0.396966	3.5727	7.14539	rna-NM_202085.2	5 primer miss: exon 1 to 1;3 primer miss: exon 2 to 2	No extra exon.	3'missing	New	456	47	0	0.396966	14.9473	31.6557
[truncated: 37,095 more rows]
