# Supplementary material for: New insights into Arabidopsis transcriptome complexity revealed by direct sequencing of native RNAs
Source: Nucleic Acids Res. 2020 Jul 11;48(14):7700–11. doi: 10.1093/nar/gkaa588 (PMC7430643; doi:10.1093/nar/gkaa588)
Supplement: gkaa588_Supplemental_Files [file gkaa588_supplemental_files.zip › table S2. List of DEG and DEI between floral buds and seedlings.csv]

gene	isoform	coverage	buds1	buds2	seedling1	seedling2	coverage_gene	buds1_gene	buds2_gene	seedling1_gene	seedling2_gene	buds1	buds2	seedling1	seedling2	differ
AT1G01070	rna-NM_099989.3	20.5	6.239130435	2.673913043	7.130434783	4.456521739	24	6.739130435	3.673913043	8.130434783	4.456521739	0.925806452	0.727810651	0.877005348	1	-0.111694123
AT1G01070	rna-NM_202005.3	2.5	0.5	1	1	0	24	6.739130435	3.673913043	8.130434783	4.456521739	0.074193548	0.272189349	0.122994652	0	0.111694123
AT1G01220	rna-NM_100004.4	5.385353535	1.009753788	1.68292298	0.336584596	2.356092172	23	3.079710543	5.590832298	1.662571348	10.66688581	0.327872952	0.301014749	0.202448212	0.220879103	0.102780193
AT1G01290	rna-NM_100011.4	20	6.363636364	2.727272727	4.545454545	6.363636364	58	15.76363636	15.72727273	10.14545455	14.36363636	0.403690888	0.173410405	0.448028674	0.443037975	-0.156982678
AT1G01290	rna-NM_001160827.2	32	7	13	4	8	58	15.76363636	15.72727273	10.14545455	14.36363636	0.444059977	0.826589595	0.394265233	0.556962025	0.159711157
AT1G01360	01ad5018-50fd-4a37-b398-f31aea153c33	9.166666667	2.820512821	1.41025641	2.115384615	2.820512821	82	38.38357588	18.154851	10.65142065	14.81015246	0.073482284	0.077679316	0.198601171	0.19044455	-0.118942061
AT1G01380	rna-NM_001331271.1	2	0	0	2	0	8	1	1	4	2	0	0	0.5	0	-0.25
AT1G01380	rna-NM_100020.4	6	1	1	2	2	8	1	1	4	2	1	1	0.5	1	0.25
AT1G01448	b1eebb7d-b257-4ab4-86f6-487e5611fc76	3.686111111	1.843055556	0.614351852	1.228703704	0	29	13.65046296	5.934375	2.772800926	0.642361111	0.135017806	0.103524272	0.44312727	0	-0.102292596
AT1G01448	0c18993e-cbf6-4cc8-aa1e-994679088a5f	2.569444444	0.642361111	0.642361111	0.642361111	0.642361111	29	13.65046296	5.934375	2.772800926	0.642361111	0.047057826	0.108244105	0.231665067	1	-0.538181568
AT1G01448	dc7cd889-64cc-4a2b-a843-d4fba909ba65	5.236111111	2.618055556	1.963541667	0.654513889	0	29	13.65046296	5.934375	2.772800926	0.642361111	0.191792437	0.3308759	0.236047919	0	0.143310209
AT1G01448	62fac62f-51f0-4196-880b-234402107274	1.902777778	0.951388889	0.951388889	0	0	29	13.65046296	5.934375	2.772800926	0.642361111	0.069696456	0.160318296	0	0	0.115007376
AT1G01500	10d76707-f1db-44b0-8606-fd8cdc8c63ea	3	0	0	1.5	1.5	57	14	15	15.5	11.5	0	0	0.096774194	0.130434783	-0.113604488
AT1G01500	rna-NM_100032.4	53	14	15	14	10	57	14	15	15.5	11.5	1	1	0.903225806	0.869565217	0.113604488
AT1G01560	rna-NM_001331281.1	5	2.142857143	2.142857143	0.714285714	0	58	28.43035714	25.15535714	1.614285714	1.8	0.07537215	0.085184922	0.442477876	0	-0.140960402
AT1G01600	06476052-e1a9-46fe-98d5-43f09f6f5c3f	30.83333333	13.5479798	17.28535354	0	0	218	109.5653467	101.448939	3.323809524	1.661904762	0.123652051	0.170384764	0	0	0.147018407
AT1G01600	rna-NM_100042.4	174.5	89.74285714	79.77142857	3.323809524	1.661904762	218	109.5653467	101.448939	3.323809524	1.661904762	0.819080666	0.786320974	1	1	-0.19729918
AT1G01650	rna-NM_100047.4	24.94025974	4.433823954	13.30147186	3.87959596	3.325367965	85	13.99491405	45.79814396	6.052766017	13.15417596	0.316816805	0.29043692	0.640962487	0.252799413	-0.143254088
AT1G01690	afdccffb-347e-4c95-a3a4-5ccc66859b4a	3.216666667	1.286666667	0.643333333	0.643333333	0.643333333	30	4.178425926	7.45287037	9.008425926	6.360277778	0.307930951	0.08632021	0.071414622	0.101148622	0.110843958
AT1G01780	848db4f4-0cf9-4925-912e-cab748d29967	8.441666667	2.936231884	3.30326087	0.734057971	1.468115942	55	22.15344355	18.9095751	1.347550035	7.589431316	0.132540653	0.174687208	0.544735225	0.193442154	-0.215474759
AT1G01780	5dfce682-08ca-4cbe-8655-d4bf4565b2af	6.441666667	2.453968254	2.453968254	0.613492063	0.920238095	55	22.15344355	18.9095751	1.347550035	7.589431316	0.110771413	0.129773844	0.455264775	0.121252576	-0.167986046
AT1G01860	6691e68d-12fa-4b2a-9df0-358379228787	2.166666667	0.433333333	0	0.866666667	0.866666667	28	9.45	3.233333333	6.004166667	8.3125	0.045855379	0	0.144344205	0.104260652	-0.101374739
AT1G01860	bc5ed871-9bfd-4f5e-949b-9fccf395e94a	2.166666667	0.433333333	0	0.866666667	0.866666667	28	9.45	3.233333333	6.004166667	8.3125	0.045855379	0	0.144344205	0.104260652	-0.101374739
AT1G01860	rna-NM_100068.3	14.91666667	5.966666667	2.983333333	2.2375	3.729166667	28	9.45	3.233333333	6.004166667	8.3125	0.631393298	0.922680412	0.372657876	0.448621554	0.36639714
AT1G01910	rna-NM_001035855.1	2.833333333	0.944444444	1.259259259	0.62962963	0	23	3.475404197	8.983459466	4.479216833	5.061919505	0.271750965	0.140175315	0.140566901	0	0.135679689
AT1G01930	002e2096-7e6b-457a-9b79-6119d5e1142f	6	2.4	2.4	0	1.2	30	7.4	4.4	8	6.2	0.324324324	0.545454545	0	0.193548387	0.338115241
AT1G01930	rna-NM_100073.3	20	5	2	8	5	30	7.4	4.4	8	6.2	0.675675676	0.454545455	1	0.806451613	-0.338115241
AT1G02010	rna-NM_100081.5	15.45887446	3.731452456	8.529034184	1.066129273	2.132258546	41	9.453549274	14.03472545	3.596670227	8.915055048	0.394714445	0.607709372	0.296421191	0.239175029	0.233413798
AT1G02020	rna-NM_202008.2	2.25	2.25	0	0	0	20	6.643650794	2.569047619	6.59047619	2.196825397	0.338669215	0	0	0	0.169334608
AT1G02050	d9d5e030-3fdf-4b46-99f3-ec4864ad77b3	72.16666667	42.06285714	29.27904762	0.412380952	0.412380952	185	112.4708356	69.37651576	0.740267663	0.412380952	0.373989016	0.422031105	0.557070061	1	-0.38052497
AT1G02050	rna-NM_100085.4	48.16666667	29.98454746	18.18211921	0	0	185	112.4708356	69.37651576	0.740267663	0.412380952	0.266598423	0.262078875	0	0	0.264338649
AT1G02090	859d94f2-92e3-4b0d-b038-25c692111b0c	12.5	6.730769231	4.807692308	0.961538462	0	114	47.17659516	21.44947745	21.38096999	15.99295739	0.142671789	0.2241403	0.044971695	0	0.160920197
AT1G02090	rna-NM_179245.3	16.3	6.005263158	1.715789474	0.857894737	7.721052632	114	47.17659516	21.44947745	21.38096999	15.99295739	0.127293272	0.079992134	0.04012422	0.482778291	-0.157808552
AT1G02100	27f6d69c-e02d-40bf-8b9f-b8e3e6c159e6	4.5	0	3.375	0	1.125	100	27.49318182	12.85515152	16.59911977	22.0525469	0	0.262540663	0	0.051014516	0.105763074
AT1G02110	dd6047fd-1ae9-4659-a07c-2144eb1d94ac	4.25	1.275	1.7	0.85	0.425	35	8.578967976	5.706766346	9.147886195	10.56637948	0.148619275	0.297891993	0.09291764	0.040221913	0.156685857
AT1G02270	rna-NM_100107.5	35.43055556	14.76273148	8.119502315	8.119502315	4.428819444	59	24.31069563	9.892840397	17.1007998	6.695664174	0.607252532	0.820745306	0.474802489	0.661445874	0.145874737
AT1G02340	7152fe70-01a9-4deb-8c72-681e35259c88	3.5	0.875	2.625	0	0	34	9.298059965	10.4393739	3.720458554	7.542107584	0.094105653	0.251451861	0	0	0.172778757
AT1G02340	rna-NM_100115.3	19.16666667	5.679012346	4.969135802	2.839506173	5.679012346	34	9.298059965	10.4393739	3.720458554	7.542107584	0.6107739	0.475999409	0.763214032	0.75297419	-0.214707456
AT1G02370	bdf754b2-3e5b-4b47-99f3-6a711c91be66	5	1.25	0.625	0.625	2.5	34	9.125	11.125	4.125	8.625	0.136986301	0.056179775	0.151515152	0.289855072	-0.124102074
AT1G02370	rna-NM_100118.5	28	7.875	10.5	3.5	6.125	34	9.125	11.125	4.125	8.625	0.863013699	0.943820225	0.848484848	0.710144928	0.124102074
AT1G02400	rna-NM_100121.5	41.9	15.48478261	12.75217391	10.01956522	3.643478261	63	21.98831435	16.90520963	16.25377157	7.852704451	0.704227817	0.754333971	0.616445554	0.46397751	0.189069362
AT1G02520	rna-NM_100133.3	6.5	2.785714286	1.857142857	0.928571429	0.928571429	17	6.035714286	4.69047619	1.636904762	1.636904762	0.461538462	0.395939086	0.567272728	0.567272728	-0.138533954
AT1G02520	rna-NM_001331342.1	4.5	2.25	1.5	0.375	0.375	17	6.035714286	4.69047619	1.636904762	1.636904762	0.372781065	0.319796954	0.229090909	0.229090909	0.117198101
AT1G02610	rna-NM_100141.3	19	2.85	6.65	5.7	3.8	21	3.35	7.15	5.7	3.8	0.850746269	0.93006993	1	1	-0.109591901
AT1G02610	rna-NM_001331347.1	1	0.5	0.5	0	0	21	3.35	7.15	5.7	3.8	0.149253731	0.06993007	0	0	0.109591901
AT1G02680	rna-NM_100148.3	50.51507937	15.41138015	15.41138015	11.13044122	8.561877858	80	21.20018688	21.05721835	20.77569602	13.96689874	0.726945486	0.731881101	0.535743361	0.613012095	0.155035565
AT1G02690	rna-NM_100149.4	34.05	9.622826087	11.10326087	6.661956522	6.661956522	50	14.40429073	17.31644269	9.628471673	7.650794906	0.668052754	0.641197564	0.691901763	0.87075351	-0.126702478
AT1G02750	06cbf046-f173-42d1-8166-ea32ece299fd	25.83333333	9.935897436	5.961538462	5.961538462	3.974358974	49	23.9838141	7.767788462	6.732371795	5.516025641	0.414275119	0.767469208	0.885503452	0.720511331	-0.212135227
AT1G02770	5e6cddff-b548-41e8-b2b4-7f5fdeb6c876	4	2.666666667	0	1.333333333	0	24	7.666666667	6	1.333333333	1	0.347826087	0	1	0	-0.326086957
AT1G02770	rna-NM_100156.5	12	5	6	0	1	24	7.666666667	6	1.333333333	1	0.652173913	1	0	1	0.326086957
AT1G02800	rna-NM_100159.3	19.08333333	8.860119048	8.178571429	1.363095238	0.681547619	35	13.7393278	15.87217412	2.204004329	2.184493747	0.644872819	0.515277325	0.618463049	0.311993394	0.11484685
AT1G02810	e394a33d-cd33-4a91-b109-fee55212f95b	3	1	2	0	0	29	7.730769231	7.769230769	5.769230769	6.730769231	0.129353234	0.257425743	0	0	0.193389488
AT1G02810	rna-NM_100160.4	25	6.730769231	5.769230769	5.769230769	6.730769231	29	7.730769231	7.769230769	5.769230769	6.730769231	0.870646766	0.742574257	1	1	-0.193389488
AT1G02850	rna-NM_100166.4	16.39057898	5.651923785	3.956346649	2.260769514	4.521539028	89	19.75796752	19.47265132	23.63852341	25.13085774	0.286057955	0.203174523	0.095639202	0.179919805	0.106836736
AT1G02910	66cd5b48-0b04-4422-a63f-3625586ae559	5.083333333	1.016666667	0	0	4.066666667	92	25.65628517	14.9007351	27.48567013	16.95730959	0.039626417	0	0	0.239817917	-0.10009575
AT1G02920	rna-NM_100173.4	194.8678571	0.854683584	1.709367168	88.03240915	104.2713972	241	2.352813348	2.430276449	109.7292593	124.4876509	0.363260258	0.703363261	0.802269237	0.837604344	-0.286625031
AT1G02960	rna-NM_100177.4	6.1875	4.125	0.6875	0.6875	0.6875	50	14.37193287	5.325578704	12.23396991	13.06851852	0.287017761	0.129093952	0.056195986	0.05260734	0.153654194
AT1G02960	rna-NM_179251.3	11.6875	3.116666667	0.779166667	2.3375	5.454166667	50	14.37193287	5.325578704	12.23396991	13.06851852	0.216857864	0.146306479	0.191066352	0.417351566	-0.122626787
AT1G03090	7af5a47e-ea7d-40a3-b166-7da4eda1f2e7	6	0	0	4.8	1.2	26	4.761904762	5.119047619	8.252380952	2.866666667	0	0	0.581650317	0.418604651	-0.500127484
AT1G03090	19a5f467-f391-43fb-ac96-1a074b07adca	3.333333333	1.428571429	0.952380952	0.952380952	0	26	4.761904762	5.119047619	8.252380952	2.866666667	0.3	0.186046512	0.115406809	0	0.185319851
AT1G03090	rna-NM_179252.3	5.833333333	1.666666667	2.083333333	1.25	0.833333333	26	4.761904762	5.119047619	8.252380952	2.866666667	0.35	0.406976744	0.151471437	0.290697674	0.157403817
AT1G03090	rna-NM_100191.4	5.833333333	1.666666667	2.083333333	1.25	0.833333333	26	4.761904762	5.119047619	8.252380952	2.866666667	0.35	0.406976744	0.151471437	0.290697674	0.157403817
AT1G03160	6a4f66ee-3bf3-4519-8b09-2943be7aea62	3	0	0	1.5	1.5	78	31.60311429	12.31216521	11.37589281	15.70882769	0	0	0.131857783	0.095487711	-0.113672747
AT1G03180	rna-NM_001331392.1	2.680555556	1.340277778	0.446759259	0.446759259	0.446759259	19	2.666666667	5.327546296	4.591435185	3.414351852	0.502604167	0.083858353	0.097302748	0.130847458	0.179156157
AT1G03190	87aac707-73e6-4c9d-96e9-167170994c10	4.15	0	1.383333333	2.075	0.691666667	18	0.973333333	7.308333333	6.053333333	1.665	0	0.189281642	0.342786344	0.415415416	-0.284460059
AT1G03190	rna-NM_100201.3	6.15	0.615	3.075	1.845	0.615	18	0.973333333	7.308333333	6.053333333	1.665	0.631849315	0.420752566	0.304790749	0.369369369	0.189220881
AT1G03190	rna-NM_179253.1	2.15	0.358333333	1.075	0.358333333	0.358333333	18	0.973333333	7.308333333	6.053333333	1.665	0.368150685	0.14709236	0.059196035	0.215215215	0.120415897
AT1G03290	rna-NM_100211.4	19.96680403	6.211894587	4.437067562	3.54965405	5.768187831	88	27.91109625	24.62182945	8.077409014	25.38966528	0.222560036	0.180208687	0.439454538	0.227186446	-0.131936131
AT1G03310	01b22d26-a07c-4473-9f04-12bd8044a9ad	7.6	2.533333333	0	2.533333333	2.533333333	38	9.762616959	7.647368421	11.26850877	9.321505848	0.259493263	0	0.224815314	0.27177297	-0.11854751
AT1G03310	b4e45bfb-4b36-46d9-b78b-4cfd3b5bde3e	3.85	0.77	0	1.54	1.54	38	9.762616959	7.647368421	11.26850877	9.321505848	0.078872295	0	0.136664046	0.165209358	-0.111500555
AT1G03310	58c5d06b-f5ef-4e14-9be1-933a84300634	16.35	4.238888889	5.45	3.633333333	3.027777778	38	9.762616959	7.647368421	11.26850877	9.321505848	0.434195965	0.712663455	0.322432489	0.324816379	0.249805276
AT1G03360	rna-NM_100218.5	26.72222222	12.52604167	6.680555556	3.340277778	4.175347222	48	25.59540675	9.963730159	3.9125	7.528363095	0.48938631	0.670487403	0.853745119	0.554615548	-0.124243477
AT1G03400	rna-NM_100222.3	38	11.76190476	10.85714286	5.428571429	9.952380952	51	16.79220779	11.62987013	8.724025974	12.8538961	0.700438257	0.933556672	0.622255303	0.774269597	0.118735015
AT1G03430	rna-NM_100225.3	45.23412698	11.30853175	18.57830215	8.077522676	7.269770408	79	24.04153948	30.51201535	12.71508203	10.73136314	0.470374693	0.608884793	0.635270984	0.67743215	-0.116721824
AT1G03457	a1a3ca86-5581-4efa-996b-26e3e43b749a	2.333333333	0.777777778	0	0.777777778	0.777777778	21	7.143488456	3.414411977	2.902236652	5.539862915	0.108879266	0	0.267992542	0.140396575	-0.149754926
AT1G03457	rna-NM_202023.7	4.583333333	1.30952381	1.964285714	0.654761905	0.654761905	21	7.143488456	3.414411977	2.902236652	5.539862915	0.183317131	0.575292533	0.225605967	0.118190994	0.207406352
AT1G03475	rna-NM_100230.7	390.5443723	94.7579316	61.99117021	108.0417538	125.7535167	463	121.6967404	78.9365172	113.5059205	141.8608219	0.778639849	0.785329432	0.951860073	0.886456987	-0.137173889
AT1G03590	rna-NM_100239.8	42.48333333	16.64887387	16.64887387	4.018693694	5.166891892	88	37.91853199	33.7614932	4.749459687	10.57051512	0.439069579	0.493132036	0.846137026	0.48880228	-0.201368846
AT1G03610	rna-NM_100241.4	56.08333333	15.37768817	12.66397849	16.28225806	11.7594086	73	16.11486766	17.37936311	21.62648883	16.8792804	0.954254698	0.72867909	0.752884955	0.696677128	0.116685852
AT1G03687	a1c17ce6-2fd6-4dda-8f36-288c70c510c6	9.685714286	2.421428571	2.421428571	4.035714286	0.807142857	39	13.53043478	10.1068323	11.69968944	1.663043478	0.178961623	0.239583333	0.344942001	0.485340803	-0.205868924
AT1G03740	rna-NM_100253.6	27.2	3.675675676	5.145945946	12.4972973	5.881081081	52	4.094723295	8.761818962	23.21951952	12.92393822	0.897661554	0.587314799	0.538223769	0.455053327	0.245849629
AT1G03760	3f266c2a-4911-4f88-8e44-1d31e87d5dad	3	0	3	0	0	36	6.145933977	8.749396135	4.828099839	8.276570048	0	0.342880806	0	0	0.171440403
AT1G03770	rna-NM_100256.3	8.571428571	2.285714286	1.714285714	3.428571429	1.142857143	20	4.313265306	4.629931973	6.913945578	1.142857143	0.529926662	0.370261534	0.495892163	1	-0.297851984
AT1G03905	7e815ba7-2828-4246-aeab-6f1cd8a495a3	2.2	1.1	1.1	0	0	23	10.79333333	7.593333333	1.6	2.013333333	0.101914762	0.144863916	0	0	0.123389339
AT1G03930	rna-NM_100274.3	41.67662338	12.58162215	6.290811076	11.00891938	11.79527077	76	21.07205358	6.793014932	13.78071912	26.35421237	0.597076222	0.92607055	0.798863926	0.44756681	0.138358018
AT1G04010	rna-NM_100282.4	7.428571429	2.971428571	2.228571429	1.485714286	0.742857143	21	5.828571429	5.085714286	1.485714286	3.6	0.509803921	0.438202247	1	0.206349206	-0.129171519
AT1G04020	a57108b2-f274-487c-aafb-9d644a614aef	4.2	1.2	0.6	1.8	0.6	22	8.088932462	4.959172113	7.702875817	1.249019608	0.148350849	0.120987936	0.233678959	0.480376766	-0.22235847
AT1G04027	b7012d6f-d17d-475f-82ba-047f09e5dc6e	3.5	1.75	0	0.583333333	1.166666667	22	9.916666667	4.166666667	1.416666667	4.5	0.176470588	0	0.411764706	0.259259259	-0.247276688
AT1G04027	69c2840b-765e-423e-a17c-cf5afad9c733	2.5	2.5	0	0	0	22	9.916666667	4.166666667	1.416666667	4.5	0.25210084	0	0	0	0.12605042
AT1G04130	a988141e-e6b3-464e-b3c5-9e345382ba0d	6.944444444	1.262626263	3.156565657	1.262626263	1.262626263	38	8.437085137	15.49574315	2.740620491	8.326551227	0.149651952	0.203705342	0.460708174	0.151638563	-0.129494722
AT1G04130	rna-NM_100294.3	9.944444444	4.261904762	3.551587302	0.71031746	1.420634921	38	8.437085137	15.49574315	2.740620491	8.326551227	0.505139476	0.22919761	0.259181256	0.170615046	0.152270392
AT1G04190	rna-NM_100300.5	88.58571429	26.84415584	22.37012987	20.58051948	18.79090909	118	38.60367965	29.17632035	24.23290043	21.98709957	0.695378163	0.766722109	0.849280074	0.854633374	-0.120906588
AT1G04200	rna-NM_100301.5	17.78982684	3.662611408	6.278762414	3.662611408	4.185841609	55	10.43616673	21.06876972	5.946748293	11.54831525	0.350953708	0.298012769	0.615901536	0.3624634	-0.164699229
AT1G04227	74b65cd8-76a3-4ad8-a0ec-f97d45bc90f5	2.5	0	2.5	0	0	15	2.111111111	4.611111111	5.166666667	2.111111111	0	0.542168675	0	0	0.271084337
AT1G04227	441c3c6c-d5e9-48a7-9ff2-3830e60e28c1	2	0	0	2	0	15	2.111111111	4.611111111	5.166666667	2.111111111	0	0	0.387096774	0	-0.193548387
AT1G04230	973d8794-3230-4b7b-bea1-084220665e82	3.583333333	0.511904762	1.023809524	0.511904762	1.535714286	35	8.127206486	10.31044745	0.511904762	15.0504413	0.062986558	0.099298263	1	0.102037824	-0.469876502
AT1G04230	rna-NM_100304.5	24.08333333	5.813218391	7.474137931	0	10.79597701	35	8.127206486	10.31044745	0.511904762	15.0504413	0.715278786	0.724909173	0	0.717319632	0.361434164
AT1G04250	rna-NM_100306.4	43.16666667	4.592198582	0.918439716	17.45035461	20.20567376	54	4.592198582	0.918439716	22.86146572	22.62789598	1	1	0.763308653	0.892954156	0.171868595
AT1G04290	rna-NM_100310.6	137.75	62.97142857	47.22857143	16.72678571	10.82321429	157	70.51309524	52.93690476	16.72678571	10.82321429	0.893045871	0.892167225	1	1	-0.107393452
AT1G04310	rna-NM_001331475.1	9	4.5	3.75	0.75	0	20	8.346153846	5.288461538	3.057692308	2.307692308	0.539170507	0.709090909	0.245283019	0	0.501489199
AT1G04310	rna-NM_100312.4	10	3.846153846	1.538461538	2.307692308	2.307692308	20	8.346153846	5.288461538	3.057692308	2.307692308	0.460829493	0.290909091	0.754716981	1	-0.501489199
AT1G04390	8b3f309d-34aa-4cac-86d8-af0b433bf9e2	4.75	2.375	0.791666667	0.791666667	0.791666667	17	6.739285714	0.791666667	2.73452381	2.73452381	0.352411235	1	0.289508054	0.289508054	0.386697563
AT1G04390	rna-NM_001331477.1	3.416666667	1.464285714	0	0.976190476	0.976190476	17	6.739285714	0.791666667	2.73452381	2.73452381	0.2172761	0	0.356987375	0.356987375	-0.248349325
AT1G04463	c98184ea-0bd7-4233-a3d1-e0d7748cb475	5	1.666666667	1.666666667	0.833333333	0.833333333	9	3	3	2.166666667	0.833333333	0.555555556	0.555555556	0.384615384	1	-0.136752137
AT1G04530	rna-NM_100332.5	77.33333333	27.44086022	24.94623656	9.978494624	14.96774194	97	30.90045617	36.85027696	9.978494624	17.27077224	0.888040619	0.676961983	1	0.866651574	-0.150824486
AT1G04710	rna-NM_100351.5	32.55952381	12.74068323	14.86413043	0.707815735	4.24689441	64	22.04935225	30.30557812	0.707815735	7.937253887	0.577825738	0.490475066	1	0.535058406	-0.233378801
AT1G04730	94303faf-0461-49fd-9fef-e89d1cc785dd	3.285714286	0.821428571	0	1.642857143	0.821428571	15	7.267857143	2.714285714	1.642857143	3.375	0.113022113	0	1	0.243386243	-0.565182065
AT1G04730	rna-NM_100352.3	6.785714286	3.392857143	2.714285714	0	0.678571429	15	7.267857143	2.714285714	1.642857143	3.375	0.466830467	1	0	0.201058201	0.632886133
AT1G04830	rna-NM_100361.4	11.70238095	1.950396825	3.900793651	3.900793651	1.950396825	44	6.960246599	19.57719671	7.581476757	6.881079932	0.2802195	0.199251901	0.514516337	0.283443419	-0.159244178
AT1G04860	fb67610a-29bb-4ce6-a186-5e6234a5d61a	5.5	1.833333333	2.75	0	0.916666667	37	9.458333333	9.421875	9.53125	7.588541667	0.193832599	0.291873964	0	0.120796157	0.182455203
AT1G04860	rna-NM_100364.4	30.5	7.625	6.671875	9.53125	6.671875	37	9.458333333	9.421875	9.53125	7.588541667	0.806167401	0.708126036	1	0.879203843	-0.182455203
AT1G04985	rna-NM_100377.4	76.67142857	22.14952381	19.59380952	12.77857143	22.14952381	106	30.06157149	34.47469315	14.64485262	24.81888273	0.736805254	0.568353413	0.872564017	0.892446451	-0.229925901
AT1G05030	rna-NM_100382.3	12.75396825	1.417107584	3.542768959	2.834215168	4.959876543	31	4.345357773	8.261268582	4.372385991	12.02098765	0.326119887	0.428840792	0.648207906	0.412601417	-0.152924323
AT1G05120	74da9ed8-5ec1-44d8-836b-6e46c96d03f9	2.789393939	0	1.115757576	0.557878788	1.115757576	36	3.513437951	16.18928211	3.43715368	9.860126263	0	0.068919521	0.162308363	0.113158549	-0.103273695
AT1G05120	rna-NM_100390.4	8.432251082	1.756718975	3.864781746	1.054031385	1.756718975	36	3.513437951	16.18928211	3.43715368	9.860126263	0.5	0.238724714	0.306658207	0.178163943	0.126951282
AT1G05120	rna-NM_001331520.1	8.432251082	1.756718975	3.864781746	1.054031385	1.756718975	36	3.513437951	16.18928211	3.43715368	9.860126263	0.5	0.238724714	0.306658207	0.178163943	0.126951282
AT1G05170	rna-NM_001083993.2	23.11904762	9.247619048	5.394444444	6.165079365	2.311904762	39	12.08520408	9.150680272	11.92131519	4.842800454	0.765201728	0.589512942	0.517147585	0.477390052	0.180088516
AT1G05180	rna-NM_100396.4	47.46808979	9.889185372	13.1855805	13.84485952	10.5484644	99	15.8416772	25.57885496	35.23257175	19.34689609	0.62425116	0.51548752	0.392956257	0.545227738	0.100777342
AT1G05200	e2704a57-ed0f-4a63-a697-d9480dd36b8e	2.666666667	0.888888889	0.888888889	0	0.888888889	36	2.097222222	3.882936508	11.13690476	10.88293651	0.42384106	0.228921819	0	0.081677302	0.285542789
AT1G05200	rna-NM_001331523.1	0.666666667	0.333333333	0.333333333	0	0	36	2.097222222	3.882936508	11.13690476	10.88293651	0.158940397	0.085845682	0	0	0.12239304
AT1G05200	rna-NM_001331527.1	0.666666667	0.333333333	0.333333333	0	0	36	2.097222222	3.882936508	11.13690476	10.88293651	0.158940397	0.085845682	0	0	0.12239304
AT1G05270	4eb177c8-49a9-4af3-a0e1-7e9f54980739	13.25	2.65	1.766666667	3.533333333	5.3	65	20.79201546	13.01123052	14.24449472	10.9522593	0.127452772	0.135780137	0.248049046	0.483918419	-0.234367278
AT1G05270	rna-NM_100406.5	27.75	11.42647059	8.161764706	4.897058824	3.264705882	65	20.79201546	13.01123052	14.24449472	10.9522593	0.549560509	0.62728615	0.343786068	0.298085152	0.26748772
AT1G05273	e0ee829f-eea0-481c-b7a4-f34228055165	4.5	0.818181818	0.818181818	2.045454545	0.818181818	22	4.768181818	5.246753247	8.20974026	1.775324675	0.171591992	0.155940594	0.249149727	0.460863204	-0.191240172
AT1G05360	0ca3b305-7987-4069-b4b8-9482bb39313f	4.2	2.1	2.1	0	0	62	21.27535354	20.15188131	9.729760101	5.843005051	0.098705763	0.104208633	0	0	0.101457198
AT1G05360	rna-NM_100415.5	40.36666667	13.45555556	14.29652778	7.56875	5.045833333	62	21.27535354	20.15188131	9.729760101	5.843005051	0.632448036	0.709438864	0.777896877	0.863568196	-0.149789087
AT1G05410	rna-NM_100420.4	33.88333333	12.52210145	2.209782609	8.102536232	11.04891304	49	19.03370859	4.30323499	13.20164337	12.46141304	0.657890783	0.513516602	0.613752092	0.886650094	-0.1644974
AT1G05423	1e7e4150-5309-4cce-88fa-001d7ec53030	2.033333333	1.355555556	0	0	0.677777778	11	3.484444444	0.773333333	0.773333333	5.968888889	0.389030612	0	0	0.11355175	0.137739431
AT1G05423	b8876bba-5e96-470f-85be-a692133caea0	2.033333333	1.355555556	0	0	0.677777778	11	3.484444444	0.773333333	0.773333333	5.968888889	0.389030612	0	0	0.11355175	0.137739431
AT1G05423	387540c3-d3b2-43c4-ba1a-cb63d8fa4600	1.533333333	0	0	0	1.533333333	11	3.484444444	0.773333333	0.773333333	5.968888889	0	0	0	0.256887565	-0.128443783
AT1G05423	e3bb20c9-8da9-4e0b-9d38-59bcd676834b	1.533333333	0	0	0	1.533333333	11	3.484444444	0.773333333	0.773333333	5.968888889	0	0	0	0.256887565	-0.128443783
AT1G05430	rna-NM_100422.3	72.7	26.29574468	22.4287234	14.69468085	9.280851064	102	38.78769725	35.19270759	15.88034884	10.13924632	0.67794034	0.637311674	0.925337409	0.915339343	-0.262712369
AT1G05470	a7857d90-e841-47da-a82a-239ccc9d63ee	2.513888889	1.005555556	1.508333333	0	0	32	12.25494268	12.67441799	1.258465608	2.812173721	0.082053061	0.119006122	0	0	0.100529591
AT1G05470	rna-NM_100426.5	13.21388889	5.033862434	5.033862434	1.258465608	1.887698413	32	12.25494268	12.67441799	1.258465608	2.812173721	0.41076181	0.397167147	1	0.671259531	-0.431665287
AT1G05590	rna-NM_100439.3	19.75	2.548387097	8.282258065	4.459677419	4.459677419	33	3.365053763	12.3655914	6.909677419	9.359677419	0.757309475	0.669782609	0.645424837	0.476477684	0.152594781
AT1G05600	08070d04-dda7-4121-b121-6f955f6a341e	5.333333333	1.066666667	1.066666667	1.066666667	2.133333333	13	1.066666667	2.025	1.066666667	6.841666667	1	0.526748971	1	0.31181486	0.107467056
AT1G05600	86339418-0b79-4e9a-bb7a-4b0a273b2631	1.833333333	0	0	0	1.833333333	13	1.066666667	2.025	1.066666667	6.841666667	0	0	0	0.267965895	-0.133982948
AT1G05620	rna-NM_100442.5	68.33333333	20.58232932	23.05220884	14.81927711	9.879518072	96	25.17492191	29.79294958	21.26372155	14.76840696	0.817572718	0.773747117	0.696927726	0.668963017	0.112714546
AT1G05760	eb4f54fb-a75b-4293-9b8b-ee6c7501f2d8	3	1	1	0	1	23	3.104166667	5.416666667	8.166666667	5.3125	0.322147651	0.184615385	0	0.188235294	0.159263871
AT1G05760	724edccf-fc0e-486e-8d3e-ec6dcc211660	7	0.4375	1.75	3.5	1.3125	23	3.104166667	5.416666667	8.166666667	5.3125	0.140939597	0.323076923	0.428571429	0.247058824	-0.105806866
AT1G05785	rna-NM_180604.3	23.67619048	9.749019608	4.874509804	4.874509804	4.178151261	38	15.15346754	9.256613415	6.906377936	5.683541109	0.643352393	0.526597535	0.7057983	0.735131704	-0.135490038
AT1G05790	rna-NM_001331582.1	16.36111111	6.292735043	5.034188034	3.146367521	1.887820513	42	13.06120546	14.03666318	5.734218251	2.167913105	0.481788229	0.358645639	0.548700343	0.870800822	-0.289533649
AT1G05830	d66e152f-f31e-4ae7-b448-6640a6bf20a8	4.404040404	1.468013468	0	1.957351291	0.978675645	49	15.16131113	6.408977072	8.747058281	9.682653519	0.096826287	0	0.223772522	0.101075149	-0.114010692
AT1G05860	4385ad7e-987e-4a8d-8514-efdc220d4b46	8.5	3.966666667	2.833333333	1.7	0	37	14.03015873	10.59920635	10.42619048	0.944444444	0.28272429	0.267315612	0.163050925	0	0.193494489
AT1G05860	rna-NM_001331590.1	6.5	2.785714286	2.321428571	1.392857143	0	37	14.03015873	10.59920635	10.42619048	0.944444444	0.198551872	0.219019094	0.133592144	0	0.141989411
AT1G05860	rna-NM_100467.3	17	6.611111111	3.777777778	5.666666667	0.944444444	37	14.03015873	10.59920635	10.42619048	0.944444444	0.47120715	0.356420816	0.543503083	1	-0.357937558
AT1G05910	3e4c9f4d-7a87-4c5b-8d49-c2af03422d59	5	5	0	0	0	45	20.31127451	8.267156863	5.919117647	6.50245098	0.246168698	0	0	0	0.123084349
AT1G05910	rna-NM_100472.2	30	12.35294118	7.058823529	5.294117647	5.294117647	45	20.31127451	8.267156863	5.919117647	6.50245098	0.608181489	0.853839312	0.894409938	0.814172635	-0.123280886
AT1G05940	b046c3f1-2cb5-421f-8587-12408a20deb9	4	2.666666667	1.333333333	0	0	73	13.48421202	14.72052154	16.89739229	24.89787415	0.197762143	0.090576501	0	0	0.144169322
AT1G05970	rna-NM_001035901.2	21.5	7.818181818	5.863636364	2.931818182	4.886363636	38	15.47443182	10.83238636	5.119318182	6.573863636	0.505232238	0.541306058	0.572697003	0.743301642	-0.134730175
AT1G06040	rna-NM_100484.4	18.25	3.532258065	10.00806452	2.943548387	1.766129032	35	6.722617542	20.72456778	4.838973224	2.713841451	0.525428978	0.482908238	0.608300201	0.650785635	-0.12537431
AT1G06080	rna-NM_100489.4	92.48333333	36.81375405	37.71165049	5.387378641	12.57055016	110	38.87049016	46.96498382	7.101406419	16.06311961	0.947087467	0.802973778	0.758635448	0.782572157	0.10442682
AT1G06110	rna-NM_100492.4	69.7	18.7	19.55	13.6	17.85	94	20.56766917	24.11374687	18.38795739	24.93062657	0.909193932	0.810740865	0.739614505	0.715986818	0.132166737
AT1G06180	e88042c2-6cf0-4b99-a604-ffafffb96013	2	0	0	2	0	28	1.916666667	3.833333333	9.666666667	9.583333333	0	0	0.206896552	0	-0.103448276
AT1G06180	rna-NM_100499.2	23	1.916666667	3.833333333	7.666666667	9.583333333	28	1.916666667	3.833333333	9.666666667	9.583333333	1	1	0.793103448	1	0.103448276
AT1G06190	rna-NM_100500.4	86.34285714	27.30500611	20.66324786	18.44932845	19.92527473	120	41.36624127	30.10954596	22.00856837	26.51564441	0.660079458	0.686268995	0.838279353	0.751453535	-0.121692217
AT1G06237	aaef9455-b62a-4a33-be71-2025cb144301	3.236111111	0.647222222	1.294444444	0.647222222	0.647222222	19	7.356613757	5.525396825	0.647222222	3.470767196	0.08797828	0.234271761	1	0.186478143	-0.432114051
AT1G06237	cfd8adaa-6509-463c-a01e-3bc895309c75	2.111111111	0.703703704	1.407407407	0	0	19	7.356613757	5.525396825	0.647222222	3.470767196	0.095655926	0.254716078	0	0	0.175186002
AT1G06290	rna-NM_100511.3	77.68095238	23.95162698	20.71492063	18.12555556	14.88884921	143	36.33239837	31.52980856	36.91112556	31.22666752	0.659236055	0.656994811	0.491059411	0.476799172	0.174186142
AT1G06420	cf300c8d-c9b7-483f-a55a-a2629a945ce1	12.83333333	6.416666667	4.277777778	1.069444444	1.069444444	29	13.83333333	10.42361111	2.138888889	1.604166667	0.463855422	0.410393071	0.5	0.666666666	-0.146209086
AT1G06420	rna-NM_001197994.1	2.333333333	1	1.333333333	0	0	29	13.83333333	10.42361111	2.138888889	1.604166667	0.072289157	0.127914723	0	0	0.10010194
AT1G06470	f5a5278f-f563-47e6-a0c1-f7b7bdbc994e	19.35496032	4.55410831	4.55410831	3.415581233	6.831162465	69	8.56719906	15.86725599	8.867965964	29.69757899	0.531574938	0.287012973	0.385159488	0.230024221	0.101702101
AT1G06510	0e6b0756-c661-444f-86cc-da6353027681	7.5	1.730769231	2.307692308	0.576923077	2.884615385	59	8.802197802	12.03090659	12.95192308	23.21497253	0.196629214	0.191813667	0.04454343	0.124256679	0.109821386
AT1G06510	rna-NM_100530.5	49.5	7.071428571	9.723214286	12.375	20.33035714	59	8.802197802	12.03090659	12.95192308	23.21497253	0.803370786	0.808186334	0.95545657	0.875743321	-0.109821385
AT1G06537	749b2b30-7e54-4eb6-8859-336f39d60bbc	0.5	0.5	0	0	0	15	2.269230769	8.442307692	3.403846154	0.884615385	0.220338983	0	0	0	0.110169492
AT1G06537	1706bd99-baae-4e6f-9874-d87d4b58b1d8	11.5	1.769230769	6.192307692	2.653846154	0.884615385	15	2.269230769	8.442307692	3.403846154	0.884615385	0.779661017	0.733485194	0.779661017	1	-0.133257403
AT1G06550	rna-NM_100534.4	86.24238066	37.73104154	29.64581835	8.085223187	10.78029758	184	76.57578154	63.98615794	11.47141572	20.96664481	0.492728129	0.463316119	0.704814766	0.514164173	-0.131467346
AT1G06590	a49c4100-3352-4d13-b6d5-80a345a5b042	3.415584416	0.37950938	1.897546898	0.759018759	0.37950938	25	2.947691198	15.44949495	2.716810967	1.886002886	0.128748011	0.122822584	0.279378569	0.201224178	-0.114516075
AT1G06590	rna-NM_100538.5	5.415584416	0.902597403	2.256493506	1.353896104	0.902597403	25	2.947691198	15.44949495	2.716810967	1.886002886	0.306204871	0.146056134	0.498340194	0.478576894	-0.262328041
AT1G06620	rna-NM_001331635.1	31.28730159	16.02520325	9.157259001	2.28931475	3.815524584	90	41.03865563	17.7777396	11.34219394	18.84141083	0.390490454	0.515096925	0.201840558	0.202507372	0.250619725
AT1G06620	rna-NM_100539.3	31.62063492	15.01980159	3.952579365	5.533611111	7.114642857	90	41.03865563	17.7777396	11.34219394	18.84141083	0.36599156	0.222333067	0.487878372	0.377606694	-0.13858022
AT1G06630	9329ca8d-29f4-46f2-9d1a-7b82afd14b5b	3	1.5	1.5	0	0	75	18.38283383	11.59357948	15.54172654	28.48186015	0.081597865	0.129381957	0	0	0.105489911
AT1G06630	rna-NM_001160840.2	14.51071429	2.418452381	1.20922619	3.627678571	7.255357143	75	18.38283383	11.59357948	15.54172654	28.48186015	0.131560368	0.104301367	0.233415416	0.254736071	-0.126144876
AT1G06630	rna-NM_100540.7	13	1	0	4	8	75	18.38283383	11.59357948	15.54172654	28.48186015	0.054398577	0	0.257371663	0.280880531	-0.241926808
AT1G06645	8c8ee8e4-c426-4168-9c61-77a4d545d7fb	3.666666667	0	0	1.375	2.291666667	19	0.466666667	0.466666667	4.849074074	7.217592593	0	0	0.28355929	0.317511225	-0.300535257
AT1G06645	cea933ec-d961-4c3c-8c2b-b2d2bdd02870	4.666666667	0	0	2.074074074	2.592592593	19	0.466666667	0.466666667	4.849074074	7.217592593	0	0	0.427725797	0.359204618	-0.393465208
AT1G06645	rna-NM_001160843.2	4.666666667	0.466666667	0.466666667	1.4	2.333333333	19	0.466666667	0.466666667	4.849074074	7.217592593	1	1	0.288714913	0.323284156	0.694000465
AT1G06750	0cb19af9-b81e-4145-82c6-9ea294c8515a	7	0.875	1.75	0.875	3.5	19	2.875	5.583333333	0.875	5.666666667	0.304347826	0.313432836	1	0.617647059	-0.499933198
AT1G06750	rna-NM_100552.4	1	0.666666667	0.333333333	0	0	19	2.875	5.583333333	0.875	5.666666667	0.231884058	0.059701492	0	0	0.145792775
AT1G06750	rna-NM_001197995.1	1	0.666666667	0.333333333	0	0	19	2.875	5.583333333	0.875	5.666666667	0.231884058	0.059701492	0	0	0.145792775
AT1G06750	rna-NM_001331666.1	1	0.666666667	0.333333333	0	0	19	2.875	5.583333333	0.875	5.666666667	0.231884058	0.059701492	0	0	0.145792775
AT1G06780	rna-NM_100555.3	25.7	7.342857143	4.405714286	8.077142857	5.874285714	44	13.34169164	7.235318015	11.79841325	7.62457709	0.550369274	0.608917849	0.68459569	0.770440858	-0.147874712
AT1G06900	5153e7d8-fd47-4db2-9bb5-d40d5397d576	19.96035354	4.838873584	3.02429599	5.443732782	6.653451178	52	6.66338879	8.544572209	13.76660084	22.02543817	0.726188091	0.353943523	0.395430422	0.302080309	0.191310441
AT1G06910	eafe0de5-fd18-4f9e-84a3-d9d39b9edb57	2.666666667	0.888888889	0	1.777777778	0	13	5.055555556	1.041666667	2.819444444	2.083333333	0.175824176	0	0.630541872	0	-0.227358848
AT1G06910	6710befa-ec1c-4a08-884d-3e59801fc28e	4.666666667	2.333333333	0.583333333	0.583333333	1.166666667	13	5.055555556	1.041666667	2.819444444	2.083333333	0.461538461	0.56	0.206896552	0.56	0.127320955
AT1G06910	rna-NM_148439.4	3.666666667	1.833333333	0.458333333	0.458333333	0.916666667	13	5.055555556	1.041666667	2.819444444	2.083333333	0.362637363	0.44	0.162561576	0.44	0.100037893
AT1G06960	rna-NM_001331673.1	13.41071429	2.682142857	5.364285714	2.011607143	3.352678571	97	30.29246289	39.84274892	11.74608457	12.11870362	0.088541591	0.134636436	0.171257676	0.276653236	-0.112366442
AT1G07010	fad3da9c-3dcd-4151-abf8-f8d7e742643e	8.25	2.25	3.75	0	2.25	26	5.583333333	8.916666667	1.291666667	7.208333333	0.402985075	0.420560748	0	0.312138728	0.255703547
AT1G07010	fe1ab13c-1153-44ae-840b-a2707942f5cb	3.25	0.541666667	1.083333333	0.541666667	1.083333333	26	5.583333333	8.916666667	1.291666667	7.208333333	0.097014925	0.121495327	0.419354839	0.150289017	-0.175566802
AT1G07070	rna-NM_100581.3	101.8272727	32.73019481	22.72930195	20.00178571	26.36599026	135	39.65958027	26.45409322	25.90610443	37.98022209	0.825278396	0.859197923	0.772087743	0.694203162	0.109092707
AT1G07130	cf3ba3db-c51f-4619-be74-04145b4297a7	3.5	1.166666667	1.166666667	0	1.166666667	16	2.25	5.25	1.083333333	5.416666667	0.518518519	0.222222222	0	0.215384615	0.262678063
AT1G07130	acaf0c81-71d7-4f2c-8f4d-fb1b6d90779a	4	0	3	0	1	16	2.25	5.25	1.083333333	5.416666667	0	0.571428571	0	0.184615385	0.193406593
AT1G07130	af065c45-a54c-4429-9332-c18fca862950	6.5	1.083333333	1.083333333	1.083333333	3.25	16	2.25	5.25	1.083333333	5.416666667	0.481481481	0.206349206	1	0.6	-0.456084656
AT1G07170	d139b56f-004d-4145-8536-a9edb824a6b4	68.89531025	12.36582492	13.24909812	24.73164983	18.54873737	129	23.20301096	19.43920431	41.28189856	45.07588617	0.532940528	0.681565866	0.599091871	0.411500227	0.101957149
AT1G07180	9fc32451-8d43-4b48-bb2a-5398dac52ff8	2.166666667	0.722222222	0.722222222	0.722222222	0	19	4.290849673	3.339869281	5.124183007	6.245098039	0.168316832	0.216242661	0.140943877	0	0.121807808
AT1G07180	rna-NM_100592.5	15.16666667	3.568627451	1.784313725	3.568627451	6.245098039	19	4.290849673	3.339869281	5.124183007	6.245098039	0.831683168	0.534246575	0.696428571	1	-0.165249414
AT1G07200	rna-NM_001084005.3	6.833333333	1.863636364	2.484848485	1.863636364	0.621212121	16	3.792207792	4.461038961	6.125541126	0.621212121	0.491438356	0.55701116	0.304240283	1	-0.127895383
AT1G07203	123a5747-21df-4751-af32-6622b41ad67a	1.6	0	0	0.533333333	1.066666667	21	2.821212121	3.656818182	3.535606061	9.986363636	0	0	0.150846368	0.10681232	-0.128829344
AT1G07203	rna-NR_143402.1	6.35	1.154545455	1.731818182	0.577272727	2.886363636	21	2.821212121	3.656818182	3.535606061	9.986363636	0.409237379	0.473586078	0.163274052	0.289030496	0.215259455
AT1G07440	rna-NM_100618.5	119.702381	47.54137116	33.95812226	16.97906113	21.22382641	163	69.32535642	44.10766874	22.60536498	22.96160986	0.685771752	0.769891568	0.751107586	0.924317874	-0.10988107
AT1G07530	f9dd7c53-1ad4-4e79-8e84-7c6ed60e13ce	27.08333333	11.40350877	3.563596491	8.552631579	3.563596491	54	20.7838967	10.72315109	17.70590026	4.787051951	0.548670393	0.33232736	0.483038504	0.744424027	-0.173232389
AT1G07530	rna-NM_100627.5	17.08333333	5.890804598	5.890804598	4.712643678	0.58908046	54	20.7838967	10.72315109	17.70590026	4.787051951	0.283431191	0.549353874	0.266162331	0.123057043	0.221782846
AT1G07590	rna-NM_100632.3	13	5	3	3	2	103	19.54848179	5.789307627	44.08734063	32.57486995	0.255774339	0.518196681	0.068046744	0.061397022	0.322263627
AT1G07615	47543e0f-8c62-41df-b891-effd2c883a9a	8	0	0	2.285714286	5.714285714	52	8.323683261	3.056006494	11.6409632	22.97934704	0	0	0.196350959	0.2486705	-0.222510729
AT1G07615	54681400-d065-4f67-b19a-3b67c08719b6	10	2.222222222	0	3.333333333	4.444444444	52	8.323683261	3.056006494	11.6409632	22.97934704	0.266975827	0	0.286345148	0.193410389	-0.106389855
AT1G07615	88c18715-75d2-4dcc-9f2c-336ea4d8d316	14.75	2.681818182	2.011363636	3.352272727	6.704545455	52	8.323683261	3.056006494	11.6409632	22.97934704	0.322191282	0.65816733	0.287972109	0.291763967	0.200311268
AT1G07630	2b94eac2-aa48-4046-9ba4-490ffa8e7472	4	1.333333333	2.666666667	0	0	41	14.16666667	12	3.666666667	9.166666667	0.094117647	0.222222222	0	0	0.158169935
AT1G07630	rna-NM_100636.3	33	12.83333333	7.333333333	3.666666667	9.166666667	41	14.16666667	12	3.666666667	9.166666667	0.905882352	0.611111111	1	1	-0.241503268
AT1G07700	rna-NM_100643.4	44	13.42372881	14.16949153	6.711864407	9.694915254	84	29.27130229	26.18042796	10.72416789	12.82410186	0.458596911	0.541224595	0.625863421	0.755991754	-0.191016834
AT1G07705	b722e2cc-f1ee-4155-b831-bf847a7c7d8d	5.264957265	1.504273504	3.008547009	0.752136752	0	58	18.04159349	16.02691054	14.70772463	7.223771331	0.083378084	0.187718463	0.051138893	0	0.109978827
AT1G07728	70001a12-3dd4-46b4-9e50-c1805ab57627	2.833333333	1.133333333	1.7	0	0	34	11.18888889	11.45	3.555555556	6.805555556	0.101290963	0.148471616	0	0	0.124881289
AT1G07728	rna-NR_139299.1	8.833333333	2.944444444	4.416666667	0	1.472222222	34	11.18888889	11.45	3.555555556	6.805555556	0.263157895	0.38573508	0	0.216326531	0.216283222
AT1G07728	rna-NR_139300.1	21.33333333	7.111111111	5.333333333	3.555555556	5.333333333	34	11.18888889	11.45	3.555555556	6.805555556	0.635551142	0.465793304	1	0.783673469	-0.341164512
AT1G07743	2c7f1a24-a747-4065-9cca-fc936671b8fb	10	5	3	1	1	24	15.08333333	3.5	2.166666667	2.25	0.331491713	0.857142857	0.461538461	0.444444444	0.141325832
AT1G07743	05f06619-c0c3-4275-b768-a8a04d89c6d0	5	3.75	0	0	1.25	24	15.08333333	3.5	2.166666667	2.25	0.248618785	0	0	0.555555556	-0.153468385
AT1G07745	5f6f84e2-4965-4f71-a333-b1ef4a70b635	2.476190476	0	1.650793651	0.825396825	0	18	0.695238095	6.974603175	1.758730159	0.571428571	0	0.236686391	0.469314079	0	-0.116313844
AT1G07745	rna-NM_001331726.1	1.142857143	0	0.571428571	0	0.571428571	18	0.695238095	6.974603175	1.758730159	0.571428571	0	0.081929904	0	1	-0.459035048
AT1G07745	rna-NM_100649.3	3.476190476	0.695238095	2.085714286	0.695238095	0	18	0.695238095	6.974603175	1.758730159	0.571428571	1	0.299044151	0.395306859	0	0.451868646
AT1G07880	rna-NM_001035913.2	9.9	0	4.125	4.125	1.65	21	1.533333333	6.991666667	8.525	3.95	0	0.589988081	0.483870968	0.417721519	-0.155802203
AT1G07880	rna-NM_100662.4	6.9	1.533333333	0.766666667	2.3	2.3	21	1.533333333	6.991666667	8.525	3.95	1	0.10965435	0.269794721	0.582278481	0.128790574
AT1G07970	ab99fc8c-f9bc-4453-b9da-41f314e27f8c	5	2.5	1.25	0.625	0.625	27	8.1	3.65	4.625	4.625	0.308641975	0.342465753	0.135135135	0.135135135	0.190418729
AT1G07970	rna-NM_100671.4	16	5.6	2.4	4	4	27	8.1	3.65	4.625	4.625	0.691358025	0.657534247	0.864864865	0.864864865	-0.190418729
AT1G07980	369e9d1b-2930-4aaa-88bc-5378673cd23d	5	2.5	2.5	0	0	41	10.16666667	7.291666667	5.75	16.79166667	0.245901639	0.342857143	0	0	0.294379391
AT1G07980	rna-NM_100672.3	30.66666667	7.666666667	4.791666667	5.75	12.45833333	41	10.16666667	7.291666667	5.75	16.79166667	0.75409836	0.657142857	1	0.741935484	-0.165347133
AT1G07990	rna-NM_001331747.1	4.183766234	1.045941558	1.307426948	1.045941558	0.784456169	47	6.307247172	7.697943923	12.26655285	18.72825606	0.165831706	0.169841059	0.085267766	0.041886237	0.104259381
AT1G07990	rna-NM_100673.4	15.76709957	3.344536272	2.866745376	3.822327168	5.733490752	47	6.307247172	7.697943923	12.26655285	18.72825606	0.530268781	0.372404035	0.31160565	0.306141198	0.142462984
AT1G08000	rna-NM_100674.3	35.4	15.73333333	10.22666667	4.72	4.72	50	20.86904762	16.89809524	5.145	6.087857143	0.753907587	0.605196416	0.91739553	0.775313857	-0.166802692
AT1G08060	rna-NM_100680.4	6.35	0.976923077	1.953846154	1.465384615	1.953846154	25	3.694145299	7.593846154	3.665940171	6.046068376	0.26445172	0.257293355	0.39972955	0.323159785	-0.10057213
AT1G08280	c7c84bd5-d56a-454b-8b57-5e7b94a677d5	12.66666667	3.518518519	1.407407407	4.222222222	3.518518519	24	6.62962963	3.490740741	6.291666667	5.587962963	0.530726257	0.403183024	0.671081678	0.629660315	-0.183416356
AT1G08280	fc189222-3d0c-4ebc-bd72-fc0920101498	3.166666667	1.055555556	1.055555556	0.527777778	0.527777778	24	6.62962963	3.490740741	6.291666667	5.587962963	0.159217877	0.302387268	0.08388521	0.094449047	0.141635444
AT1G08340	f72d2e73-bce2-46e3-befa-ec717c524443	3	1.5	1.5	0	0	15	8.357142857	4.071428571	1.714285714	0.857142857	0.179487179	0.368421053	0	0	0.273954116
AT1G08340	rna-NM_100707.4	12	6.857142857	2.571428571	1.714285714	0.857142857	15	8.357142857	4.071428571	1.714285714	0.857142857	0.820512821	0.631578947	1	1	-0.273954116
AT1G08400	567f48a9-c2aa-401f-8809-dd0d4dabac2c	3	1	1	1	0	9	3.5	1.833333333	1.833333333	0.833333333	0.285714286	0.545454546	0.545454546	0	0.142857143
AT1G08400	rna-NM_100713.3	5	2.5	0.833333333	0.833333333	0.833333333	9	3.5	1.833333333	1.833333333	0.833333333	0.714285714	0.454545454	0.454545454	1	-0.142857143
AT1G08410	c466b278-0eac-4a01-83e3-e949f2722776	2.333333333	0	0	1.4	0.933333333	21	5.029411765	3.019607843	6.564705882	5.38627451	0	0	0.213261649	0.173279942	-0.193270795
AT1G08410	b80255e2-c9c0-4fad-8913-5db6ad5e66bf	2.5	0.5	0	1.5	0.5	21	5.029411765	3.019607843	6.564705882	5.38627451	0.099415205	0	0.228494624	0.09282854	-0.11095398
AT1G08410	c756c91d-ef83-4fcd-801a-a09b49c58595	2.333333333	0	0	1.4	0.933333333	21	5.029411765	3.019607843	6.564705882	5.38627451	0	0	0.213261649	0.173279942	-0.193270795
AT1G08410	rna-NM_100714.3	12.83333333	4.529411765	3.019607843	2.264705882	3.019607843	21	5.029411765	3.019607843	6.564705882	5.38627451	0.900584795	1	0.344982079	0.560611576	0.49749557
AT1G08450	rna-NM_100718.5	75.51388889	14.10699023	14.93681319	24.89468864	21.57539683	144	20.61332348	32.19501469	31.5529638	34.63869804	0.684362725	0.463948016	0.788980991	0.62286974	-0.131769995
AT1G08490	rna-NM_100722.5	57.56773504	11.04038754	12.61758576	17.34918042	16.56058131	99	21.81276092	22.47214778	25.60113934	27.11395196	0.506143518	0.561476628	0.6776722	0.610777113	-0.110414584
AT1G08530	rna-NM_100726.5	30.58333333	9.611904762	4.369047619	7.864285714	8.738095238	44	15.29246032	9.369047619	7.864285714	11.47420635	0.628538807	0.466327827	1	0.761542452	-0.333337909
AT1G08600	f15c73a2-7bdb-426f-b6b3-871926b76f5d	4.117647059	1.647058824	0	0	2.470588235	33	2.944733115	1.462194989	1.552723312	21.04034858	0.559323633	0	0	0.11742145	0.220951092
AT1G08600	bb897bf6-b739-49cc-a0b1-c5cbb3ec67fa	2.817647059	0	0.469607843	0	2.348039216	33	2.944733115	1.462194989	1.552723312	21.04034858	0	0.321166361	0	0.111596973	0.104784694
AT1G08680	rna-NM_180610.4	13.41549145	3.912851674	1.117957621	3.912851674	4.471830484	68	19.06449899	1.995633798	18.61955807	16.32030914	0.205242827	0.560201788	0.210147398	0.274004031	0.140646593
AT1G08710	27e3f380-9899-429c-850a-a46bc0fee60a	1.533333333	0.766666667	0.766666667	0	0	32	11.34166667	3.328333333	11.785	3.545	0.067597355	0.230345518	0	0	0.148971437
AT1G08710	178561ad-e923-455f-bb1f-4ffa175c5385	3.033333333	1.516666667	0.758333333	0.758333333	0	32	11.34166667	3.328333333	11.785	3.545	0.133725202	0.227841763	0.064347334	0	0.148609815
AT1G08710	rna-NM_001084024.2	4.2	1.68	0	1.68	0.84	32	11.34166667	3.328333333	11.785	3.545	0.148126378	0	0.142554094	0.236953456	-0.115690586
AT1G08710	rna-NM_100744.3	18.03333333	6.311666667	1.803333333	7.213333333	2.705	32	11.34166667	3.328333333	11.785	3.545	0.556502572	0.541812719	0.6120775	0.763046544	-0.138404377
AT1G08750	rna-NM_202065.3	12.78412698	5.002484472	3.334989648	2.223326432	2.223326432	39	13.54601317	7.30983024	11.75187751	6.392279084	0.369295704	0.456233529	0.189189041	0.347814356	0.144262918
AT1G08760	917e2c20-f8ee-4a11-9883-f4eb656fbc43	4	4	0	0	0	34	11	11	7	5	0.363636364	0	0	0	0.181818182
AT1G08760	rna-NM_100750.3	30	7	11	7	5	34	11	11	7	5	0.636363636	1	1	1	-0.181818182
AT1G08810	1e7dcd0f-883d-480c-ab2d-5963aa5c51b9	6.666666667	0	0	0.833333333	5.833333333	27	4.333333333	1	5.833333333	12.83333333	0	0	0.142857143	0.454545455	-0.298701299
AT1G08810	c832dee9-f706-4da1-9fd9-172f69a74c50	2.666666667	0	0	0	2.666666667	27	4.333333333	1	5.833333333	12.83333333	0	0	0	0.207792208	-0.103896104
AT1G08810	rna-NM_100755.3	10	2	1	5	2	27	4.333333333	1	5.833333333	12.83333333	0.461538462	1	0.857142857	0.155844156	0.224275724
AT1G08840	734f1c2d-6d11-4c2e-93d9-cf4ad525adca	2.166666667	0.722222222	0.722222222	0	0.722222222	25	9.239316239	13.01282051	1.025641026	0.722222222	0.078168363	0.055500821	0	1	-0.433165408
AT1G08845	e4298f6d-38d7-49f9-a501-84c085c4d0d0	9.666666667	2.416666667	1.611111111	4.027777778	1.611111111	41	12.42901235	9.820987654	6.731481482	9.018518519	0.194437547	0.164047769	0.598349381	0.178644764	-0.209254415
AT1G08845	rna-NM_001160850.1	12.16666667	4.50617284	3.604938272	1.351851852	2.703703704	41	12.42901235	9.820987654	6.731481482	9.018518519	0.362552769	0.367064739	0.200825309	0.299794661	0.114498769
AT1G08845	rna-NM_179286.2	12.16666667	4.50617284	3.604938272	1.351851852	2.703703704	41	12.42901235	9.820987654	6.731481482	9.018518519	0.362552769	0.367064739	0.200825309	0.299794661	0.114498769
AT1G08890	rna-NM_100761.4	25.59676435	1.347198124	0.673599062	13.47198124	10.10398593	66	1.904941306	5.454233458	39.74332393	13.89750131	0.707212406	0.123500226	0.338974698	0.727036156	-0.117649111
AT1G08900	rna-NM_001084026.2	7.860353535	1.684361472	1.684361472	2.245815296	2.245815296	34	7.323728355	5.425748557	4.502588384	6.747934704	0.229986885	0.310438542	0.498783167	0.332815209	-0.145586474
AT1G08940	e73f296b-da19-43cd-8e00-5e831105a4ee	3.5	1.166666667	1.166666667	0	1.166666667	23	3.107843137	3.107843137	6.794117647	6.990196078	0.375394322	0.375394322	0	0.166900421	0.291944111
AT1G08940	rna-NM_100766.3	16.5	1.941176471	1.941176471	6.794117647	5.823529412	23	3.107843137	3.107843137	6.794117647	6.990196078	0.624605678	0.624605678	1	0.833099579	-0.291944111
AT1G08970	b3d1d4c3-0e82-47c6-8ebd-edefa78f314f	56	23.86885246	16.52459016	6.426229508	9.180327869	178	67.21500133	43.34847366	31.80629423	32.63023078	0.355111984	0.381203506	0.202042698	0.281344252	0.12646427
AT1G09100	7d7b147a-3bf5-44c1-b094-7c6ca95aaf34	8.25	1.03125	2.0625	2.0625	3.09375	83	19.07973485	24.70037879	15.09886364	14.12102273	0.054049493	0.083500744	0.136599684	0.219088239	-0.109068843
AT1G09280	7fd47014-915a-4d29-bf83-998009c682c4	2.444444444	0	0	0.814814815	1.62962963	40	10.70953968	8.26673545	10.67143386	10.35229101	0	0	0.076354764	0.157417293	-0.116886029
AT1G09280	d725839b-4cd0-4ca0-9404-f56d72ff5a80	2.333333333	0	0	2.333333333	0	40	10.70953968	8.26673545	10.67143386	10.35229101	0	0	0.218652279	0	-0.109326139
AT1G09280	rna-NM_100798.4	20.01111111	5.603111111	5.603111111	3.201777778	5.603111111	40	10.70953968	8.26673545	10.67143386	10.35229101	0.52318879	0.677790059	0.300032575	0.541243586	0.179851344
AT1G09300	e803d904-2c97-4fc0-a83b-933978e170b4	2.333333333	0	0	1.166666667	1.166666667	25	5.228070175	5.894736842	4.815789474	7.061403509	0	0	0.242258652	0.165217391	-0.203738022
AT1G09300	rna-NM_100800.4	17.33333333	4.561403509	4.561403509	3.649122807	4.561403509	25	5.228070175	5.894736842	4.815789474	7.061403509	0.872483222	0.773809524	0.757741348	0.645962733	0.121294332
AT1G09320	7f775226-27b0-4fb0-bfa2-9f957c64683e	2.5	0	2.5	0	0	23	2.711111111	8.83015873	6.780952381	0.677777778	0	0.283120618	0	0	0.141560309
AT1G09320	rna-NM_100802.5	10.16666667	2.711111111	2.711111111	4.066666667	0.677777778	23	2.711111111	8.83015873	6.780952381	0.677777778	1	0.307028582	0.599719101	1	-0.14634526
AT1G09487	5ea48777-bf77-4c27-bc4e-eac7fc161d3e	208.9479451	78.14982197	64.16511699	31.25992879	35.37307731	312	114.0051034	106.894714	41.85080193	47.24938067	0.685494067	0.60026464	0.746937391	0.74864637	-0.104912527
AT1G09580	rna-NM_100830.5	62	25.15942029	17.07246377	10.7826087	8.985507246	82	27.82608696	19.85024155	12.56038647	12.76328502	0.904166667	0.860063276	0.858461539	0.704012112	0.100878145
AT1G09620	65bde87c-aa70-44c4-8599-6871259bf323	22.33333333	8.121212121	9.136363636	2.03030303	3.045454545	172	49.97763723	38.74291249	42.73124848	40.5482018	0.16249692	0.235820258	0.047513309	0.075107019	0.137848425
AT1G09660	rna-NM_100838.6	56.38571429	14.27486438	14.98860759	11.4198915	15.70235081	100	26.18416363	27.21976566	14.77068928	27.82538142	0.545171676	0.550651603	0.77314547	0.564317541	-0.120819866
AT1G09710	347989e7-164f-4afa-a310-2b9f685b4804	1.428571429	0.476190476	0.952380952	0	0	19	4.543605442	7.750136054	3.474557823	2.23170068	0.104804539	0.122885707	0	0	0.113845123
AT1G09710	41ad5ece-74f0-40c1-a4b3-8ff234a57107	2.428571429	1.214285714	1.214285714	0	0	19	4.543605442	7.750136054	3.474557823	2.23170068	0.267251576	0.156679277	0	0	0.211965426
AT1G09710	rna-NM_100843.5	8.078571429	1.864285714	2.485714286	2.485714286	1.242857143	19	4.543605442	7.750136054	3.474557823	2.23170068	0.410309772	0.320731697	0.715404495	0.556910321	-0.270636674
AT1G09740	rna-NM_001331850.1	29.65833333	1.719323672	1.719323672	11.17560386	15.04408213	77	3.438647343	3.438647343	26.99188996	42.13081535	0.5	0.5	0.414035619	0.357080251	0.114442065
AT1G09740	rna-NM_100846.6	29.65833333	1.719323672	1.719323672	11.17560386	15.04408213	77	3.438647343	3.438647343	26.99188996	42.13081535	0.5	0.5	0.414035619	0.357080251	0.114442065
AT1G09770	rna-NM_100849.3	97.03333333	35.99623656	20.34569892	24.25833333	16.43306452	140	49.91271018	33.00559275	32.72558183	20.35611525	0.721183771	0.61643186	0.74126515	0.807279008	-0.105464263
AT1G09780	rna-NM_100850.3	38	8.341463415	8.341463415	8.341463415	12.97560976	50	9.674796748	12.53193961	8.341463415	16.45180023	0.862184874	0.665616311	1	0.788704554	-0.130451684
AT1G09795	752581d8-4ae0-4288-94ce-acc89026e3d2	16	5.333333333	4.266666667	5.333333333	1.066666667	47	12.82429952	17.65608696	7.879806763	4.639806763	0.415877165	0.241654149	0.676835549	0.229894632	-0.124599433
AT1G09900	1074869b-0561-45d8-b545-a1e335bce921	4.833333333	2.636363636	1.318181818	0	0.878787879	37	14.84408121	8.628937155	5.387110016	7.139871623	0.177603693	0.152762941	0	0.123081748	0.103642443
AT1G09900	0726a8fe-555b-400b-b9a1-e3b446731a7b	23.33333333	8.850574713	5.632183908	4.827586207	4.022988506	37	14.84408121	8.628937155	5.387110016	7.139871623	0.59623594	0.65270888	0.896136554	0.563453899	-0.105322817
AT1G09960	rna-NM_100870.3	28.33333333	6.197916667	13.28125	5.3125	3.541666667	39	8.602678571	18.75744048	5.931547619	4.708333333	0.720463588	0.70805236	0.895634722	0.75221239	-0.109665582
AT1G09995	rna-NM_001331873.1	7	4	3	0	0	49	15.38461538	21.07692308	3.846153846	6.692307692	0.26	0.142335766	0	0	0.201167883
AT1G09995	rna-NM_001331876.1	5	0	2	1	2	49	15.38461538	21.07692308	3.846153846	6.692307692	0	0.094890511	0.26	0.298850575	-0.231980032
AT1G10020	77c1e2cf-cc58-4f98-8c70-484262521731	9.666666667	4.833333333	2.230769231	2.602564103	0	66	24.15608466	11.01383801	17.53378103	12.2962963	0.200087614	0.202542404	0.148431425	0	0.127099296
AT1G10070	bb39eb1d-5662-419e-add7-d145e05a3af1	3.1875	1.59375	1.59375	0	0	46	17.43135191	14.50091616	5.946864132	6.120867804	0.091430086	0.109906849	0	0	0.100668467
AT1G10070	rna-NM_001035938.2	7.49605615	2.594788667	1.729859111	1.729859111	1.44154926	46	17.43135191	14.50091616	5.946864132	6.120867804	0.148857569	0.119293091	0.290885931	0.235513869	-0.12912457
AT1G10095	rna-NM_001331884.1	2	1	1	0	0	11	2.5	2.5	0.5	5.5	0.4	0.4	0	0	0.4
AT1G10095	rna-NM_179299.4	4	0.5	1	0.5	2	11	2.5	2.5	0.5	5.5	0.2	0.4	1	0.363636364	-0.381818182
AT1G10120	9bc25e5d-888d-45f8-b523-ad08104a00f9	4.65	0.422727273	2.536363636	0.845454545	0.845454545	40	12.39939394	17.02469697	4.218787879	3.357121212	0.034092575	0.148981426	0.200402241	0.251839148	-0.134583694
AT1G10180	172290a1-6a00-4055-b2eb-a33547a6e55e	2.166666667	0	0	1.083333333	1.083333333	44	14.87916667	12.475	9.3625	6.283333333	0	0	0.115709835	0.172413793	-0.144061814
AT1G10180	rna-NM_100892.3	34.16666667	12.8125	11.95833333	5.979166667	3.416666667	44	14.87916667	12.475	9.3625	6.283333333	0.861103332	0.958583834	0.638629284	0.543766578	0.318645652
AT1G10210	61a33c23-5a93-48cb-abee-6c72656ddef0	5.5	1.527777778	0	1.527777778	2.444444444	28	8.105935128	0.413043478	7.684610076	11.79641132	0.188476438	0	0.198810058	0.207219329	-0.108776475
AT1G10210	b71be15b-d7cc-4a69-8f8b-172871bbdfcf	8.5	2.023809524	0	2.428571429	4.047619048	28	8.105935128	0.413043478	7.684610076	11.79641132	0.249670086	0	0.316030534	0.343122916	-0.204741682
AT1G10210	rna-NM_100895.3	9.5	3.304347826	0.413043478	2.47826087	3.304347826	28	8.105935128	0.413043478	7.684610076	11.79641132	0.407645481	1	0.322496632	0.280114667	0.402517091
AT1G10270	ac9cef58-d34f-4ad8-9494-b493cda2b6b1	4.833333333	1.611111111	2.685185185	0.537037037	0	32	9.416016351	11.51907593	3.849746067	7.21516165	0.171103262	0.23310769	0.13949934	0	0.132355806
AT1G10380	rna-NM_001331899.1	2	1	1	0	0	25	5	4	7	7	0.2	0.25	0	0	0.225
AT1G10380	rna-NM_100912.3	21	4	3	7	7	25	5	4	7	7	0.8	0.75	1	1	-0.225
AT1G10522	7172bc98-bc45-43bc-8071-d433410dba5e	34.5	2.524390244	6.731707317	8.414634146	16.82926829	46	4.224390244	10.43170732	9.54796748	20.79593496	0.597575058	0.645312134	0.88130109	0.809257594	-0.223835746
AT1G10522	3140e99c-6d26-486c-b22f-8820819c1b66	8.5	1.7	1.7	1.133333333	3.966666667	46	4.224390244	10.43170732	9.54796748	20.79593496	0.402424942	0.162964695	0.11869891	0.190742406	0.127974161
AT1G10550	36bdaa3f-219f-4c4e-a1fb-09684abad27b	2.5	0	0	1.666666667	0.833333333	26	4.673913043	0.934782609	11.94927536	6.442028986	0	0	0.139478472	0.12935883	-0.134418651
AT1G10550	rna-NM_100930.4	21.5	4.673913043	0.934782609	10.2826087	5.608695652	26	4.673913043	0.934782609	11.94927536	6.442028986	1	1	0.860521529	0.87064117	0.134418651
AT1G10580	rna-NM_100933.3	77	22	15	15	25	93	22.58333333	17.0625	20.6875	31.66666667	0.974169742	0.879120879	0.725075529	0.789473684	0.169370704
AT1G10590	rna-NM_100935.4	335.9761905	119.1253159	70.61919927	64.19927207	82.03240319	493	166.8105418	127.9130643	88.91397424	108.3624196	0.714135417	0.552087464	0.722038044	0.757018932	-0.106417048
AT1G10657	14a07206-7fa4-499b-9225-a7e13a8b1b53	6	2.4	2.4	1.2	0	85	37.23333333	32.13717949	3.238461538	4.391025641	0.064458371	0.074679858	0.370546318	0	-0.115704045
AT1G10657	9192d27f-cb71-45e3-b663-373418ad30c6	4	1.333333333	1.333333333	0	1.333333333	85	37.23333333	32.13717949	3.238461538	4.391025641	0.035810206	0.04148881	0	0.303649635	-0.11317531
AT1G10660	rna-NM_100942.3	21.32633007	6.173411336	4.489753699	5.050972912	5.612192124	92	19.61700405	9.287189124	38.83623116	15.25957566	0.31469695	0.483435153	0.130058267	0.367781664	0.150146086
AT1G10730	e1b2efe8-f420-4726-8db9-c1897d7f9ada	2.2	0	0	2.2	0	28	6.3425	5.58	9.71	4.3675	0	0	0.226570546	0	-0.113285273
AT1G10730	rna-NM_100949.2	12.2	3.8125	3.05	3.05	2.2875	28	6.3425	5.58	9.71	4.3675	0.601103666	0.546594982	0.314109166	0.523755009	0.154917237
AT1G10820	f25e657c-8e31-4902-8ac6-fee226cf834e	4.329166667	0.618452381	0	2.473809524	1.236904762	60	26.81872388	3.495246463	9.422958316	15.26307134	0.02306047	0	0.262530029	0.081039047	-0.160254303
AT1G10865	rna-NM_001123793.1	7	3	3	1	0	50	10	13	11	15	0.3	0.230769231	0.090909091	0	0.21993007
AT1G10865	rna-NM_001084044.2	42	7	10	10	15	50	10	13	11	15	0.7	0.769230769	0.909090909	1	-0.21993007
AT1G10870	rna-NM_100962.4	9.095238095	2.480519481	2.067099567	1.24025974	3.307359307	41	10.24560911	13.7868101	3.705718231	10.26186256	0.242105614	0.149933128	0.334688085	0.3222962	-0.132472772
AT1G10900	78d06b43-3bc2-47ed-98a8-e18b97e894be	2.05	1.23	0.82	0	0	20	6.047936508	5.637936508	3.004074074	4.31005291	0.203375151	0.145443284	0	0	0.174409217
AT1G10900	a08bb5e3-e34f-4b02-a588-67276c7c0c7b	1.8	0.9	0.9	0	0	20	6.047936508	5.637936508	3.004074074	4.31005291	0.148811086	0.159632873	0	0	0.154221979
AT1G10900	rna-NM_100965.5	9.716666667	1.943333333	1.943333333	2.591111111	3.238888889	20	6.047936508	5.637936508	3.004074074	4.31005291	0.321321715	0.344688758	0.862532363	0.751473116	-0.473997503
AT1G10930	6a67e205-3f65-4a31-9637-4ff75737d965	3.133333333	1.175	1.566666667	0.391666667	0	26	5.573809524	12	2.845238095	0.580952381	0.210807347	0.130555556	0.137656904	0	0.101852999
AT1G10930	11d03848-80ac-4ee8-be3c-fa54e2acb4fc	3.133333333	1.175	1.566666667	0.391666667	0	26	5.573809524	12	2.845238095	0.580952381	0.210807347	0.130555556	0.137656904	0	0.101852999
AT1G10930	590b0e33-5b30-4b6b-8bc5-0bbd917abf86	3	0	3	0	0	26	5.573809524	12	2.845238095	0.580952381	0	0.25	0	0	0.125
AT1G10930	rna-NM_100968.3	8.133333333	2.323809524	4.066666667	1.161904762	0.580952381	26	5.573809524	12	2.845238095	0.580952381	0.416915848	0.338888889	0.408368201	1	-0.326281732
AT1G10970	4c1e5be7-81ec-4cf2-ae02-e46027f1e91a	5.166666667	3.576923077	0	0.397435897	1.192307692	24	14.86987179	0.608333333	2.542948718	3.978846154	0.240548347	0	0.156289387	0.299661672	-0.107701356
AT1G10970	c9e403c8-adb2-4ebc-a2a2-85036f7996cb	12.16666667	7.908333333	0.608333333	1.825	1.825	24	14.86987179	0.608333333	2.542948718	3.978846154	0.531836013	1	0.717670784	0.458675689	0.17774477
AT1G11060	cdcecf51-eccb-4812-9ca5-a605e6556d2e	3.555555556	1.523809524	1.015873016	1.015873016	0	24	9.445767196	4.55489418	6.406746032	1.592592593	0.161321944	0.223028895	0.158563023	0	0.112893908
AT1G11060	812c1f47-fa81-4ca5-a7c8-ac937199dc0c	3.222222222	1.611111111	0	0.805555556	0.805555556	24	9.445767196	4.55489418	6.406746032	1.592592593	0.170564347	0	0.125735522	0.505813954	-0.230492564
AT1G11060	79049ecf-db40-49c1-896e-512c72b2b517	3.555555556	1.523809524	1.015873016	1.015873016	0	24	9.445767196	4.55489418	6.406746032	1.592592593	0.161321944	0.223028895	0.158563023	0	0.112893908
AT1G11120	df82a495-d5bc-4eeb-a6eb-b510a21b3467	44.66666667	27.79259259	10.91851852	0.992592593	4.962962963	56	31.53068783	13.15661376	1.944973545	8.367724868	0.881445807	0.829888201	0.510337323	0.593107809	0.303944438
AT1G11120	16c40b09-4eec-4c85-95af-2417a14d1451	6.666666667	1.904761905	1.904761905	0.952380952	1.904761905	56	31.53068783	13.15661376	1.944973545	8.367724868	0.06040978	0.144775999	0.489662677	0.227631995	-0.256054446
AT1G11180	e996f8c4-cfb0-4f24-8a0c-f75cb4d5aa03	2.25	0	1.5	0	0.75	28	2.386805556	12.75347222	7.155902778	1.703819444	0	0.117615029	0	0.440187487	-0.161286229
AT1G11180	f9034565-ade2-4b86-b922-5f7578bd6011	1.916666667	0.479166667	0.958333333	0.479166667	0	28	2.386805556	12.75347222	7.155902778	1.703819444	0.200756474	0.075142935	0.066961036	0	0.104469186
AT1G11200	rna-NM_100992.4	53	19.43333333	16.78333333	7.066666667	9.716666667	65	22.89487179	19.10384615	10.55384615	11.4474359	0.848807257	0.878531642	0.669582119	0.848807257	0.104474762
AT1G11270	952dd6f5-8118-4ed8-aead-26b301d4a1f4	4	0	0	0	4	25	8.222222222	3.975694444	3.128472222	9.673611111	0	0	0	0.413496052	-0.206748026
AT1G11270	0c583ef8-5d3c-4365-a84a-d432c3c84a60	3.25	0.541666667	0.541666667	1.083333333	1.083333333	25	8.222222222	3.975694444	3.128472222	9.673611111	0.065878378	0.136244542	0.346281909	0.111988514	-0.128073751
AT1G11270	0f2d2ac3-d53f-4519-b93c-d7e4dbd9904e	8	3.555555556	1.777777778	0.888888889	1.777777778	25	8.222222222	3.975694444	3.128472222	9.673611111	0.432432432	0.447161572	0.284128746	0.183776023	0.205844618
AT1G11290	aa992556-bf9e-4e83-9b8f-8eab71dae317	3.5	0.875	0	1.75	0.875	11	1.6875	1.625	4.1875	2.5	0.518518519	0	0.417910448	0.35	-0.124695965
AT1G11290	rna-NM_101002.2	6.5	0.8125	1.625	2.4375	1.625	11	1.6875	1.625	4.1875	2.5	0.481481481	1	0.582089552	0.65	0.124695965
AT1G11360	rna-NM_101009.4	55.13333333	18.37777778	12.86444444	13.78333333	10.10777778	88	23.83988604	19.82753205	24.01899929	20.31358262	0.770883625	0.648817231	0.573851273	0.497587155	0.174131214
AT1G11390	rna-NM_101012.5	15.4	4.863157895	2.431578947	4.863157895	3.242105263	25	6.288157895	6.548245614	5.496491228	4.667105263	0.773383553	0.371332887	0.884774976	0.694671553	-0.217365045
AT1G11410	de2b372d-246a-4712-b40e-faff5ec82d0f	4.641666667	1.160416667	1.547222222	0.386805556	1.547222222	46	17.06177585	15.27969846	3.73103164	4.927494058	0.068012655	0.101259997	0.103672548	0.313997785	-0.124198841
AT1G11420	faa6300d-6cd1-4ecc-878a-ff322f4b4193	10	4.545454545	0.909090909	1.818181818	2.727272727	14	5.545454545	1.409090909	1.818181818	3.227272727	0.819672131	0.64516129	1	0.845070423	-0.190118501
AT1G11420	rna-NM_101015.2	2	1	0.5	0	0.5	14	5.545454545	1.409090909	1.818181818	3.227272727	0.180327869	0.35483871	0	0.154929577	0.190118501
AT1G11450	rna-NM_001331987.1	10.7	0.764285714	1.528571429	3.821428571	4.585714286	18	0.764285714	2.303571429	3.821428571	11.11071429	1	0.663565892	1	0.412729026	0.125418433
AT1G11480	rna-NM_101021.4	61.60515873	15.55685827	12.44548661	18.66822992	14.93458393	115	28.36467937	27.87918344	34.40535753	22.35077966	0.548458809	0.44640786	0.542596597	0.668190737	-0.107960333
AT1G11592	7eb84960-81dd-4516-83da-88714c8ae970	3.222222222	1.611111111	1.611111111	0	0	34	14.49417989	12.48518519	1.46031746	5.56031746	0.111155728	0.129041827	0	0	0.120098777
AT1G11592	rna-NR_143558.1	10.22222222	4.380952381	2.19047619	1.46031746	2.19047619	34	14.49417989	12.48518519	1.46031746	5.56031746	0.302255969	0.175446031	1	0.393948044	-0.458123022
AT1G11720	rna-NM_001198036.2	18.73888889	3.038738739	4.051651652	5.064564565	6.583933934	52	9.090338065	13.85914323	10.55057747	14.49994123	0.334282259	0.292345031	0.480027238	0.45406625	-0.153733099
AT1G11740	6d7d4cae-44b9-4830-8db6-afce639bd880	6	4.8	0	1.2	0	32	11.8	2	7.2	9	0.406779661	0	0.166666667	0	0.120056497
AT1G11740	rna-NM_101046.3	24	7	2	6	9	32	11.8	2	7.2	9	0.593220339	1	0.833333333	1	-0.120056497
AT1G11780	rna-NM_101050.4	39.5	12.52439024	6.743902439	13.48780488	6.743902439	46	12.52439024	11.57723577	15.15447154	6.743902439	1	0.582514045	0.89002146	1	-0.153753707
AT1G11790	rna-NM_101051.3	39.95555556	12.29401709	11.52564103	9.220512821	6.915384615	68	19.68529295	22.39429302	12.12769296	11.79272108	0.624528023	0.514668671	0.760285806	0.586411276	-0.103750194
AT1G11800	ca38a5de-47eb-4506-b2a9-eba7e5ab8ab1	4	0	3.333333333	0.666666667	0	28	8.695652174	14.02898551	0.666666667	2.608695652	0	0.237603306	1	0	-0.381198347
AT1G11800	rna-NM_101052.3	20	8.695652174	8.695652174	0	2.608695652	28	8.695652174	14.02898551	0.666666667	2.608695652	1	0.619834711	0	1	0.309917355
AT1G11870	rna-NM_179316.3	18.6856685	5.662323787	2.264929515	4.52985903	6.228556166	62	20.78448552	12.63799246	11.60829283	14.96922919	0.272430308	0.179215925	0.390226116	0.416090641	-0.177335262
AT1G11880	ec313607-99f9-45ca-8c93-301405eac24f	1.375	0	0	0.916666667	0.458333333	14	0.5625	0.5625	6.875	4	0	0	0.133333333	0.114583333	-0.123958333
AT1G11880	0afe7c96-dd86-4c17-ace8-4195d5d96dcc	1.375	0	0	0.916666667	0.458333333	14	0.5625	0.5625	6.875	4	0	0	0.133333333	0.114583333	-0.123958333
AT1G11880	c8031121-75ad-445e-ba59-a457fbcac1c6	1.375	0	0	0.916666667	0.458333333	14	0.5625	0.5625	6.875	4	0	0	0.133333333	0.114583333	-0.123958333
AT1G11880	e493490a-e5fc-4afc-98f1-c4f20109e4c6	1.375	0	0	0.916666667	0.458333333	14	0.5625	0.5625	6.875	4	0	0	0.133333333	0.114583333	-0.123958333
AT1G11880	7fca620e-8f37-49bc-bd90-f31f586f40b4	1.375	0	0	0.916666667	0.458333333	14	0.5625	0.5625	6.875	4	0	0	0.133333333	0.114583333	-0.123958333
AT1G11880	bdae2798-2529-4575-aee2-70ea1e3a400a	1.375	0	0	0.916666667	0.458333333	14	0.5625	0.5625	6.875	4	0	0	0.133333333	0.114583333	-0.123958333
AT1G11880	rna-NM_101059.3	3.375	0.5625	0.5625	1.125	1.125	14	0.5625	0.5625	6.875	4	1	1	0.163636364	0.28125	0.777556818
AT1G11950	7d25c8ed-ee57-4bef-ae79-6012c1e630ad	2.75	0.916666667	0.916666667	0.458333333	0.458333333	17	5.363636364	4.590909091	1.231060606	1.814393939	0.170903955	0.199669967	0.372307692	0.252609603	-0.127171687
AT1G11960	58082414-47d2-4311-b099-6bfd15e10174	2.058823529	0	0	1.029411765	1.029411765	79	35.57114959	24.73535475	2.571053845	15.12244181	0	0	0.400385144	0.068071795	-0.23422847
AT1G12050	rna-NM_101077.6	96.28003663	28.58313587	35.35282595	16.5481313	15.79594351	183	46.11246282	57.35443446	35.7484272	36.78467553	0.619857065	0.616392198	0.462905157	0.429416415	0.171963846
AT1G12110	rna-NM_101083.4	122.2178069	2.923870978	2.923870978	59.64696795	56.72309697	237	7.812052945	6.622463539	103.9168823	116.6486012	0.374276902	0.441508052	0.573987274	0.486273272	-0.122237795
AT1G12140	7e6287eb-1fec-41b7-a85b-60482ed047d6	2.166666667	0	0	0.722222222	1.444444444	18	2.317307692	1.012820513	3.260683761	9.409188034	0	0	0.221494102	0.15351425	-0.187504176
AT1G12210	caaeacd9-a7ec-43f5-a4d3-ba33a7e97ab6	2.666666667	1.777777778	0.888888889	0	0	14	7.966666667	2.177777778	2.122222222	0.733333333	0.223152022	0.408163265	0	0	0.315657644
AT1G12210	6aacde56-96a1-407a-ae10-e9631368ad6c	1.666666667	1.666666667	0	0	0	14	7.966666667	2.177777778	2.122222222	0.733333333	0.209205021	0	0	0	0.10460251
AT1G12210	cb065b3a-c262-41e1-b782-002e16e12ec1	1.666666667	1.666666667	0	0	0	14	7.966666667	2.177777778	2.122222222	0.733333333	0.209205021	0	0	0	0.10460251
AT1G12210	1df33b68-d474-47f3-98a1-e8ca8423797a	1.666666667	0.833333333	0	0.833333333	0	14	7.966666667	2.177777778	2.122222222	0.733333333	0.10460251	0	0.392670157	0	-0.144033823
AT1G12210	rna-NM_001332021.1	3.666666667	1.466666667	0.733333333	0.733333333	0.733333333	14	7.966666667	2.177777778	2.122222222	0.733333333	0.184100418	0.336734694	0.345549738	1	-0.412357313
AT1G12244	ad4fd9c2-7815-4894-8a20-6b3630f7dc11	2.5	0	2.5	0	0	25	2.921052632	12.23684211	2.921052632	2.921052632	0	0.204301075	0	0	0.102150538
AT1G12244	rna-NM_001035951.3	18.5	2.921052632	9.736842105	2.921052632	2.921052632	25	2.921052632	12.23684211	2.921052632	2.921052632	1	0.795698924	1	1	-0.102150538
AT1G12250	rna-NM_101097.4	47.7651307	12.43202032	14.3949709	13.74065404	7.197485448	136	42.86144774	50.38210249	24.74011688	18.01633289	0.290051339	0.285715962	0.555399722	0.399497805	-0.189565113
AT1G12320	3124a936-1a90-4e19-93f9-f37855cfa6ed	4.5	3	1.5	0	0	32	14.91666667	7.916666667	4.583333333	4.583333333	0.201117318	0.189473684	0	0	0.195295501
AT1G12320	rna-NM_101104.4	27.5	11.91666667	6.416666667	4.583333333	4.583333333	32	14.91666667	7.916666667	4.583333333	4.583333333	0.798882682	0.810526316	1	1	-0.195295501
AT1G12350	rna-NM_101107.4	14.15072464	4.127294686	4.716908213	4.716908213	0.589613527	63	14.1805701	8.421430297	27.94819703	6.449802573	0.291052804	0.560107731	0.168773256	0.091415748	0.295485765
AT1G12400	rna-NM_101112.3	44.89285714	15.53983516	11.22321429	6.906593407	11.22321429	68	17.5024975	17.65566378	10.0454823	20.79635642	0.88786387	0.63567218	0.687532286	0.539672146	0.148165809
AT1G12420	rna-NM_101114.4	26	9.837837838	7.72972973	3.513513514	4.918918919	39	13.74259974	13.18687259	3.513513514	8.557014157	0.715864394	0.586168531	1	0.574840573	-0.136403824
AT1G12470	57c002bd-b944-468f-a1db-5daaf115b54b	22.25	5.34	2.67	6.23	8.01	36	6.49	4.97	6.23	10.31	0.822804314	0.53722334	1	0.776915616	-0.208443981
AT1G12520	rna-NM_101123.4	62.15873016	25.15948602	12.57974301	8.879818594	15.53968254	119	37.60288548	21.38800627	19.89490993	37.11419831	0.66908392	0.5881681	0.446336205	0.41869913	0.196108343
AT1G12650	rna-NM_001035954.4	24.63055556	6.157638889	3.078819444	8.004930556	7.389166667	78	28.07579891	6.501549739	14.07077932	22.35187203	0.219321947	0.473551625	0.568904563	0.330583794	-0.103307392
AT1G12770	e36a81e3-7663-47fa-a73e-282bd9199bbe	51.25	10.08196721	9.241803279	18.48360656	13.44262295	105	26.96555522	25.04550463	22.94011289	29.04882726	0.373883168	0.369000482	0.805733025	0.462759575	-0.262804475
AT1G13000	8b569027-4d91-4022-8027-3c4c295b181b	2	2	0	0	0	58	9.527169701	12.71268091	15.2296557	14.5304937	0.209925934	0	0	0	0.104962967
AT1G13000	66082ed9-fa10-4f94-98e8-9e711fe65a45	2	2	0	0	0	58	9.527169701	12.71268091	15.2296557	14.5304937	0.209925934	0	0	0	0.104962967
AT1G13120	13489f73-7b0f-4023-936f-b72662953192	7.484126984	1.727106227	3.454212454	0.575702076	1.727106227	47	14.75607866	18.42235364	1.734643875	9.086923827	0.117043712	0.187501148	0.331884881	0.190065005	-0.108702513
AT1G13120	rna-NM_101182.4	17.38412698	7.533121693	5.215238095	1.158941799	3.476825397	47	14.75607866	18.42235364	1.734643875	9.086923827	0.510509727	0.283092931	0.668115119	0.382618526	-0.128565493
AT1G13160	9a3b3ea4-faf2-4ed6-9d79-767545670e9e	3	1.5	1.5	0	0	46	13.79868831	10.79405844	8.691530303	10.71572294	0.108705985	0.13896534	0	0	0.123835662
AT1G13170	rna-NM_101187.3	21.25437063	7.728862047	3.220359186	6.440718373	3.864431024	60	20.1732646	14.1583548	14.48311394	9.185266655	0.383124011	0.227452923	0.444705358	0.420720614	-0.127424519
AT1G13180	rna-NM_101188.3	23.75	7.661290323	8.427419355	5.362903226	2.298387097	38	9.988373656	12.60866935	8.033736559	5.36922043	0.767020797	0.668382929	0.667547808	0.428067189	0.169894365
AT1G13190	714dc4a8-a2a6-41b7-a8fa-0ceb8f900b53	30.83333333	13.48958333	2.890625	5.78125	8.671875	113	43.91850505	28.14402864	22.07378277	17.86368353	0.30715033	0.102708288	0.261905721	0.485447192	-0.168747147
AT1G13220	7e042872-2ef3-447f-be66-8d85edb6bd74	2	0	2	0	0	32	7.236215539	8.655875801	6.44555834	2.66235032	0	0.23105692	0	0	0.11552846
AT1G13320	rna-NM_101203.5	21.78492063	6.807787698	3.403893849	4.084672619	7.488566468	107	23.86804343	27.03894676	19.70439925	17.38861056	0.285226048	0.125888552	0.207297496	0.430659278	-0.113421087
AT1G13350	6614a18b-5d7d-47fb-95f9-6a4b27d41b37	4	1.333333333	2.666666667	0	0	79	26.13531138	16.80353968	12.38416842	15.67698052	0.051016547	0.158696722	0	0	0.104856634
AT1G13450	rna-NM_101215.4	33.57142857	10.27696793	6.166180758	11.64723032	5.481049563	75	25.37117412	18.86886424	12.76768903	15.9922726	0.405064735	0.326791304	0.912242638	0.342731124	-0.261558861
AT1G13560	rna-NM_202088.2	73.82428767	26.41419467	23.7050465	9.4820186	14.2230279	203	90.26312047	63.17254672	14.92778123	32.63655158	0.292635514	0.37524285	0.635192763	0.435800574	-0.201557486
AT1G13570	rna-NM_101227.3	42.99404762	10.57230679	11.9819477	13.3915886	7.048204528	74	14.92682061	18.04843371	21.85664854	15.16809714	0.708275866	0.663877425	0.612700917	0.464672956	0.147389709
AT1G13580	rna-NM_001198056.2	10.36111111	4.835185185	3.799074074	1.036111111	0.690740741	43	18.1675298	19.19811742	4.36130752	1.273045267	0.266144338	0.197887844	0.237568919	0.542589301	-0.158063019
AT1G13730	e4c91d84-57bd-4b7b-a909-aac05a8ab86c	12.13333333	1.348148148	4.943209877	3.595061728	2.24691358	52	9.624021164	24.23937149	9.464816418	6.671790925	0.140081586	0.203933088	0.37983428	0.336778176	-0.186298891
AT1G13810	0b1903b7-232c-4782-aaf4-46c0d33bfae9	3	1	2	0	0	18	5.666666667	5.733333333	3.733333333	1.866666667	0.176470588	0.348837209	0	0	0.262653899
AT1G13810	rna-NM_101249.3	14	4.666666667	3.733333333	3.733333333	1.866666667	18	5.666666667	5.733333333	3.733333333	1.866666667	0.823529412	0.651162791	1	1	-0.262653899
AT1G13820	rna-NM_101250.4	34.31666667	5.586434109	7.18255814	11.97093023	9.576744186	64	12.19375239	15.73775719	16.49099361	18.57749681	0.458139048	0.456390199	0.725907154	0.5155024	-0.163440153
AT1G13860	rna-NM_202090.1	3	1.5	0	0	1.5	37	3.5	9.113888889	6.988888889	7.397222222	0.428571429	0	0	0.202778821	0.112896304
AT1G13880	rna-NM_101254.4	29.94444444	8.555555556	9.981481481	4.277777778	7.12962963	76	22.39974205	30.69072659	8.360529195	14.54900216	0.381948843	0.32522793	0.511663518	0.490042516	-0.147264631
AT1G13940	e6fe4203-514e-4ae1-9c32-e212d763fb60	1.5	1	0.5	0	0	17	6.509401709	5.057051282	4.481196581	0.952350427	0.15362395	0.098871847	0	0	0.126247898
AT1G13940	6f9092dd-b8da-44a6-972d-3c6e3a9b37e6	1.7	0.85	0.85	0	0	17	6.509401709	5.057051282	4.481196581	0.952350427	0.130580357	0.16808214	0	0	0.149331248
AT1G13940	54576cdc-2265-427b-b3cc-60d934ad5a35	1.7	0.85	0.85	0	0	17	6.509401709	5.057051282	4.481196581	0.952350427	0.130580357	0.16808214	0	0	0.149331248
AT1G13940	d74754c0-cbce-4a90-9fbb-1823ca30eda3	4.866666667	1.497435897	1.123076923	1.871794872	0.374358974	17	6.509401709	5.057051282	4.481196581	0.952350427	0.230042017	0.222081379	0.41769979	0.393089522	-0.179332958
AT1G13940	rna-NM_001332104.1	3.866666667	1.18974359	0.892307692	1.487179487	0.297435897	17	6.509401709	5.057051282	4.481196581	0.952350427	0.182773109	0.176448219	0.331871066	0.312317702	-0.14248372
AT1G13940	rna-NM_101260.3	3.366666667	1.122222222	0.841666667	1.122222222	0.280555556	17	6.509401709	5.057051282	4.481196581	0.952350427	0.17240021	0.166434276	0.250429144	0.294592776	-0.103093717
AT1G13960	rna-NM_101262.3	31.25	6.859756098	4.573170732	8.384146341	11.43292683	49	11.25673412	8.898720182	12.40612436	12.43842133	0.609391323	0.513913309	0.675807053	0.919162209	-0.235832315
AT1G13970	rna-NM_101263.5	26.14487734	12.69894042	8.216961451	3.734982478	1.493992991	53	24.6776321	10.05750979	9.455473098	4.809385007	0.514593149	0.816997609	0.395007467	0.310641171	0.31297106
AT1G14040	cb945cfb-e585-483d-b45e-36a9354b9765	8.5	4.25	2.125	0	2.125	30	13.66666667	5.490384615	1.346153846	7.496794872	0.31097561	0.38704028	0	0.283454468	0.207280711
AT1G14040	rna-NM_101270.3	17.5	8.75	3.365384615	1.346153846	4.038461538	30	13.66666667	5.490384615	1.346153846	7.496794872	0.640243902	0.61295972	1	0.538691749	-0.142744063
AT1G14170	rna-NM_001123810.2	29	9.886363636	3.295454545	5.272727273	10.54545455	60	21.92727273	7.677272727	9.1	19.29545455	0.450870647	0.429248076	0.579420579	0.546525324	-0.122913591
AT1G14180	rna-NM_101283.6	22.66666667	12.27777778	4.722222222	1.888888889	3.777777778	29	14.72222222	4.722222222	2.555555556	6	0.833962264	1	0.739130435	0.62962963	0.2326011
AT1G14180	rna-NM_202092.4	2.666666667	0.666666667	0	0.666666667	1.333333333	29	14.72222222	4.722222222	2.555555556	6	0.045283019	0	0.260869565	0.222222222	-0.218904384
AT1G14230	rna-NM_101289.5	31.20454545	11.49641148	8.211722488	4.927033493	6.56937799	59	19.59735845	8.211722488	7.667563796	17.52335526	0.586630668	1	0.64258135	0.374892701	0.284578309
AT1G14260	rna-NM_179329.3	7	3.181818182	1.272727273	0.636363636	1.909090909	12	4.848484848	2.106060606	1.46969697	3.575757576	0.65625	0.604316547	0.43298969	0.533898305	0.146839276
AT1G14300	rna-NM_101296.5	41.38095238	8.276190476	10.75904762	15.7247619	6.620952381	61	10.56118326	18.18184704	20.56891775	7.688051948	0.783642351	0.59174668	0.764491457	0.861200266	-0.125151346
AT1G14410	rna-NM_101308.4	74.5	26.54597701	22.26436782	10.27586207	15.4137931	106	36.43081828	32.68651067	12.66435413	17.21831691	0.728668151	0.681148503	0.811400405	0.895197433	-0.148390592
AT1G14440	7785e21b-9969-4f22-96d0-0fff291d69b3	23.45	10.82307692	8.417948718	2.405128205	1.803846154	60	28.24392634	21.50559351	3.564587665	4.685892486	0.383200154	0.391430663	0.674728308	0.384952527	-0.142525009
AT1G14687	f78ddde5-df85-470d-ae5f-3c0677373e1c	5.542857143	1.583673469	3.167346939	0.791836735	0	21	7.356689342	5.067346939	2.691836735	1.884126984	0.215269858	0.625050342	0.294162244	0	0.273078978
AT1G14687	33c708f0-9935-459f-a509-6555a3595fa9	1.533333333	0.766666667	0	0	0.766666667	21	7.356689342	5.067346939	2.691836735	1.884126984	0.104213544	0	0	0.406908172	-0.151347314
AT1G14770	rna-NM_101346.3	12.5	4.166666667	2.777777778	2.777777778	2.777777778	18	6.166666667	3.277777778	4.277777778	4.277777778	0.675675676	0.847457627	0.649350649	0.649350649	0.112216002
AT1G14770	rna-NM_202100.2	5.5	2	0.5	1.5	1.5	18	6.166666667	3.277777778	4.277777778	4.277777778	0.324324324	0.152542373	0.350649351	0.350649351	-0.112216002
AT1G14820	rna-NM_202102.3	86.71825397	31.21857143	28.61702381	11.27337302	15.60928571	123	42.15190476	33.36811508	14.11047619	28.36950397	0.740620658	0.857615833	0.798936398	0.550213558	0.124543268
AT1G14850	499f2462-b5fa-4097-bc29-bc3829fada7e	2.666666667	0	0.666666667	0.666666667	1.333333333	32	4.444444444	7.777777778	3.277777778	7.5	0	0.085714286	0.203389831	0.177777778	-0.147726661
AT1G14850	bfe9d63f-7bda-406d-bc15-c41767368df7	1.666666667	0	0	0.833333333	0.833333333	32	4.444444444	7.777777778	3.277777778	7.5	0	0	0.254237288	0.111111111	-0.1826742
AT1G14850	rna-NM_101354.3	18.66666667	4.444444444	7.111111111	1.777777778	5.333333333	32	4.444444444	7.777777778	3.277777778	7.5	1	0.914285714	0.542372881	0.711111111	0.330400861
AT1G14910	rna-NM_101360.4	43.022515	10.60829137	10.01894185	11.19764089	11.19764089	96	19.87952924	28.02989623	14.51038373	31.58019081	0.533628902	0.357437708	0.771698468	0.354578	-0.117604929
AT1G14970	7e1c1dbd-ed56-4245-973e-db9c58730b30	4.517857143	1.93622449	0	0.645408163	1.93622449	29	9.473209905	5.111849275	2.92290447	9.49203635	0.204389485	0	0.220810557	0.2039841	-0.110202586
AT1G15060	rna-NM_101376.4	21.78333333	3.004597701	5.258045977	4.506896552	9.013793103	39	5.368718072	10.84762931	4.506896552	16.27675607	0.559649	0.484718442	1	0.553783141	-0.25470785
AT1G15130	rna-NM_101381.3	54.15637696	14.82174527	12.54147677	12.54147677	14.25167815	122	24.54811574	26.06306001	35.72903783	28.65978642	0.60378342	0.481197402	0.351016359	0.497270913	0.118346775
AT1G15175	59309973-e979-4fb6-9e69-b8f7e0fb1631	6.5	1.181818182	0.590909091	2.954545455	1.772727273	22	2.181818182	1.090909091	6.454545455	7.272727273	0.541666667	0.541666667	0.457746479	0.24375	0.190918427
AT1G15175	rna-NR_139746.1	5.5	1	0.5	2.5	1.5	22	2.181818182	1.090909091	6.454545455	7.272727273	0.458333333	0.458333333	0.387323944	0.20625	0.161546361
AT1G15175	rna-NR_139747.1	5	0	0	1	4	22	2.181818182	1.090909091	6.454545455	7.272727273	0	0	0.154929577	0.55	-0.352464789
AT1G15180	rna-NM_101386.4	27.18181818	5.436363636	4.077272727	9.513636364	8.154545455	58	15.1270202	9.996464646	12.60075758	15.27575758	0.359380999	0.40787147	0.75500511	0.533822654	-0.260787648
AT1G15280	rna-NM_101397.5	30.32222222	10.10740741	7.7291939	7.7291939	4.756427015	105	30.29485289	32.90763762	18.12457855	12.67293094	0.333634477	0.23487538	0.4264482	0.375321781	-0.116630062
AT1G15290	rna-NM_101398.5	13.96428571	2.992346939	3.491071429	5.485969388	1.994897959	39	7.549936225	10.98849206	16.38398526	3.077586451	0.396340691	0.317702503	0.3348373	0.648202087	-0.134498096
AT1G15350	rna-NM_001332160.1	32.85714286	3.285714286	5.75	13.14285714	10.67857143	76	11.51028938	13.9050338	24.97590259	18.60877423	0.285458877	0.413519311	0.526221509	0.573846042	-0.200544681
AT1G15415	5b967f0b-f28a-4862-bf65-272740761236	4.708333333	2.568181818	1.284090909	0.428030303	0.428030303	135	74.03167388	57.50155123	1.733387446	1.733387446	0.034690311	0.022331413	0.24693285	0.24693285	-0.218421988
AT1G15415	46091946-e626-4230-b43f-c1868dbaa5c4	3.708333333	1.854166667	1.1125	0.370833333	0.370833333	135	74.03167388	57.50155123	1.733387446	1.733387446	0.025045586	0.019347304	0.213935629	0.213935629	-0.191739184
AT1G15415	rna-NM_101411.4	111.2083333	60.74404762	48.5952381	0.93452381	0.93452381	135	74.03167388	57.50155123	1.733387446	1.733387446	0.820514307	0.845111776	0.539131521	0.539131521	0.293681521
AT1G15420	rna-NM_179340.3	46.53333333	16.84827586	5.616091954	8.825287356	15.24367816	76	25.82896268	12.11189781	14.31755842	21.74158109	0.652301684	0.463683895	0.616396113	0.701130157	-0.100770345
AT1G15480	c0812bcb-3d86-40dc-8933-5cda3fb7f556	4.666666667	0.583333333	1.75	1.75	0.583333333	36	8.265224359	16.20673077	7.213141026	3.314903846	0.07057683	0.107979828	0.242612753	0.175972927	-0.120014511
AT1G15490	rna-NM_101418.3	11.76190476	2.352380952	3.528571429	3.528571429	2.352380952	29	6.039652831	4.295059842	12.11022833	6.555058993	0.389489432	0.821541855	0.291371173	0.358864955	0.28039758
AT1G15490	rna-NM_001332172.1	8.761904762	1.546218487	0.515406162	4.638655462	2.06162465	29	6.039652831	4.295059842	12.11022833	6.555058993	0.256011153	0.119999763	0.383036169	0.314508939	-0.160767096
AT1G15520	2dca2cc5-6f30-4d83-b18f-9558ee26e7b1	4	1.333333333	0.666666667	2	0	11	3.433333333	1.366666667	4.8	1.4	0.388349515	0.487804878	0.416666667	0	0.229743863
AT1G15520	rna-NM_101421.3	7	2.1	0.7	2.8	1.4	11	3.433333333	1.366666667	4.8	1.4	0.611650485	0.512195122	0.583333333	1	-0.229743863
AT1G15570	3e063557-0e9a-46d0-afe6-648a38a15505	1.833333333	0.611111111	1.222222222	0	0	27	9.289141414	8.324494949	1.575757576	5.810606061	0.065787685	0.146822387	0	0	0.106305036
AT1G15570	rna-NM_101426.5	17.33333333	6.303030303	4.727272727	1.575757576	4.727272727	27	9.289141414	8.324494949	1.575757576	5.810606061	0.678537447	0.567875019	1	0.813559322	-0.283573428
AT1G15660	rna-NM_101434.4	28.41666667	9.472222222	8.014957265	4.371794872	6.557692308	48	11.21732026	15.01703688	7.230875878	12.53476698	0.844428259	0.533724285	0.604601012	0.523160288	0.125195622
AT1G15730	rna-NM_101441.5	61.84722222	13.47952279	15.065349	19.02991453	14.2724359	90	17.06582731	28.25869115	25.89916758	16.77631396	0.789854634	0.533122674	0.73476935	0.850749213	-0.131270627
AT1G15780	rna-NM_101446.4	16.16666667	2.621621622	5.68018018	5.243243243	2.621621622	50	8.035082316	18.89544149	11.55030297	6.519173225	0.326271906	0.300611139	0.453948546	0.4021402	-0.114602851
AT1G15780	rna-NM_001332183.1	4.8	1.2	3	0	0.6	50	8.035082316	18.89544149	11.55030297	6.519173225	0.149345079	0.158768452	0	0.092036211	0.10803866
AT1G15790	rna-NM_101447.4	10.31666667	1.289583333	3.223958333	3.223958333	2.579166667	24	1.947685185	8.581365741	6.233680556	3.237268519	0.662110768	0.375692918	0.517183757	0.796710762	-0.138045417
AT1G15885	b66037d6-1490-4b64-9a00-3d99a5a49832	5.083333333	2.541666667	1.694444444	0.847222222	0	39	15.10422824	9.978024083	8.134578544	5.78316913	0.168275176	0.169817634	0.104150721	0	0.116971045
AT1G15885	rna-NM_001084074.3	26.41666667	8.198275862	6.376436782	7.287356322	4.554597701	39	15.10422824	9.978024083	8.134578544	5.78316913	0.542780189	0.639048045	0.895849279	0.787560868	-0.250790956
AT1G15910	rna-NM_101459.4	47.33333333	16.96855346	14.28930818	7.144654088	8.93081761	64	21.07225716	20.08190077	7.144654088	10.70118798	0.805255618	0.711551578	1	0.834563193	-0.158877999
AT1G15960	92eb61fc-4785-4f8c-b7c3-6af79867ee52	5.833333333	2.5	0.833333333	0.833333333	1.666666667	14	4.777777778	1.902777778	0.833333333	3.486111111	0.523255814	0.437956204	1	0.47808765	-0.258437816
AT1G15960	5097ed68-d841-4bd4-b4b6-86ded4e4db0e	1.833333333	0.611111111	0.611111111	0	0.611111111	14	4.777777778	1.902777778	0.833333333	3.486111111	0.127906977	0.321167883	0	0.175298805	0.136888028
AT1G15960	rna-NM_101464.4	1.833333333	0.916666667	0.458333333	0	0.458333333	14	4.777777778	1.902777778	0.833333333	3.486111111	0.191860465	0.240875912	0	0.131474103	0.150631137
AT1G15980	rna-NM_101466.3	59.48787879	10.95829346	8.610087719	25.83026316	14.08923445	105	18.12696459	11.12858175	44.63973231	28.10472135	0.604529976	0.773691375	0.578638397	0.501312014	0.14913547
AT1G16020	rna-NM_179343.2	12.88861139	5.603744082	2.801872041	1.120748816	3.362246449	47	15.15412186	9.202213524	6.500211179	13.14345344	0.369783491	0.304478051	0.172417293	0.255811493	0.123016378
AT1G16040	rna-NM_101472.3	39.28333333	12.15912698	14.96507937	4.676587302	7.482539683	59	19.76468254	14.96507937	9.232142857	12.03809524	0.615194651	1	0.506554911	0.62157173	0.243534005
AT1G16250	2ced5e9f-ca91-4e08-aa01-5deffc2f0c8f	2.5	0	0	2.5	0	36	15.31049627	8.252964427	7.062582345	5.373956961	0	0	0.353978174	0	-0.176989087
AT1G16250	rna-NM_001332217.1	20.83333333	9.057971014	5.434782609	3.623188406	2.717391304	36	15.31049627	8.252964427	7.062582345	5.373956961	0.591618381	0.658524904	0.513011846	0.505659298	0.115736071
AT1G16260	7c57f5ff-15f2-471f-a0e9-d673673c7836	4.25	1.214285714	1.821428571	0.607142857	0.607142857	14	6.218253968	4.916666667	2.257936508	0.607142857	0.1952776	0.370460048	0.268892794	1	-0.351577573
AT1G16260	rna-NM_101492.3	3.25	1.805555556	1.083333333	0.361111111	0	14	6.218253968	4.916666667	2.257936508	0.607142857	0.290363752	0.220338983	0.159929701	0	0.175386517
AT1G16260	rna-NM_001198080.1	3.25	1.805555556	1.083333333	0.361111111	0	14	6.218253968	4.916666667	2.257936508	0.607142857	0.290363752	0.220338983	0.159929701	0	0.175386517
AT1G16300	rna-NM_101496.3	21.90800866	7.554485744	6.043588595	5.288140021	3.021794298	44	17.9899372	11.65363034	6.362950627	5.993481836	0.419928411	0.518601364	0.831082988	0.504180104	-0.198366659
AT1G16310	rna-NM_101497.4	18.83333333	6.550724638	6.550724638	4.094202899	1.637681159	27	8.161835749	10.49516908	5.70531401	1.637681159	0.802604321	0.624165708	0.717612193	1	-0.145421082
AT1G16445	2549319f-6443-4f41-8cb1-b7565718abd7	2	2	0	0	0	8	4.571428571	0.857142857	0.857142857	1.714285714	0.4375	0	0	0	0.21875
AT1G16445	rna-NM_148471.3	6	2.571428571	0.857142857	0.857142857	1.714285714	8	4.571428571	0.857142857	0.857142857	1.714285714	0.5625	1	1	1	-0.21875
AT1G16650	03e32ee1-c120-470c-9015-bd8eb210cdf2	2.5	0	0	2.5	0	12	0.9	2.4	4.3	2.4	0	0	0.581395349	0	-0.290697674
AT1G16650	rna-NM_101526.3	4.5	0.9	0.9	1.8	0.9	12	0.9	2.4	4.3	2.4	1	0.375	0.418604651	0.375	0.290697674
AT1G16670	1051ac97-b6bd-40de-83dd-77bb8586a9a0	5.833333333	1.75	2.916666667	0.583333333	0.583333333	34	6.411877395	16.09770115	5.245210728	5.245210728	0.272930983	0.181185291	0.111212564	0.111212564	0.115845573
AT1G16670	rna-NM_101527.4	23.33333333	4.022988506	11.26436782	4.022988506	4.022988506	34	6.411877395	16.09770115	5.245210728	5.245210728	0.627427547	0.699750089	0.766983199	0.766983199	-0.103394381
AT1G16680	83956a69-22d9-48eb-a817-aab3b87410ad	11.13333333	2.968888889	2.968888889	2.968888889	2.226666667	34	9.976666667	10.93444444	6.22	3.868888889	0.29758325	0.271517122	0.477313326	0.575531304	-0.241872129
AT1G16680	3c54451a-5ce6-4d5a-9ad1-e6774a652289	2	2	0	0	0	34	9.976666667	10.93444444	6.22	3.868888889	0.200467758	0	0	0	0.100233879
AT1G16705	rna-NM_101531.2	30.55	19.73020833	9.546875	0.636458333	0.636458333	62	36.88463587	20.94455978	1.534346014	0.636458333	0.534916717	0.455816455	0.414807564	1	-0.212037196
AT1G16720	4915dcc8-99ab-4dba-9915-3f76bf19fdce	5.266666667	1.128571429	0	2.257142857	1.880952381	26	6.820910973	1.665217391	10.24327122	7.270600414	0.165457581	0	0.220353714	0.258706609	-0.156801371
AT1G16720	01e4dee2-2ba8-4bb0-babb-28e3ab09b368	5.266666667	1.128571429	0	2.257142857	1.880952381	26	6.820910973	1.665217391	10.24327122	7.270600414	0.165457581	0	0.220353714	0.258706609	-0.156801371
AT1G16720	rna-NM_101533.4	12.76666667	3.330434783	1.665217391	4.995652174	2.775362319	26	6.820910973	1.665217391	10.24327122	7.270600414	0.488268326	1	0.487700859	0.381723951	0.309421758
AT1G16825	a0257cfe-b4dd-4d71-aa90-f9608d82df6b	32.25	19.54545455	7.818181818	0.977272727	3.909090909	40	22.17045455	10.94318182	0.977272727	3.909090909	0.88159918	0.71443406	1	1	-0.20198338
AT1G16850	559e9b9c-e1bf-46e0-b292-2144bc383dd5	2	0	1	1	0	59	6.875	3.946428571	25.55357143	20.625	0	0.253393665	0.039133473	0	0.107130096
AT1G16850	rna-NM_101546.3	55	6.875	2.946428571	24.55357143	20.625	59	6.875	3.946428571	25.55357143	20.625	1	0.746606335	0.960866527	1	-0.107130096
AT1G16900	rna-NM_101551.4	33	12.07317073	11.26829268	5.634146341	4.024390244	48	16.2398374	13.60162602	10.71747967	5.441056911	0.743429286	0.828451882	0.525696947	0.739633919	0.153275152
AT1G16970	rna-NM_101558.4	21.95681818	9.980371901	7.984297521	1.99607438	1.99607438	45	13.10124977	21.49177234	4.551125648	5.855852241	0.761787774	0.371504844	0.438589161	0.340868297	0.17691758
AT1G17030	rna-NM_101563.4	49.66666667	26.18787879	21.67272727	0.903030303	0.903030303	58	29.85454545	25.33939394	0.903030303	0.903030303	0.877182298	0.855297776	1	1	-0.133759963
AT1G17050	a927910d-69dc-4c8d-9d7c-90a38d4c09c9	3.5	0.875	0	0.875	1.75	42	11.70794931	6.322580645	5.20218894	14.76728111	0.074735547	0	0.168198428	0.118505227	-0.105984054
AT1G17360	rna-NM_101597.6	18.83333333	4.708333333	5.885416667	5.296875	2.942708333	38	10.29865967	10.65523019	8.388949592	4.657160548	0.457179233	0.552350025	0.631410994	0.631867487	-0.126874611
AT1G17370	rna-NM_101598.3	35.43470809	12.18068091	11.07334628	7.197675082	4.983005826	108	41.3718994	35.62127193	12.51951785	12.48731083	0.294419185	0.310863304	0.574916316	0.399045551	-0.184339689
AT1G17380	rna-NM_101599.3	168.8661616	81.33145743	69.61421356	6.892496392	11.02799423	267	111.6664159	114.5099535	13.78691726	25.03671338	0.728343045	0.60793155	0.499930206	0.440472919	0.197935735
AT1G17410	rna-NM_101602.4	6.041666667	1.208333333	3.020833333	0.604166667	1.208333333	32	6.739814815	14.45555556	0.604166667	8.200462963	0.179282868	0.208973866	1	0.147349404	-0.379546335
AT1G17410	rna-NM_001198092.2	8.041666667	2.010416667	4.020833333	0	2.010416667	32	6.739814815	14.45555556	0.604166667	8.200462963	0.2982896	0.278151422	0	0.245158923	0.16564105
AT1G17420	3421c12c-6554-40d1-9d61-e0743b707003	14	6.461538462	2.153846154	2.153846154	3.230769231	377	195.5906356	157.9721945	6.225252212	9.2119177	0.033036032	0.013634337	0.345985364	0.35071625	-0.325015623
AT1G17420	rna-NM_101603.3	148.0596059	78.65666563	65.93279325	1.735073507	1.735073507	377	195.5906356	157.9721945	6.225252212	9.2119177	0.402149445	0.41736961	0.278715375	0.188350956	0.176226362
AT1G17455	20f2474a-00e1-4bb8-bc27-5fcca3178336	62.01388889	19.27458709	20.11261261	13.40840841	9.218280781	93	28.47826843	26.71260784	18.56895416	19.24016958	0.676817382	0.752925837	0.722087431	0.4791164	0.114269694
AT1G17460	rna-NM_101608.5	9	2.769230769	3.461538462	1.384615385	1.384615385	22	6.369230769	4.661538462	2.584615385	1.384615385	0.434782609	0.742574257	0.535714286	1	-0.17917871
AT1G17500	006baaff-f3e5-46e0-9978-7ed617404b06	2	0	0	0.5	1.5	36	6.51889234	8.503623188	6.563146998	10.41433747	0	0	0.076182965	0.144032206	-0.110107586
AT1G17520	rna-NM_001332309.1	4.5	1.285714286	0.642857143	1.285714286	1.285714286	35	12.88789683	6.904265873	2.772321429	9.435515873	0.099761373	0.093110137	0.463768116	0.136263274	-0.20357994
AT1G17520	rna-NM_001332308.1	6.5	3.611111111	1.444444444	0	1.444444444	35	12.88789683	6.904265873	2.772321429	9.435515873	0.28019398	0.209210432	0	0.1530859	0.168159256
AT1G17560	rna-NM_101619.2	65.46666667	25.45925926	19.09444444	12.72962963	8.183333333	77	29.05189995	25.68881674	14.07594998	8.183333333	0.876337152	0.743297935	0.904353145	1	-0.142359029
AT1G17590	a3715286-55aa-4569-877f-8ede536f6eee	2.166666667	0	0	1.083333333	1.083333333	21	3.481607143	4.569166667	10.63494048	2.314285714	0	0	0.101865482	0.468106996	-0.284986239
AT1G17590	rna-NM_202121.2	8.616666667	2.461904762	1.846428571	3.077380952	1.230952381	21	3.481607143	4.569166667	10.63494048	2.314285714	0.707117334	0.404106198	0.289365132	0.531893004	0.144982698
AT1G17640	rna-NM_001332316.1	7.033333333	2.6375	0.439583333	1.758333333	2.197916667	19	7.422348485	0.439583333	3.967424242	7.170643939	0.355345751	1	0.443192668	0.30651594	0.302818572
AT1G17650	rna-NM_101628.4	52.66245421	14.93412881	11.00409491	14.14812203	12.57610847	106	27.79715195	26.37433283	30.42900161	17.39951362	0.537253919	0.417227423	0.464955184	0.722785059	-0.11662945
AT1G17665	aebced52-1e6c-4a14-8fb0-9258c1643cec	2.5	0	0	1.25	1.25	34	4.916666667	2.95	13.05	11.08333333	0	0	0.095785441	0.112781955	-0.104283698
AT1G17665	rna-NM_101629.3	29.5	4.916666667	2.95	11.8	9.833333333	34	4.916666667	2.95	13.05	11.08333333	1	1	0.904214559	0.887218045	0.104283698
AT1G17690	rna-NM_101631.2	17.63269231	7.556868132	3.778434066	5.037912088	1.259478022	46	21.95755966	9.672717283	7.911148296	2.458574759	0.344157923	0.390627985	0.636811737	0.512279733	-0.207152781
AT1G17920	9803aa17-86e1-4b64-881e-8cc82310a37a	3.583333333	1.791666667	0.895833333	0.895833333	0	19	8.060064935	2.623106061	3.063582251	3.253246753	0.222289359	0.341516245	0.292413671	0	0.135695967
AT1G17920	rna-NM_101655.3	3.083333333	1.321428571	0	0.44047619	1.321428571	19	8.060064935	2.623106061	3.063582251	3.253246753	0.163947633	0	0.143778151	0.406187625	-0.193009071
AT1G17930	b37978ab-81bd-41b4-9061-0449725eb0ee	1.666666667	0	0	0	1.666666667	37	10.96012759	7.988304094	7.727804359	8.323763955	0	0	0	0.200229929	-0.100114965
AT1G17930	rna-NM_101656.3	21.33333333	7.757575758	5.171717172	4.525252525	3.878787879	37	10.96012759	7.988304094	7.727804359	8.323763955	0.707799767	0.647411154	0.585580627	0.465989653	0.15182032
AT1G17980	d8ecc550-0418-4563-bb54-8037c52508fb	2.125	0	0	1.0625	1.0625	55	6.936415558	14.50428957	19.44039184	6.118903027	0	0	0.054654248	0.173642235	-0.114148242
AT1G17980	rna-NM_101661.5	27.30357143	6.466635338	7.185150376	10.05921053	3.592575188	55	6.936415558	14.50428957	19.44039184	6.118903027	0.932273345	0.495381062	0.517438672	0.587127329	0.161544204
AT1G18075	46836da6-67eb-4cc5-a162-83fb9883598d	19.33333333	6.294573643	4.046511628	4.945736434	4.046511628	62	18.68074144	19.59775879	11.72238043	11.99911934	0.336955236	0.206478285	0.421905471	0.337234051	-0.107853
AT1G18090	d16b5184-5896-41a8-8272-4becfaf50582	2.2	2.2	0	0	0	21	10.12914462	4.222971781	1.556393298	5.0914903	0.217195043	0	0	0	0.108597521
AT1G18150	rna-NM_101675.4	20.78427128	5.873815798	4.970151829	4.970151829	4.970151829	79	17.0037518	20.77135825	17.29378474	9.931105206	0.345442339	0.239279096	0.287395264	0.500463113	-0.101568471
AT1G18160	rna-NM_101676.4	22.74358974	5.685897436	4.548717949	6.823076923	5.685897436	70	15.55202276	8.592392223	19.8308512	22.02473381	0.36560501	0.529389003	0.344063745	0.258159644	0.146385312
AT1G18180	e977c805-0f22-42d6-a268-cd012a77f6da	9	3	5	0	1	17	6	6	1	1	0.5	0.833333333	0	1	0.166666667
AT1G18180	rna-NM_101678.3	4	3	0	1	0	17	6	6	1	1	0.5	0	1	0	-0.25
AT1G18190	rna-NM_101679.4	24.7797619	10.9322479	6.55934874	2.915266106	4.37289916	53	25.20111836	11.35764806	4.940365313	6.500868264	0.433800109	0.577527029	0.590091202	0.672663863	-0.125713963
AT1G18335	469b6230-7899-43de-b0be-a167710709e1	3	0	3	0	0	27	2	7	7	3	0	0.428571429	0	0	0.214285714
AT1G18335	rna-NM_148472.3	11	2	2	4	3	27	2	7	7	3	1	0.285714286	0.571428571	1	-0.142857143
AT1G18340	010f013b-ecfa-4a49-a2e0-41d9dc3993a8	4.25	1.0625	1.0625	1.0625	1.0625	36	9.173611111	8.277777778	5.643518519	2.905092593	0.115821347	0.128355705	0.188269073	0.365737052	-0.154914536
AT1G18360	rna-NM_101694.3	20.56439394	9.639559659	5.783735795	3.855823864	1.285274621	51	18.66935764	12.60088323	11.13989049	6.589868638	0.516330548	0.458994476	0.346127627	0.195037973	0.217079712
AT1G18440	rna-NM_101701.4	23.73015873	10.71684588	4.592933948	4.592933948	3.827444956	48	20.25482774	5.982484212	7.785205301	11.97748275	0.529100816	0.767730225	0.58995669	0.319553368	0.193660491
AT1G18470	rna-NM_101704.5	53.15062062	16.40451254	14.43597103	15.74833204	6.561805015	121	42.41376119	32.60719706	29.57322744	9.405814315	0.386773351	0.442723458	0.532519897	0.697632847	-0.200327968
AT1G18485	bc981aa8-4643-43f3-98bf-4efe5b8bf25b	1.5	0	0	0.75	0.75	10	4	1.5	2.25	2.25	0	0	0.333333333	0.333333333	-0.333333333
AT1G18485	b7e6282c-ea5b-4ff5-980b-3d967ce840cb	3	1.5	0.5	0.5	0.5	10	4	1.5	2.25	2.25	0.375	0.333333333	0.222222222	0.222222222	0.131944444
AT1G18485	672429a7-1248-44d7-8df7-02beb5b865d8	3	1.5	0.5	0.5	0.5	10	4	1.5	2.25	2.25	0.375	0.333333333	0.222222222	0.222222222	0.131944444
AT1G18550	rna-NM_101713.5	8.666666667	4.333333333	2.476190476	1.238095238	0.619047619	20	7.083333333	6.142857143	1.238095238	1.535714286	0.611764706	0.403100775	1	0.403100775	-0.194117647
AT1G18560	358333cd-3288-4719-ade4-26a1ba105612	2	0	0	0	2	9	2.625	0.875	0.875	4.625	0	0	0	0.432432432	-0.216216216
AT1G18560	rna-NM_001332349.1	7	2.625	0.875	0.875	2.625	9	2.625	0.875	0.875	4.625	1	1	1	0.567567568	0.216216216
AT1G18570	9652b0e1-ce9e-4a68-acba-ca44dec6e3b7	3.25	0	0	1.392857143	1.857142857	34	1.605555556	1.605555556	16.54761905	14.24126984	0	0	0.084172662	0.130405707	-0.107289184
AT1G18570	1fa4fdc9-0d7d-4d8a-ae63-e70602843e71	3.083333333	0	0	1.321428571	1.761904762	34	1.605555556	1.605555556	16.54761905	14.24126984	0	0	0.079856115	0.123718235	-0.101787175
AT1G18570	59381ab7-51fa-4c40-87d4-705d66cdf73b	3.583333333	0	0	1.791666667	1.791666667	34	1.605555556	1.605555556	16.54761905	14.24126984	0	0	0.108273381	0.12580807	-0.117040725
AT1G18570	rna-NM_101715.4	24.08333333	1.605555556	1.605555556	12.04166667	8.830555556	34	1.605555556	1.605555556	16.54761905	14.24126984	1	1	0.727697842	0.620067989	0.326117084
AT1G18580	6a56d11d-99e7-4b8a-990a-69206e64e442	2.333333333	1.166666667	1.166666667	0	0	33	4.466269841	8.652777778	10.64285714	7.238095238	0.261217237	0.134831461	0	0	0.198024349
AT1G18580	rna-NM_101716.7	24.83333333	2.660714286	6.208333333	10.64285714	5.321428571	33	4.466269841	8.652777778	10.64285714	7.238095238	0.595735229	0.717495987	1	0.735197368	-0.210983076
AT1G18600	rna-NM_101718.5	54.55555556	24.72048611	15.34375	7.671875	6.819444444	82	35.63715278	17.84375	13.50520833	11.01388889	0.693671749	0.859894921	0.568067875	0.619167717	0.183165539
AT1G18610	rna-NM_001332350.1	3.4	1.36	0.68	0.68	0.68	24	9.343333333	6.113333333	2.38	2.163333333	0.14555833	0.111232279	0.285714286	0.314329738	-0.171626707
AT1G18690	aca69ff1-3b4c-42bd-8cfc-0db481e259b5	20.78333333	3.996794872	0.799358974	7.194230769	8.792948718	42	3.996794872	0.799358974	18.92589744	18.27794872	1	1	0.380126268	0.481068683	0.569402524
AT1G18870	rna-NM_101744.7	7.366666667	1.227777778	1.841666667	0.613888889	3.683333333	15	1.85	5.286111111	0.613888889	7.25	0.663663664	0.348397268	1	0.508045977	-0.247992523
AT1G19025	8ffd3afd-803e-4333-bae5-e8505aeda26b	3	1.5	1.5	0	0	13	3.607142857	4.732142857	1.053571429	3.607142857	0.415841584	0.316981132	0	0	0.366411358
AT1G19025	rna-NM_101760.2	3	0.857142857	0.857142857	0.428571429	0.857142857	13	3.607142857	4.732142857	1.053571429	3.607142857	0.237623762	0.181132075	0.406779661	0.237623762	-0.112823793
AT1G19080	rna-NM_101766.3	20.64285714	5.993087558	4.661290323	3.995391705	5.993087558	58	16.71046661	15.00139486	12.2660514	11.02208713	0.358642742	0.310723794	0.325727618	0.543734366	-0.100047724
AT1G19110	rna-NM_101769.4	57.16666667	16.44520548	16.44520548	13.31278539	10.96347032	90	24.71402014	30.32351182	19.42454877	12.53791926	0.665420089	0.542325229	0.685358798	0.874425022	-0.176019251
AT1G19200	9270ed3e-371b-40f5-8a2c-3f50ac1f0d00	5	0	0	3.75	1.25	59	2.73	2.73	18.9	30.64	0	0	0.198412698	0.040796345	-0.119604522
AT1G19200	rna-NM_001332387.1	45.5	2.73	2.73	13.65	26.39	59	2.73	2.73	18.9	30.64	1	1	0.722222222	0.861292428	0.208242675
AT1G19210	4f31c9fa-22da-4e0f-9b4f-30fe6ecdbe15	3	2	1	0	0	22	10.55	7.65	1.9	1.9	0.18957346	0.130718954	0	0	0.160146207
AT1G19210	rna-NM_101779.5	19	8.55	6.65	1.9	1.9	22	10.55	7.65	1.9	1.9	0.81042654	0.869281046	1	1	-0.160146207
AT1G19220	7ba314a5-d79c-48fd-8060-8155b25606c0	7	2.625	2.625	1.3125	0.4375	30	8.317307692	8.717307692	8.666346154	3.299038462	0.315606936	0.301125083	0.151447909	0.132614398	0.166334856
AT1G19220	dfd365ff-058a-4363-8892-fbc085344c9f	6	2	2.4	1.2	0.4	30	8.317307692	8.717307692	8.666346154	3.299038462	0.240462428	0.275314361	0.138466659	0.12124745	0.12803134
AT1G19220	rna-NM_101780.4	16	3.692307692	3.692307692	6.153846154	2.461538462	30	8.317307692	8.717307692	8.666346154	3.299038462	0.443930636	0.423560556	0.710085432	0.746138152	-0.294366196
AT1G19290	7f9d0692-fadc-4065-b3c1-a95b423551e5	2	2	0	0	0	17	4	1	7	4	0.5	0	0	0	0.25
AT1G19290	rna-NM_001332390.1	14	2	1	7	4	17	4	1	7	4	0.5	1	1	1	-0.25
AT1G19397	36f37522-cdfb-4c4d-ab0b-da1fda95dc42	3.5	0.7	1.4	0	1.4	51	13.36676587	4.31031746	11.07142857	17.7514881	0.052368689	0.324802062	0	0.078866628	0.149152062
AT1G19397	0ebadaff-187f-4b8d-82ed-2de30451a2b5	9.5	1.9	0.95	5.7	0.95	51	13.36676587	4.31031746	11.07142857	17.7514881	0.142143583	0.220401399	0.51483871	0.05351664	-0.102905184
AT1G19397	d785f300-b357-4086-a7c8-4900ad7efd7c	3.642857143	0.607142857	1.214285714	0	1.821428571	51	13.36676587	4.31031746	11.07142857	17.7514881	0.045421822	0.281716074	0	0.102607092	0.112265402
AT1G19450	rna-NM_101801.3	26.8047619	10.24887955	7.095378151	6.307002801	3.153501401	44	17.39160064	12.76741897	6.307002801	3.533977591	0.589300534	0.555740997	1	0.89233769	-0.373648079
AT1G19540	a05fe6f2-481e-4245-990f-c1fbb8f4db89	7	1	1	3	2	40	10.23333333	1.966666667	12.23333333	14.56666667	0.09771987	0.508474576	0.245231608	0.137299771	0.111831534
AT1G19540	rna-NM_101812.5	29	7.733333333	0.966666667	7.733333333	12.56666667	40	10.23333333	1.966666667	12.23333333	14.56666667	0.755700326	0.491525424	0.632152589	0.862700229	-0.123813534
AT1G19600	rna-NM_101816.4	86.7741453	15.16441374	21.90415318	17.69181603	32.01376234	122	15.16441374	34.53664756	27.92177579	41.37716291	1	0.634229282	0.633620733	0.773706076	0.113451237
AT1G19650	rna-NM_101821.4	24.22222222	10.13953488	7.322997416	4.506459948	2.253229974	64	22.88640205	19.62561507	5.648435257	9.83954762	0.443037523	0.373134671	0.797824485	0.228997314	-0.105324802
AT1G19680	rna-NM_101824.5	8.75	3.181818182	1.590909091	2.386363636	1.590909091	17	5.848484848	3.507575758	3.136363636	3.507575758	0.544041451	0.453563715	0.760869565	0.453563715	-0.108414057
AT1G19690	rna-NM_101825.3	14.41111111	2.058730159	2.058730159	6.176190476	4.117460317	44	2.058730159	8.923359788	12.10544974	17.91246032	1	0.230712446	0.510199175	0.229865705	0.245323783
AT1G19710	rna-NM_101827.4	29.16666667	5.671296296	6.481481481	5.671296296	11.34259259	43	6.185185185	12.71362434	5.671296296	17.42989418	0.916916168	0.509805962	1	0.650755103	-0.112016487
AT1G19720	cec660fa-e046-4c2c-84b6-7c8309505fcc	8	0	2.285714286	3.428571429	2.285714286	31	7.333333333	5.619047619	7.761904762	3.285714286	0	0.406779661	0.441717791	0.695652174	-0.365295152
AT1G19720	3e9fe89b-c239-4f74-9ee6-5cbbf7d32106	7	2.333333333	2.333333333	2.333333333	0	31	7.333333333	5.619047619	7.761904762	3.285714286	0.318181818	0.415254237	0.300613497	0	0.216411279
AT1G19720	rna-NM_101828.2	9	5	1	2	1	31	7.333333333	5.619047619	7.761904762	3.285714286	0.681818182	0.177966102	0.257668712	0.304347826	0.148883873
AT1G19860	rna-NM_101841.5	23.71666667	6.542528736	6.542528736	4.08908046	6.542528736	37	9.721576355	10.60776683	8.128128079	6.542528736	0.672990521	0.616767774	0.503077759	1	-0.106659732
AT1G19950	rna-NM_101850.2	14.28571429	3.968253968	5.555555556	3.174603175	1.587301587	31	13.21468254	10.60079365	4.936507937	2.248015873	0.300291283	0.524069776	0.643086817	0.706090026	-0.262407892
AT1G19980	0db39750-14cd-4a06-9a99-d8965695206c	4.5	2.571428571	1.928571429	0	0	23	7.521428571	10.17857143	1.65	1.65	0.341880342	0.189473684	0	0	0.265677013
AT1G19980	rna-NM_101853.6	16.5	4.95	8.25	1.65	1.65	23	7.521428571	10.17857143	1.65	1.65	0.658119658	0.810526316	1	1	-0.265677013
AT1G19990	rna-NM_101854.3	38.58333333	15.99796748	9.410569106	6.587398374	6.587398374	48	17.83963415	13.47723577	6.587398374	8.095731707	0.896765446	0.698256621	1	0.813687831	-0.109332882
AT1G20030	rna-NM_202141.1	35.33333333	12.04545455	11.24242424	4.818181818	7.227272727	47	15.76340326	15.7039627	4.818181818	8.714452214	0.764140481	0.715897284	1	0.82934332	-0.174652777
AT1G20160	e9c847a4-d674-47e1-ba8b-e28bdbcd459f	2.666666667	0.444444444	0.444444444	1.777777778	0	25	4.418386653	1.320605435	15.38484692	0.876160991	0.100589758	0.336545975	0.115553817	0	0.160790958
AT1G20270	rna-NM_101878.4	24.73419913	7.729437229	10.0482684	1.545887446	5.410606061	51	13.79557239	22.13256133	1.919307359	11.15255892	0.560283909	0.454003866	0.805440274	0.485144808	-0.138148654
AT1G20300	e7ac3e94-f585-42ca-a60d-78165cacdd40	4.95	2.0625	0	1.2375	1.65	26	10.10745614	1.205263158	5.129276316	9.558004386	0.204057279	0	0.241262105	0.172630178	-0.104917502
AT1G20300	29eb88b3-4e3d-4760-b94c-8ee64e3daa8b	11.45	3.615789474	1.205263158	2.410526316	4.218421053	26	10.10745614	1.205263158	5.129276316	9.558004386	0.357734867	1	0.469954467	0.441349562	0.223215419
AT1G20380	rna-NM_001332444.1	2.5	0.5	1	0	1	14	2.083333333	3.375	1.583333333	4.958333333	0.24	0.296296296	0	0.201680672	0.167307812
AT1G20380	rna-NM_101889.2	9.5	1.583333333	2.375	1.583333333	3.958333333	14	2.083333333	3.375	1.583333333	4.958333333	0.76	0.703703704	1	0.798319328	-0.167307812
AT1G20510	rna-NM_101901.4	261.6869048	102.6553131	92.55806921	35.3403537	31.13316873	350	122.4927219	120.9002104	56.02255648	48.58451119	0.838052347	0.765574095	0.630823652	0.640804404	0.165999193
AT1G20580	rna-NM_101909.4	242.0372405	95.34800385	66.01015651	43.08996328	37.5891169	292	116.9086404	86.42324231	44.8701326	40.79798465	0.815577048	0.763800972	0.960326185	0.921347396	-0.15114778
AT1G20670	rna-NM_101917.3	18.36626984	4.017621528	1.721837798	5.165513393	7.461297123	42	5.472827618	2.948508534	11.87769658	19.70096727	0.73410343	0.583969074	0.434891846	0.378727451	0.252226603
AT1G20780	rna-NM_101930.4	12.18333333	3.847368421	3.206140351	1.923684211	3.206140351	22	7.069590643	6.98252924	1.923684211	6.024195906	0.544213748	0.459166047	1	0.532210506	-0.264415355
AT1G20810	rna-NM_101933.4	67.74642857	16.52351916	19.828223	14.87116725	16.52351916	113	27.41170407	41.39388046	19.10840611	22.08600936	0.602790659	0.47901339	0.778252627	0.748144171	-0.222296374
AT1G20870	rna-NM_001332473.1	6	0.75	3.75	0.75	0.75	8	1.25	5.25	0.75	0.75	0.6	0.714285714	1	1	-0.342857143
AT1G20870	rna-NM_101940.2	2	0.5	1.5	0	0	8	1.25	5.25	0.75	0.75	0.4	0.285714286	0	0	0.342857143
AT1G20880	rna-NM_001198120.2	3	0.6	0.6	0.6	1.2	18	6.155555556	5.266666667	1.377777778	3.2	0.097472924	0.113924051	0.435483871	0.375	-0.299543448
AT1G20880	rna-NM_101941.3	9.333333333	3.111111111	4.666666667	0.777777778	0.777777778	18	6.155555556	5.266666667	1.377777778	3.2	0.505415162	0.886075949	0.564516129	0.243055556	0.291959714
AT1G21060	bfc62320-0f59-4c39-b3bd-d9f7486e40ae	2.142857143	0	0	2.142857143	0	24	1.883673469	2.358503401	10.18911565	6.568707483	0	0	0.210308452	0	-0.105154226
AT1G21060	85c1a244-f8d1-4e4b-af31-231d7b530f55	10.34285714	1.47755102	1.47755102	4.432653061	2.955102041	24	1.883673469	2.358503401	10.18911565	6.568707483	0.7843987	0.626478223	0.435038056	0.449875725	0.262981571
AT1G21065	65ad94ff-5ee6-4b37-b499-b10d8436715b	109.3578947	24.41024436	18.55178571	28.31588346	38.0799812	295	46.51440253	44.14405968	91.19397559	103.1475622	0.524788948	0.420255542	0.310501689	0.369179653	0.132681574
AT1G21070	rna-NM_101961.4	35.23333333	16.01515152	11.21060606	4.804545455	3.203030303	49	23.57308802	15.75425685	6.46962482	3.203030303	0.679382841	0.711592185	0.742631233	1	-0.175828103
AT1G21200	c5449b0b-8a47-4bb8-9a20-333151f9e3b0	5.25	0.875	0.875	2.625	0.875	14	3.222222222	4.75	3.388888889	1.638888889	0.271551724	0.184210526	0.774590164	0.533898305	-0.426363109
AT1G21200	4e8b4e2d-6e3a-4a08-a2d0-3d557baba69c	1.583333333	0.791666667	0.791666667	0	0	14	3.222222222	4.75	3.388888889	1.638888889	0.245689655	0.166666667	0	0	0.206178161
AT1G21200	8dc87b2d-f1cf-4969-8f20-00d5376bf4f4	1.583333333	0.791666667	0.791666667	0	0	14	3.222222222	4.75	3.388888889	1.638888889	0.245689655	0.166666667	0	0	0.206178161
AT1G21370	6d382e44-5d36-43a4-b8ae-bb9ae5ff050f	3.866666667	0.773333333	0	1.546666667	1.546666667	56	16.86444444	11.57333333	12.08	12.48222222	0.045855844	0	0.12803532	0.12390956	-0.103044518
AT1G21480	afe1e849-b5ca-4517-8afd-b2f0728a0460	11.53333333	4.325	5.766666667	0	1.441666667	60	15.21009485	28.32008808	4.59054878	9.879268293	0.284350627	0.203624602	0	0.145928486	0.171023371
AT1G21480	rna-NM_101998.2	34.53333333	10.10731707	14.31869919	4.211382114	5.895934959	60	15.21009485	28.32008808	4.59054878	9.879268293	0.664513744	0.505602212	0.917402759	0.596798749	-0.172042776
AT1G21540	771054ea-35b5-402a-9560-86c536a73d3e	8	2.857142857	5.142857143	0	0	81	37.53214286	31.60535714	3.65	8.2125	0.076125226	0.162721058	0	0	0.119423142
AT1G21540	rna-NM_102003.4	73	34.675	26.4625	3.65	8.2125	81	37.53214286	31.60535714	3.65	8.2125	0.923874774	0.837278942	1	1	-0.119423142
AT1G21580	1869608b-a93a-4635-a18a-c6ac48a06ac7	4.333333333	0	0	3.466666667	0.866666667	30	1.942460317	0.630952381	13.40912698	8.017460317	0	0	0.258530378	0.108097407	-0.183313892
AT1G21580	rna-NM_102007.4	8.833333333	1.261904762	0.630952381	4.416666667	2.523809524	30	1.942460317	0.630952381	13.40912698	8.017460317	0.649642493	1	0.329377645	0.314789151	0.502737848
AT1G21610	rna-NM_202151.3	13.6987235	3.604927237	3.604927237	3.604927237	2.883941789	47	10.68658683	8.32074222	11.16275653	11.82991441	0.337331956	0.433245874	0.322942387	0.243783825	0.101925809
AT1G21630	rna-NM_102012.3	33.67222222	8.543698176	8.543698176	9.046268657	7.538557214	81	22.10422031	21.49236267	13.55323486	20.85018216	0.386518866	0.39752252	0.667461957	0.361558338	-0.122489454
AT1G21650	06594a23-098d-4b5a-b0bb-c028df8a9399	12.41666667	4.73015873	4.138888889	1.182539683	2.365079365	28	10.52374847	8.16965812	1.182539683	5.124053724	0.449474704	0.506617147	1	0.461564123	-0.252736136
AT1G21650	rna-NM_001198130.1	3.416666667	1.576923077	1.314102564	0	0.525641026	28	10.52374847	8.16965812	1.182539683	5.124053724	0.149844239	0.160851598	0	0.102583043	0.104056397
AT1G21670	496d5628-e66b-40a8-b828-afe60912694e	6.473809524	1.362907268	1.362907268	0.681453634	3.066541353	45	7.033493387	5.898257017	12.63664317	19.43160642	0.193773875	0.231069495	0.053926792	0.157812035	0.106552271
AT1G21740	23d4f742-3237-480c-9c11-5b1c1c33de85	2.5	2.5	0	0	0	18	7.333333333	0.966666667	5.8	2.9	0.340909091	0	0	0	0.170454545
AT1G21740	rna-NM_102023.2	14.5	4.833333333	0.966666667	5.8	2.9	18	7.333333333	0.966666667	5.8	2.9	0.659090909	1	1	1	-0.170454545
AT1G21790	725448ea-d160-4678-bce8-c254d365d1b5	4	0.8	3.2	0	0	46	16.03809524	14.62857143	7.619047619	5.714285714	0.049881235	0.21875	0	0	0.134315618
AT1G21790	rna-NM_102028.3	40	15.23809524	11.42857143	7.619047619	5.714285714	46	16.03809524	14.62857143	7.619047619	5.714285714	0.950118765	0.78125	1	1	-0.134315618
AT1G21910	06dcf0d1-2efa-4fd8-97d2-d23ec5e238ed	40	2.702702703	2.162162162	20.54054054	14.59459459	81	6.93799682	5.073926868	38.01112878	29.97694754	0.389550871	0.426131913	0.540382283	0.486860597	-0.105780048
AT1G22040	b55db4fd-8c09-43c5-b20e-b1304dddfd3d	16.25	3.693181818	6.647727273	3.693181818	2.215909091	32	9.445075758	12.86363636	5.671085859	4.02020202	0.391016643	0.516784452	0.651230101	0.551193467	-0.147311236
AT1G22070	907b3452-15fd-4269-b589-d894a8b0745c	16.14444444	4.520444444	5.812	1.937333333	3.874666667	118	24.74178639	23.9818955	30.48192964	37.79438847	0.182704853	0.242349484	0.063556781	0.102519629	0.129488964
AT1G22140	rna-NM_102064.5	71	20	23	14	14	124	40	39	18	21	0.5	0.58974359	0.777777778	0.666666667	-0.177350427
AT1G22140	rna-NM_001332537.1	47	20	16	4	7	124	40	39	18	21	0.5	0.41025641	0.222222222	0.333333333	0.177350427
AT1G22150	a51d22b5-34bb-4507-814a-91f5680fb385	7.75	4.520833333	1.291666667	0.645833333	1.291666667	16	7.520833333	1.291666667	1.395833333	2.791666667	0.601108033	1	0.462686567	0.462686567	0.337867449
AT1G22150	rna-NM_001332538.1	1.75	1	0	0.25	0.5	16	7.520833333	1.291666667	1.395833333	2.791666667	0.132963989	0	0.179104478	0.179104478	-0.112622483
AT1G22150	rna-NM_001332540.1	1.75	1	0	0.25	0.5	16	7.520833333	1.291666667	1.395833333	2.791666667	0.132963989	0	0.179104478	0.179104478	-0.112622483
AT1G22150	rna-NM_102065.2	1.75	1	0	0.25	0.5	16	7.520833333	1.291666667	1.395833333	2.791666667	0.132963989	0	0.179104478	0.179104478	-0.112622483
AT1G22280	rna-NM_102079.5	85.09365079	33.29751553	22.19834369	12.94903382	16.64875776	172	70.3326116	47.61892118	21.48671245	28.56175477	0.47342925	0.466166455	0.602653098	0.582903883	-0.122980638
AT1G22330	81f54d3e-7dfa-4676-ac6f-fbdd573f2238	5	0	0	3.75	1.25	51	6.057323232	11.8219697	21.53207071	8.588636364	0	0	0.174158819	0.145541148	-0.159849984
AT1G22400	rna-NM_102089.5	48	19	12	7	10	66	20.93888889	16.55833333	12.47777778	14.025	0.907402494	0.724710619	0.560997328	0.713012478	0.179051653
AT1G22403	8e144deb-6a4d-42df-9d65-7e54a1dd2165	5	1.428571429	1.428571429	0.714285714	1.428571429	15	3.228571429	3.978571429	2.264285714	5.528571429	0.442477876	0.359066427	0.315457413	0.258397933	0.113844479
AT1G22403	aa2dc10e-8a35-4ee6-a498-89b5fc9c3509	3	0	0.75	0.75	1.5	15	3.228571429	3.978571429	2.264285714	5.528571429	0	0.188509874	0.331230284	0.271317829	-0.20701912
AT1G22403	rna-NR_143566.1	3	1	1	0	1	15	3.228571429	3.978571429	2.264285714	5.528571429	0.309734513	0.251346499	0	0.180878553	0.19010123
AT1G22570	ff0335c3-67c2-459e-b91e-0c4b650f2fee	2.1	0.525	0.525	1.05	0	14	2.277083333	2.19375	7.441666667	1.0875	0.230558097	0.239316239	0.141097424	0	0.164388456
AT1G22570	002f306d-3193-4252-a069-8ad1bcea1d3d	2.25	0	1.125	1.125	0	14	2.277083333	2.19375	7.441666667	1.0875	0	0.512820513	0.151175812	0	0.18082235
AT1G22570	rna-NM_102105.2	4.35	0.54375	0.54375	2.175	1.0875	14	2.277083333	2.19375	7.441666667	1.0875	0.238792315	0.247863248	0.292273236	1	-0.402808837
AT1G22620	rna-NM_102109.4	12.64285714	2.974789916	1.487394958	5.205882353	2.974789916	38	12.32994865	4.318744164	12.10469188	8.246615313	0.241265394	0.344404508	0.430071447	0.36072859	-0.102565068
AT1G22690	rna-NM_102116.5	228.2	2.8525	3.803333333	105.5425	116.0016667	261	7.803822751	4.547777778	115.7763624	130.872037	0.365525985	0.836305888	0.911606634	0.886374732	-0.298074746
AT1G22750	e271f028-b677-48a1-8317-7174fac3ef10	4.142857143	3.107142857	1.035714286	0	0	92	19.16217949	22.21632326	22.27005495	17.35144231	0.162149763	0.046619518	0	0	0.10438464
AT1G22750	rna-NM_001084112.2	26	1	6	12	7	92	19.16217949	22.21632326	22.27005495	17.35144231	0.052186131	0.270071691	0.538840161	0.403424676	-0.310003508
AT1G22920	rna-NM_102139.2	98.26190476	34.47786132	28.44423559	14.65309106	20.68671679	133	44.30065044	41.95897482	16.77287564	25.9674991	0.778269867	0.677905876	0.873618297	0.79663878	-0.107040667
AT1G22940	46e7377a-ca77-4cf5-be90-b83533486737	7.585786436	2.107162899	1.264297739	2.528595479	1.685730319	50	16.05922985	12.65965276	12.15239258	7.128724808	0.131211952	0.099868279	0.20807388	0.236470107	-0.106731878
AT1G22960	91c4eef9-6d07-4205-9493-7d8fbe9878aa	3.333333333	1.666666667	1.666666667	0	0	24	7.492424242	8.295454545	3.606060606	2.606060606	0.222446916	0.200913242	0	0	0.211680079
AT1G22960	8b62ce6a-eed4-43c8-966f-bbc9026ae596	3.333333333	1.666666667	1.666666667	0	0	24	7.492424242	8.295454545	3.606060606	2.606060606	0.222446916	0.200913242	0	0	0.211680079
AT1G22960	rna-NM_001332568.1	5	1	1	2	1	24	7.492424242	8.295454545	3.606060606	2.606060606	0.13346815	0.120547945	0.554621849	0.38372093	-0.342163342
AT1G22960	rna-NM_001332567.1	8.833333333	2.409090909	3.212121212	1.606060606	1.606060606	24	7.492424242	8.295454545	3.606060606	2.606060606	0.321536906	0.387214612	0.445378151	0.61627907	-0.176452852
AT1G22980	c4cf0125-0579-4a22-93dd-2fd7838fd5e4	2.5	0	0.833333333	0.833333333	0.833333333	7	1.4	1.533333333	1.533333333	1.533333333	0	0.543478261	0.543478261	0.543478261	-0.27173913
AT1G22980	rna-NM_102145.4	3.5	1.4	0.7	0.7	0.7	7	1.4	1.533333333	1.533333333	1.533333333	1	0.456521739	0.456521739	0.456521739	0.27173913
AT1G22990	rna-NM_102147.3	31.33333333	8.8125	1.958333333	6.854166667	13.70833333	39	8.8125	1.958333333	8.1875	15.04166667	1	1	0.837150127	0.91135734	0.125746266
AT1G23010	7189ce17-0c9d-453b-9927-a93d6ea65a10	3	1.5	1.5	0	0	24	9.552631579	5.973684211	2.684210526	1.789473684	0.157024793	0.251101322	0	0	0.204063057
AT1G23010	rna-NM_102149.4	17	8.052631579	4.473684211	2.684210526	1.789473684	24	9.552631579	5.973684211	2.684210526	1.789473684	0.842975207	0.748898678	1	1	-0.204063057
AT1G23052	a0833f48-0a46-4273-a895-f6c30a7f31b3	3.333333333	0.952380952	0.476190476	1.428571429	0.476190476	24	6.223544974	1.53042328	11.48015873	4.765873016	0.153028693	0.311149525	0.124438299	0.099916736	0.119911591
AT1G23052	9a172398-cc45-4ebc-bb3c-e740816be70b	11.83333333	2.817460317	0.563492063	5.634920635	2.817460317	24	6.223544974	1.53042328	11.48015873	4.765873016	0.452709883	0.368193604	0.490839959	0.591174022	-0.130555247
AT1G23090	rna-NM_102157.4	27.96666667	5.593333333	9.089166667	5.593333333	7.690833333	45	9.851111111	13.87805556	5.791111111	12.47972222	0.567787052	0.654930846	0.965848043	0.616266388	-0.179698267
AT1G23170	df3f1e97-9e27-41b1-b1a0-de381f0da6aa	4	1.333333333	2.666666667	0	0	27	7.258333333	11.025	2.2	4.516666667	0.1836969	0.241874528	0	0	0.212785714
AT1G23170	rna-NM_001198141.1	14.66666667	5.133333333	4.4	2.2	2.933333333	27	7.258333333	11.025	2.2	4.516666667	0.707233065	0.399092971	1	0.649446494	-0.271560229
AT1G23340	af4ac77c-27fc-4661-9ce6-bc5b0854b588	18.5	5.842105263	2.921052632	5.842105263	3.894736842	23	8.675438596	4.087719298	6.342105263	3.894736842	0.673407482	0.714592275	0.921161826	1	-0.266581034
AT1G23340	rna-NM_102183.4	2.5	1.5	0.5	0.5	0	23	8.675438596	4.087719298	6.342105263	3.894736842	0.172901921	0.122317597	0.078838174	0	0.108190672
AT1G23340	rna-NM_001332599.1	2	1.333333333	0.666666667	0	0	23	8.675438596	4.087719298	6.342105263	3.894736842	0.153690597	0.163090129	0	0	0.158390363
AT1G23380	21082a06-72d7-4df6-b1d0-2622e3d8dde7	3.2	0	1.066666667	1.066666667	1.066666667	26	6.784761905	6.084761905	4.402380952	5.728095238	0	0.175301299	0.242293132	0.186216643	-0.126604238
AT1G23440	rna-NM_102193.4	119.8925075	39.69414099	29.97312687	21.06219726	29.16304236	173	47.18640933	44.30028842	36.82461733	39.68868492	0.841219782	0.676589881	0.571959705	0.734794877	0.105527541
AT1G23480	rna-NM_180621.3	12.49444444	1.388271605	1.851028807	3.239300412	6.015843621	35	6.453751002	5.7923235	5.26604003	16.48788547	0.21511081	0.319565854	0.615130229	0.364864472	-0.222659019
AT1G23530	4b6d080c-08cb-4a9d-bdea-284e73f294dd	2.5	0	1.25	0	1.25	10	2.142857143	2.321428571	1.071428571	4.464285714	0	0.538461539	0	0.28	0.129230769
AT1G23530	eb06fb3d-a4a7-416e-99b7-05ae26d6ee3d	7.5	2.142857143	1.071428571	1.071428571	3.214285714	10	2.142857143	2.321428571	1.071428571	4.464285714	1	0.461538461	1	0.72	-0.129230769
AT1G23730	rna-NM_102221.5	79.54047619	27.47761905	18.80047619	20.9697619	12.29261905	126	39.09295434	26.14392717	37.29204122	21.47107727	0.702879061	0.719114465	0.56231199	0.572519902	0.143580817
AT1G23860	rna-NM_102234.4	91.18831169	30.3961039	24.31688312	19.75746753	16.71785714	158	52.46366932	47.80044429	27.84467256	25.89121383	0.579374342	0.508716676	0.70956006	0.645696152	-0.133582597
AT1G23870	rna-NM_102235.2	11	2.5	2.5	3.5	2.5	46	13.42073171	11.93292683	11.68292683	6.963414634	0.186278964	0.209504343	0.299582463	0.359019264	-0.13140921
AT1G23890	rna-NM_102237.2	23.5	12.18518519	6.092592593	2.611111111	2.611111111	41	16.81613757	10.2473545	4.718253968	6.218253968	0.724612601	0.59455273	0.553406224	0.419910657	0.172924225
AT1G23950	rna-NM_202175.3	51.78333333	15.00966184	14.25917874	9.005797101	13.50869565	89	18.48346367	27.82991025	17.84064602	22.84598006	0.812058936	0.512368837	0.504790975	0.591294206	0.114171296
AT1G24030	420bacf2-4684-44f1-8231-27735690e690	7.416666667	3.461111111	3.461111111	0	0.494444444	27	12.50416667	8.528373016	0.659722222	2.307738095	0.276796623	0.405834865	0	0.214255008	0.23418824
AT1G24030	rna-NM_102250.5	7.916666667	4.618055556	1.979166667	0.659722222	0.659722222	27	12.50416667	8.528373016	0.659722222	2.307738095	0.369321337	0.232068492	1	0.285873957	-0.342242064
AT1G24030	rna-NM_001084123.1	5.416666667	2.708333333	2.321428571	0	0.386904762	27	12.50416667	8.528373016	0.659722222	2.307738095	0.216594468	0.272200637	0	0.167655404	0.160569851
AT1G24070	315d8182-76c7-427c-981f-01d21b4afe1c	4.570436508	1.999565972	1.999565972	0.285652282	0.285652282	121	56.32156796	51.37988322	6.104550992	1.193997826	0.035502669	0.038917293	0.046793332	0.239240203	-0.105806787
AT1G24070	c4320b39-47c3-41a2-a7eb-b2d1c02a5519	29.79583333	16.35849673	11.68464052	1.752696078	0	121	56.32156796	51.37988322	6.104550992	1.193997826	0.290448177	0.227416642	0.287113021	0	0.115375899
AT1G24070	rna-NM_102254.3	29.58154762	13.9535602	13.39541779	1.674427224	0.558142408	121	56.32156796	51.37988322	6.104550992	1.193997826	0.247748078	0.260713278	0.274291627	0.467456804	-0.116643538
AT1G24095	4a9ddba8-014f-4fc2-b768-541758726de5	3.75	0.75	0.75	1.5	0.75	37	11.59861111	10.65972222	3.898611111	7.843055556	0.064662915	0.070358306	0.384752405	0.095625996	-0.17267859
AT1G24095	rna-NM_001198147.2	14.08333333	5.163888889	4.694444444	0.938888889	3.286111111	37	11.59861111	10.65972222	3.898611111	7.843055556	0.445216142	0.44039088	0.240826505	0.418983531	0.112898493
AT1G24095	rna-NM_001332638.1	14.08333333	5.163888889	4.694444444	0.938888889	3.286111111	37	11.59861111	10.65972222	3.898611111	7.843055556	0.445216142	0.44039088	0.240826505	0.418983531	0.112898493
AT1G24120	rna-NM_102258.6	48.02265512	21.10086361	9.459007827	8.003775854	9.459007827	85	37.92715041	19.69543909	11.81309707	13.56431342	0.556352465	0.480263871	0.67753408	0.697345124	-0.169131434
AT1G24148	b71afc77-55a6-49bc-b1bc-f7837c6ceb06	5	1.25	0	1.25	2.5	27	6.983333333	4.422222222	3.161111111	9.433333333	0.178997613	0	0.39543058	0.265017668	-0.240725317
AT1G24148	rna-NM_001198148.2	14.33333333	5.733333333	2.866666667	1.911111111	3.822222222	27	6.983333333	4.422222222	3.161111111	9.433333333	0.821002387	0.648241206	0.60456942	0.405182568	0.229745803
AT1G24180	rna-NM_102264.5	132.6185897	34.48083333	30.06021368	41.55382479	26.52371795	177	47.04955096	44.25185768	48.30730996	30.3912814	0.732862113	0.679298345	0.860197449	0.872741021	-0.160389006
AT1G24260	rna-NM_180622.3	124.9302864	67.42269424	53.54155131	1.983020419	1.983020419	383	201.9793751	169.0903809	3.518615292	3.411628728	0.333809797	0.316644572	0.563579776	0.581253289	-0.247189348
AT1G24265	0f665e24-bb4a-42c0-be05-052df20afe58	2.25	2.25	0	0	0	20	5.84375	0.572916667	1.576388889	2.006944444	0.385026738	0	0	0	0.192513369
AT1G24265	rna-NM_202177.3	2.583333333	1.291666667	0	0.430555556	0.861111111	20	5.84375	0.572916667	1.576388889	2.006944444	0.221033868	0	0.273127754	0.429065744	-0.240579815
AT1G24310	c1563357-951a-4214-b80b-40c304a663de	26.77316017	7.385699358	6.462486938	6.462486938	6.462486938	70	22.28816222	17.87515507	12.68359457	15.15308814	0.331373187	0.361534594	0.509515414	0.426479862	-0.121543747
AT1G24310	rna-NM_102277.4	25.77316017	7.109837289	6.221107628	6.221107628	6.221107628	70	22.28816222	17.87515507	12.68359457	15.15308814	0.318996121	0.348030974	0.490484586	0.410550481	-0.117003986
AT1G24400	rna-NM_102286.3	67.5734127	33.78670635	29.66637631	1.648132017	2.472198026	93	46.35757826	38.87633277	1.648132017	3.117956954	0.728828114	0.763096059	1	0.792890365	-0.150483096
AT1G24405	04a7722e-5c15-40e9-818a-84b03a0f9249	4.75	0.59375	1.1875	2.375	0.59375	13	2.354166667	4.135416667	5.916666667	0.59375	0.252212389	0.287153652	0.401408451	1	-0.431021204
AT1G24405	c0d528d1-a830-4207-8b4d-f47e05aa814e	4.75	0.59375	1.78125	2.375	0	13	2.354166667	4.135416667	5.916666667	0.59375	0.252212389	0.430730479	0.401408451	0	0.140767209
AT1G24405	314ebad4-de01-494d-aa93-f5f27034d1e1	1.75	0.583333333	0.583333333	0.583333333	0	13	2.354166667	4.135416667	5.916666667	0.59375	0.24778761	0.141057934	0.098591549	0	0.145126998
AT1G24405	d73ef02e-252d-436f-8ae8-8f15528ffc34	1.75	0.583333333	0.583333333	0.583333333	0	13	2.354166667	4.135416667	5.916666667	0.59375	0.24778761	0.141057934	0.098591549	0	0.145126998
AT1G24470	6ca9d721-74db-46b0-acd4-28b7ef0cb22c	5	3.75	1.25	0	0	33	13.15915033	17.91928105	0.960784314	0.960784314	0.284972806	0.069757263	0	0	0.177365035
AT1G24470	4469ab01-081f-49d4-ad37-0bcf43252640	3.333333333	1.666666667	1.666666667	0	0	33	13.15915033	17.91928105	0.960784314	0.960784314	0.126654581	0.093009684	0	0	0.109832132
AT1G24470	49476a4d-6773-4a37-bc38-c770a7452e18	6	1.2	4.8	0	0	33	13.15915033	17.91928105	0.960784314	0.960784314	0.091191298	0.26786789	0	0	0.179529594
AT1G24470	rna-NM_102292.3	16.33333333	5.764705882	8.647058824	0.960784314	0.960784314	33	13.15915033	17.91928105	0.960784314	0.960784314	0.438075844	0.482556125	1	1	-0.539684016
AT1G24560	a3c0ac4e-6691-4da6-b955-2c643d196303	4.383333333	1.461111111	1.461111111	1.461111111	0	36	10.77776515	6.727424242	9.695820707	6.798989899	0.135567169	0.217187301	0.150694939	0	0.101029765
AT1G24560	rna-NM_102299.4	18.38333333	5.361805556	3.063888889	3.829861111	6.127777778	36	10.77776515	6.727424242	9.695820707	6.798989899	0.497487696	0.455432685	0.395001231	0.901277671	-0.17167926
AT1G24600	305a36d3-e679-4ca8-b882-4be0f4bbdad0	15.35	9.015079365	6.334920635	0	0	98	54.33378165	42.35371361	0.656252368	0.656252368	0.165920337	0.149571787	0	0	0.157746062
AT1G24600	8c054f5c-b9ff-4268-b60f-221e28cde931	30.85	16.61153846	13.56043956	0.339010989	0.339010989	98	54.33378165	42.35371361	0.656252368	0.656252368	0.305731314	0.320171206	0.51658631	0.51658631	-0.20363505
AT1G24600	b59265fe-7b9b-488a-bb8d-0430a3a90772	14.85	8.862096774	5.987903226	0	0	98	54.33378165	42.35371361	0.656252368	0.656252368	0.16310473	0.14137847	0	0	0.1522416
AT1G24600	8d2d2a47-1099-4e06-9c37-4c1d319477dd	27.6	14.91034483	12.05517241	0.317241379	0.317241379	98	54.33378165	42.35371361	0.656252368	0.656252368	0.27442126	0.284630824	0.48341369	0.48341369	-0.203887648
AT1G25250	3f152a32-0868-4951-a21e-700e7f6ce8d6	3	1	1.5	0	0.5	26	7.484848485	7.567099567	3.153679654	5.794372294	0.133603239	0.198226545	0	0.086290624	0.12276958
AT1G25250	rna-NM_001332672.1	12.5	4.166666667	2.976190476	2.380952381	2.976190476	26	7.484848485	7.567099567	3.153679654	5.794372294	0.556680162	0.393306636	0.754975978	0.513634666	-0.159311923
AT1G25277	8f9052ac-4d61-44a7-b35e-e52efae03513	8	3.428571429	2.285714286	1.142857143	1.142857143	13	4.928571429	3.785714286	1.142857143	1.142857143	0.695652174	0.603773585	1	1	-0.350287121
AT1G25277	deb91895-3e73-4a8e-aafe-83fc26806d5d	3	1.5	1.5	0	0	13	4.928571429	3.785714286	1.142857143	1.142857143	0.304347826	0.396226415	0	0	0.350287121
AT1G25320	rna-NM_102342.2	28.66666667	6.270833333	13.4375	2.6875	6.270833333	37	9.470833333	14.50416667	2.6875	7.3375	0.662120546	0.926457914	1	0.854628052	-0.133024796
AT1G25370	rna-NM_102347.3	26	6	6	4	10	40	15	6	5	12	0.4	1	0.8	0.833333333	-0.116666667
AT1G25370	rna-NM_001332676.1	12	9	0	1	2	40	15	6	5	12	0.6	0	0.2	0.166666667	0.116666667
AT1G25420	rna-NM_102353.4	38.40757576	11.17311295	10.47479339	9.776473829	6.983195592	83	23.78329414	25.4882502	14.54817985	14.18027581	0.469788284	0.410965575	0.672006665	0.492458376	-0.141855591
AT1G25425	0ac11922-37f9-4405-9209-2929fce5dee2	4.583333333	1.71875	0.572916667	1.145833333	1.145833333	17	3.125496032	1.979662698	3.959325397	4.935515873	0.549912712	0.289401153	0.289401152	0.232160804	0.158875954
AT1G25470	3fcce05e-223c-4655-a49b-2c2bfd270600	2.5	0.833333333	0	0.833333333	0.833333333	60	16.18360806	27.91620879	7.116300366	4.783882784	0.051492432	0	0.117102046	0.174196018	-0.119902816
AT1G25480	rna-NM_102359.3	16.26388889	7.071256039	5.657004831	0.707125604	2.828502415	43	14.14470511	15.26491488	6.231351794	6.359028209	0.499922479	0.370588691	0.113478684	0.444801049	0.156115719
AT1G25500	rna-NM_102361.3	12.7	3.023809524	4.233333333	3.023809524	2.419047619	28	10.38376623	8.188160173	5.184642857	4.243430736	0.29120547	0.517006659	0.583224266	0.570068836	-0.172540486
AT1G25530	510fe406-ce5f-4aa2-b06b-51d5f01f5afc	4	1.6	0	0.8	1.6	31	7.933333333	6.285714286	7.561904762	5.219047619	0.201680672	0	0.105793451	0.306569343	-0.105341061
AT1G25530	e92a18a8-7fcf-41ee-b3f6-5dc6358f98ff	4	0	2.666666667	1.333333333	0	31	7.933333333	6.285714286	7.561904762	5.219047619	0	0.424242424	0.176322418	0	0.123960003
AT1G25540	rna-NM_102365.5	24.76666667	5.5725	7.43	6.810833333	4.953333333	59	12.29438343	18.89687057	15.78385548	8.02489052	0.453255751	0.393186796	0.431506316	0.617246219	-0.101154994
AT1G25550	rna-NM_102366.4	141.2538462	13.24254808	11.476875	53.85302885	62.68139423	238	34.03857006	22.36167593	82.99581105	86.60394295	0.38904537	0.513238589	0.648864421	0.723770675	-0.235175568
AT1G25580	3be88092-bd75-4669-9f32-07395c7604c7	7.5	2.884615385	3.461538462	0	1.153846154	51	22.02461538	11.29153846	6.09	11.59384615	0.130972339	0.306560392	0	0.099522293	0.169005219
AT1G25580	rna-NM_102369.3	43.5	19.14	7.83	6.09	10.44	51	22.02461538	11.29153846	6.09	11.59384615	0.869027662	0.693439608	1	0.900477707	-0.169005219
AT1G26120	rna-NM_102377.4	30.21904762	8.72994709	4.700740741	6.715343915	10.07301587	53	19.71471258	8.262329236	6.715343915	18.30761427	0.442813815	0.568936508	1	0.550209095	-0.269229386
AT1G26130	19cf7d66-6590-43fb-9ed4-a9a30e0bd5ec	3.221428571	1.073809524	1.073809524	0.715873016	0.357936508	18	6.406850649	6.51784632	4.717366522	0.357936508	0.167603333	0.164749132	0.151752681	1	-0.409700108
AT1G26160	rna-NM_102381.3	41.98571429	10.10767196	12.44021164	7.775132275	11.66269841	65	18.75367928	20.27207977	9.247586488	14.72665446	0.538970077	0.613662327	0.840774216	0.791944867	-0.24004334
AT1G26170	6d2b51df-b595-42c5-aa7f-ed650d5de31f	3	0	0	1.5	1.5	46	2.495700362	11.00541388	14.55285645	6.946029309	0	0	0.103072548	0.215950716	-0.159511632
AT1G26190	9c17fe60-2868-49e2-bb05-ee006230e032	4.366666667	2.62	1.746666667	0	0	34	16.65120639	9.515873452	2.583882784	3.249037371	0.157345957	0.183552952	0	0	0.170449455
AT1G26190	rna-NM_102384.4	16.7952381	6.45970696	5.813736264	2.583882784	1.937912088	34	16.65120639	9.515873452	2.583882784	3.249037371	0.387942279	0.610951406	1	0.596457309	-0.298781812
AT1G26230	d3110ad8-8c9e-48e6-9314-3280cda86351	2.611111111	1.044444444	1.566666667	0	0	35	11.16962963	6.814814815	4.095555556	8.42	0.093507527	0.229891304	0	0	0.161699416
AT1G26230	4f99d5ff-52bd-4baf-ac55-1eb0a1262372	3.111111111	2.074074074	1.037037037	0	0	35	11.16962963	6.814814815	4.095555556	8.42	0.185688706	0.152173913	0	0	0.16893131
AT1G26230	85697cfd-a85f-467e-907d-8583a6faba3f	2.277777778	1.138888889	1.138888889	0	0	35	11.16962963	6.814814815	4.095555556	8.42	0.101962995	0.167119565	0	0	0.13454128
AT1G26230	rna-NM_102387.3	12.71111111	2.383333333	0.794444444	2.383333333	7.15	35	11.16962963	6.814814815	4.095555556	8.42	0.213376219	0.116576087	0.581931633	0.849168646	-0.550573987
AT1G26260	rna-NM_001332708.1	4.1	2.46	0	0.82	0.82	28	12.71996732	5.812826797	3.784760349	2.682445534	0.193396723	0	0.216658368	0.305691202	-0.164476423
AT1G26370	ec82ba8c-338e-4ac7-8ba7-a954ee124e57	3.116666667	1.385185185	1.385185185	0	0.346296296	35	8.231185185	14.53718519	2.275666667	5.955962963	0.168285023	0.095285653	0	0.058142789	0.102713944
AT1G26370	rna-NM_102401.4	14.45	4.046	5.202	1.734	3.468	35	8.231185185	14.53718519	2.275666667	5.955962963	0.491545252	0.357840939	0.761974513	0.582273601	-0.247430961
AT1G26440	rna-NM_202186.3	10.86666667	1.417391304	1.417391304	2.834782609	5.197101449	50	11.24213434	8.683620631	12.11014946	13.96409557	0.126078488	0.163225844	0.234083206	0.372176015	-0.158477445
AT1G26450	37cbe10e-64ec-427f-b63c-81c3d3fd3fa9	16.5	3	10.5	3	0	79	26.32026836	34.33227401	4.779661017	11.56779661	0.113980601	0.305834679	0.627659574	0	-0.103922147
AT1G26660	a380ab6b-f978-4cb7-8027-909f6e85db28	8.05	0.731818182	2.195454545	2.927272727	2.195454545	41	14.47463068	8.227329545	11.50602273	6.792017045	0.050558677	0.266848986	0.254412215	0.323240435	-0.130122493
AT1G26660	rna-NM_102428.4	26.55	12.4453125	4.978125	6.6375	2.4890625	41	14.47463068	8.227329545	11.50602273	6.792017045	0.85980173	0.605071788	0.576871796	0.366468824	0.260766449
AT1G26730	912d7d6c-e008-4b80-a3f3-9c897948baa9	4.305555556	1.722222222	1.722222222	0.430555556	0.430555556	33	12.34206349	11.90198413	1.803571429	0.952380952	0.139540866	0.14470043	0.238723873	0.452083334	-0.203282955
AT1G26730	c9c097c3-2014-429d-a3f8-a305f55c87e5	3.972222222	2.26984127	1.702380952	0	0	33	12.34206349	11.90198413	1.803571429	0.952380952	0.183911003	0.143033374	0	0	0.163472188
AT1G26730	rna-NM_102436.2	7.305555556	2.609126984	3.130952381	1.043650794	0.521825397	33	12.34206349	11.90198413	1.803571429	0.952380952	0.211401196	0.263061381	0.578657866	0.547916667	-0.326055978
AT1G26810	b65c8c0e-14da-48af-b2bb-52a5bc20725b	2.25	0	2.25	0	0	24	3.825	9.675	2.7	1.8	0	0.23255814	0	0	0.11627907
AT1G26810	e02f4aa5-9cf7-45fd-b65f-825f0f4e77d7	2.25	1.125	1.125	0	0	24	3.825	9.675	2.7	1.8	0.294117647	0.11627907	0	0	0.205198358
AT1G26810	rna-NM_001332728.1	6.75	1.35	3.15	1.35	0.9	24	3.825	9.675	2.7	1.8	0.352941176	0.325581395	0.5	0.5	-0.160738714
AT1G26810	rna-NM_102445.4	6.75	1.35	3.15	1.35	0.9	24	3.825	9.675	2.7	1.8	0.352941176	0.325581395	0.5	0.5	-0.160738714
AT1G26840	2df57e05-773a-4e7c-acb9-c881c4e09f91	1.4	0.7	0.7	0	0	21	5.833333333	4.8	3.066666667	3.3	0.12	0.145833333	0	0	0.132916667
AT1G26840	rna-NM_102448.4	9.066666667	2.266666667	2.266666667	2.266666667	2.266666667	21	5.833333333	4.8	3.066666667	3.3	0.388571429	0.472222222	0.739130435	0.686868687	-0.282602735
AT1G26930	rna-NM_001332735.1	12.5	2.34375	3.90625	3.515625	2.734375	42	13.36406122	11.37133327	8.862826747	8.401778767	0.175377077	0.343517326	0.396670848	0.325451916	-0.10161418
AT1G27070	bef2da89-f029-4a93-b42c-5f8b8d403571	6.095238095	3.282051282	2.344322344	0.468864469	0	39	13.27688121	13.49915228	5.804918891	3.419047619	0.247200471	0.173664412	0.080770202	0	0.17004734
AT1G27070	rna-NM_102469.5	17.0952381	4.786666667	5.47047619	3.419047619	3.419047619	39	13.27688121	13.49915228	5.804918891	3.419047619	0.360526436	0.405245906	0.588991454	1	-0.411609556
AT1G27090	rna-NM_102471.5	178.8571429	47.32094811	38.49839846	41.70659833	51.33119795	240	59.67611528	66.04387538	58.01219972	54.26780962	0.792962945	0.582921554	0.718928062	0.945886674	-0.144465119
AT1G27130	rna-NM_102475.3	253.7666667	67.79326113	45.80625752	76.03838749	64.12876053	306	85.44249057	63.3483643	84.40634708	72.80279805	0.793437325	0.723085087	0.900861015	0.880855712	-0.132597158
AT1G27320	89c01f23-f852-48d0-8cc1-ef6c5591ba4c	5	0	1.25	1.25	2.5	76	22.20891329	25.48899509	9.386557915	17.9155337	0	0.049040772	0.133169157	0.139543708	-0.111836046
AT1G27360	rna-NM_202191.2	19.17142857	9.710204082	7.718367347	0.497959184	1.244897959	109	52.80675786	47.19489114	2.800826497	3.197524502	0.183881845	0.163542434	0.177790086	0.389331797	-0.109848802
AT1G27370	rna-NM_001036019.3	23.85238095	11.92619048	8.636206897	2.056239737	1.233743842	99	50.50892841	25.90376498	11.89087373	6.696432878	0.236120442	0.333395817	0.172925874	0.184238962	0.106175711
AT1G27410	5aea17ee-8eea-4157-bc4e-792e31866205	1.833333333	0.916666667	0.916666667	0	0	12	3.685185185	4.611111111	1.851851852	1.851851852	0.248743719	0.198795181	0	0	0.22376945
AT1G27410	88c9c5fe-3811-4b6e-82a6-96d62dc553cc	1.833333333	0.916666667	0.916666667	0	0	12	3.685185185	4.611111111	1.851851852	1.851851852	0.248743719	0.198795181	0	0	0.22376945
AT1G27410	rna-NM_102504.4	8.333333333	1.851851852	2.777777778	1.851851852	1.851851852	12	3.685185185	4.611111111	1.851851852	1.851851852	0.502512563	0.602409639	1	1	-0.447538899
AT1G27430	8ad9587d-b5bc-4c27-b7ab-f4b28814dc6e	3.7	2.354545455	1.009090909	0.336363636	0	35	15.58225108	7.024025974	6.698484848	3.695238095	0.15110432	0.143662753	0.050214883	0	0.122276095
AT1G27430	rna-NM_102506.5	19.2	7.542857143	3.428571429	4.8	3.428571429	35	15.58225108	7.024025974	6.698484848	3.695238095	0.484067232	0.488120551	0.716579959	0.927835052	-0.336113614
AT1G27460	rna-NM_102510.2	29.7	8.1675	5.1975	10.395	5.94	61	17.53302189	12.53989057	16.62506734	10.3020202	0.465835271	0.414477301	0.625260625	0.57658594	-0.160766997
AT1G27470	bf1b728b-2799-4191-ba78-6e6dc9f0a9d4	4	0.571428571	2.857142857	0.571428571	0	34	2.071428571	11.80714286	7.746428571	5.375	0.275862069	0.241984271	0.073766713	0	0.222039814
AT1G27500	rna-NM_102514.4	11.33333333	4.25	2.833333333	3.541666667	0.708333333	19	5.869047619	4.452380952	5.970238095	0.708333333	0.724137931	0.636363636	0.593220339	1	-0.116359386
AT1G27595	0ee12375-b2dd-44a4-b867-14e24c62f503	5	1.25	0	1.25	2.5	39	8.568966837	9.976454082	4.020280612	9.434298469	0.145875229	0	0.31092357	0.264990556	-0.215019449
AT1G27595	73b6348b-b7ca-4265-a60d-2813f6000a86	3	1.5	1.5	0	0	39	8.568966837	9.976454082	4.020280612	9.434298469	0.175050275	0.150354022	0	0	0.162702149
AT1G27660	5935d916-04f6-4705-9044-bdd62bdb0332	4	2	2	0	0	28	7.398412698	11.93769841	1.483333333	4.180555556	0.270328256	0.167536482	0	0	0.218932369
AT1G27660	dbc34721-9ae9-4ece-bbc6-a60b055b70f0	3.333333333	0.476190476	2.857142857	0	0	28	7.398412698	11.93769841	1.483333333	4.180555556	0.06436387	0.239337832	0	0	0.151850851
AT1G27660	rna-NM_102531.4	14.83333333	4.45	5.191666667	1.483333333	3.708333333	28	7.398412698	11.93769841	1.483333333	4.180555556	0.601480369	0.434896786	1	0.887043189	-0.425333017
AT1G27750	016508a6-f3fa-4171-9fb8-869279a1337a	3.666666667	0.611111111	0	1.833333333	1.222222222	37	8.25	2.293650794	9.119047619	6.837301587	0.074074074	0	0.201044386	0.17875798	-0.152864146
AT1G27752	rna-NM_001084142.2	32.1	9.769565217	2.791304348	8.373913043	11.16521739	53	16.79960851	5.652429889	13.22443252	17.32352908	0.581535291	0.49382379	0.633215303	0.644511712	-0.101183967
AT1G27840	rna-NM_102549.5	18.32828283	6.283982684	6.283982684	3.665656566	2.094660895	51	14.621778	14.60502221	12.4248534	7.348346384	0.429768711	0.430261768	0.295026142	0.285052008	0.139976164
AT1G27900	rna-NM_102555.3	20.24166667	5.247839506	4.498148148	5.247839506	5.247839506	36	11.34728395	7.568009259	9.836867284	5.247839506	0.462475384	0.594363457	0.533486867	1	-0.238324013
AT1G27910	rna-NM_102556.5	12.08333333	1.421568627	2.843137255	4.264705882	3.553921569	20	1.421568627	5.18837535	6.026610644	7.363445378	1	0.547982184	0.707645828	0.482643842	0.178846257
AT1G27920	e38fd93e-51b9-4faf-8574-d71c2d6f09ed	2.783333333	0.795238095	0.795238095	0.795238095	0.397619048	22	6.042738095	8.403571429	1.926904762	4.626785714	0.131602277	0.094630968	0.412702335	0.085938505	-0.136203798
AT1G27980	1b0096c9-dcbc-4814-8d8d-8fe5b924e1da	3.213217703	1.071072568	0.535536284	0.535536284	1.071072568	61	4.424317185	7.585748106	15.93967803	24.05025668	0.242087654	0.070597689	0.033597685	0.044534767	0.117276446
AT1G28120	rna-NM_102577.4	48.61111111	15.14116576	10.35974499	8.765938069	14.3442623	87	23.13571121	16.30923994	20.69799194	24.85705691	0.654449981	0.635207099	0.423516353	0.577070019	0.144535354
AT1G28130	a9f5c89c-d39d-423a-ba67-adb7d4fe6f86	17	3.090909091	2.318181818	4.636363636	6.954545455	61	8.911764706	5.871657754	18.64705882	24.56951872	0.346834683	0.394808743	0.248637798	0.283055828	0.104974901
AT1G28130	rna-NM_102578.4	34	5.409090909	2.318181818	12.36363636	13.90909091	61	8.911764706	5.871657754	18.64705882	24.56951872	0.606960696	0.394808743	0.663034127	0.566111655	-0.113688171
AT1G28240	rna-NM_102589.4	35.93055556	11.97685185	4.227124183	9.86328976	9.86328976	66	23.20113035	4.227124183	12.83886997	19.7328755	0.516218463	1	0.768236596	0.49984047	0.124070699
AT1G28320	rna-NM_102597.5	17.14292929	3.428585859	1.469393939	6.367373737	5.877575758	72	9.157643161	4.808400547	29.12084049	23.41311581	0.374396097	0.305588922	0.218653501	0.251037743	0.105146887
AT1G28360	34a6fc3c-543e-4677-8279-89f2fc4debcc	4.4	2.2	0.88	0.88	0.44	22	11.70952381	5.921428571	2.256111111	2.112936508	0.187881253	0.148612787	0.390051711	0.208240995	-0.130899334
AT1G28395	rna-NM_001198178.2	11.16666667	1.861111111	2.791666667	1.861111111	4.652777778	99	29.94181606	34.18857964	12.11012081	19.7594835	0.062157589	0.081654947	0.153682291	0.235470617	-0.122670186
AT1G28395	rna-NM_001332813.1	26.16666667	6.783950617	14.53703704	0.969135802	3.87654321	99	29.94181606	34.18857964	12.11012081	19.7594835	0.226571114	0.42520155	0.080026931	0.196186465	0.187779634
AT1G28420	f4cfa01c-90ea-4866-ac05-807bb7a42990	7	3.769230769	0.538461538	1.076923077	1.615384615	27	11.91923077	3.563461538	2.876923077	4.640384615	0.316231042	0.151106314	0.374331551	0.34811438	-0.127554287
AT1G28470	a16f1abb-2ab0-475f-b694-cfd59d1b71c2	2.5	1.25	1.25	0	0	15	3.166666667	7.958333333	1.916666667	0.958333333	0.394736842	0.157068063	0	0	0.275902452
AT1G28470	rna-NM_102615.3	11.5	1.916666667	6.708333333	1.916666667	0.958333333	15	3.166666667	7.958333333	1.916666667	0.958333333	0.605263158	0.842931937	1	1	-0.275902452
AT1G28530	917f62eb-f160-43fc-b69a-b80bd3c4913b	2.033333333	1.22	0.813333333	0	0	22	7.985353535	8.925858586	1.206666667	1.882121212	0.15277971	0.091121019	0	0	0.121950365
AT1G28530	72da3169-3ed2-46ba-a90a-1e5ee95513b8	2.033333333	1.22	0.813333333	0	0	22	7.985353535	8.925858586	1.206666667	1.882121212	0.15277971	0.091121019	0	0	0.121950365
AT1G28530	rna-NM_202200.3	6.033333333	1.81	2.413333333	1.206666667	0.603333333	22	7.985353535	8.925858586	1.206666667	1.882121212	0.22666498	0.270375484	1	0.320560296	-0.411759916
AT1G28610	rna-NM_202203.2	14.9	6.135294118	3.505882353	2.629411765	2.629411765	26	10.20196078	3.505882353	4.962745098	5.329411765	0.601383817	1	0.529830107	0.493377483	0.289088114
AT1G28610	rna-NM_102629.2	3.4	1.133333333	0	1.7	0.566666667	26	10.20196078	3.505882353	4.962745098	5.329411765	0.111089756	0	0.342552351	0.106328183	-0.168895389
AT1G28660	10984563-bd89-4b12-8898-1131d769aab1	11.08333333	0	0	6.465277778	4.618055556	23	1.912037037	0.787037037	12.1087963	6.19212963	0	0	0.533932326	0.745794393	-0.639863359
AT1G28660	ea1a8235-0adc-45d7-83bd-56a3485d6e30	2.25	1.125	0	1.125	0	23	1.912037037	0.787037037	12.1087963	6.19212963	0.588377724	0	0.092907666	0	0.247735029
AT1G28660	rna-NM_102633.3	7.083333333	0.787037037	0.787037037	3.935185185	1.574074074	23	1.912037037	0.787037037	12.1087963	6.19212963	0.411622276	1	0.324985662	0.254205607	0.416215503
AT1G28670	12cd57c2-73d5-4351-832e-6c4918947518	7.8	2.4	1.8	0.6	3	84	10.51470046	11.55162442	22.66235407	36.27132104	0.228251866	0.155822241	0.026475626	0.082709973	0.137444254
AT1G28760	87f02c14-66ba-4b78-b5fa-28d2465aa0af	4.166666667	1.388888889	1.388888889	0.694444444	0.694444444	12	4.361111111	3.666666667	1.388888889	1.583333333	0.318471338	0.378787879	0.5	0.438596491	-0.120668637
AT1G28760	8bc06cc4-a45f-43ad-af27-d590082d8202	4.166666667	2.083333333	1.388888889	0.694444444	0	12	4.361111111	3.666666667	1.388888889	1.583333333	0.477707006	0.378787879	0.5	0	0.178247443
AT1G28960	rna-NM_179393.4	10.25	3.727272727	0	2.795454545	3.727272727	74	21.15687512	15.45125272	12.87483908	20.51703308	0.176173121	0	0.217125397	0.181667238	-0.111309757
AT1G29030	934e240f-a6db-4ee7-a372-10d197ac7fc0	5.583333333	1.395833333	1.861111111	1.395833333	0.930555556	21	3.254166667	3.705555556	5.476388889	7.563888889	0.42893726	0.502248875	0.254882069	0.123026074	0.276638996
AT1G29030	rna-NM_102644.5	4.583333333	1.145833333	1.527777778	1.145833333	0.763888889	21	3.254166667	3.705555556	5.476388889	7.563888889	0.352112676	0.412293853	0.20923155	0.100991553	0.227091713
AT1G29170	14019839-2385-481a-a19f-7dbc35c5cf26	3.5	0.7	2.1	0.7	0	20	3.985714286	7.207142857	4.164285714	1.642857143	0.17562724	0.291377602	0.168096055	0	0.149454393
AT1G29200	39b117cb-c0f4-44f6-b42c-fa4ed5895f73	1.4	1.4	0	0	0	9	4.644444444	0.622222222	0.622222222	1.111111111	0.301435407	0	0	0	0.150717703
AT1G29240	c857f3af-ae40-4e1d-ad48-c5889d8bc990	1.6	1.066666667	0.533333333	0	0	20	8.965	6.0575	2.8825	2.095	0.118981223	0.088045123	0	0	0.103513173
AT1G29240	39dec8f5-25b9-4f6e-abbb-efc9341c57fc	2.6	1.04	0.52	0.52	0.52	20	8.965	6.0575	2.8825	2.095	0.116006693	0.085843995	0.180398959	0.248210024	-0.113379148
AT1G29240	e5c2937b-9ce2-4ce7-bbef-65b2f486d08a	1.6	1.066666667	0.533333333	0	0	20	8.965	6.0575	2.8825	2.095	0.118981223	0.088045123	0	0	0.103513173
AT1G29240	0a58dfa5-9ab2-4cf3-acb8-040e2f0ed554	1.6	1.066666667	0.533333333	0	0	20	8.965	6.0575	2.8825	2.095	0.118981223	0.088045123	0	0	0.103513173
AT1G29240	rna-NM_102664.5	12.6	4.725	3.9375	2.3625	1.575	20	8.965	6.0575	2.8825	2.095	0.527049637	0.650020636	0.819601041	0.751789976	-0.197160372
AT1G29320	rna-NM_102672.4	9	4.5	0.9	0.9	2.7	21	6.75	3.15	3.15	5.95	0.666666667	0.285714286	0.285714286	0.453781513	0.106442577
AT1G29330	rna-NM_102673.6	63.93333333	18.64722222	25.75092593	7.991666667	11.54351852	86	22.56237374	28.36651034	11.04967532	17.0214406	0.826474308	0.907793226	0.723249004	0.678175179	0.166421676
AT1G29380	rna-NM_102677.4	17.16666667	5.971014493	3.731884058	4.47826087	2.985507246	29	7.721014493	8.898550725	5.894927536	4.485507246	0.773345847	0.419381107	0.759680393	0.665589661	-0.11627155
AT1G29395	rna-NM_102679.6	470.4031746	103.1137394	102.2615597	116.748614	148.2792616	665	153.7379346	163.5579118	140.202082	195.5020716	0.670711101	0.625231507	0.832716692	0.758453659	-0.147613872
AT1G29410	rna-NM_102681.4	10.85	4.34	2.17	2.17	2.17	21	9.898333333	4.07	3.761666667	3.27	0.438457653	0.533169533	0.576871954	0.663608563	-0.134426665
AT1G29410	rna-NM_001332853.1	2.25	2.25	0	0	0	21	9.898333333	4.07	3.761666667	3.27	0.227310995	0	0	0	0.113655498
AT1G29550	rna-NM_102695.3	23	11.5	4.423076923	5.307692308	1.769230769	33	11.5	7.423076923	7.807692308	4.269230769	1	0.595854922	0.679802956	0.414414414	0.250818776
AT1G29630	0a691a98-1cd4-4d92-8433-29d9cff3596c	3.666666667	1.1	1.833333333	0.366666667	0.366666667	19	4.171428571	11.5026455	0.366666667	0.959259259	0.26369863	0.159383625	1	0.382239383	-0.479578564
AT1G29760	4ae627ba-e1e3-46b6-8a11-8627fb5120c5	4	0	1.333333333	2.666666667	0	60	19	18.33333333	7.666666667	12	0	0.072727273	0.347826087	0	-0.137549407
AT1G29760	rna-NM_102716.4	53	19	17	5	12	60	19	18.33333333	7.666666667	12	1	0.927272727	0.652173913	1	0.137549407
AT1G29785	245b4d14-2ed1-4fb2-8062-08c00721e778	3	0	0	1.5	1.5	58	15.40700961	15.65221495	9.574631748	17.36614369	0	0	0.156663989	0.086374962	-0.121519475
AT1G29800	5eea52f4-ad81-4718-8a16-39821f5fdb14	3	3	0	0	0	29	11	6	5	4	0.272727273	0	0	0	0.136363636
AT1G29800	rna-NM_102720.4	21	8	5	4	4	29	11	6	5	4	0.727272727	0.833333333	0.8	1	-0.11969697
AT1G29810	rna-NM_102721.3	46.41666667	16.71	8.355	9.283333333	12.06833333	57	18.97666667	12.555	10.63333333	12.835	0.880555067	0.665471924	0.873040753	0.940267497	-0.13364063
AT1G29820	36ae89a2-83ce-4702-bdb2-19e29039c5ac	9.433333333	2.572727273	1.715151515	1.715151515	3.43030303	26	5.358838384	4.657373737	5.974040404	10.00974747	0.480090476	0.368265811	0.287100756	0.342696261	0.109279635
AT1G29840	02bc68ce-171f-422c-a8e9-0166aa9372a6	2	0	0	0	2	12	0.888888889	2.666666667	0.888888889	5.555555556	0	0	0	0.36	-0.18
AT1G29840	rna-NM_102724.3	8	0.888888889	2.666666667	0.888888889	3.555555556	12	0.888888889	2.666666667	0.888888889	5.555555556	1	1	1	0.64	0.18
AT1G29900	rna-NM_102730.2	126.5	29.66206897	32.27931034	29.66206897	34.89655172	153	35.72701995	41.14940838	30.16206897	40.9615027	0.830241901	0.784441663	0.983422888	0.85193534	-0.110337332
AT1G29950	88d74358-0a7b-4522-9fb7-fd643d9fafd9	89.08333333	29.41430818	21.85062893	15.9677673	21.85062893	117	35.93930818	34.35618449	17.89554507	26.80896226	0.818443918	0.636002782	0.892276108	0.815049412	-0.12643941
AT1G29960	8d00f3a5-a613-47ad-8f1f-b58ceb6b5969	2	0	2	0	0	24	9.590909091	9.863636364	1.818181818	2.727272727	0	0.202764977	0	0	0.101382488
AT1G29960	rna-NM_001332878.1	2	0.5	1.5	0	0	24	9.590909091	9.863636364	1.818181818	2.727272727	0.052132701	0.152073733	0	0	0.102103217
AT1G29960	rna-NM_102736.3	20	9.090909091	6.363636364	1.818181818	2.727272727	24	9.590909091	9.863636364	1.818181818	2.727272727	0.947867299	0.64516129	1	1	-0.203485706
AT1G29970	c7193f08-4da5-434b-a0d4-b196ec9e40b5	133.3333333	43.26710817	46.799117	21.19205298	22.07505519	305	105.3778078	81.43297202	62.55566169	50.63355848	0.410590323	0.57469494	0.338771142	0.435976768	0.105268676
AT1G29970	rna-NM_102737.3	119.9761905	43.04489277	21.98037077	32.97055616	21.98037077	305	105.3778078	81.43297202	62.55566169	50.63355848	0.408481574	0.269919791	0.527059506	0.434106775	-0.141382458
AT1G30040	5da80ff6-3e51-46d0-924e-4b459e014985	5.233333333	2.242857143	1.495238095	0.747619048	0.747619048	93	45.70478869	38.30351751	3.080867993	3.910825799	0.049072695	0.039036574	0.24266507	0.191166543	-0.172861172
AT1G30040	rna-NM_102743.3	65.56666667	34.85822785	26.55864979	1.659915612	2.489873418	93	45.70478869	38.30351751	3.080867993	3.910825799	0.762682179	0.693373651	0.538781803	0.636661806	0.140306111
AT1G30040	rna-NM_001036035.2	6.733333333	3.366666667	2.02	0.673333333	0.673333333	93	45.70478869	38.30351751	3.080867993	3.910825799	0.073661136	0.052736671	0.218553127	0.172171651	-0.132163485
AT1G30090	d00fe0c1-3d32-4f03-9bd0-ffce4a2640fc	36.5	10.09574468	4.659574468	10.87234043	10.87234043	48	13.59574468	7.159574468	14.37234043	12.87234043	0.74256651	0.650817236	0.756476684	0.844628099	-0.103860518
AT1G30090	rna-NM_102748.2	11.5	3.5	2.5	3.5	2	48	13.59574468	7.159574468	14.37234043	12.87234043	0.25743349	0.349182764	0.243523316	0.155371901	0.103860518
AT1G30130	rna-NM_102752.4	52.41666667	16.06317204	17.75403226	10.9905914	7.608870968	94	21.98817204	31.61236559	20.85725806	14.5422043	0.730536946	0.561616694	0.526943252	0.523226796	0.120991795
AT1G30200	dbdf5380-4c5a-4fc4-89c5-1f480aec0a8c	26.50952381	7.57414966	6.627380952	5.680612245	6.627380952	78	17.54570628	16.26662865	20.76553421	21.42213085	0.431681093	0.407421912	0.273559649	0.309370762	0.128086297
AT1G30200	558959b7-2fec-4417-9483-fc3642228820	32.64285714	7.680672269	3.840336134	9.600840336	11.5210084	78	17.54570628	16.26662865	20.76553421	21.42213085	0.437752242	0.23608679	0.462344972	0.537808703	-0.163157321
AT1G30240	rna-NM_001084159.2	12.16666667	1.622222222	0	7.3	3.244444444	21	3.653968254	0.555555556	8.776190476	6.014285714	0.443961772	0	0.831795985	0.539456321	-0.463645267
AT1G30240	rna-NM_102763.3	1.666666667	0.555555556	0.555555556	0	0.555555556	21	3.653968254	0.555555556	8.776190476	6.014285714	0.152041703	1	0	0.092372658	0.529834523
AT1G30280	rna-NM_001332885.1	3	0	2	0	1	7	1	2	2	2	0	1	0	0.5	0.25
AT1G30280	rna-NM_102767.4	2	0.5	0	1	0.5	7	1	2	2	2	0.5	0	0.5	0.25	-0.125
AT1G30280	rna-NM_001332886.1	2	0.5	0	1	0.5	7	1	2	2	2	0.5	0	0.5	0.25	-0.125
AT1G30320	3ef254bc-5e33-4230-951f-4649656be91a	7.75	3.616666667	2.583333333	0	1.55	34	9.172222222	8.388888889	4.166666667	8.272222222	0.394306481	0.30794702	0	0.187374077	0.257439712
AT1G30320	rna-NM_102770.4	18.75	5.555555556	3.472222222	4.166666667	5.555555556	34	9.172222222	8.388888889	4.166666667	8.272222222	0.605693519	0.413907285	1	0.671591672	-0.325995434
AT1G30410	9bfebef7-6f43-4753-886b-2374c1ec375f	2.1	0	0	1.4	0.7	37	7.173809524	5.964285714	8.707142857	12.6547619	0	0	0.160787531	0.055315146	-0.108051338
AT1G30440	rna-NM_102780.3	77.11666667	22.68137255	21.16928105	17.38905229	15.87696078	110	30.43538386	35.80444141	21.22964485	21.53052989	0.745230376	0.591247349	0.819092944	0.737416165	-0.110015692
AT1G30450	rna-NM_179401.2	6.733333333	4.04	0.673333333	1.346666667	0.673333333	65	13.30309813	7.093027322	27.59134504	13.01252951	0.303688657	0.094928907	0.048807576	0.051745	0.149032494
AT1G30460	22f8dfb2-c1d4-45fc-a79e-4a445df489f9	11	3.3	3.3	1.1	3.3	48	19.81495726	4.452777778	8.263461538	13.46880342	0.166540859	0.741110418	0.133116128	0.245010629	0.26476226
AT1G30460	rna-NM_102782.4	22.66666667	9.916666667	0.708333333	4.958333333	7.083333333	48	19.81495726	4.452777778	8.263461538	13.46880342	0.500463692	0.159076731	0.600031029	0.525906653	-0.23319863
AT1G30500	rna-NM_179402.4	40.91785714	6.964741641	9.576519757	12.18829787	12.18829787	60	8.561170213	13.16257418	18.02177293	19.25448268	0.813526827	0.727556755	0.67630959	0.633010924	0.115881534
AT1G30520	rna-NM_102789.5	23.07857143	7.051785714	5.128571429	6.410714286	4.4875	50	14.3151148	15.31032455	11.99176304	7.382797619	0.492611188	0.334974704	0.534593142	0.607831913	-0.157419582
AT1G30545	65a58fff-4e7e-49dd-9d4f-c4be31a4b448	2.333333333	2.333333333	0	0	0	25	9.222222222	4.888888889	1.111111111	2.777777778	0.253012048	0	0	0	0.126506024
AT1G30545	162adf00-f8d4-43fd-92a3-fdbf6bae67cd	4.333333333	2.166666667	2.166666667	0	0	25	9.222222222	4.888888889	1.111111111	2.777777778	0.234939759	0.443181818	0	0	0.339060789
AT1G30545	15050c9d-5305-488e-bbfd-49f9266fc17f	2.333333333	1.166666667	1.166666667	0	0	25	9.222222222	4.888888889	1.111111111	2.777777778	0.126506024	0.238636364	0	0	0.182571194
AT1G30545	f0e337f4-a646-4fff-bbe4-07e0c2e9f0f9	3.333333333	1.111111111	0	1.111111111	1.111111111	25	9.222222222	4.888888889	1.111111111	2.777777778	0.120481928	0	1	0.4	-0.639759036
AT1G30545	rna-NM_102792.7	2.333333333	0.777777778	1.555555556	0	0	25	9.222222222	4.888888889	1.111111111	2.777777778	0.084337349	0.318181818	0	0	0.201259584
AT1G30545	rna-NM_001332909.1	3.333333333	1.666666667	0	0	1.666666667	25	9.222222222	4.888888889	1.111111111	2.777777778	0.180722892	0	0	0.6	-0.209638554
AT1G30600	rna-NM_102797.4	14.75	5.363636364	4.693181818	1.340909091	3.352272727	26	9.507575758	6.390151515	3.037878788	6.064393939	0.564143426	0.734439834	0.441396509	0.552779513	0.152203619
AT1G30610	b9941f68-2462-49de-aa14-1d36f94f320b	2.25	0	1.125	0	1.125	26	6.642361111	2.489583333	1.93125	11.93680556	0	0.451882845	0	0.09424632	0.178818262
AT1G30610	dd67eec5-5ef1-4523-b72f-27f4f3448aa4	2.833333333	0.566666667	0	0.566666667	1.7	26	6.642361111	2.489583333	1.93125	11.93680556	0.08531103	0	0.293419633	0.142416662	-0.175262633
AT1G30640	3c2d5656-abc8-4a41-bdd5-4c68ef1ffc38	4.822222222	2.411111111	1.808333333	0.602777778	0	37	11.9665873	9.882328042	4.953862434	2.197222222	0.201486944	0.182986572	0.121678344	0	0.131397586
AT1G30640	0ef9742a-81c5-4907-a6b7-f6c05059a414	3	0	1.5	0	1.5	37	11.9665873	9.882328042	4.953862434	2.197222222	0	0.151786097	0	0.682680152	-0.265447028
AT1G30640	rna-NM_102801.3	11.15555556	4.880555556	2.091666667	3.486111111	0.697222222	37	11.9665873	9.882328042	4.953862434	2.197222222	0.407848573	0.211657279	0.703715769	0.317319848	-0.200764882
AT1G30757	44460048-68aa-423c-824f-10d9bb8f2641	2.5	0.833333333	0	0.833333333	0.833333333	13	1.708333333	2.375	3.208333333	1.708333333	0.487804878	0	0.25974026	0.487804878	-0.12987013
AT1G30900	5dbb2fde-8ad5-43d3-928a-072cb4f5ca07	1.392857143	0	0	0.696428571	0.696428571	22	1.749134199	7.577489177	7.626298701	3.547077922	0	0	0.091319341	0.196338673	-0.143829007
AT1G30900	fb90759d-b38d-41d5-95f9-d565d5018e71	1.392857143	0	0	0.696428571	0.696428571	22	1.749134199	7.577489177	7.626298701	3.547077922	0	0	0.091319341	0.196338673	-0.143829007
AT1G30900	1a81fbb7-b1e1-4de7-88f8-b13567622933	4.476190476	0.895238095	2.685714286	0.895238095	0	22	1.749134199	7.577489177	7.626298701	3.547077922	0.511817844	0.354433272	0.117388281	0	0.374431418
AT1G30910	rna-NM_102828.4	52.89285714	14.00105042	9.334033613	16.33455882	13.22321429	77	20.23657029	16.63532683	21.54106083	18.58704205	0.691868742	0.561097098	0.758298718	0.711421121	-0.108377
AT1G30970	rna-NM_001332933.1	38.10501166	11.350429	8.918194217	8.918194217	8.918194217	110	30.81407138	36.56990219	19.98321823	19.63280821	0.368352136	0.243867051	0.446284183	0.454249546	-0.144157271
AT1G31010	cd00d86b-31c3-4c77-9a20-7f816c17930b	2	0	2	0	0	26	7.636363636	7.727272727	1.909090909	5.727272727	0	0.258823529	0	0	0.129411765
AT1G31010	rna-NM_102839.5	21	7.636363636	5.727272727	1.909090909	5.727272727	26	7.636363636	7.727272727	1.909090909	5.727272727	1	0.741176471	1	1	-0.129411765
AT1G31040	9b6011c2-417a-486d-9663-a5e71306e0d6	2	0	2	0	0	14	2.7	6.5	0.9	0.9	0	0.307692308	0	0	0.153846154
AT1G31040	rna-NM_102842.3	9	2.7	4.5	0.9	0.9	14	2.7	6.5	0.9	0.9	1	0.692307692	1	1	-0.153846154
AT1G31070	5cecd8e0-c052-4f68-8e2a-f353c0f20f0d	12.76864802	1.276864802	2.553729604	3.830594406	5.107459207	86	18.87144543	20.56000947	21.15768482	19.41086028	0.067661208	0.124208581	0.181049791	0.263123794	-0.126151898
AT1G31150	1cc72107-ed6d-4eb1-ad14-40b9128ed9fe	5.333333333	0	1.066666667	2.133333333	2.133333333	35	6.827160494	12.37530864	7.009876543	7.787654321	0	0.086193137	0.304332511	0.273937857	-0.246038616
AT1G31150	rna-NM_102853.3	26.33333333	6.827160494	9.75308642	4.87654321	4.87654321	35	6.827160494	12.37530864	7.009876543	7.787654321	1	0.78810854	0.695667489	0.626188966	0.233126042
AT1G31175	19082dca-622b-4239-b13e-496541e11d92	5.45	4.541666667	0.908333333	0	0	24	12.01868687	2.283838384	2.806565657	4.890909091	0.377883767	0.397722247	0	0	0.387803007
AT1G31175	1d2439d6-a860-496d-8831-907d3643b288	9.783333333	3.557575758	0.889393939	1.778787879	3.557575758	24	12.01868687	2.283838384	2.806565657	4.890909091	0.296003698	0.389429456	0.633795213	0.727385378	-0.337873719
AT1G31175	be87a058-1f26-4072-a48b-7067e0993914	1.533333333	0.766666667	0	0.766666667	0	24	12.01868687	2.283838384	2.806565657	4.890909091	0.063789553	0	0.273168976	0	-0.104689711
AT1G31190	rna-NM_102857.2	38.6672619	6.32737013	7.733452381	7.030411255	17.57602814	80	13.24574209	19.06461821	11.52899155	34.16064815	0.477690875	0.40564423	0.609802794	0.514510968	-0.120489328
AT1G31230	5665f985-0357-4332-a7b9-e6f13996d0ef	5.166666667	0.861111111	4.305555556	0	0	79	13.00524312	16.98067092	14.18853516	24.8255508	0.066212612	0.253556269	0	0	0.15988444
AT1G31300	rna-NM_102868.4	38.8031746	6.929138322	13.16536281	12.47244898	6.23622449	89	23.41858036	26.77868653	17.87290593	15.92982718	0.295882082	0.491635869	0.697841136	0.391480988	-0.150902087
AT1G31360	6d17cf89-ac80-4d7e-8d54-55566e6e1e78	1.25	0.625	0.625	0	0	21	3.8875	5.2875	0.708333333	1.116666667	0.160771704	0.11820331	0	0	0.139487507
AT1G31360	6b93dd7c-e45a-4fb9-9fa9-0d5849f0d716	2.125	1.0625	1.0625	0	0	21	3.8875	5.2875	0.708333333	1.116666667	0.273311897	0.200945626	0	0	0.237128762
AT1G31360	rna-NM_001332959.1	2.125	0.708333333	0.708333333	0.708333333	0	21	3.8875	5.2875	0.708333333	1.116666667	0.182207931	0.133963751	1	0	-0.341914159
AT1G31650	rna-NM_102900.5	35.63333333	12.95757576	10.36606061	8.422424242	3.887272727	62	23.62039464	17.77201535	10.48968022	7.117909787	0.548575752	0.583279972	0.802924786	0.546125596	-0.108597329
AT1G31660	7cddb8c2-8eba-40c8-b340-e4b4f919cea4	11	1.1	4.4	2.2	3.3	76	12.93177522	24.03967912	6.732828863	9.295716794	0.085061794	0.183030729	0.326757154	0.355002209	-0.20683342
AT1G31830	e4c8bb82-2bcc-430e-aea8-2c20476e1132	17	6.375	5.666666667	2.125	2.833333333	62	22.09534884	24.51744186	4.962403101	9.424806202	0.288522261	0.231127974	0.428219948	0.300625103	-0.104597408
AT1G31860	9c4a3da8-0aec-4979-88f3-df5175787cbe	21.33333333	6.342342342	12.68468468	1.72972973	0.576576577	143	50.78069496	50.36173059	21.50040072	17.35717372	0.124896722	0.251871501	0.080451046	0.033218345	0.131549416
AT1G31870	rna-NM_102924.3	21.8952381	8.758095238	3.753469388	5.630204082	3.753469388	47	12.37698055	7.604368063	15.19803795	9.820613438	0.707611618	0.49359386	0.370455983	0.38220315	0.224273173
AT1G31880	9779100c-d10f-44e4-99b5-a99f2fe22679	2.333333333	0.583333333	1.166666667	0.583333333	0	12	2.383333333	5.5	2.383333333	0.733333333	0.244755245	0.212121212	0.244755245	0	0.106060606
AT1G31880	rna-NM_102925.3	7.333333333	1.466666667	3.666666667	1.466666667	0.733333333	12	2.383333333	5.5	2.383333333	0.733333333	0.615384616	0.666666667	0.615384616	1	-0.166666667
AT1G32100	rna-NM_102944.3	58.1	11.96176471	11.10735294	16.23382353	18.79705882	81	16.60791855	15.63812217	17.14920814	26.60475113	0.720244664	0.710274087	0.946622339	0.706530151	-0.11131687
AT1G32120	191fc24b-58a1-4069-96a3-612b0d6e4244	0.5	0	0	0	0.5	14	4.791666667	3.833333333	1.916666667	1.458333333	0	0	0	0.342857143	-0.171428571
AT1G32120	rna-NM_102945.3	11.5	4.791666667	3.833333333	1.916666667	0.958333333	14	4.791666667	3.833333333	1.916666667	1.458333333	1	1	1	0.657142857	0.171428571
AT1G32160	004dc772-9210-4afa-a06d-8f92f6b846f9	18.6	4.65	3.321428571	4.65	5.978571429	98	28.86422858	23.55921246	15.51111172	29.06544723	0.161099057	0.140982156	0.299785089	0.205693426	-0.101698651
AT1G32200	rna-NM_179407.3	36.13611111	5.668409586	11.33681917	7.794063181	11.33681917	155	37.23495751	61.1887626	27.4142457	25.16203419	0.152233545	0.185276163	0.284307045	0.45055257	-0.198674953
AT1G32340	2c385a1c-03ff-4989-b492-9ced55da7eca	4.4	0.88	0.88	1.76	0.88	28	8.033333333	6.813333333	6.306666667	4.846666667	0.109543568	0.129158513	0.279069767	0.181568088	-0.110967887
AT1G32370	rna-NM_001036049.2	15.53333333	4.568627451	2.741176471	3.654901961	4.568627451	75	19.3057289	23.4871185	15.3856266	13.821526	0.236646204	0.116709782	0.237553013	0.330544359	-0.107370694
AT1G32380	rna-NM_102972.3	35.76666667	13.21811594	12.44057971	5.442753623	4.665217391	57	16.2550207	21.04772257	9.279658385	8.417598344	0.813171277	0.59106536	0.586525214	0.554221905	0.131744759
AT1G32410	rna-NM_179410.4	39.62857143	10.80779221	9.366753247	10.80779221	8.646233766	107	30.51930722	29.61749913	18.9453883	26.91780536	0.354129671	0.316257399	0.570470873	0.321208719	-0.110646261
AT1G32530	29e614d6-8a46-4009-b533-0ab9bff9a70f	3	0	0	0	3	50	12.54761905	7.19047619	14.33333333	11.92857143	0	0	0	0.251497006	-0.125748503
AT1G32530	e5419312-388d-4499-a673-69108b1ec919	5.5	1.833333333	1.833333333	1.833333333	0	50	12.54761905	7.19047619	14.33333333	11.92857143	0.146110057	0.254966887	0.127906977	0	0.136584984
AT1G32740	rna-NM_001333017.1	1.4	0.466666667	0	0.466666667	0.466666667	16	5.621212121	3.290909091	5.093939394	1.993939394	0.083018868	0	0.091612136	0.234042553	-0.121317911
AT1G32760	d5881687-ae28-40a8-83fa-9e28a9b08068	2.75	0.916666667	1.833333333	0	0	27	6.326058201	12.92705026	1.960714286	4.786177249	0.144903293	0.141821475	0	0	0.143362384
AT1G32760	1ae83400-3534-4fb3-8fcf-5d00492127a6	6.95	2.316666667	1.7375	1.158333333	1.7375	27	6.326058201	12.92705026	1.960714286	4.786177249	0.366210141	0.13440808	0.590771099	0.363024583	-0.22658873
AT1G32810	rna-NM_001084177.2	15.5	3.72	2.48	3.72	5.58	32	8.886666667	4.096666667	5.77	9.246666667	0.418604651	0.60537022	0.644714038	0.603460707	-0.112099937
AT1G32930	rna-NM_103026.4	13.98015873	4.194047619	5.592063492	2.796031746	1.398015873	36	6.034212018	14.74596088	10.76599584	3.453831255	0.695044789	0.379226796	0.259709532	0.404772489	0.204894782
AT1G33060	4e7ecb79-4aa6-491d-a575-50793fcd9917	4	0	0	1.333333333	2.666666667	27	4.6	1.6	8.933333333	8.866666667	0	0	0.149253731	0.30075188	-0.225002806
AT1G33060	rna-NM_202225.2	12	1.6	1.6	5.6	3.2	27	4.6	1.6	8.933333333	8.866666667	0.347826087	1	0.626865672	0.360902256	0.18002908
AT1G33080	rna-NM_103042.6	15	4	2	5	4	25	4	2	6	5	1	1	0.833333333	0.8	0.183333333
AT1G33080	rna-NM_202226.3	2	0	0	1	1	25	4	2	6	5	0	0	0.166666667	0.2	-0.183333333
AT1G33230	rna-NM_103051.5	55.07344877	17.62350361	11.74900241	16.15487831	9.546064454	113	42.68380373	22.96236235	23.3888895	20.96494441	0.412885031	0.511663488	0.690707368	0.455334594	-0.110746722
AT1G33240	rna-NM_103052.4	50.7	7.701265823	11.55189873	12.19367089	19.25316456	111	15.6177449	35.80194202	18.727668	34.85264508	0.493109977	0.322661232	0.651104606	0.552416166	-0.193874781
AT1G33415	d60e76ae-1d1c-42fc-b105-0b018b90a9cb	3	0	1.5	0	1.5	21	2.75	2.583333333	0.833333333	5.833333333	0	0.580645161	0	0.257142857	0.161751152
AT1G33415	rna-NR_139818.1	2.5	1.666666667	0	0.833333333	0	21	2.75	2.583333333	0.833333333	5.833333333	0.606060606	0	1	0	-0.196969697
AT1G33560	2faadbad-e1c8-470e-a453-913665d1f265	10.5	1.4	5.6	2.1	1.4	31	5.191880342	14.21794872	8.19017094	1.4	0.269651823	0.39386835	0.256404905	1	-0.296442366
AT1G33790	rna-NM_001160918.3	6.333333333	1.9	0.633333333	2.533333333	1.266666667	10	2.966666667	1.666666667	3.566666667	1.8	0.640449438	0.38	0.710280374	0.703703704	-0.19676732
AT1G33811	rna-NM_103101.4	74.58333333	9.766865079	7.991071429	25.74900794	31.07638889	92	10.83167989	7.991071429	29.47585979	39.70138889	0.901694398	1	0.873562574	0.782753192	0.122689316
AT1G34020	rna-NM_103124.4	52.93333333	13.80869565	15.34299517	8.438647343	15.34299517	77	21.71557211	21.65622361	9.202749907	21.42545438	0.635889102	0.708479717	0.916970191	0.716110608	-0.14435599
AT1G34065	rna-NM_103129.5	10.63888889	3.919590643	4.479532164	1.679824561	0.55994152	33	11.49597953	10.32675439	4.339546784	5.837719298	0.340953168	0.433779288	0.387096774	0.095917856	0.145858913
AT1G34120	rna-NM_103135.4	7.992063492	1.598412698	1.065608466	3.196825397	2.131216931	25	3.814792769	1.398059965	10.14567901	8.641468254	0.419003808	0.762205122	0.315092306	0.246626715	0.309744954
AT1G34150	53bc2568-aa80-4b4f-86a0-df52dba52c10	2.808080808	1.604617605	1.203463203	0	0	42	12.50987581	16.39793607	4.440148236	2.652039879	0.128268068	0.073391139	0	0	0.100829604
AT1G34150	rna-NM_103138.3	15.80808081	4.311294766	5.748393021	3.592745638	2.155647383	42	12.50987581	16.39793607	4.440148236	2.652039879	0.3446313	0.350555887	0.809149931	0.812826157	-0.46339445
AT1G34160	64a39cc1-6605-4efa-b4ac-7743f714e2e7	3.666666667	2.291666667	0	0.458333333	0.916666667	12	6.291666667	0.466666667	1.725	2.516666667	0.364238411	0	0.265700483	0.364238411	-0.132850241
AT1G34160	rna-NM_001333088.1	4.666666667	2.333333333	0.466666667	0.933333333	0.933333333	12	6.291666667	0.466666667	1.725	2.516666667	0.370860927	1	0.541062802	0.370860927	0.229468599
AT1G34200	c0243f6c-d07b-4308-8da3-b1b7864979c3	1.666666667	0	0	0.833333333	0.833333333	26	5.636363636	2.818181818	8.242424242	7.303030303	0	0	0.101102941	0.114107884	-0.107605412
AT1G34200	d7b80b57-4dd8-4a76-bb11-51e9fa05ed98	1.666666667	0	0	0.833333333	0.833333333	26	5.636363636	2.818181818	8.242424242	7.303030303	0	0	0.101102941	0.114107884	-0.107605412
AT1G34200	rna-NM_103143.4	20.66666667	5.636363636	2.818181818	6.575757576	5.636363636	26	5.636363636	2.818181818	8.242424242	7.303030303	1	1	0.797794118	0.771784232	0.215210825
AT1G34220	rna-NM_202232.2	34.58333333	8.43495935	11.80894309	9.278455285	5.06097561	55	12.14329268	19.93394309	12.50067751	6.422086721	0.694618797	0.592403773	0.742236193	0.788057812	-0.121635718
AT1G34260	1d1a726c-3227-41e1-8f20-b44400a60330	1.375	0.916666667	0.458333333	0	0	29	5.611760462	9.27972583	0.880483405	3.228030303	0.163347433	0.049390827	0	0	0.10636913
AT1G34260	rna-NM_001333093.1	6.470238095	1.725396825	3.019444444	0.431349206	1.294047619	29	5.611760462	9.27972583	0.880483405	3.228030303	0.307460883	0.325380782	0.489900438	0.400878399	-0.128968586
AT1G34300	676204a7-75b3-4f73-acc1-af5d6cb6bc8e	3.65	0	0.811111111	2.027777778	0.811111111	31	3.051951754	7.905504386	8.718910819	10.32363304	0	0.102600805	0.232572373	0.078568379	-0.104269974
AT1G34360	ae483714-329e-4f0d-871f-1de7c0aa78b4	2.610714286	0.522142857	1.044285714	0.522142857	0.522142857	33	1.266339286	9.447261905	9.872886905	10.4135119	0.412324614	0.110538453	0.052886543	0.0501409	0.209917812
AT1G34380	59757fc3-a58e-4553-83d8-4d960b883451	10.2	2.781818182	3.709090909	3.245454545	0.463636364	28	6.817272727	11.90636364	6.871818182	0.904545455	0.408054407	0.311521722	0.472284694	0.512562814	-0.132635689
AT1G34380	rna-NM_001123937.2	9.7	2.645454545	3.527272727	3.086363636	0.440909091	28	6.817272727	11.90636364	6.871818182	0.904545455	0.38805174	0.29625105	0.449133483	0.487437186	-0.12613394
AT1G34570	ec367ee6-5bac-41ce-9f7c-c2d05ee9b560	4.333333333	1.733333333	0.866666667	0	1.733333333	35	10.46439394	5.14469697	2.684848485	16.70606061	0.165641063	0.168458254	0	0.103754761	0.115172277
AT1G34570	rna-NM_103180.3	18.33333333	3.666666667	2.933333333	2.2	9.533333333	35	10.46439394	5.14469697	2.684848485	16.70606061	0.350394556	0.570166397	0.819413093	0.570651188	-0.234751664
AT1G34750	rna-NM_103195.4	18.34621212	6.879829545	5.159872159	2.293276515	4.013233902	45	18.06661174	8.389562962	5.4597579	13.0840674	0.380803531	0.615034678	0.420032638	0.306726783	0.134539394
AT1G34760	rna-NM_001084180.2	15	3	0	3	9	26	4	2	4	11	0.75	0	0.75	0.818181818	-0.409090909
AT1G34760	rna-NM_103196.4	6	1	2	1	2	26	4	2	4	11	0.25	1	0.25	0.181818182	0.409090909
AT1G34770	rna-NM_179416.4	17.38809524	7.038038549	2.898015873	3.726020408	3.726020408	47	15.05729025	7.456519274	12.19629252	11.28989796	0.46741734	0.388655318	0.305504349	0.330031363	0.110268473
AT1G34844	rna-NR_139830.1	5.25	1.5	2.25	0.75	0.75	27	4.980769231	9.149038462	4.783653846	5.086538462	0.301158301	0.245927483	0.15678392	0.147448015	0.121426925
AT1G34844	rna-NR_139831.1	11.25	1.730769231	3.461538462	2.596153846	3.461538462	27	4.980769231	9.149038462	4.783653846	5.086538462	0.347490348	0.378349974	0.542713568	0.680529301	-0.248701274
AT1G35220	rna-NM_103220.3	15.43333333	3.484946237	6.472043011	3.982795699	1.493548387	42	9.018274318	17.29542536	10.70451664	1.981783681	0.386431607	0.374205484	0.372066842	0.753638453	-0.182534102
AT1G35350	rna-NM_103232.3	9.361111111	1.970760234	0.985380117	1.478070175	4.926900585	29	6.750781601	3.516220573	3.457806643	14.27519118	0.291930676	0.280238425	0.427458886	0.345137275	-0.10021353
AT1G35460	rna-NM_103240.3	83.08333333	27.0503876	15.45736434	24.15213178	16.42344961	93	28.59205426	18.99903101	24.98546512	16.42344961	0.946080591	0.813586984	0.966647275	1	-0.10348985
AT1G35470	rna-NM_202234.3	48.84285714	11.139599	15.42406015	10.28270677	11.99649123	65	11.639599	19.41257489	14.08157865	17.86624746	0.957043194	0.794539634	0.730224006	0.671461159	0.174948831
AT1G35510	rna-NM_103245.3	18.83333333	5.070512821	2.897435897	5.794871795	5.070512821	38	7.395645096	3.651139601	14.67423687	7.278978429	0.685607916	0.793570286	0.394901067	0.696596764	0.193840185
AT1G35670	rna-NM_103271.4	34.66666667	5.073170732	8.455284553	10.99186992	10.14634146	45	6.923170732	11.69695122	10.99186992	13.38800813	0.732781399	0.722862256	1	0.757867889	-0.151112117
AT1G35780	rna-NM_103280.5	99.59126984	41.89156589	27.66424162	16.59854497	13.43691736	144	60.33310255	43.28186185	22.23482476	16.15021084	0.694338002	0.639164778	0.746511167	0.831996405	-0.122502396
AT1G36070	rna-NM_103303.4	8.123626374	2.321036107	1.160518053	2.901295133	1.74077708	36	7.575588697	4.532574568	3.726020408	14.16581633	0.306383596	0.256039484	0.778657875	0.122885758	-0.169560277
AT1G36280	66cc0543-6869-403e-b41b-ceb811ed2889	39.9	7.6	8.55	11.4	12.35	47	7.6	12.725	11.4	13.275	1	0.671905697	1	0.930320151	-0.129207227
AT1G42430	rna-NM_103431.7	29.66594517	14.15874656	4.719582185	6.068034238	4.719582185	64	28.88738066	11.64456052	9.15791786	9.310140956	0.490136047	0.40530359	0.662599767	0.506929187	-0.137044658
AT1G42480	rna-NM_103436.3	37.8261655	15.29142861	9.657744383	7.243308287	5.633684224	109	42.7928881	26.59316434	11.46348771	14.15045985	0.357335746	0.363166424	0.631859035	0.398127289	-0.154742077
AT1G42540	eb6aa926-17c1-4975-adc4-8a9fcb460ba7	11.31944444	3.574561403	2.383040936	2.383040936	2.97880117	30	4.9458577	8.565448343	7.009429825	7.479264133	0.722738425	0.278215552	0.339976431	0.398274632	0.131351457
AT1G42550	f86c0120-7e39-4f44-9a34-d5692b76cd12	4	0	4	0	0	34	9.208333333	11.5	4.166666667	6.125	0	0.347826087	0	0	0.173913043
AT1G42550	rna-NM_103439.7	21	7.875	3.5	3.5	6.125	34	9.208333333	11.5	4.166666667	6.125	0.85520362	0.304347826	0.84	1	-0.340224277
AT1G43160	6dbbf09e-d1d2-4eef-bf86-96f15bbe009b	4.5	0	3.6	0	0.9	27	9	14.1	1	0.9	0	0.255319149	0	1	-0.372340426
AT1G43160	rna-NM_103468.4	18	9	8	1	0	27	9	14.1	1	0.9	1	0.567375887	1	0	0.283687943
AT1G43650	c5af4200-b21a-40f4-b94c-25d92ce366cc	2.75	0	0.6875	0.6875	1.375	12	0.678571429	2.824404762	3.744047619	3.75297619	0	0.24341412	0.183624801	0.366375892	-0.153293287
AT1G43650	rna-NM_103490.4	4.75	0.678571429	0.678571429	2.035714286	1.357142857	12	0.678571429	2.824404762	3.744047619	3.75297619	1	0.240252898	0.543720191	0.361617764	0.167457472
AT1G43690	rna-NM_103494.5	79.43333333	27.05970696	27.05970696	16.58498169	8.728937729	101	33.93700855	29.72473341	18.76463777	14.57362027	0.797350978	0.910343134	0.883842358	0.598954657	0.112448549
AT1G43900	2ff45f4f-27da-41b2-af31-a8ec038aad42	10.14285714	6.085714286	4.057142857	0	0	88	22.55541974	28.63875282	16.53356228	18.27226517	0.269811618	0.141666185	0	0	0.205738901
AT1G43900	rna-NM_103517.3	56.14285714	14.2334004	15.02414487	11.861167	15.02414487	88	22.55541974	28.63875282	16.53356228	18.27226517	0.631041256	0.524608909	0.71739936	0.822237677	-0.191993436
AT1G44740	c1353a0c-ba13-4be9-9adf-e5262bc39ad7	3	0	1.5	1.5	0	15	2.7	5.1	2.7	1.5	0	0.294117647	0.555555556	0	-0.130718954
AT1G44740	55dc183a-cde8-4318-9afe-e3ff24e43084	3	1.5	0	0	1.5	15	2.7	5.1	2.7	1.5	0.555555556	0	0	1	-0.222222222
AT1G44740	fd6eac80-76c9-45d3-9f81-fc34e2167fce	6	1.2	3.6	1.2	0	15	2.7	5.1	2.7	1.5	0.444444444	0.705882353	0.444444444	0	0.352941176
AT1G44750	1fa8d7ce-8b26-4575-b2ad-c474ecece4d2	2	0	0	2	0	102	41.0756971	30.51169706	8.255318813	21.15728702	0	0	0.242268051	0	-0.121134026
AT1G44780	bef94de5-f961-4f8e-90ef-01ed05e59900	1.833333333	1.1	0.733333333	0	0	17	7.383333333	5.081944444	1.055555556	0.479166667	0.148984199	0.144301722	0	0	0.14664296
AT1G44780	ba6c3acf-d4d6-4ea8-8c37-aded338e1cbf	1.833333333	1.1	0.733333333	0	0	17	7.383333333	5.081944444	1.055555556	0.479166667	0.148984199	0.144301722	0	0	0.14664296
AT1G44780	8aa68caa-8c65-4491-9ea6-ae9a732d54bf	1.833333333	1.1	0.733333333	0	0	17	7.383333333	5.081944444	1.055555556	0.479166667	0.148984199	0.144301722	0	0	0.14664296
AT1G44780	rna-NM_103559.2	3.833333333	1.916666667	1.4375	0	0.479166667	17	7.383333333	5.081944444	1.055555556	0.479166667	0.25959368	0.282864171	0	1	-0.228771075
AT1G44780	rna-NM_001036071.1	2.333333333	1	0.666666667	0.666666667	0	17	7.383333333	5.081944444	1.055555556	0.479166667	0.135440181	0.131183384	0.631578947	0	-0.182477692
AT1G44830	01694613-faf7-4238-923d-dc9199e80464	6.833333333	0.759259259	1.518518519	3.796296296	0.759259259	18	0.759259259	2.066137566	11.12010582	4.054497354	1	0.734955186	0.341390303	0.187263474	0.603150705
AT1G44830	d3d1c2c6-75f8-4664-8e92-e55a28eda0b3	3.833333333	0	0.547619048	2.19047619	1.095238095	18	0.759259259	2.066137566	11.12010582	4.054497354	0	0.265044815	0.196983394	0.270129192	-0.101033886
AT1G44830	76056dde-61ec-484a-aeac-c3e8ab7a2b69	7.333333333	0	0	5.133333333	2.2	18	0.759259259	2.066137566	11.12010582	4.054497354	0	0	0.461626302	0.542607334	-0.502116818
AT1G44835	rna-NM_103565.6	44.98888889	17.13862434	11.42574956	7.141093474	9.283421517	79	25.95360158	18.06657133	14.37139983	18.60842725	0.660356301	0.6324249	0.496896166	0.498882651	0.148501192
AT1G44900	rna-NM_103572.5	29.23333333	9.048412698	13.22460317	4.872222222	2.088095238	48	14.20202381	23.35251984	6.361666667	3.083789683	0.637121358	0.566303048	0.765871976	0.67711986	-0.119783715
AT1G44910	f7776140-ff35-4ed4-a24c-86793f9affe9	2	1	1	0	0	26	4.415013228	7.858597884	6.498478836	3.227910053	0.226499888	0.127249163	0	0	0.176874525
AT1G44910	4dcc3a4a-3a5c-43f9-86c1-51f4676e8afe	2	1	1	0	0	26	4.415013228	7.858597884	6.498478836	3.227910053	0.226499888	0.127249163	0	0	0.176874525
AT1G44960	rna-NM_103576.5	69.6	25.39459459	19.75135135	9.405405405	15.04864865	84	27.18853399	23.45892711	13.47661753	18.87592138	0.934018531	0.84195459	0.697905493	0.797240482	0.140413573
AT1G45010	rna-NM_103581.5	70.93452381	25.3337585	28.71159297	9.289044785	7.600127551	97	31.89606202	43.80710807	9.718360261	10.57846965	0.794259758	0.655409458	0.955824289	0.718452461	-0.112303767
AT1G45050	rna-NM_103582.4	46	16.23529412	11.7254902	11.7254902	6.31372549	73	26.40448604	17.65225787	19.6295306	6.81372549	0.61486878	0.664248749	0.597339307	0.926618705	-0.122420242
AT1G45110	19ed71eb-d21d-43e4-9bd6-8ad1226dfd44	4.166666667	2.5	0.833333333	0.833333333	0	18	4.925925926	2.425925926	4.851851852	0.796296296	0.507518797	0.34351145	0.171755725	0	0.339637261
AT1G45110	rna-NM_103586.4	7.166666667	1.592592593	1.592592593	3.185185185	0.796296296	18	4.925925926	2.425925926	4.851851852	0.796296296	0.323308271	0.65648855	0.65648855	1	-0.338345865
AT1G45180	rna-NM_103592.4	7.5	1.875	3.75	0.625	1.25	15	2.625	6.75	0.625	2	0.714285714	0.555555556	1	0.625	-0.177579365
AT1G45191	d1763b30-e8fb-4bae-bba9-ea9e9317983e	3.153846154	0.788461538	0.788461538	0.788461538	0.788461538	17	2.762820513	5.455128205	5.993589744	0.788461538	0.28538283	0.14453584	0.131550802	1	-0.350816066
AT1G45191	5ecca696-f037-4388-89b9-e7b55acfabdc	2.153846154	0.717948718	0.717948718	0.717948718	0	17	2.762820513	5.455128205	5.993589744	0.788461538	0.259860789	0.131609871	0.119786096	0	0.135842282
AT1G45191	1a696bce-e8d4-4b2b-9392-40287daa2d46	2.153846154	0.717948718	0.717948718	0.717948718	0	17	2.762820513	5.455128205	5.993589744	0.788461538	0.259860789	0.131609871	0.119786096	0	0.135842282
AT1G45207	rna-NM_001333252.1	27.8	7.942857143	10.59047619	3.30952381	5.957142857	52	13.34759398	16.62556391	6.774260652	12.25258145	0.595077821	0.636999518	0.488543914	0.48619492	0.128669253
AT1G45230	rna-NM_148557.4	76.45238095	19.55758583	12.44573643	28.44739756	16.00166113	117	33.96052132	20.1324784	43.42090692	19.48609336	0.575891802	0.618191967	0.655154385	0.821183643	-0.141127129
AT1G45233	05b8f1ff-7aa8-4712-95ce-92272602616e	3	3	0	0	0	29	10.4375	6.375	4.8125	6.375	0.28742515	0	0	0	0.143712575
AT1G45233	3f51949a-9721-430a-92c0-08473defdbc9	13.5	3.9375	3.375	2.8125	3.375	29	10.4375	6.375	4.8125	6.375	0.377245509	0.529411765	0.584415584	0.529411765	-0.103585038
AT1G45248	a5e78a3c-5a05-43b6-ae39-c5ab3465dc52	3	0	0	1.5	1.5	21	0.9	0.9	3.8	2.4	0	0	0.394736842	0.625	-0.509868421
AT1G45248	rna-NM_202251.5	4.5	0.9	0.9	1.8	0.9	21	0.9	0.9	3.8	2.4	1	1	0.473684211	0.375	0.575657895
AT1G45249	5823ceee-4f30-48c7-b9e5-7fff227d9d79	3.5	1.75	1.75	0	0	51	19.74927628	15.59044518	7.754535961	2.905742576	0.088610842	0.112248238	0	0	0.10042954
AT1G45249	rna-NM_179446.5	19.34217172	6.631601732	5.526334776	4.973701299	2.210533911	51	19.74927628	15.59044518	7.754535961	2.905742576	0.335789608	0.354469338	0.641392512	0.760746643	-0.355940105
AT1G46480	rna-NM_103605.7	13.33333333	2.5	2.5	3.333333333	5	17	2.5	3.416666667	5.166666667	5.916666667	1	0.731707317	0.64516129	0.845070422	0.120737802
AT1G46768	rna-NM_103607.4	22.66666667	5.230769231	6.974358974	6.102564103	4.358974359	29	6.633547009	7.856303419	6.623397436	7.886752137	0.788532775	0.887740532	0.921364626	0.552695746	0.101106467
AT1G47270	rna-NM_001198230.2	33.25	15.27702703	10.78378378	4.493243243	2.695945946	58	21.42702703	18.67128378	9.143243243	6.758445946	0.712979314	0.577559846	0.491427727	0.398900275	0.200105579
AT1G47270	rna-NM_103621.2	16.25	3.25	5.6875	3.25	4.0625	58	21.42702703	18.67128378	9.143243243	6.758445946	0.151677598	0.304612156	0.355453739	0.601099725	-0.250131855
AT1G47290	rna-NM_179448.4	32.3968254	12.25825826	7.004719005	7.88030888	5.253539254	51	15.51976619	8.062920063	8.564435864	16.85287788	0.789848127	0.868757094	0.920120018	0.311729503	0.21337785
AT1G47330	6ca65fc7-fa6c-46a3-b9ca-536206a3ef8a	18.04213564	3.080364622	4.840572977	4.840572977	5.280625066	52	6.817280206	12.53778489	14.03957628	18.60535863	0.451846562	0.386078803	0.34478056	0.283822805	0.104661
AT1G47330	rna-NM_103627.5	11.84213564	2.368427128	3.383467326	2.706773861	3.383467326	52	6.817280206	12.53778489	14.03957628	18.60535863	0.347415253	0.269861651	0.19279598	0.181854454	0.121313235
AT1G47340	12423dcc-8351-40f2-a8dd-70228bbbb94b	1.5	0	0	0	1.5	17	5.555555556	3.333333333	0.833333333	4.277777778	0	0	0	0.350649351	-0.175324675
AT1G47340	rna-NM_103628.5	10.83333333	5	3.333333333	0.833333333	1.666666667	17	5.555555556	3.333333333	0.833333333	4.277777778	0.9	1	1	0.38961039	0.255194805
AT1G47410	rna-NM_001198231.2	8.5	3.863636364	1.545454545	0.772727273	2.318181818	12	5.363636364	2.545454545	0.772727273	2.318181818	0.720338983	0.607142857	1	1	-0.33625908
AT1G47410	rna-NM_103635.3	2.5	1.5	1	0	0	12	5.363636364	2.545454545	0.772727273	2.318181818	0.279661017	0.392857143	0	0	0.33625908
AT1G47570	1baf50eb-dc0a-4d41-9b6e-03de394ba373	4	0	0	2.666666667	1.333333333	37	5.446583895	13.47699214	7.757821268	8.318602694	0	0	0.343739121	0.160283329	-0.252011225
AT1G47570	rna-NM_103650.5	18.91666667	3.50308642	7.706790123	3.50308642	4.203703704	37	5.446583895	13.47699214	7.757821268	8.318602694	0.643171296	0.571847935	0.451555443	0.505337718	0.129063035
AT1G47580	3f6fb391-3ea9-4ba2-ba1c-ea0b4872ebd6	9.166666667	2.696078431	0.539215686	3.235294118	2.696078431	27	7.437745098	4.466993464	9.25751634	5.837745098	0.362485995	0.120711098	0.349477549	0.461835586	-0.164058021
AT1G47720	0573b76b-e186-4d1e-b750-530cd39438fc	3.666666667	0.916666667	0	0.916666667	1.833333333	23	7.574786325	1.641025641	3.40954416	9.374643875	0.121015515	0	0.268853144	0.195562984	-0.171700307
AT1G47720	e13c1cbe-4b35-4a24-8a6a-ccfa45d987bb	7.666666667	2.555555556	0	0.851851852	4.259259259	23	7.574786325	1.641025641	3.40954416	9.374643875	0.337376587	0	0.249843326	0.454338246	-0.183402493
AT1G47720	rna-NM_103665.3	10.66666667	4.102564103	1.641025641	1.641025641	3.282051282	23	7.574786325	1.641025641	3.40954416	9.374643875	0.541607898	1	0.48130353	0.350098769	0.3551028
AT1G47870	rna-NM_103684.3	15.45	5.15	6.4375	3.8625	0	37	11.24791667	13.47008929	10.77470238	0.507291667	0.457862567	0.477910715	0.358478579	0	0.288647351
AT1G47870	rna-NM_001198237.1	8.116666667	3.04375	2.536458333	2.029166667	0.507291667	37	11.24791667	13.47008929	10.77470238	0.507291667	0.270605668	0.188303008	0.188326934	1	-0.364709129
AT1G48140	rna-NM_103710.3	107.1666667	31.57589286	23.92113095	26.79166667	24.87797619	116	35.33515212	27.42113095	26.79166667	25.45205026	0.893611346	0.872361209	1	0.977444879	-0.105736162
AT1G48210	rna-NM_103718.5	82.83333333	19.7920354	15.39380531	24.19026549	23.45722714	140	33.67879341	30.25180686	37.3673596	35.70204013	0.58767056	0.508855732	0.647363521	0.657027639	-0.103932434
AT1G48230	rna-NM_103720.4	70.7099359	21.99864672	21.21298077	12.57065527	14.92765313	128	41.98713247	39.30292375	14.73480362	27.97514015	0.523937822	0.539730349	0.85312676	0.53360423	-0.16153141
AT1G48270	ef31f029-b525-4eeb-887f-6a42036e0d3a	2.666666667	0.888888889	0	0.888888889	0.888888889	25	8.915802469	1.224691358	0.888888889	12.97061728	0.099698136	0	1	0.068530963	-0.484416413
AT1G48270	c2bc8d1e-55f2-4d5c-aa2f-2d53cd3d42ec	5.511111111	1.224691358	1.224691358	0	3.061728395	25	8.915802469	1.224691358	0.888888889	12.97061728	0.137361877	1	0	0.236051094	0.450655391
AT1G48310	9425b5fa-293b-44c5-b320-f269889efd65	2.733333333	0	0.546666667	1.64	0.546666667	20	0.637037037	3.537407407	7.591851852	2.233703704	0	0.154538792	0.216021075	0.244735533	-0.153108908
AT1G48310	rna-NM_103728.5	5.733333333	0.637037037	1.274074074	3.185185185	0.637037037	20	0.637037037	3.537407407	7.591851852	2.233703704	1	0.36017171	0.419553127	0.285193169	0.327712707
AT1G48320	rna-NM_103729.3	90.58333333	22.64583333	23.4845679	23.4845679	20.9683642	114	24.89662698	29.11155203	33.14250441	26.84931658	0.909594434	0.80670958	0.708593642	0.780964541	0.113372915
AT1G48350	f8b084d1-9ba1-4e5b-9bfa-d60df80d4cf5	3	3	0	0	0	14	3	1.25	1	5.75	1	0	0	0	0.5
AT1G48350	cd72aa13-2982-4187-bc0a-928af767ea75	5	0	1.25	0	3.75	14	3	1.25	1	5.75	0	1	0	0.652173913	0.173913043
AT1G48350	rna-NM_103731.6	3	0	0	1	2	14	3	1.25	1	5.75	0	0	1	0.347826087	-0.673913043
AT1G48360	1d9a6e65-efc7-467b-9091-d1d58c1fe652	3	0	0.6	1.8	0.6	18	3.387777778	3.949444444	5.249444444	2.413333333	0	0.151920101	0.342893428	0.248618785	-0.219796056
AT1G48360	0c67e483-2fb3-4c85-89a6-5f639320d4dc	2.233333333	1.116666667	0.558333333	0.558333333	0	18	3.387777778	3.949444444	5.249444444	2.413333333	0.329616268	0.141370094	0.106360461	0	0.18231295
AT1G48360	91f38f13-d077-4d12-a9ad-83d667f4bc14	2	0	0.5	1	0.5	18	3.387777778	3.949444444	5.249444444	2.413333333	0	0.126600084	0.190496349	0.20718232	-0.135539292
AT1G48360	140b1045-7607-44e0-b4fd-836b8bbfd17b	1.733333333	0.577777778	0.577777778	0.577777778	0	18	3.387777778	3.949444444	5.249444444	2.413333333	0.170547721	0.146293431	0.110064557	0	0.103388297
AT1G48430	rna-NM_103739.5	14.60450351	4.028828553	3.021621415	5.036035691	2.518017846	72	22.33252965	4.206563228	25.95761354	15.50329359	0.1804018	0.718311185	0.194009965	0.162418252	0.271142384
AT1G48460	rna-NM_103742.3	27.86666667	8.066666667	11.73333333	4.4	3.666666667	51	17.2962482	19.33834776	6.34040404	4.025	0.466382453	0.606739183	0.693962084	0.910973085	-0.265906766
AT1G48520	rna-NM_103748.3	64.77380952	22.71289425	12.61827458	15.9831478	13.45949289	109	29.02761458	22.44291555	35.23787192	20.29159795	0.782458172	0.562238652	0.45357869	0.663303744	0.113907195
AT1G48550	rna-NM_103751.3	12.76190476	4.701754386	4.030075188	2.015037594	2.015037594	41	11.22046187	12.3566058	7.292248478	10.13068385	0.419033944	0.326147427	0.276325964	0.1989044	0.134975503
AT1G48580	rna-NM_001333343.1	8.5	2.125	5.666666667	0	0.708333333	13	2.625	8.333333333	0.5	1.541666667	0.80952381	0.68	0	0.459459459	0.515032175
AT1G48580	rna-NM_001333344.1	3.5	0.5	2	0.5	0.5	13	2.625	8.333333333	0.5	1.541666667	0.19047619	0.24	1	0.324324324	-0.446924067
AT1G48610	rna-NM_202266.1	4	2	2	0	0	69	14.94778613	25.4427736	13.91812865	7.691311612	0.133799078	0.078607782	0	0	0.10620343
AT1G48620	rna-NM_103758.3	77.21111111	27.74774306	18.69956597	16.88993056	13.87387153	140	44.38485793	49.7497383	26.20546793	18.65993584	0.625162372	0.37587265	0.644519327	0.743511213	-0.193497759
AT1G48650	rna-NM_103761.6	10.06785714	2.626397516	2.188664596	3.939596273	1.313198758	37	9.034570785	4.02830712	15.67461028	5.262511816	0.29070529	0.543321185	0.251336155	0.249538396	0.166575962
AT1G48745	34cc8cd3-d116-48f0-bbc1-bd1070329304	6.166666667	2.803030303	1.681818182	0.560606061	1.121212121	19	9.71969697	5.265151515	1.227272727	2.787878788	0.288386594	0.31942446	0.456790124	0.402173913	-0.125576491
AT1G48745	1e6a390c-8e03-453a-bac7-544956ce1efd	1.833333333	0.916666667	0.916666667	0	0	19	9.71969697	5.265151515	1.227272727	2.787878788	0.09431021	0.174100719	0	0	0.134205465
AT1G48780	927f9aee-2779-4dee-9991-9b6b6bf5e0ca	5	1.428571429	0	2.142857143	1.428571429	16	1.428571429	2.333333333	5.976190476	5.261904762	1	0	0.358565737	0.271493213	0.184970525
AT1G48780	390b9087-69d4-4198-a87a-de0c1f623c5c	2	0	0	1	1	16	1.428571429	2.333333333	5.976190476	5.261904762	0	0	0.167330677	0.190045249	-0.178687963
AT1G48860	rna-NM_103780.5	71.65465368	18.40670003	16.4345536	18.40670003	18.40670003	127	38.09936113	30.94206087	25.89160829	30.06696971	0.483123587	0.531139592	0.710913738	0.612190061	-0.15442031
AT1G48950	rna-NM_103788.3	17.45238095	7.383699634	4.027472527	4.027472527	2.013736264	35	14.78449328	8.213980464	4.027472527	4.974053724	0.499421894	0.490319224	1	0.404848113	-0.207553498
AT1G48960	7f834fd7-4954-4c00-9de4-032863d02457	15.75	2.054347826	5.47826087	2.739130435	5.47826087	28	3.404347826	12.89076087	4.326630435	6.37826087	0.603448276	0.424975758	0.633086296	0.858895706	-0.231778984
AT1G48960	rna-NM_103789.2	6.75	1.35	3.6	0.9	0.9	28	3.404347826	12.89076087	4.326630435	6.37826087	0.396551724	0.279269784	0.208014069	0.141104294	0.163351572
AT1G48970	ff5bb2b0-13cc-478e-b5e3-c71fd15222f9	2.5	0	0.833333333	0.833333333	0.833333333	12	0.833333333	4.166666667	2.5	2.5	0	0.2	0.333333333	0.333333333	-0.233333333
AT1G48970	rna-NM_103790.3	7.5	0.833333333	3.333333333	1.666666667	1.666666667	12	0.833333333	4.166666667	2.5	2.5	1	0.8	0.666666667	0.666666667	0.233333333
AT1G49010	56becc0f-2ab7-4054-88d1-07986ecfff05	8.25	2.426470588	3.397058824	2.426470588	0	42	8.148088946	19.09371744	12.87413564	0.884057971	0.297796281	0.177915004	0.188476388	0	0.143617449
AT1G49010	rna-NM_103794.3	20.33333333	2.652173913	10.60869565	6.188405797	0.884057971	42	8.148088946	19.09371744	12.87413564	0.884057971	0.325496436	0.555611849	0.480685148	1	-0.299788432
AT1G49050	rna-NM_103798.5	23.66666667	5.177083333	5.916666667	7.395833333	5.177083333	42	11.36375777	11.53923854	8.741080679	9.355923012	0.455578466	0.51274325	0.846100569	0.553348219	-0.215563536
AT1G49180	aa544d13-62f6-43da-8703-e7b8fa5d9cf6	1.375	0.6875	0.6875	0	0	33	4.967992424	9.889772727	4.702367424	5.439867424	0.138385879	0.069516259	0	0	0.103951069
AT1G49470	f2860c82-a312-49d9-9411-3f2606a0d737	2	0	0	0.666666667	1.333333333	29	2.136111111	3.295833333	16.38611111	6.181944444	0	0	0.040684862	0.215681869	-0.128183366
AT1G49560	rna-NM_001333390.1	1.333333333	0	1.333333333	0	0	31	8.132666667	4.706	3.808	13.35333333	0	0.28332625	0	0	0.141663125
AT1G49580	rna-NM_103846.4	30.58495671	9.515319865	6.796657047	8.155988456	6.116991342	64	22.44096119	14.72703304	16.0206867	8.811319077	0.4240157	0.461508916	0.509091065	0.694219706	-0.158893078
AT1G49620	rna-NM_001333394.1	3.5	0	1.75	1.75	0	22	3.433333333	3.216666667	5.683333333	5.666666667	0	0.544041451	0.307917889	0	0.118061781
AT1G49620	rna-NM_103850.2	3.5	0.5	0	1	2	22	3.433333333	3.216666667	5.683333333	5.666666667	0.145631068	0	0.175953079	0.352941176	-0.191631594
AT1G49720	a8d7877f-b6cf-4310-96b9-6f167dc3330f	3.45	0.8625	0	0.8625	1.725	32	8.94476087	1.705565217	11.58554348	7.764130435	0.09642516	0	0.074446227	0.222175556	-0.100098312
AT1G49720	rna-NM_103859.5	10.45	3.344	0.836	4.18	2.09	32	8.94476087	1.705565217	11.58554348	7.764130435	0.373850128	0.49016009	0.360794468	0.269186616	0.117014567
AT1G49720	rna-NM_001333400.1	10	3.47826087	0.869565217	3.913043478	1.739130435	32	8.94476087	1.705565217	11.58554348	7.764130435	0.388860129	0.50983991	0.337752259	0.22399552	0.16847613
AT1G49750	rna-NM_103862.3	151.5428571	31.24594993	22.6533137	61.7107511	35.93284242	207	46.79584937	34.18408652	72.44790426	51.57215985	0.667707721	0.662685946	0.851794841	0.696748837	-0.109075006
AT1G49820	rna-NM_103869.4	63.8	13.90512821	13.90512821	16.35897436	19.63076923	89	15.89951417	18.03670715	21.33160594	29.73217274	0.874563088	0.770934966	0.766889019	0.660253437	0.109177799
AT1G49910	60e51255-f314-466f-9336-b8ae67502c55	3	1	1	1	0	7	1.8	1.8	1.8	1.6	0.555555556	0.555555556	0.555555556	0	0.277777778
AT1G49910	rna-NM_103878.2	4	0.8	0.8	0.8	1.6	7	1.8	1.8	1.8	1.6	0.444444444	0.444444444	0.444444444	1	-0.277777778
AT1G50000	9573dad2-c165-4526-8e08-00948fb10470	2.25	0	0.75	0.75	0.75	20	3.293181818	7.543181818	1.847727273	7.315909091	0	0.099427538	0.405904059	0.102516309	-0.204496415
AT1G50000	6f4a7e21-70ac-4acb-a046-f244d7538c7e	5.75	1.725	1.725	0.575	1.725	20	3.293181818	7.543181818	1.847727273	7.315909091	0.523809524	0.228683338	0.311193112	0.235787512	0.102756119
AT1G50110	rna-NM_103897.4	19.81666667	5.404545455	7.206060606	2.402020202	4.804040404	41	9.562508418	11.80550505	5.969242424	9.662744108	0.565180727	0.610398333	0.402399506	0.49717144	0.138004057
AT1G50200	rna-NM_103905.4	92.15297908	25.40433477	19.42684424	20.42309266	26.89870741	252	65.62433176	68.51865062	41.95714656	65.89987106	0.387117615	0.283526369	0.486760763	0.408175418	-0.112146098
AT1G50240	rna-NM_001333427.1	2.952380952	1.476190476	0.738095238	0.369047619	0.369047619	21	8.661375661	4.658730159	0.369047619	3.310846561	0.17043372	0.158432709	1	0.11146624	-0.391299906
AT1G50240	rna-NM_001333428.1	3.952380952	1.756613757	1.317460317	0	0.878306878	21	8.661375661	4.658730159	0.369047619	3.310846561	0.202810018	0.282793867	0	0.265281662	0.110161112
AT1G50370	rna-NM_103920.4	86.96031746	36.44051398	25.67399849	11.59470899	13.25109599	134	44.30557001	40.14042664	21.79264207	20.76136128	0.822481552	0.639604524	0.532046961	0.638257569	0.145890773
AT1G50460	82a89a7a-86c5-4013-bb70-33e5ccac77dc	4	0	1.333333333	1.333333333	1.333333333	78	16.38711102	33.83124976	12.0765676	9.705071618	0	0.039411294	0.110406647	0.137385213	-0.104190283
AT1G50460	rna-NM_103929.4	26.88521062	7.132810982	9.327522053	4.389422142	6.035455446	78	16.38711102	33.83124976	12.0765676	9.705071618	0.435269583	0.275707286	0.363466035	0.62188675	-0.137187958
AT1G50570	5c4bfaa4-f417-4a4c-b073-a07366fd3bcc	42.66666667	7.529411765	13.17647059	13.17647059	8.784313726	118	27.34429856	37.91210626	32.30484398	19.4387512	0.27535582	0.347553114	0.407879097	0.451897019	-0.118433591
AT1G50590	c3f21a50-7195-417a-820e-616e519f2d2e	5.75	1.326923077	1.326923077	2.211538462	0.884615385	24	5.430163818	3.005626781	8.93468661	4.629522792	0.244361519	0.441479656	0.247522779	0.191081333	0.123618531
AT1G50620	ecf25de7-72f4-4a79-b89a-6cbbb07d1420	12.83333333	2.40625	5.614583333	3.208333333	1.604166667	32	5.987202381	17.45267857	3.891666667	3.668452381	0.401898891	0.321703245	0.824411135	0.437287036	-0.269048017
AT1G50620	rna-NM_103944.3	7.5	1.666666667	5	0	0.833333333	32	5.987202381	17.45267857	3.891666667	3.668452381	0.278371527	0.286488975	0	0.227162096	0.168849203
AT1G50630	rna-NM_001036090.2	2	0	0	1	1	23	5	4	8	5	0	0	0.125	0.2	-0.1625
AT1G50630	rna-NM_103945.2	20	5	4	7	4	23	5	4	8	5	1	1	0.875	0.8	0.1625
AT1G50710	rna-NM_103953.3	38	13.18367347	9.306122449	10.85714286	4.653061224	77	29.58991233	18.14585507	13.27607334	7.988159264	0.445546216	0.512851139	0.817797747	0.582494799	-0.220947595
AT1G50730	rna-NM_001333453.1	4.88977591	1.955910364	0.977955182	0.325985061	1.629925303	44	12.73134781	11.31587914	0.325985061	13.62678799	0.153629482	0.086423261	1	0.119611849	-0.439779553
AT1G50950	rna-NM_103975.4	7.666666667	2.948717949	2.948717949	0.58974359	1.179487179	21	9.115384615	7.05982906	0.58974359	3.235042735	0.323488045	0.417675545	1	0.364597094	-0.311716752
AT1G51090	rna-NM_103987.2	23.29166667	5.822916667	9.150297619	4.991071429	3.327380952	49	12.15856481	12.19196429	7.099867725	16.54960317	0.478914803	0.750518735	0.702980904	0.201055029	0.162698802
AT1G51110	rna-NM_103989.5	112.0513979	25.6117481	14.40660831	32.81505225	39.21798928	191	48.57030489	26.83150189	48.98263604	58.61555718	0.527312895	0.536928882	0.669932345	0.669071338	-0.137380953
AT1G51140	rna-NM_103993.3	54.83333333	22.62962963	17.40740741	2.611111111	12.18518519	75	25.40911681	29.297151	3.211111111	13.08262108	0.890610634	0.594167242	0.813148789	0.93140244	-0.129886676
AT1G51350	93202a61-f9ab-415b-b90a-292c98b5f8ff	3	1.5	1.5	0	0	35	14.21040564	6.271781305	8.702998236	4.814814815	0.105556452	0.239166503	0	0	0.172361477
AT1G51350	rna-NM_104013.3	21.66666667	8.024691358	3.209876543	5.617283951	4.814814815	35	14.21040564	6.271781305	8.702998236	4.814814815	0.564705298	0.511796631	0.645442386	1	-0.284470228
AT1G51380	rna-NM_001333484.1	3.4	0	1.36	1.36	0.68	18	1.733333333	8.426666667	2.226666667	4.613333333	0	0.161392405	0.610778443	0.147398844	-0.298392441
AT1G51380	rna-NM_104016.3	10.4	1.733333333	4.333333333	0.866666667	3.466666667	18	1.733333333	8.426666667	2.226666667	4.613333333	1	0.514240506	0.389221557	0.751445087	0.186786931
AT1G51420	rna-NM_001333490.1	5.833333333	1.75	1.166666667	0.583333333	2.333333333	15	4.833333333	2.430555556	0.583333333	4.152777778	0.362068966	0.48	1	0.56187291	-0.359901972
AT1G51420	rna-NM_001333489.1	3.833333333	1.916666667	0.958333333	0	0.958333333	15	4.833333333	2.430555556	0.583333333	4.152777778	0.396551724	0.394285714	0	0.230769231	0.280034104
AT1G51430	7de2302b-a472-4a72-baf1-7184aee00375	9.090909091	2.597402597	1.948051948	3.246753247	1.298701299	71	11.15657253	11.65183983	24.68911651	22.00247114	0.23281367	0.167188356	0.131505445	0.059025247	0.104735667
AT1G51460	rna-NM_104024.3	43.67619048	19.9662585	19.9662585	1.871836735	1.871836735	88	34.63319975	42.18791569	1.871836735	6.307047825	0.576506319	0.473269612	1	0.296784928	-0.123504498
AT1G51520	d09d2f67-16f6-4b46-b3d5-624d02e4cee4	2.533333333	1.266666667	1.266666667	0	0	23	10.83819444	7.478472222	3.1125	0.570833333	0.116870635	0.169375058	0	0	0.143122847
AT1G51520	5319107b-5da5-41ea-a555-f8b719d1b486	2.783333333	1.04375	0.695833333	0.695833333	0.347916667	23	10.83819444	7.478472222	3.1125	0.570833333	0.096302941	0.093044851	0.22356091	0.609489052	-0.321851085
AT1G51520	b5b01053-fa80-46fe-bae8-404d9978c781	4.533333333	2.833333333	1.7	0	0	23	10.83819444	7.478472222	3.1125	0.570833333	0.261421157	0.227319157	0	0	0.244370157
AT1G51520	rna-NM_104030.3	1.783333333	0.66875	0.445833333	0.445833333	0.222916667	23	10.83819444	7.478472222	3.1125	0.570833333	0.061703082	0.059615563	0.143239625	0.39051095	-0.206215965
AT1G51590	rna-NM_104037.4	36.9297619	13.29471429	6.647357143	11.07892857	5.908761905	76	25.02617662	11.50511825	23.2090472	15.25965793	0.531232337	0.577773909	0.477353873	0.387214571	0.122218901
AT1G51610	rna-NM_104039.4	57.09974747	10.98072067	10.24867262	13.1768648	22.69348938	92	15.05629799	12.76774319	23.83146466	39.34449417	0.729310796	0.802700404	0.552918798	0.576789456	0.201151473
AT1G51730	rna-NM_104051.5	63.51753247	19.05525974	14.60903247	10.79798052	19.05525974	128	29.81094164	45.57700406	22.46070064	26.15135367	0.63920355	0.320535164	0.480749942	0.728652902	-0.124832064
AT1G51745	281c5e8b-f5c4-4987-9783-014167ab44c1	3	1.5	1.5	0	0	27	7.5	8.5	6	3	0.2	0.176470588	0	0	0.188235294
AT1G51745	rna-NM_001333500.1	22	6	7	6	3	27	7.5	8.5	6	3	0.8	0.823529412	1	1	-0.188235294
AT1G51820	18e2e450-523d-4277-86a0-6df88310cf7a	2.666666667	0.666666667	0.666666667	0.666666667	0.666666667	11	1.611111111	2.5	1.277777778	1.611111111	0.413793104	0.266666667	0.521739131	0.413793104	-0.127536232
AT1G51820	rna-NM_104062.3	3.666666667	0.611111111	1.833333333	0.611111111	0.611111111	11	1.611111111	2.5	1.277777778	1.611111111	0.379310345	0.733333333	0.478260869	0.379310345	0.127536232
AT1G51965	1d612b80-3133-43e5-bc4c-02c4fe68a153	8.833333333	4.076923077	0.679487179	0.679487179	3.397435897	20	8.665811966	2.646153846	0.679487179	7.008547009	0.470460598	0.256782946	1	0.484756097	-0.378756277
AT1G51965	rna-NM_001333520.1	9.833333333	4.588888889	1.966666667	0	3.277777778	20	8.665811966	2.646153846	0.679487179	7.008547009	0.529539402	0.743217054	0	0.467682927	0.402536765
AT1G52030	rna-NM_104084.4	276.2178533	126.3768718	144.9011689	2.469906289	2.469906289	753	324.6403133	417.632435	4.398464245	5.328787479	0.389282743	0.346958609	0.561538335	0.463502494	-0.144399738
AT1G52160	0b90026d-378a-476e-bf23-4b26aee9ac81	5	0.625	0.625	1.875	1.875	20	1.358333333	2.091666667	7.041666667	8.508333333	0.460122699	0.298804781	0.266272189	0.220372184	0.136141553
AT1G52160	a754a477-48cb-4713-9fcf-5c72f185bad0	3	0	0	1.5	1.5	20	1.358333333	2.091666667	7.041666667	8.508333333	0	0	0.213017751	0.176297747	-0.194657749
AT1G52200	rna-NM_104100.5	55.41666667	2.81779661	0.939265537	18.78531073	32.87429379	62	2.81779661	0.939265537	20.41864407	37.82429379	1	1	0.920007747	0.869131727	0.105430263
AT1G52260	rna-NM_104105.3	14.1	5.483333333	3.133333333	3.133333333	2.35	26	8.633333333	3.133333333	7.366666667	2.866666667	0.635135135	1	0.425339366	0.819767442	0.195014163
AT1G52280	rna-NM_104107.3	91.975	19.7703271	28.3661215	19.7703271	24.0682243	120	19.7703271	38.82936056	26.66715968	31.73315266	1	0.7305328	0.74137356	0.758456765	0.115351238
AT1G52290	rna-NM_104108.4	10.83333333	4.166666667	1.666666667	0.833333333	4.166666667	19	7.722222222	2.944444444	0.833333333	6	0.539568345	0.566037736	1	0.694444445	-0.294419182
AT1G52290	rna-NM_001333532.1	3.833333333	1.916666667	1.277777778	0	0.638888889	19	7.722222222	2.944444444	0.833333333	6	0.248201439	0.433962264	0	0.106481482	0.287841111
AT1G52310	rna-NM_104110.3	46.00162338	16.19775471	12.31029358	11.66238339	5.831191696	94	32.98151591	27.67176654	19.7915775	10.55514005	0.491116138	0.444868367	0.589259921	0.552450433	-0.102862925
AT1G52520	0cb6b7d8-ca35-4d5a-8ff8-2394ae0fd1d2	4.833333333	2.071428571	0.69047619	0.69047619	1.380952381	13	7.893650794	1.283068783	1.283068783	2.54021164	0.262417052	0.53814433	0.53814433	0.543636742	-0.140609845
AT1G52520	rna-NM_104130.4	5.333333333	3.555555556	0.592592593	0.592592593	0.592592593	13	7.893650794	1.283068783	1.283068783	2.54021164	0.450432335	0.46185567	0.46185567	0.233284733	0.108573801
AT1G52565	f8b86ea2-4ba1-4a14-a744-5ac2c510ca6e	3.5	0	1.4	0.7	1.4	26	9.9	7.7	1.6	6.8	0	0.181818182	0.4375	0.205882353	-0.230782086
AT1G52565	rna-NM_148583.4	22.5	9.9	6.3	0.9	5.4	26	9.9	7.7	1.6	6.8	1	0.818181818	0.5625	0.794117647	0.230782086
AT1G52600	rna-NM_104138.5	116.0598039	35.2477923	32.66868555	22.35225853	25.79106754	168	42.50735736	45.51856954	40.55654768	34.41752542	0.82921627	0.71770018	0.551138098	0.749358567	0.123209892
AT1G52630	rna-NM_104141.5	10.33333333	0.645833333	2.583333333	3.229166667	3.875	29	3.916666667	7.833333333	6.1875	11.0625	0.164893617	0.329787234	0.521885522	0.350282486	-0.188743578
AT1G52630	rna-NM_202279.4	10.33333333	1.9375	2.583333333	1.291666667	4.520833333	29	3.916666667	7.833333333	6.1875	11.0625	0.494680851	0.329787234	0.208754209	0.4086629	0.103525488
AT1G52670	rna-NM_104145.4	97.56666667	28.12732733	21.97447447	24.61141141	22.85345345	125	35.07185114	34.64518876	29.07454633	26.20841377	0.801991524	0.634272038	0.846493394	0.871989188	-0.141109511
AT1G52690	c9b21adc-e057-4e50-aaa8-c657492b1226	6.666666667	3.076923077	3.58974359	0	0	43	19.41889004	16.85138023	1.576576577	3.153153153	0.158449997	0.213023713	0	0	0.185736855
AT1G52690	84f095c9-e66e-4e1f-92a4-7558e8c36dea	5.166666667	2.152777778	3.013888889	0	0	43	19.41889004	16.85138023	1.576576577	3.153153153	0.110859981	0.178851159	0	0	0.14485557
AT1G52690	rna-NM_104147.2	29.16666667	14.18918919	10.24774775	1.576576577	3.153153153	43	19.41889004	16.85138023	1.576576577	3.153153153	0.730690022	0.608125127	1	1	-0.330592425
AT1G52700	79ce89bc-cfd5-4155-83a6-efb747f54ee0	1.35	0.675	0.675	0	0	19	7.945555556	4.237592593	4.530740741	2.286111111	0.084953153	0.159288555	0	0	0.122120854
AT1G52750	42ed0029-62de-49a9-a5c0-b3c7e2ce889c	8.6	2.58	2.58	2.15	1.29	26	5.381587302	7.97047619	8.675396825	3.972539683	0.479412459	0.323694587	0.24782728	0.324729292	0.115275237
AT1G52890	rna-NM_104167.6	197.647619	102.1301823	89.63944061	2.938998053	2.938998053	301	146.1440683	139.6208976	6.074811342	6.160222711	0.69883221	0.642020229	0.483800712	0.477092825	0.189979451
AT1G52905	rna-NM_202283.2	83.5	35.36470588	27.50588235	14.73529412	5.894117647	102	42.80028281	30.35107466	19.65933258	8.189309955	0.826272715	0.906257279	0.749531759	0.719733125	0.131632555
AT1G52940	3ff7a8cd-d97b-41e0-bd3b-4b93c667aa39	2.5	0	0	1.25	1.25	24	1.708333333	1.0625	4.875	12.35416667	0	0	0.256410256	0.101180438	-0.178795347
AT1G52940	ef426800-8168-4c56-afc6-295a2e5608d2	3.5	0.875	0	0	2.625	24	1.708333333	1.0625	4.875	12.35416667	0.512195122	0	0	0.212478921	0.149858101
AT1G52940	b609ea54-5aad-44d4-b096-2b22e7a27b57	2.5	0.833333333	0	0	1.666666667	24	1.708333333	1.0625	4.875	12.35416667	0.487804878	0	0	0.134907251	0.176448813
AT1G52940	1cbcfb64-cf1b-4a5b-906b-640220e25c18	3	0	0	1.5	1.5	24	1.708333333	1.0625	4.875	12.35416667	0	0	0.307692308	0.121416526	-0.214554417
AT1G52980	rna-NM_104176.4	103.3726551	33.42123436	14.76752216	29.53504432	25.64885428	160	49.29428193	27.39074966	38.51508158	38.79988683	0.677994142	0.539142679	0.766843613	0.661054873	-0.105380833
AT1G53040	rna-NM_202284.3	19.3234127	9.661706349	1.017021721	4.068086884	4.576597744	58	25.07188504	1.639038995	14.45709494	16.83198103	0.385360189	0.620498795	0.281390342	0.271898937	0.226284853
AT1G53120	rna-NM_104191.5	36.53333333	14.05128205	8.430769231	10.3042735	3.747008547	48	14.4957265	15.45299145	10.3042735	3.747008547	0.969339622	0.545575221	1	1	-0.242542578
AT1G53140	4f0a2815-071a-4d05-8666-43a6d2b3bb08	2.833333333	2.266666667	0	0.566666667	0	21	12.01666667	4.944444444	1.390740741	1.648148148	0.188626907	0	0.407456725	0	-0.109414909
AT1G53165	rna-NM_104195.3	7.666666667	1.642857143	3.285714286	1.642857143	1.095238095	30	8.283068783	6.925925926	7.016402116	4.774603175	0.198339189	0.474407945	0.234145238	0.229388298	0.104606799
AT1G53190	rna-NM_104198.5	29.28333333	9.317424242	7.320833333	5.989772727	6.65530303	54	17.30469276	15.11967593	8.855744949	10.71988636	0.538433382	0.484192477	0.676371413	0.620837088	-0.137291321
AT1G53200	d760e7a4-239b-4e58-b8b0-791887f188cd	2.916666667	0.833333333	1.25	0.833333333	0	23	4.060846561	6.186507937	5.971560847	2.781084656	0.205211726	0.202052598	0.139550338	0	0.133856993
AT1G53200	4c5c7bf7-4918-47cd-86e8-f5a0810d6d59	3.25	1.083333333	1.083333333	1.083333333	0	23	4.060846561	6.186507937	5.971560847	2.781084656	0.266775244	0.175112251	0.181415439	0	0.130236028
AT1G53200	rna-NM_104199.4	8.916666667	1.273809524	2.547619048	3.18452381	1.910714286	23	4.060846561	6.186507937	5.971560847	2.781084656	0.313680782	0.411802437	0.533281648	0.687039239	-0.247418834
AT1G53250	b64166ff-eb8f-479f-968b-bdf7edb4d59f	3	0	2	0	1	20	2	3	6	6	0	0.666666667	0	0.166666667	0.25
AT1G53250	rna-NM_104203.4	6	1	0	3	2	20	2	3	6	6	0.5	0	0.5	0.333333333	-0.166666667
AT1G53290	2a2741f2-423e-4bb1-9918-f08ad4699b1f	5.05952381	2.168367347	1.445578231	1.445578231	0	60	15.18753865	8.785636982	16.0614564	7.965367965	0.142772795	0.164538807	0.090002936	0	0.108654333
AT1G53290	69958042-5b6a-4512-950b-d2c20de49a9b	3	0	0	1.5	1.5	60	15.18753865	8.785636982	16.0614564	7.965367965	0	0	0.093391282	0.188315217	-0.14085325
AT1G53290	58cfe3ce-a88d-4d2b-8708-7f07d44ad657	3	0	0	1.5	1.5	60	15.18753865	8.785636982	16.0614564	7.965367965	0	0	0.093391282	0.188315217	-0.14085325
AT1G53290	rna-NM_104207.3	19.05952381	6.930735931	5.198051948	3.465367965	3.465367965	60	15.18753865	8.785636982	16.0614564	7.965367965	0.456343591	0.591653395	0.215756771	0.435054348	0.198592934
AT1G53345	170f5027-359e-42c1-8c30-d0e1b798e5d1	6.5	1.857142857	1.857142857	0.928571429	1.857142857	11	1.857142857	2.732142857	1.803571429	3.607142857	1	0.679738562	0.514851485	0.514851485	0.325017796
AT1G53345	bec8c2e6-3ea6-49b7-a474-5dbf0608ccf6	3.5	0	0.875	0.875	1.75	11	1.857142857	2.732142857	1.803571429	3.607142857	0	0.320261438	0.485148515	0.485148515	-0.325017796
AT1G53350	5ea104e1-3b4d-4fbb-b111-03793a7d1d05	2.833333333	0.708333333	0.708333333	0.708333333	0.708333333	26	6.490079365	8.759126984	2.254365079	7.496428571	0.109140935	0.080868029	0.314205245	0.094489439	-0.10934286
AT1G53350	rna-NM_001333589.1	9.333333333	2.333333333	3.733333333	0.466666667	2.8	26	6.490079365	8.759126984	2.254365079	7.496428571	0.359523082	0.426222081	0.207005809	0.373511196	0.102614079
AT1G53500	5fcac528-5e6f-4f2d-8014-6adb613aae06	2.25	1.125	0.5625	0	0.5625	14	5.510416667	2.427083333	1.96875	3.09375	0.20415879	0.231759657	0	0.181818182	0.127050133
AT1G53500	af1307e3-027e-4597-add8-bb9c47c75eb5	1.75	1.166666667	0.583333333	0	0	14	5.510416667	2.427083333	1.96875	3.09375	0.211720227	0.240343348	0	0	0.226031787
AT1G53500	rna-NM_104228.3	5.25	1.96875	0.65625	1.96875	0.65625	14	5.510416667	2.427083333	1.96875	3.09375	0.357277883	0.270386266	1	0.212121212	-0.292228532
AT1G53530	f70cd1a8-b198-44f8-a319-51ce726bf551	11.16666667	4.466666667	3.722222222	1.488888889	1.488888889	46	15.35886243	12.88293651	10.76534392	6.992857143	0.290820149	0.288926536	0.138303885	0.212915674	0.114263563
AT1G53530	rna-NM_104231.4	31.16666667	9.523148148	7.791666667	8.657407407	5.194444444	46	15.35886243	12.88293651	10.76534392	6.992857143	0.620042545	0.604805175	0.804192367	0.742821473	-0.16108306
AT1G53570	rna-NM_179472.3	15.58826304	1.508541585	2.01138878	7.542707924	4.525624754	88	14.54980654	20.67737401	26.90798219	22.36483726	0.103681213	0.097274866	0.280314885	0.202354468	-0.140856637
AT1G53650	72cc6edb-165a-4a8e-9640-327fda9d964a	7.515151515	1.67003367	3.34006734	1.67003367	0.835016835	43	6.146893174	16.6198041	12.86692684	6.36637588	0.27168744	0.200969116	0.129792738	0.131160467	0.105851675
AT1G53650	rna-NM_104243.4	16.41515152	4.476859504	5.223002755	4.476859504	2.238429752	43	6.146893174	16.6198041	12.86692684	6.36637588	0.72831256	0.314263798	0.347935413	0.351601884	0.171519531
AT1G53700	b39f943d-631a-46d4-8a59-db2e2c1d1883	5.666666667	2.428571429	1.619047619	0.80952381	0.80952381	11	3.928571429	3.785714286	0.80952381	1.476190476	0.618181818	0.427672956	1	0.548387097	-0.251266162
AT1G53700	2ce32de4-4927-49a2-950c-a8708a15f560	1.666666667	0.833333333	0.833333333	0	0	11	3.928571429	3.785714286	0.80952381	1.476190476	0.212121212	0.220125786	0	0	0.216123499
AT1G53710	rna-NM_104249.2	25.18362011	5.596360024	5.596360024	7.834904034	6.155996026	73	19.11388311	18.45789855	17.13913817	16.28908016	0.292790324	0.303195947	0.45713524	0.377921648	-0.119535309
AT1G53760	rna-NM_104253.3	28.55952381	10.07983193	3.359943978	7.55987395	7.55987395	60	21.66522571	11.26440063	10.88313402	12.18723964	0.465253954	0.298279872	0.694641262	0.620310601	-0.275709019
AT1G53790	95ee5521-a4df-446c-b261-522604b67483	1.833333333	0.611111111	0	0.611111111	0.611111111	17	3.888888889	4.333333333	3.222222222	2.555555556	0.157142857	0	0.189655172	0.239130435	-0.135821375
AT1G53790	rna-NM_001124013.2	6	1.333333333	3.333333333	0.666666667	0.666666667	17	3.888888889	4.333333333	3.222222222	2.555555556	0.342857143	0.769230769	0.206896552	0.260869565	0.322160897
AT1G53920	rna-NM_104270.3	16.66666667	6.666666667	3.333333333	1.666666667	5	24	9.288888889	3.333333333	2.3	7.077777778	0.717703349	1	0.724637681	0.706436421	0.143314624
AT1G54020	rna-NM_104279.4	89.20757576	46.50993266	39.64781145	2.287373737	0.762457912	151	75.89382632	66.19439156	3.149324208	0.762457912	0.612828934	0.598960282	0.726306212	1	-0.257258498
AT1G54150	cd849e3b-852a-4bbc-9d1f-c959b3ae0cea	2	0	0	0	2	38	12.625	9.71875	6.78125	5.875	0	0	0	0.340425532	-0.170212766
AT1G54170	4e7f590e-5ab6-4ae5-83d0-af325625faa3	3	0	3	0	0	67	23.69281465	7.569017577	6.119911114	20.61825666	0	0.396352627	0	0	0.198176313
AT1G54170	rna-NM_104295.4	25.97692308	8.658974359	3.996449704	4.662524655	8.658974359	67	23.69281465	7.569017577	6.119911114	20.61825666	0.36546837	0.528001113	0.761861499	0.419966368	-0.144179192
AT1G54180	d77551c4-3125-48e1-ab89-e6e0354b2c20	2.410714286	0.602678571	1.205357143	0	0.602678571	25	6.737797619	5.517261905	1.521428571	9.223511905	0.089447414	0.218470169	0	0.065341551	0.121288016
AT1G54180	rna-NM_001160950.2	11.41071429	3.042857143	2.282142857	1.521428571	4.564285714	25	6.737797619	5.517261905	1.521428571	9.223511905	0.451610053	0.413636854	1	0.494853344	-0.314803219
AT1G54200	c21eed07-f31f-4873-8125-ba728a180fa1	3.366666667	0.561111111	1.683333333	0.561111111	0.561111111	16	2.67744709	9.662566138	1.402910053	2.25707672	0.209569449	0.17421183	0.399962285	0.248600815	-0.13239091
AT1G54220	f3edee7a-1df9-4d8f-a772-91c29bbcc472	6.515151515	1.303030303	1.303030303	1.954545455	1.954545455	35	1.303030303	10.60579824	11.34425423	7.746917224	1	0.122860182	0.172293869	0.252299773	0.34913327
AT1G54220	rna-NM_104300.4	6.515151515	0	2.369146006	2.369146006	1.776859504	35	1.303030303	10.60579824	11.34425423	7.746917224	0	0.223382149	0.208841054	0.22936343	-0.107411167
AT1G54260	2e04c458-e78d-4b88-948f-83cfe109df69	3.583333333	2.6875	0.895833333	0	0	50	16.74266194	13.8852058	5.845479082	12.52665317	0.160518083	0.064517109	0	0	0.112517596
AT1G54260	adbd14d3-fec5-4b0d-9fba-914f5da72225	33.08333333	11.31798246	7.835526316	5.223684211	8.706140351	50	16.74266194	13.8852058	5.845479082	12.52665317	0.675996595	0.564307539	0.893628074	0.695009292	-0.174166616
AT1G54390	rna-NM_202298.3	23.36666667	10.55268817	4.522580645	6.030107527	2.261290323	56	19.60016292	7.886890409	11.15060416	11.36234251	0.538397982	0.573430137	0.540787516	0.199016208	0.186012197
AT1G54440	7d6eb5c5-e631-4cd5-a4a4-3e9baf998e24	2.125	0.708333333	0	0.708333333	0.708333333	29	11.22064201	5.886777211	1.208333333	3.684247449	0.063127701	0	0.586206896	0.192259978	-0.357669587
AT1G54440	b7b4359f-8eca-4aff-aac3-c3e5d39cd42a	1.714285714	1.028571429	0.685714286	0	0	29	11.22064201	5.886777211	1.208333333	3.684247449	0.091667788	0.116483818	0	0	0.104075803
AT1G54440	rna-NM_104322.5	8.039285714	4.019642857	2.871173469	0	1.148469388	29	11.22064201	5.886777211	1.208333333	3.684247449	0.358236441	0.487732653	0	0.311724281	0.267122406
AT1G54440	rna-NM_001198293.1	1	0.5	0	0.5	0	29	11.22064201	5.886777211	1.208333333	3.684247449	0.04456073	0	0.413793104	0	-0.184616187
AT1G54460	rna-NM_104324.4	50.58571429	17.09939638	15.67444668	7.124748491	10.68712274	106	28.42247868	48.36236342	11.63018856	15.58496934	0.601615242	0.324104233	0.612608167	0.685732677	-0.186310684
AT1G54610	rna-NM_104338.7	37.93440171	13.19457451	10.44570482	9.895930881	4.398191503	95	26.82225859	34.79708715	16.62183664	10.75881762	0.491926303	0.300189058	0.595357246	0.408798779	-0.106020332
AT1G54650	rna-NM_001333658.1	10.6	4.608695652	1.843478261	1.843478261	2.304347826	27	11.75072464	4.953623188	3.686956522	4.608695652	0.392205229	0.372147455	0.5	0.5	-0.117823658
AT1G54650	rna-NM_104342.3	10.6	4.608695652	1.843478261	1.843478261	2.304347826	27	11.75072464	4.953623188	3.686956522	4.608695652	0.392205229	0.372147455	0.5	0.5	-0.117823658
AT1G54780	d8ab5398-97d4-4a92-816f-ce8b78218cb0	3	0	0	0	3	21	2.133333333	4.266666667	5.333333333	7.266666667	0	0	0	0.412844037	-0.206422018
AT1G54780	450ed54f-382e-4fa2-be23-792d03a70930	8.5	1.133333333	2.266666667	2.833333333	2.266666667	21	2.133333333	4.266666667	5.333333333	7.266666667	0.53125	0.53125	0.53125	0.311926606	0.109661697
AT1G54790	rna-NM_001198299.1	5.5	1.375	2.75	0.6875	0.6875	10	2.375	3.75	1.1875	0.6875	0.578947368	0.733333333	0.578947368	1	-0.133333333
AT1G54790	rna-NM_104354.4	2.5	1	1	0.5	0	10	2.375	3.75	1.1875	0.6875	0.421052632	0.266666667	0.421052632	0	0.133333333
AT1G54820	rna-NM_104355.4	42.35714286	19.60978836	17.25661376	3.921957672	1.568783069	86	33.99618292	27.70668178	11.06780801	4.229327286	0.576823239	0.622832207	0.354357219	0.370929692	0.237184267
AT1G54960	rna-NM_104370.5	4.875	0.975	1.4625	1.4625	0.975	17	5.016666667	5.504166667	5.504166667	0.975	0.194352159	0.265707797	0.265707797	1	-0.40282392
AT1G55150	rna-NM_104388.4	28.47619048	9.492063492	5.111111111	7.301587302	6.571428571	63	15.60468632	8.465513983	13.67110733	14.25869237	0.608282877	0.603756738	0.534088946	0.460871755	0.108539458
AT1G55160	rna-NM_001124024.2	21.16666667	2.300724638	3.221014493	8.742753623	6.902173913	133	26.36800517	28.08569289	39.56874413	36.9775578	0.087254406	0.114685242	0.220951001	0.186658458	-0.102834905
AT1G55170	rna-NM_104390.2	6.666666667	3.333333333	1.333333333	0.666666667	1.333333333	13	5.466666667	2.4	0.666666667	3.466666667	0.609756097	0.555555555	1	0.384615384	-0.109651866
AT1G55250	rna-NM_001333696.1	7.257828283	2.764886965	2.073665224	0.691221741	1.728054353	44	13.03725308	18.19623044	2.171572585	4.594943897	0.212075883	0.113961253	0.318304691	0.376077356	-0.184172455
AT1G55310	rna-NM_104406.6	30.63257576	9.050533747	6.961949036	6.961949036	7.658143939	104	21.3295538	20.50768974	30.62095263	30.54180384	0.424318944	0.339479928	0.227358996	0.250743014	0.142848431
AT1G55325	rna-NM_001333703.1	9.063095238	2.416825397	2.114722222	2.718928571	1.812619048	46	8.464661637	5.90105821	12.98486582	10.64941434	0.285519434	0.35836322	0.209392119	0.170208332	0.132141101
AT1G55350	99e344e7-f968-452c-b973-5035a7c2a101	4.166666667	0	0	0.833333333	3.333333333	40	5.07547619	5.217619048	7.955952381	14.75095238	0	0	0.104743379	0.22597411	-0.165358744
AT1G55350	rna-NM_104411.4	4.566666667	0.913333333	1.37	1.37	0.913333333	40	5.07547619	5.217619048	7.955952381	14.75095238	0.179950274	0.262571872	0.172198115	0.061916906	0.104203563
AT1G55370	d2ed877b-178f-4924-b832-2a60506c7c64	3	0	0	0	3	48	19.002574	4.976833977	11.98970399	11.03088803	0	0	0	0.271963598	-0.135981799
AT1G55450	rna-NM_104421.5	268.1827381	95.21280642	77.75712525	48.39984327	46.81296316	391	122.7991962	105.0644101	87.56926075	72.56713287	0.775353662	0.740090057	0.552703573	0.645098701	0.158820722
AT1G55480	rna-NM_104423.4	188.5380952	43.90613177	38.7407045	53.37608176	52.51517721	239	55.25986746	54.49579493	62.29464167	59.94969594	0.794539216	0.710893465	0.856832632	0.875987382	-0.113693666
AT1G55500	rna-NM_001333714.1	20	4.285714286	4.285714286	6.19047619	5.238095238	82	9.849535698	11.81662373	26.72987394	23.60396663	0.435118407	0.362685178	0.231593916	0.221915889	0.17214689
AT1G55500	rna-NM_001198312.2	10.5	2.625	2.296875	2.953125	2.625	82	9.849535698	11.81662373	26.72987394	23.60396663	0.266510024	0.194376588	0.110480319	0.111210122	0.119598086
AT1G55530	cd756633-6edf-447e-aef9-1325e65c4eda	29.95	14.62674419	6.965116279	6.268604651	2.089534884	48	19.32218278	11.39722154	13.07755202	4.203043656	0.756992331	0.611124058	0.479340831	0.497148032	0.195813763
AT1G55675	6356a549-3e28-43d0-9cf7-a2ef348d71da	65	19.40298507	16.49253731	15.52238806	13.58208955	104	26.18076285	24.10364842	22.2168325	29.49875622	0.741116108	0.684234064	0.698676918	0.460429228	0.133122013
AT1G55740	72ccd034-4021-4e2f-baa8-e52660e83541	5.25	0.75	0	0	4.5	25	3.835069444	3.881944444	3.1875	11.09548611	0.195563603	0	0	0.405570333	-0.105003365
AT1G55740	e3258c62-54e0-40a4-9832-9013af5be4b2	2.083333333	0.694444444	0.694444444	0	0.694444444	25	3.835069444	3.881944444	3.1875	11.09548611	0.18107741	0.178890876	0	0.062588014	0.148690136
AT1G55750	rna-NM_001333725.1	5.955555556	1.985185185	1.654320988	1.32345679	0.992592593	33	9.868465608	13.54705467	4.110405644	2.474074074	0.201164524	0.122116654	0.321977173	0.401197605	-0.1999468
AT1G55750	rna-NM_104451.4	5.955555556	1.985185185	1.654320988	1.32345679	0.992592593	33	9.868465608	13.54705467	4.110405644	2.474074074	0.201164524	0.122116654	0.321977173	0.401197605	-0.1999468
AT1G55760	33773305-6439-4589-b520-9efe63be93c9	2.333333333	0.583333333	1.75	0	0	36	6.696078431	14.55882353	7.37254902	7.37254902	0.087115666	0.12020202	0	0	0.103658843
AT1G55760	ce19fdc2-b831-42a7-a103-f030ca47af35	2.333333333	0.583333333	1.75	0	0	36	6.696078431	14.55882353	7.37254902	7.37254902	0.087115666	0.12020202	0	0	0.103658843
AT1G55760	rna-NM_104452.4	31.33333333	5.529411765	11.05882353	7.37254902	7.37254902	36	6.696078431	14.55882353	7.37254902	7.37254902	0.825768668	0.75959596	1	1	-0.207317686
AT1G55820	71bc7d2a-f4bd-4eb5-974f-2037fd1e5e49	12.86904762	4.021577381	3.217261905	3.217261905	2.412946429	24	6.027728175	7.308928571	3.217261905	7.446081349	0.667179618	0.440182425	1	0.324055878	-0.108346917
AT1G55915	rna-NM_001333745.1	1	0.5	0	0.5	0	10	7	1	1	1	0.071428571	0	0.5	0	-0.214285714
AT1G55915	rna-NM_001333743.1	1	0.5	0	0.5	0	10	7	1	1	1	0.071428571	0	0.5	0	-0.214285714
AT1G55915	rna-NM_104469.4	8	6	1	0	1	10	7	1	1	1	0.857142857	1	0	1	0.428571429
AT1G55930	rna-NM_104471.6	4.428571429	0.632653061	0.632653061	1.265306122	1.897959184	16	5.070748299	0.632653061	4.331972789	4.96462585	0.124765227	1	0.292085427	0.38229652	0.22519164
AT1G55970	bbbb0320-8b44-437e-9f40-aa41eabf8b27	5	0	2.5	1.25	1.25	11	1.416666667	5.333333333	1.25	2	0	0.46875	1	0.625	-0.578125
AT1G55970	6a51fa8f-5d7c-44a3-ba3e-8b8e6e3b83dd	3	0.75	1.5	0	0.75	11	1.416666667	5.333333333	1.25	2	0.529411765	0.28125	0	0.375	0.217830882
AT1G55970	rna-NM_104475.3	1	0.333333333	0.666666667	0	0	11	1.416666667	5.333333333	1.25	2	0.235294117	0.125	0	0	0.180147059
AT1G55970	rna-NM_001333753.1	1	0.333333333	0.666666667	0	0	11	1.416666667	5.333333333	1.25	2	0.235294117	0.125	0	0	0.180147059
AT1G56000	3b64ae00-b588-4335-9b80-a7a16b1d062f	17.66666667	2.944444444	3.925925926	6.87037037	3.925925926	31	7.111111111	6.925925926	11.03703704	3.925925926	0.4140625	0.56684492	0.622483221	1	-0.320787901
AT1G56000	rna-NM_104478.5	9	3	3	3	0	31	7.111111111	6.925925926	11.03703704	3.925925926	0.421875	0.43315508	0.27181208	0	0.291609
AT1G56170	cc1386e0-ba18-4170-b17e-706b14fe0978	11	6.6	4.4	0	0	64	33.82587085	22.41343766	1.872963342	5.887728153	0.195116928	0.196310805	0	0	0.195713867
AT1G56170	894a276a-b392-4c93-81ab-9353a3882a25	10.32142857	5.767857143	2.732142857	0.607142857	1.214285714	64	33.82587085	22.41343766	1.872963342	5.887728153	0.170516146	0.121897537	0.324161634	0.206240112	-0.118994031
AT1G56210	a16bc779-550b-455e-b458-47708a6361d8	4	0	0	4	0	68	22.89060888	30.3622291	4.774853801	5.972308222	0	0	0.837721984	0	-0.418860992
AT1G56210	rna-NM_104500.3	44.16666667	18.59649123	20.92105263	0.774853801	3.874269006	68	22.89060888	30.3622291	4.774853801	5.972308222	0.812407015	0.689048639	0.162278016	0.648705469	0.345236084
AT1G56340	rna-NM_104513.5	408.6059982	185.3609992	94.70999958	60.20849973	68.32649969	715	290.2926876	216.0286538	90.56240104	101.1162576	0.63853141	0.438414062	0.664828881	0.675722197	-0.131802803
AT1G56423	rna-NM_001124036.2	28.66666667	13.49019608	5.058823529	6.745098039	3.37254902	36	16.90686275	7.621323529	6.745098039	4.226715686	0.797912438	0.663772311	1	0.797912439	-0.168113845
AT1G56440	b1e98878-782b-4ac1-9665-5a1038a0a757	1.5	0.75	0.75	0	0	18	3.777777778	5.916666667	6.583333333	0.722222222	0.198529412	0.126760563	0	0	0.162644988
AT1G56440	rna-NM_001333781.1	2.666666667	0.888888889	0.888888889	0.888888889	0	18	3.777777778	5.916666667	6.583333333	0.722222222	0.235294118	0.150234742	0.135021097	0	0.125253881
AT1G56440	rna-NM_104522.4	8.666666667	1.444444444	2.888888889	3.611111111	0.722222222	18	3.777777778	5.916666667	6.583333333	0.722222222	0.382352941	0.488262911	0.548523207	1	-0.338953677
AT1G56460	10a2a387-02de-44a1-b602-21f7739ca019	6	1	1	1	3	56	13.04814119	17.79573935	11.1709482	7.985171261	0.076639269	0.056193226	0.089517916	0.375696388	-0.166190905
AT1G56510	fd98e6c1-e6ac-4720-9d46-403073bc99e9	5	2.5	0	2.5	0	47	16.63492063	9.630952381	6.353174603	6.380952381	0.15028626	0	0.39350406	0	-0.1216089
AT1G56510	rna-NM_104527.4	11.58333333	5.515873016	3.30952381	1.103174603	1.654761905	47	16.63492063	9.630952381	6.353174603	6.380952381	0.33158397	0.343634116	0.173641474	0.259328358	0.121124127
AT1G56560	rna-NM_104533.4	27.95	4.932352941	7.398529412	8.220588235	7.398529412	48	8.731162465	12.28841036	9.927135854	12.05329132	0.56491366	0.602073759	0.82809265	0.613818186	-0.137461709
AT1G56612	rna-NR_139872.1	24.5	4.323529412	5.764705882	7.205882353	7.205882353	47	8.890196078	7.264705882	12.63921569	16.20588235	0.48632554	0.793522267	0.570121005	0.444646098	0.132540352
AT1G56660	6ed1350e-e848-4735-b678-ba6ac2293c17	3	0.75	0.75	0.75	0.75	25	4.626666667	14.33416667	2.765833333	1.273333333	0.162103746	0.052322539	0.271166014	0.589005236	-0.322872482
AT1G56660	0b5f30b0-6314-4b30-a627-cc92bd9e57e5	7.85	2.093333333	3.663333333	1.57	0.523333333	25	4.626666667	14.33416667	2.765833333	1.273333333	0.452449568	0.255566537	0.567640856	0.410994764	-0.135309758
AT1G56660	9889ecf4-bf70-433e-bfdf-580679ceb291	5.35	1.783333333	3.120833333	0.445833333	0	25	4.626666667	14.33416667	2.765833333	1.273333333	0.385446686	0.2177199	0.16119313	0	0.220986728
AT1G57540	rna-NM_104550.4	53.65	20.56583333	16.095	8.941666667	8.0475	81	30.92715812	19.19136752	15.67094017	14.21053419	0.664976499	0.838658318	0.570589037	0.566305242	0.183370269
AT1G57560	rna-NM_001333797.1	4	2.4	0	0.8	0.8	9	2.4	0.833333333	2.466666667	3.3	1	0	0.324324324	0.242424242	0.216625717
AT1G57560	rna-NM_104552.2	5	0	0.833333333	1.666666667	2.5	9	2.4	0.833333333	2.466666667	3.3	0	1	0.675675676	0.757575758	-0.216625717
AT1G57590	d65dbbe0-6d7e-456f-9ae6-33141950d240	2.5	0.833333333	0	0.833333333	0.833333333	11	2.5	1.666666667	3.333333333	2.5	0.333333333	0	0.25	0.333333333	-0.125
AT1G57590	rna-NM_104556.5	7.5	1.666666667	1.666666667	2.5	1.666666667	11	2.5	1.666666667	3.333333333	2.5	0.666666667	1	0.75	0.666666667	0.125
AT1G57610	rna-NM_202314.3	44.91666667	17.5	8.75	11.08333333	7.583333333	89	37.97056513	18.63042187	18.66886677	12.73014623	0.460883317	0.469661936	0.593680027	0.595698839	-0.129416807
AT1G57790	6d023e5d-f1e3-4e9d-b996-8c914716dc19	12.5	5.833333333	3.333333333	1.666666667	1.666666667	17	6.833333333	4.333333333	2.666666667	2.166666667	0.853658537	0.769230769	0.625	0.769230769	0.114329268
AT1G57790	rna-NM_104574.3	3.5	1	1	1	0.5	17	6.833333333	4.333333333	2.666666667	2.166666667	0.146341463	0.230769231	0.375	0.230769231	-0.114329268
AT1G57820	rna-NM_104576.6	36.71190476	14.93365617	14.93365617	3.733414044	3.11117837	74	22.79236939	38.09103211	5.621789412	4.494809087	0.655204201	0.39205176	0.6640971	0.692171416	-0.154506278
AT1G58025	rna-NM_001333814.1	16.38888889	8.194444444	4.412393162	1.891025641	1.891025641	54	23.42920621	16.80833403	7.623214748	3.139245014	0.349753396	0.262512225	0.248061442	0.602382303	-0.119089062
AT1G58060	b4477af0-c7a1-4f4a-a108-798325d7eeb8	12.68919969	4.674968307	2.671410461	4.007115691	1.33570523	40	10.67035348	9.894612259	10.09932903	1.33570523	0.438126845	0.269986371	0.396770486	1	-0.344328635
AT1G58070	109179c5-c54e-47a2-a268-457c147f4d5c	3.25	3.25	0	0	0	22	10.17045455	5.767676768	1.303030303	3.758838384	0.319553072	0	0	0	0.159776536
AT1G58070	14e44e13-83a9-49d2-96ae-9f0e540337d8	3.416666667	1.708333333	1.138888889	0	0.569444444	22	10.17045455	5.767676768	1.303030303	3.758838384	0.167970205	0.197460595	0	0.151494793	0.106968003
AT1G58070	fb92b3de-abb9-47b0-b899-c21c06dcc6a9	6.416666667	2.333333333	1.75	0.583333333	1.75	22	10.17045455	5.767676768	1.303030303	3.758838384	0.229422719	0.303415061	0.447674418	0.465569365	-0.190203002
AT1G58150	ccf67c66-f020-460d-a6b7-9e2a0efc0f77	10.08333333	3.151041667	1.890625	1.260416667	3.78125	21	7.634375	4.087847222	2.210416667	6.067361111	0.412743894	0.462498938	0.570216777	0.623211629	-0.159092786
AT1G58150	c5376a8b-e18a-4f55-bdfe-5cef1fc51841	4.75	1.9	0.475	0.95	1.425	21	7.634375	4.087847222	2.210416667	6.067361111	0.248874335	0.11619808	0.429783223	0.234863225	-0.149787017
AT1G58150	e16a4b59-de93-4e01-9b0a-c55a630afa58	2.583333333	1.291666667	0.861111111	0	0.430555556	21	7.634375	4.087847222	2.210416667	6.067361111	0.169190886	0.210651491	0	0.070962573	0.154439902
AT1G58150	2b8415e5-7090-4fb5-b354-17bfbc7eaba4	2.583333333	1.291666667	0.861111111	0	0.430555556	21	7.634375	4.087847222	2.210416667	6.067361111	0.169190886	0.210651491	0	0.070962573	0.154439902
AT1G58170	f9eede18-31db-4d1c-a1b5-dc26e0c2615d	11.65	5.065217391	3.545652174	1.013043478	2.026086957	31	11.20852234	8.235383856	4.53034224	7.025751559	0.451907686	0.430538787	0.223613013	0.288380103	0.185226678
AT1G58350	18091b73-7390-4195-80ca-3c6ceb6f0512	24.10055304	3.748974918	4.820110608	8.033517681	7.497949835	71	14.21542908	15.19594418	19.25317681	19.33544993	0.263725766	0.317197178	0.417256734	0.387782537	-0.112058164
AT1G58370	5bb0d59c-f3ea-4187-a901-b1e13ea79c6a	4.333333333	1.925925926	1.444444444	0.481481481	0.481481481	15	6.947751323	5.656746032	1.566798942	0.828703704	0.277201333	0.255349	0.307302659	0.581005586	-0.177878956
AT1G58370	rna-NM_104617.4	3.666666667	1.666666667	1.666666667	0.333333333	0	15	6.947751323	5.656746032	1.566798942	0.828703704	0.239885769	0.294633462	0.212747995	0	0.160885618
AT1G58590	cb55fa54-ebcb-44bb-812d-e76d31f702d6	13.41666667	2.0125	2.683333333	2.0125	6.708333333	45	6.591624579	11.54570707	5.466624579	17.39604377	0.305311684	0.232409615	0.368143078	0.385624078	-0.108022929
AT1G58590	a4c1ab5c-e3db-4169-b7d9-b83069241ccf	9	2.25	3.375	1.125	2.25	45	6.591624579	11.54570707	5.466624579	17.39604377	0.341342255	0.292316441	0.205794267	0.129339753	0.149262338
AT1G58602	f35df24c-9bc0-4ab4-beba-c5d9cc6d2125	8	4.571428571	2.285714286	0	1.142857143	150	27.08595703	18.22580098	42.02966554	48.65857645	0.168774859	0.12541091	0	0.02348727	0.135349249
AT1G59510	eee9e195-a33c-4b9b-8fdc-4880c13b1b68	3.5	0.7	0.7	0	2.1	13	2.158333333	2.158333333	1.951388889	6.731944444	0.324324324	0.324324324	0	0.311945533	0.168351558
AT1G59510	136172ed-c8c8-425b-ba13-8b80ade60d5d	5.833333333	1.458333333	1.458333333	0.729166667	2.1875	13	2.158333333	2.158333333	1.951388889	6.731944444	0.675675676	0.675675676	0.373665481	0.324943264	0.326371303
AT1G59510	f3dbc4ee-0490-44d9-89b9-7b6a2affa474	1.833333333	0	0	0.611111111	1.222222222	13	2.158333333	2.158333333	1.951388889	6.731944444	0	0	0.31316726	0.181555601	-0.247361431
AT1G59510	eb1b7d29-ec75-44f0-b5a0-c0620f16e4b1	1.833333333	0	0	0.611111111	1.222222222	13	2.158333333	2.158333333	1.951388889	6.731944444	0	0	0.31316726	0.181555601	-0.247361431
AT1G59540	e0cd70cf-abb0-434c-a600-f334e17d0250	4.5	2.25	2.25	0	0	27	11.13055556	3.935185185	4.460185185	5.474074074	0.202146244	0.571764706	0	0	0.386955475
AT1G59540	c8849707-d4fa-44e5-81a6-c7062f8caceb	2.25	0.45	0	0.9	0.9	27	11.13055556	3.935185185	4.460185185	5.474074074	0.040429249	0	0.201785344	0.164411367	-0.162883731
AT1G59540	11bb10d9-c06d-495f-ac50-4badacaed7c7	2.583333333	0.861111111	0	0.861111111	0.861111111	27	11.13055556	3.935185185	4.460185185	5.474074074	0.077364612	0	0.193066224	0.157307172	-0.136504392
AT1G59560	rna-NM_104650.4	12.97619048	6.869747899	3.816526611	0.763305322	1.526610644	32	15.85704949	10.35779645	2.258543417	1.526610644	0.433229896	0.368468972	0.337963537	1	-0.268132335
AT1G59560	rna-NM_001333856.1	4	2	1	1	0	32	15.85704949	10.35779645	2.258543417	1.526610644	0.126126869	0.096545632	0.44276324	0	-0.11004537
AT1G59600	48bff914-cf6e-4e44-9814-622865206234	1.583333333	0.791666667	0.791666667	0	0	27	7.408333333	6.229166667	5.575	2.7875	0.106861642	0.127090301	0	0	0.116975972
AT1G59600	8e0f17fb-dc4b-4bfb-a312-53badec751ca	1.583333333	0.791666667	0.791666667	0	0	27	7.408333333	6.229166667	5.575	2.7875	0.106861642	0.127090301	0	0	0.116975972
AT1G59600	rna-NM_104653.4	18.58333333	5.575	4.645833333	5.575	2.7875	27	7.408333333	6.229166667	5.575	2.7875	0.752530934	0.745819398	1	1	-0.250824834
AT1G59620	a83480ac-ef11-493a-ba25-08bab2d63b19	2.833333333	0.472222222	1.416666667	0.944444444	0	13	2.138888889	5.972222222	4.055555556	0.833333333	0.220779221	0.237209302	0.232876712	0	0.112555905
AT1G59710	83b538c5-009c-4e5e-a410-0d4cc74ba0ec	12	2.181818182	0	7.636363636	2.181818182	99	18.83968059	7.661547912	29.77395577	34.72481572	0.115809723	0	0.256477967	0.062831671	-0.101749957
AT1G59740	bbcc0e14-6dcb-4f68-89a5-bcc5ce7c6fdd	0.5	0	0	0	0.5	41	12.00595238	14.05952381	7.601190476	1.333333333	0	0	0	0.375	-0.1875
AT1G59740	rna-NM_104667.3	27.5	9.166666667	11.66666667	5.833333333	0.833333333	41	12.00595238	14.05952381	7.601190476	1.333333333	0.763510164	0.82980525	0.767423649	0.625	0.100445882
AT1G59840	rna-NM_104677.5	6.5	1.857142857	1.857142857	0.928571429	1.857142857	10	1.857142857	3.357142857	0.928571429	1.857142857	1	0.553191489	1	1	-0.223404255
AT1G59840	rna-NM_001333869.1	1.5	0	1.5	0	0	10	1.857142857	3.357142857	0.928571429	1.857142857	0	0.446808511	0	0	0.223404255
AT1G59860	566454da-9cb9-4abd-ad92-3d78d49bc4a9	3.5	1.166666667	0	1.166666667	1.166666667	7	1.166666667	1.25	1.166666667	2.416666667	1	0	1	0.482758621	-0.24137931
AT1G59860	0bb5c730-9347-43dc-91a0-3e14568b9ed9	2.5	0	1.25	0	1.25	7	1.166666667	1.25	1.166666667	2.416666667	0	1	0	0.517241379	0.24137931
AT1G59890	df13d077-e7c6-46b1-8b2e-65c2e171d238	10.525	3.368	2.526	2.105	2.526	44	13.22951786	11.03416964	7.612008929	6.124303571	0.254582218	0.228925246	0.276536722	0.412455061	-0.102742159
AT1G59970	e5d7b87f-6aa7-4f79-b06d-c8d766d7751e	3.726190476	0.621031746	1.242063492	0.621031746	1.242063492	26	6.177369615	3.35170068	5.168378685	11.30255102	0.100533364	0.370577092	0.120159877	0.109892315	0.120529132
AT1G59980	347766b0-f78b-4747-bb25-bfb09790fe4a	1.6	1.066666667	0.533333333	0	0	20	9.568767507	3.497514006	0.652941176	6.280777311	0.111473778	0.152489263	0	0	0.131981521
AT1G59980	rna-NM_104690.4	11.1	5.223529412	1.958823529	0.652941176	3.264705882	20	9.568767507	3.497514006	0.652941176	6.280777311	0.545893649	0.560061668	1	0.519793287	-0.206918985
AT1G60060	2041782b-e72b-49df-b084-fe57c78c4089	4	2.666666667	0	1.333333333	0	102	42.63478148	40.9303134	4.50252177	3.932383347	0.062546742	0	0.296130347	0	-0.116791802
AT1G60060	rna-NM_104698.2	36.91709957	19.16849401	15.61877289	0.709944222	1.419888445	102	42.63478148	40.9303134	4.50252177	3.932383347	0.449597567	0.381594266	0.157677022	0.361075795	0.156219508
AT1G60070	rna-NM_104699.3	43.58316139	10.63003936	11.16154133	10.0985374	11.6930433	124	33.45593305	30.14584785	18.08232495	32.81589415	0.317732563	0.370251365	0.558475607	0.356322557	-0.113407117
AT1G60080	rna-NM_104700.5	21.08571429	6.325714286	4.217142857	6.325714286	4.217142857	38	9.696623377	5.621298701	14.65218615	8.029891775	0.652362584	0.750207929	0.431724947	0.525180535	0.222832516
AT1G60260	c2bcfbe5-99b3-4bbb-bd32-de6e67ecc4f9	10.46709957	3.925162338	4.579356061	0.654193723	1.308387446	84	37.04085961	33.61398742	2.209546594	7.135606375	0.105968446	0.136233646	0.296076003	0.183360373	-0.118617142
AT1G60430	426cf305-25e5-4685-8196-f3d3fc2e2a0d	14.20238095	3.94510582	6.312169312	1.578042328	2.367063492	47	12.79027778	22.53700397	7.505059524	3.16765873	0.308445672	0.280080233	0.210263799	0.74725963	-0.184498763
AT1G60430	rna-NM_104730.3	13.20238095	5.134259259	5.134259259	2.933862434	0	47	12.79027778	22.53700397	7.505059524	3.16765873	0.401418902	0.227814632	0.390917943	0	0.119157795
AT1G60490	rna-NM_104735.4	30.11780084	7.772335701	5.829251775	8.258106682	8.258106682	96	26.0536936	20.7574924	20.9728758	20.2159382	0.298319917	0.280826396	0.393751756	0.408494852	-0.111550148
AT1G60505	5386f0a7-61bd-4df5-9c3c-8eee26ff51fe	5.555555556	2.469135802	1.234567901	1.234567901	0.617283951	22	4.705401235	7.176080247	5.264969136	2.853549383	0.524745007	0.172039311	0.234487206	0.216321454	0.122987829
AT1G60590	3aacab98-7d79-4b15-8234-835b36ecdba2	2	2	0	0	0	16	7.571428571	3.714285714	0.928571429	2.785714286	0.264150943	0	0	0	0.132075472
AT1G60590	rna-NM_104742.4	13	5.571428571	3.714285714	0.928571429	2.785714286	16	7.571428571	3.714285714	0.928571429	2.785714286	0.735849057	1	1	1	-0.132075472
AT1G60650	rna-NM_104748.3	28.19642857	7.384778912	6.042091837	8.056122449	6.713435374	51	12.24214107	14.96550976	12.61735365	11.17499552	0.603226092	0.403734449	0.638495415	0.600755084	-0.116144979
AT1G60690	4ed94423-3927-4b8d-8fbb-77c04784a72a	21.73333333	6.985714286	6.985714286	6.20952381	1.552380952	37	10.09349206	15.96126984	6.582857143	3.362380952	0.692100835	0.437666574	0.943287037	0.461690979	-0.137605303
AT1G60730	f4225621-c006-44c2-810e-765d0fa25e76	1.785714286	0	0.446428571	0	1.339285714	64	3.562857143	1.392857143	23.05020408	30.99408163	0	0.32051282	0	0.043211015	0.138650903
AT1G60730	e2776584-94fe-497d-9541-4cba72060351	1.785714286	0	0.446428571	0	1.339285714	64	3.562857143	1.392857143	23.05020408	30.99408163	0	0.32051282	0	0.043211015	0.138650903
AT1G60730	b39940d6-b331-4dd0-aedc-8d2a7d9f517a	44.53571429	3.562857143	0	20.48642857	20.48642857	64	3.562857143	1.392857143	23.05020408	30.99408163	1	0	0.888774282	0.660978725	-0.274876503
AT1G60740	bf3f5e1d-5c92-4a26-8cfd-aa518c983888	12.5	6.730769231	4.807692308	0.961538462	0	115	59.94436146	51.12322629	0.961538462	1.970873786	0.112283609	0.094041254	1	0	-0.396837569
AT1G60740	rna-NM_104757.4	101.5	53.21359223	46.31553398	0	1.970873786	115	59.94436146	51.12322629	0.961538462	1.970873786	0.887716391	0.905958746	0	1	0.396837569
AT1G60860	c47a7c9e-3774-4118-a6da-1e240f047fe8	2.333333333	0.388888889	1.166666667	0.388888889	0.388888889	37	5.073389507	19.0522869	1.070603999	11.30371959	0.076652677	0.061234994	0.363242515	0.034403621	-0.129879233
AT1G60860	rna-NM_104767.4	7.158008658	1.704287776	3.067717996	0.68171511	1.704287776	37	5.073389507	19.0522869	1.070603999	11.30371959	0.335926854	0.161015736	0.636757485	0.150772298	-0.145293597
AT1G60989	c18dbc62-4fdf-4c63-ad86-2b333e9b400c	41.25	1.586538462	3.173076923	17.45192308	19.03846154	112	3.334210526	4.061538462	55.85435223	48.74989879	0.475836319	0.78125	0.312454131	0.390533355	0.277049416
AT1G60989	rna-NM_001036137.3	57.75	0.888461538	0.888461538	30.20769231	25.76538462	112	3.334210526	4.061538462	55.85435223	48.74989879	0.266468338	0.21875	0.540829696	0.528521807	-0.292066582
AT1G60995	rna-NM_001084280.2	29.61904762	12.69387755	5.923809524	5.07755102	5.923809524	46	13.19047619	9.462244898	8.119387755	14.22789116	0.962351728	0.626046946	0.625361317	0.4163519	0.273342728
AT1G61030	d4658849-0ef4-407c-b7e9-4cf1607494b4	3	1.5	1.5	0	0	19	2.5	4.5	4	3	0.6	0.333333333	0	0	0.466666667
AT1G61030	rna-NM_104783.3	11	1	3	4	3	19	2.5	4.5	4	3	0.4	0.666666667	1	1	-0.466666667
AT1G61040	620c1ea4-95ea-4464-bb85-8bf81b15d8f5	16.1	4.6	3.45	3.45	4.6	44	11.81452731	11.95304272	5.598294818	14.63413515	0.389351167	0.288629438	0.616259077	0.314333574	-0.126306023
AT1G61065	rna-NM_104787.3	25	6.896551724	8.620689655	4.310344828	5.172413793	32	8.396551724	12.62068966	5.810344828	5.172413793	0.821355236	0.683060109	0.741839763	1	-0.118712209
AT1G61180	rna-NM_104799.4	28	12	7	5	4	47	19.54666667	13.50666667	6.946666667	4	0.613915416	0.518262586	0.719769674	1	-0.293795836
AT1G61190	23c462cd-6295-4010-9d69-ee6a5c83ea33	3	0	0	1.5	1.5	60	10.26143791	8.209150327	25.82026144	9.709150327	0	0	0.058093912	0.154493437	-0.106293674
AT1G61210	6b5c825a-dd77-44dc-89d8-36302a7e2132	2.2	1.1	1.1	0	0	32	9.728633393	9.177253841	3.393233243	6.700879524	0.113068296	0.119861564	0	0	0.11646493
AT1G61290	1a5092d6-af96-49ff-88de-cdc51c6188b5	16	6.4	6.4	2.133333333	1.066666667	28	11.51111111	11.26111111	2.133333333	2.094444444	0.555984556	0.568327578	1	0.50928382	-0.192485843
AT1G61430	53c99411-2c11-42ae-a04f-61d020ebcb5d	4	1.333333333	0	1.333333333	1.333333333	17	1.333333333	1.777777778	1.333333333	2.555555556	1	0	1	0.52173913	-0.260869565
AT1G61430	rna-NM_001333961.1	1.666666667	0	1.111111111	0	0.555555556	17	1.333333333	1.777777778	1.333333333	2.555555556	0	0.625	0	0.217391304	0.203804348
AT1G61500	rna-NM_001333981.1	2.5	1	0.5	0.5	0.5	6	2.416666667	0.5	0.875	1.208333333	0.413793103	1	0.571428571	0.413793104	0.214285714
AT1G61500	rna-NM_001333982.1	1.5	0.75	0	0.375	0.375	6	2.416666667	0.5	0.875	1.208333333	0.310344828	0	0.428571429	0.310344828	-0.214285714
AT1G61800	rna-NM_104862.4	36.5	1.972972973	1.972972973	14.7972973	17.75675676	40	1.972972973	2.722972973	14.7972973	18.50675676	1	0.724565757	1	0.959474261	-0.117454252
AT1G61800	rna-NM_001334001.1	1.5	0	0.75	0	0.75	40	1.972972973	2.722972973	14.7972973	18.50675676	0	0.275434243	0	0.040525739	0.117454252
AT1G61960	9a3031c3-7399-4db4-b46c-e468fc1f0cbb	3.583333333	1.023809524	1.023809524	0.511904762	1.023809524	13	2.625661376	2.681216931	1.66005291	6.033068783	0.389924433	0.381845091	0.308366534	0.169699627	0.146851682
AT1G61960	240595f5-88a6-494a-a9b8-8c4ab0fe47f9	1.916666667	0	0.638888889	0.638888889	0.638888889	13	2.625661376	2.681216931	1.66005291	6.033068783	0	0.238283177	0.384860558	0.105897829	-0.126237605
AT1G62250	4e2b4cb6-41e9-4b5e-8250-5e4a41c4204b	2.333333333	1.166666667	0	1.166666667	0	23	6.166666667	1.722222222	2.888888889	4.222222222	0.189189189	0	0.403846154	0	-0.107328482
AT1G62305	fffb48c6-c30f-492a-ac64-178429b34adc	4.565151515	1.521717172	1.014478114	1.521717172	0.507239057	52	23.62416306	16.09236412	9.931515152	1.351957672	0.064413591	0.063040962	0.153221049	0.375188564	-0.20047753
AT1G62310	fd7d0bdf-042d-4112-b259-42b46d67f259	14	5.384615385	1.076923077	5.384615385	2.153846154	40	14.48183761	10.46581197	9.120726496	4.931623932	0.371818517	0.102899142	0.590371325	0.436741768	-0.276197717
AT1G62310	27107edb-9985-4ea5-935f-9d74967d7fa0	5	1.875	2.5	0.625	0	40	14.48183761	10.46581197	9.120726496	4.931623932	0.129472519	0.238873009	0.068525243	0	0.149910143
AT1G62310	rna-NM_104911.3	14	6.222222222	3.888888889	3.111111111	0.777777778	40	14.48183761	10.46581197	9.120726496	4.931623932	0.429656953	0.371580237	0.341103432	0.157712305	0.151210726
AT1G62360	rna-NM_104916.4	60.42550505	29.12072533	29.12072533	1.456036266	0.728018133	99	41.33197085	52.96448792	1.975523093	0.728018133	0.704556902	0.549816046	0.737038342	1	-0.241332697
AT1G62370	a16d28c8-daf2-4609-adf4-621063bbb19c	3.666666667	1.047619048	1.047619048	1.047619048	0.523809524	16	5.196103896	4.523376623	5.196103896	1.084415584	0.201616263	0.23160111	0.201616263	0.483033932	-0.125716411
AT1G62370	a0921afd-75b1-4cb5-9393-aa5b7fdce57d	6.166666667	2.466666667	1.233333333	2.466666667	0	16	5.196103896	4.523376623	5.196103896	1.084415584	0.474714655	0.272657671	0.474714655	0	0.136328835
AT1G62430	rna-NM_104923.4	55.04800236	14.36034844	14.36034844	12.76475417	13.56255131	98	30.33261419	25.31315068	19.14884114	20.70539399	0.473429305	0.567307824	0.666607137	0.65502503	-0.140447519
AT1G62540	rna-NM_001334037.1	6.625	1.806818182	1.806818182	2.409090909	0.602272727	52	5.714019995	7.239955824	15.25046501	17.79555917	0.316207886	0.249562045	0.157968358	0.03384399	0.186978792
AT1G62560	d945b569-497d-462f-a7ec-9d79aff143ce	1.833333333	0	0	0.916666667	0.916666667	26	0.805555556	1.037037037	6.675925926	7.481481481	0	0	0.137309293	0.122524753	-0.129917023
AT1G62560	rna-NM_104934.3	4.833333333	0.805555556	0	1.611111111	2.416666667	26	0.805555556	1.037037037	6.675925926	7.481481481	1	0	0.241331484	0.323019802	0.217824357
AT1G62570	c59d5465-3003-45b1-8821-993c5dee1dc0	3	0	0	1.5	1.5	74	18.4199958	27.24094022	15.59206829	9.746995684	0	0	0.09620276	0.153893574	-0.125048167
AT1G62670	e405fad5-d3e4-446c-81db-034f13f2ce25	3	0	1.5	1.5	0	16	7	4.5	2.5	2	0	0.333333333	0.6	0	-0.133333333
AT1G62670	rna-NM_001334047.1	13	7	3	1	2	16	7	4.5	2.5	2	1	0.666666667	0.4	1	0.133333333
AT1G62710	77f879d5-f2ce-4713-bb7c-82ead46eff43	3	1.5	0	0	1.5	34	4.5	2	13	14.5	0.333333333	0	0	0.103448276	0.114942529
AT1G62710	rna-NM_104948.4	31	3	2	13	13	34	4.5	2	13	14.5	0.666666667	1	1	0.896551724	-0.114942529
AT1G62800	rna-NM_179507.2	14.33333333	0.843137255	1.68627451	4.215686275	7.588235294	36	2.009803922	1.68627451	12.39346405	11.91045752	0.419512195	1	0.340153992	0.637106953	0.221125625
AT1G62850	rna-NM_001084291.2	31.48571429	4.497959184	5.39755102	8.096326531	13.49387755	59	5.997959184	6.111836735	22.53061224	18.35959184	0.749914937	0.88313076	0.359347826	0.73497699	0.26936044
AT1G62910	39cc8962-e659-4a22-814c-4f1517ca9dc8	2.833333333	0	1.416666667	0.708333333	0.708333333	11	1.166666667	5	1.513888889	2.319444444	0	0.283333333	0.467889908	0.305389221	-0.244972898
AT1G62910	e945e3fb-a36e-4710-ab0a-c3b6a0eef064	4.833333333	0	2.416666667	0.805555556	1.611111111	11	1.166666667	5	1.513888889	2.319444444	0	0.483333333	0.532110092	0.694610779	-0.371693769
AT1G62910	f435f6ba-cf1c-45fa-846c-399e8c4e4995	2.333333333	1.166666667	1.166666667	0	0	11	1.166666667	5	1.513888889	2.319444444	1	0.233333333	0	0	0.616666667
AT1G62920	fd8df1f3-a04e-4e0e-bc30-41cc72005907	1.666666667	1.25	0.416666667	0	0	19	9.077513228	3.053174603	2.173544974	2.695767196	0.137702911	0.136469977	0	0	0.137086444
AT1G62920	26e92ff1-608d-458c-99cf-475213e8cb06	4.166666667	1.851851852	0.462962963	0.462962963	1.388888889	19	9.077513228	3.053174603	2.173544974	2.695767196	0.204004313	0.151633307	0.212999026	0.515210991	-0.186286198
AT1G62960	rna-NM_104974.4	32.83333333	12.50793651	6.253968254	6.253968254	7.817460317	49	17.87830688	9.722222222	7.087301587	11.31216931	0.699615271	0.643265306	0.882418813	0.691066417	-0.115302327
AT1G62970	db09862f-300e-4033-bf41-766f0fcde845	12	3	1.5	3	4.5	18	5	2	3	7	0.6	0.75	1	0.642857143	-0.146428571
AT1G62970	rna-NM_001334056.1	5	2	0.5	0	2.5	18	5	2	3	7	0.4	0.25	0	0.357142857	0.146428571
AT1G63120	rna-NM_104990.4	52.0952381	17.36507937	13.23053666	10.74981104	10.74981104	75	23.95580451	20.4855836	11.95938717	15.59922472	0.724879825	0.645846216	0.89885969	0.689124699	-0.108629174
AT1G63130	3ac8e61d-b57d-4d27-8955-bbf748eda8ee	5.333333333	0.592592593	1.185185185	1.777777778	1.777777778	34	7.129713805	8.380639731	10.74292929	5.746717172	0.083115902	0.141419417	0.165483522	0.309355363	-0.125151783
AT1G63150	fca5ae74-9e3f-4fa4-a26c-a2051c02f2a9	7	2.333333333	2.333333333	2.333333333	0	17	5	3.666666667	5	1.333333333	0.466666667	0.636363636	0.466666667	0	0.318181818
AT1G63150	e51aa506-4db3-42d5-8119-1a0ab96f816b	4	1.333333333	1.333333333	1.333333333	0	17	5	3.666666667	5	1.333333333	0.266666667	0.363636364	0.266666667	0	0.181818182
AT1G63150	6ed8b164-57f5-47f5-b5f8-a95d5a9dfa4d	4	1.333333333	0	1.333333333	1.333333333	17	5	3.666666667	5	1.333333333	0.266666667	0	0.266666667	1	-0.5
AT1G63160	rna-NM_104994.4	26.28333333	7.008888889	9.637222222	2.628333333	7.008888889	36	10.93293651	12.26186508	3.240238095	8.564960317	0.641080178	0.785950764	0.811154383	0.818321233	-0.101222337
AT1G63170	rna-NM_104995.4	60.35	22.51865672	16.21343284	12.61044776	9.007462687	79	26.80143449	20.04343284	15.44822554	14.70690713	0.840203413	0.808914968	0.816303965	0.612464783	0.110174816
AT1G63250	c1ea83d4-7757-4dd2-a27e-bcae29c765e4	7.5	4.090909091	2.045454545	1.363636364	0	19	8.403409091	5.639204545	4.238636364	0.71875	0.486815416	0.362720403	0.321715818	0	0.263910001
AT1G63250	rna-NM_105004.3	11.5	4.3125	3.59375	2.875	0.71875	19	8.403409091	5.639204545	4.238636364	0.71875	0.513184584	0.637279597	0.678284182	1	-0.263910001
AT1G63270	e331cd73-1097-4018-9c38-3687a44bdcb8	33	8.735294118	7.764705882	6.794117647	9.705882353	37	8.735294118	7.764705882	7.419117647	12.08088235	1	1	0.915758176	0.803408399	0.140416712
AT1G63270	rna-NM_105006.3	2.5	0	0	0.625	1.875	37	8.735294118	7.764705882	7.419117647	12.08088235	0	0	0.084241824	0.155203895	-0.119722859
AT1G63295	d398767a-1406-4e19-bd88-a767bf4709ce	7.583333333	1.197368421	0.798245614	2.793859649	2.793859649	25	3.327888364	1.418615984	9.674557655	9.578937997	0.359798253	0.562693233	0.288784226	0.291666952	0.171020154
AT1G63400	72121b65-5f87-47b2-bd9f-d70c5a4d8823	1.666666667	0.833333333	0	0	0.833333333	13	9.041666667	1.041666667	1.041666667	1.875	0.092165899	0	0	0.444444444	-0.176139273
AT1G63470	01fce8c0-20c6-4fd3-9cfd-4484052830a6	14.86666667	3.430769231	5.717948718	3.430769231	2.287179487	83	26.53379953	33.85229215	7.572183372	12.04172494	0.129298076	0.168908761	0.453075297	0.189937862	-0.172403161
AT1G63470	fd819c58-4d7f-431e-b1fb-5599b64717a1	29.86666667	10.86060606	13.12323232	1.81010101	4.072727273	83	26.53379953	33.85229215	7.572183372	12.04172494	0.409312132	0.387661558	0.239046114	0.338217929	0.109854824
AT1G63470	rna-NM_105026.4	28.86666667	10.4969697	12.68383838	1.74949495	3.936363636	83	26.53379953	33.85229215	7.572183372	12.04172494	0.395607485	0.374681818	0.231042338	0.326893668	0.106176649
AT1G63500	rna-NM_105029.7	51.49802697	18.61374469	14.27053759	13.65007944	4.96366525	106	35.05475477	23.50466644	27.2360399	18.20453889	0.530990584	0.607136358	0.501177098	0.272660861	0.182144491
AT1G63640	f06f8874-4ff0-4e59-8292-8bb59185a049	2	0	1	1	0	38	9.921184371	9.85986569	2	4.218949939	0	0.10142126	0.5	0	-0.19928937
AT1G63640	76a13923-f28c-456f-9d1a-5ae05fe6f638	4.793589744	2.396794872	1.917435897	0	0.479358974	38	9.921184371	9.85986569	2	4.218949939	0.241583543	0.194468764	0	0.113620446	0.161215931
AT1G63640	20e8cfe0-bcbc-4931-a3c6-300682282370	2	0	1	1	0	38	9.921184371	9.85986569	2	4.218949939	0	0.10142126	0.5	0	-0.19928937
AT1G63680	0819033c-a862-4e35-82c1-0e829478491a	6.5	3.25	2.708333333	0	0.541666667	72	16.17708333	23.89583333	14.625	14.30208333	0.200901481	0.113339146	0	0.03787327	0.138183678
AT1G63680	rna-NM_105045.6	41.5	9.510416667	12.10416667	10.375	9.510416667	72	16.17708333	23.89583333	14.625	14.30208333	0.587894398	0.506538797	0.709401709	0.664967225	-0.13996787
AT1G63780	rna-NM_105054.4	60.13571429	20.0452381	20.0452381	10.02261905	10.02261905	79	22.43051948	25.36099567	16.98521645	12.2232684	0.893659111	0.790396338	0.590078971	0.819962282	0.137007098
AT1G63800	rna-NM_105055.3	64.59603175	16.14900794	9.997004913	16.91800831	21.53201058	113	30.69804765	21.22084965	30.07513657	28.00596612	0.526059772	0.471093527	0.562524738	0.768836557	-0.167103998
AT1G63810	d0083c5a-627f-4475-9afe-72af251325ac	10.58690476	2.352645503	2.940806878	2.352645503	2.940806878	30	5.38943156	10.06169535	2.966161616	9.582711468	0.436529433	0.292277472	0.793161603	0.306886719	-0.185620709
AT1G63850	619c21df-be3a-4dcb-877d-c0acc801078a	12.91666667	1.761363636	4.696969697	2.348484848	4.109848485	25	3.707659933	9.809006734	3.228114478	8.255218855	0.47506073	0.47884254	0.727509778	0.497848519	-0.135727514
AT1G63850	017655b6-8287-4528-8c85-f739ef7c9662	2.416666667	0.483333333	1.45	0	0.483333333	25	3.707659933	9.809006734	3.228114478	8.255218855	0.130360751	0.147823326	0	0.058548821	0.109817628
AT1G63860	ba87cdc1-0e13-4cb7-958c-a0bafaabc5da	5	1.25	2.5	1.25	0	20	1.686666667	9.464444444	3.915925926	0.932962963	0.741106719	0.264146513	0.319209307	0	0.343021963
AT1G63860	rna-NM_001334134.1	2.366666667	0	1.577777778	0.525925926	0.262962963	20	1.686666667	9.464444444	3.915925926	0.932962963	0	0.1667058	0.13430436	0.28185788	-0.12472822
AT1G63860	rna-NM_001334137.1	1.866666667	0	1.166666667	0.466666667	0.233333333	20	1.686666667	9.464444444	3.915925926	0.932962963	0	0.123268373	0.119171475	0.250099245	-0.123001174
AT1G64060	rna-NM_105079.3	13.25357143	5.186180124	3.457453416	2.88121118	1.728726708	31	8.013556171	10.15285994	6.346350505	5.48723338	0.647175862	0.340539851	0.453994966	0.315045231	0.109337758
AT1G64150	2c1802fb-e6f7-4e58-a80c-81190adda33b	4	0	0	2.666666667	1.333333333	62	3.997414622	16.98642376	18.2044733	17.81168831	0	0	0.146484143	0.074857212	-0.110670678
AT1G64200	rna-NM_105094.3	30.7	6.297435897	10.23333333	6.297435897	7.871794872	49	8.767277167	15.30555556	13.8521978	11.07496947	0.718288675	0.66860254	0.454616371	0.710773505	0.110750669
AT1G64400	rna-NM_105115.4	10.13333333	2.026666667	0.675555556	4.728888889	2.702222222	24	3.540952381	0.675555556	10.38603175	6.397460317	0.572350726	1	0.455312385	0.422389837	0.347324252
AT1G64530	53098591-5fed-4c8a-9011-68759bca2807	3.25	1.625	0.541666667	1.083333333	0	15	5.608333333	2.533333333	4.483333333	0.375	0.2897474	0.21381579	0.241635688	0	0.130963751
AT1G64530	rna-NM_105128.5	5.25	2.333333333	1.166666667	1.75	0	15	5.608333333	2.533333333	4.483333333	0.375	0.416047548	0.460526316	0.390334573	0	0.243119646
AT1G64530	rna-NM_001334166.1	2.25	0.75	0.375	0.75	0.375	15	5.608333333	2.533333333	4.483333333	0.375	0.133729569	0.148026316	0.167286245	1	-0.44276518
AT1G64572	abb7a98a-dd58-416a-843c-6ac377212f63	14.61904762	4.093333333	2.923809524	2.923809524	4.678095238	31	9.26	7.876190476	5.947619048	7.916190476	0.442044636	0.371221282	0.491593275	0.590952839	-0.134640098
AT1G64583	18b5113e-cf5a-4d15-831c-60268bfe74be	5	1.25	1.25	1.25	1.25	8	2.25	2.25	1.25	1.25	0.555555556	0.555555556	1	1	-0.444444444
AT1G64583	rna-NM_001334168.1	2	1	1	0	0	8	2.25	2.25	1.25	1.25	0.444444444	0.444444444	0	0	0.444444444
AT1G64600	035cfc8b-d8bf-4422-bd7c-570882ed163c	4.683333333	2.81	0.936666667	0.468333333	0.468333333	23	12.34276099	4.1571337	0.468333333	3.031771978	0.227663811	0.225315502	1	0.154475118	-0.350747902
AT1G64600	6eb57d7c-9adf-46da-a5a5-4c9b9464370f	1.5	1	0.5	0	0	23	12.34276099	4.1571337	0.468333333	3.031771978	0.08101915	0.120275179	0	0	0.100647164
AT1G64610	0886639b-a582-4d8b-8d52-19aaba5d6bd7	3	1.5	1.5	0	0	27	6.071428571	6.571428571	6.285714286	5.071428571	0.247058824	0.22826087	0	0	0.237659847
AT1G64610	rna-NM_202360.2	6	1	1.5	2	1.5	27	6.071428571	6.571428571	6.285714286	5.071428571	0.164705882	0.22826087	0.318181818	0.295774648	-0.110494857
AT1G64610	rna-NM_105136.5	15	3.571428571	3.571428571	4.285714286	3.571428571	27	6.071428571	6.571428571	6.285714286	5.071428571	0.588235294	0.543478261	0.681818182	0.704225352	-0.127164989
AT1G64620	a79964ac-cb40-486f-bac3-28f053e32052	3.416666667	0.427083333	1.708333333	0.427083333	0.854166667	29	6.405059524	15.60178571	1.18125	4.811904762	0.066679058	0.109496013	0.361552028	0.177511133	-0.181444045
AT1G64630	b3428c11-d805-4be5-9022-c048ee76dca8	7.65	1.8	1.35	2.25	2.25	32	6.519269374	10.15835084	7.352806956	6.969572829	0.27610456	0.132895587	0.306005586	0.322831837	-0.109918638
AT1G64630	2f45ba2b-9ccd-4235-b0ee-c484a8b0c0f5	2.458333333	0.819444444	1.638888889	0	0	32	6.519269374	10.15835084	7.352806956	6.969572829	0.125695749	0.161334149	0	0	0.143514949
AT1G64640	rna-NM_105139.5	149.8333333	14.40705128	19.20940171	52.8258547	63.39102564	163	17.71260684	21.76495726	54.5295584	64.99287749	0.81337837	0.882583939	0.968756327	0.975353425	-0.124073721
AT1G64680	rna-NM_105143.3	92.16666667	18.61952862	11.17171717	30.72222222	31.65319865	110	19.02693603	20.42171717	32.89814815	32.65319865	0.97858786	0.547050822	0.933858711	0.969375129	-0.188797579
AT1G64710	2e4cb586-3466-4fc3-8b68-997094e71d27	49.13611111	4.211666667	4.211666667	16.14472222	24.56805556	82	6.685608466	10.25945106	27.72818783	34.32675265	0.629960113	0.410515791	0.582249454	0.715711615	-0.128742582
AT1G64840	5388eb40-97b3-4d11-a5b6-753f94be5eb9	12.26666667	3.271111111	4.088888889	1.635555556	3.271111111	24	6.377777778	8.162222222	3.188888889	3.271111111	0.512891986	0.5009529	0.512891986	1	-0.24952355
AT1G64840	49e5f6e5-479a-4657-b10a-edffc161fdb9	1.933333333	0.966666667	0.966666667	0	0	24	6.377777778	8.162222222	3.188888889	3.271111111	0.151567944	0.1184318	0	0	0.134999872
AT1G64890	c4c0adf7-8098-4d56-b4e8-f73f8684f25f	2.25	0	0	1.6875	0.5625	34	6.684722222	9.2375	9.898611111	8.179166667	0	0	0.170478462	0.068772287	-0.119625375
AT1G64890	rna-NM_105163.4	23.41666667	5.463888889	7.025	6.244444444	4.683333333	34	6.684722222	9.2375	9.898611111	8.179166667	0.817369624	0.760487145	0.630840466	0.57259297	0.187211667
AT1G64960	4566c7a9-feba-48e7-a079-c1248ba6f287	2.866666667	2.866666667	0	0	0	17	11.98666667	1.616666667	1.616666667	1.28	0.239154616	0	0	0	0.119577308
AT1G64990	7c5b6428-8ad7-4974-b54c-9ea0ac0be82d	33.48181818	8.982926829	9.799556541	3.266518847	11.43281596	78	21.35655117	10.6671828	5.713474114	29.26279191	0.420616923	0.918663974	0.571722	0.39069464	0.188432128
AT1G65030	105e1850-740a-465a-938a-d0fa87a031cc	11.5	4.181818182	4.181818182	1.045454545	2.090909091	39	13.0211039	11.05681818	6.938311688	7.983766234	0.321156963	0.378211716	0.150678521	0.261895079	0.143397539
AT1G65030	rna-NM_105177.5	27.5	8.839285714	6.875	5.892857143	5.892857143	39	13.0211039	11.05681818	6.938311688	7.983766234	0.678843037	0.621788284	0.849321479	0.738104921	-0.143397539
AT1G65040	rna-NM_179512.4	40.88034743	16.21117226	11.27733722	2.114500729	11.27733722	88	26.64507362	24.57099373	7.513018488	29.27091416	0.608411615	0.458969521	0.281444899	0.385274514	0.200330861
AT1G65280	55e43c87-ebf3-4230-a3cd-299fac3a5849	6.016666667	2.674074074	2.005555556	0.668518519	0.668518519	55	12.8763505	14.1365393	11.42400226	11.56310795	0.20767329	0.141870334	0.058518766	0.057814778	0.11660504
AT1G65280	rna-NM_105201.5	26.68333333	7.158943089	5.857317073	5.857317073	7.809756098	55	12.8763505	14.1365393	11.42400226	11.56310795	0.555976097	0.414338824	0.512720231	0.675402853	-0.108904081
AT1G65310	33fea9ac-b4d6-47a7-bc4d-735aced61ae7	2.333333333	0.583333333	0	0.583333333	1.166666667	42	1.561515969	0.978182636	15.75179937	21.70850202	0.373568599	0	0.037032806	0.053742385	0.141396704
AT1G65410	rna-NM_105215.3	52.79404762	12.798557	16.79810606	8.799007937	14.39837662	84	26.04046505	23.55167012	9.333947246	20.07391759	0.491487267	0.713244792	0.942688844	0.717267895	-0.22761234
AT1G65430	rna-NM_105217.4	28.22701049	10.36910589	3.456368631	8.640921578	5.760614386	72	23.68301997	6.681676182	17.76409707	21.87120677	0.437828702	0.517290652	0.486426163	0.263388045	0.102652573
AT1G65440	a9b9ee21-af45-45be-8395-79a61abb403d	7.583333333	1.458333333	0.875	2.625	2.625	59	14.74648962	10.88379121	13.36804029	13.00167888	0.098893592	0.08039478	0.196363861	0.201897003	-0.109486246
AT1G65440	5c74a295-bba3-4498-b349-a058db3c131f	3.5	0	2.8	0.7	0	59	14.74648962	10.88379121	13.36804029	13.00167888	0	0.257263296	0.052363696	0	0.1024498
AT1G65440	473dc878-9b5a-4979-9a5d-5fd2697b51df	11.5	4.423076923	4.423076923	1.769230769	0.884615385	59	14.74648962	10.88379121	13.36804029	13.00167888	0.299941005	0.406391196	0.132347803	0.06803855	0.252972924
AT1G65450	rna-NM_105220.3	59.5	25.97887324	31.00704225	1.676056338	0.838028169	81	34.89770441	42.58821108	1.676056338	0.838028169	0.744429288	0.728066323	1	1	-0.263752195
AT1G65470	92c59ad1-3de7-43fc-a40b-c1413defd3e5	3.435714286	0.858928571	0.858928571	0.858928571	0.858928571	20	5.433528257	5.933912873	2.413645997	5.218912873	0.158079342	0.144749104	0.355863524	0.164579979	-0.108807529
AT1G65486	rna-NM_001160978.2	1.5	0	0	0.75	0.75	22	8.750292398	0.999415205	5.169298246	5.080994152	0	0	0.145087392	0.147608908	-0.14634815
AT1G65590	1ba33c0d-8703-4377-957e-cee16493dadd	4.576923077	1.830769231	0.915384615	1.830769231	0	86	32.68596091	27.28519693	5.578579581	16.45026258	0.056010874	0.033548763	0.328178384	0	-0.119309373
AT1G65660	rna-NM_105239.6	46.33333333	14.32121212	7.581818182	10.10909091	14.32121212	75	16.5969697	11.35909091	17.8030303	22.24090909	0.862881139	0.667466987	0.567829787	0.643913073	0.159302633
AT1G65800	rna-NM_001334222.1	1.5	0.75	0.75	0	0	22	0.75	2.697368421	8.763157895	7.789473684	1	0.27804878	0	0	0.63902439
AT1G65800	rna-NM_105253.2	18.5	0	1.947368421	8.763157895	7.789473684	22	0.75	2.697368421	8.763157895	7.789473684	0	0.72195122	1	1	-0.63902439
AT1G65845	344284b6-6a80-4871-a6b8-713498d27746	3	0	0	1.5	1.5	31	2	2	14.5	9.5	0	0	0.103448276	0.157894737	-0.130671506
AT1G65845	rna-NM_179515.2	25	2	2	13	8	31	2	2	14.5	9.5	1	1	0.896551724	0.842105263	0.130671506
AT1G65920	rna-NM_105264.3	10.91666667	3.411458333	1.364583333	2.729166667	3.411458333	23	6.602430556	1.364583333	3.579861111	7.453125	0.516697344	1	0.762366634	0.457721873	0.148304418
AT1G65970	5ba8a224-6b70-4ca9-bfa1-ba4579af1b3d	5	1.875	1.25	0	1.875	27	6.915	7.13	3.36	8.595	0.271149675	0.175315568	0	0.218150087	0.114157578
AT1G65970	rna-NM_105269.4	21	5.04	5.88	3.36	6.72	27	6.915	7.13	3.36	8.595	0.728850325	0.824684432	1	0.781849913	-0.114157578
AT1G66050	05a79c75-9071-4d45-b97d-a2948c06509c	2	1	1	0	0	7	1.75	1.75	0.75	0.75	0.571428571	0.571428571	0	0	0.571428571
AT1G66050	rna-NM_105276.4	3	0.75	0.75	0.75	0.75	7	1.75	1.75	0.75	0.75	0.428571429	0.428571429	1	1	-0.571428571
AT1G66090	bdc62672-3a13-49f6-81e3-ec278bb522e4	2.5	0.5	2	0	0	24	4.977777778	11.91111111	6.311111111	0.8	0.100446429	0.167910448	0	0	0.134178438
AT1G66090	b6c3c1fd-b163-43f6-bdc1-9aef5eda288c	2.5	0.5	2	0	0	24	4.977777778	11.91111111	6.311111111	0.8	0.100446429	0.167910448	0	0	0.134178438
AT1G66090	rna-NM_105280.3	12	3.2	4.8	3.2	0.8	24	4.977777778	11.91111111	6.311111111	0.8	0.642857143	0.402985075	0.507042254	1	-0.230600018
AT1G66250	86b65812-5098-4403-83a6-8daf7c0a9d2b	3	3	0	0	0	37	11.66666667	10	3	6.333333333	0.257142857	0	0	0	0.128571429
AT1G66250	rna-NM_105296.3	24	6	10	3	5	37	11.66666667	10	3	6.333333333	0.514285714	1	1	0.789473684	-0.137593985
AT1G66330	rna-NM_202366.3	28.58095238	12.75935374	9.186734694	4.082993197	2.551870748	64	27.56626036	23.59848816	6.102661934	5.732589546	0.46286125	0.389293358	0.669051185	0.445151485	-0.131024031
AT1G66345	252f7794-d287-4bbe-8b94-fd5ffe10a7ee	4	2	0	0.666666667	1.333333333	13	5.2	0.8	2.266666667	3.733333333	0.384615385	0	0.294117647	0.357142857	-0.13332256
AT1G66345	25befc07-9517-41ad-90c1-9e86f39db5b7	8	3.2	0.8	1.6	2.4	13	5.2	0.8	2.266666667	3.733333333	0.615384615	1	0.705882353	0.642857143	0.13332256
AT1G66510	3f131fe4-573c-49af-a240-ca260b143f82	3.666666667	0	1.222222222	1.222222222	1.222222222	11	1.259259259	4.777777778	2.481481481	2.481481481	0	0.255813953	0.492537313	0.492537313	-0.364630337
AT1G66510	1a5594b9-86ee-441a-b502-975c99b45857	1.666666667	0	1.666666667	0	0	11	1.259259259	4.777777778	2.481481481	2.481481481	0	0.348837209	0	0	0.174418605
AT1G66510	rna-NM_001334244.1	5.666666667	1.259259259	1.888888889	1.259259259	1.259259259	11	1.259259259	4.777777778	2.481481481	2.481481481	1	0.395348837	0.507462687	0.507462687	0.190211732
AT1G66730	0b5253ca-63cf-4754-9fd7-79d9eeb2c351	5	1.25	1.25	2.5	0	26	6.258994709	1.25	5.527513228	7.963492063	0.199712583	1	0.452282952	0	0.373714815
AT1G66900	ffa4b490-818f-4a68-bf93-bbc4925f6907	8.892857143	3.233766234	2.425324675	3.233766234	0	59	15.91346618	12.17234255	22.7389421	8.175249169	0.20320942	0.199248802	0.142212695	0	0.130122764
AT1G66900	rna-NM_105361.4	39.05952381	7.266888151	8.175249169	15.44213732	8.175249169	59	15.91346618	12.17234255	22.7389421	8.175249169	0.45665024	0.671624967	0.679105354	1	-0.275415073
AT1G66910	a61ad9d5-f82a-4ea5-b8cd-c05c490f8963	17	5.1	0.85	4.25	6.8	25	6.1	0.85	5.75	9.3	0.836065574	1	0.739130435	0.731182796	0.182876172
AT1G66910	364a1877-0ff7-4560-9ba3-d2aaa4eb3064	2	0	0	0	2	25	6.1	0.85	5.75	9.3	0	0	0	0.215053763	-0.107526882
AT1G66940	e98e6e1d-cb18-429e-99a5-3fdd15cf63d1	34.80921053	4.857099143	4.857099143	14.57129743	10.52371481	206	35.74897299	50.64238026	48.57826913	64.03037762	0.135866816	0.095909772	0.299955056	0.164355033	-0.11626675
AT1G67040	rna-NM_001334266.1	11	2	3	4	2	21	6	5	8	2	0.333333333	0.6	0.5	1	-0.283333333
AT1G67040	rna-NM_105374.2	10	4	2	4	0	21	6	5	8	2	0.666666667	0.4	0.5	0	0.283333333
AT1G67110	03cf48ba-6c3d-4620-af8a-49fea9273b15	2	1	0	0	1	11	3.625	3.625	1.875	1.875	0.275862069	0	0	0.533333333	-0.128735632
AT1G67110	rna-NM_105381.5	7	2.625	2.625	0.875	0.875	11	3.625	3.625	1.875	1.875	0.724137931	0.724137931	0.466666667	0.466666667	0.257471264
AT1G67110	rna-NM_001334272.1	2	0	1	1	0	11	3.625	3.625	1.875	1.875	0	0.275862069	0.533333333	0	-0.128735632
AT1G67170	2562e342-5030-44dd-8f44-0fd312dacd0c	9	2	4	0	3	34	10.08549784	9.150054113	3.755681818	10.00876623	0.198304539	0.437155885	0	0.299737243	0.16786159
AT1G67170	1c1d47d2-919e-4463-bb0a-9c04caabc24c	2.75	2.0625	0.6875	0	0	34	10.08549784	9.150054113	3.755681818	10.00876623	0.204501556	0.075136168	0	0	0.139818862
AT1G67170	rna-NM_105387.5	13.41666667	3.354166667	2.683333333	3.354166667	4.025	34	10.08549784	9.150054113	3.755681818	10.00876623	0.332573237	0.293258739	0.893091276	0.402147468	-0.334703384
AT1G67310	cf8ed224-9cc1-486a-b867-034356d8f645	19.13434343	4.373564214	4.373564214	6.56034632	3.826868687	50	7.476445945	11.11313074	16.00692516	10.40349815	0.584979046	0.393549245	0.409844255	0.367844415	0.100419811
AT1G67400	63405ffa-9e4d-45d7-bf02-4a50cf5b3ef0	2.2	0	0	2.2	0	29	9.107828283	4.785858586	10.40858586	2.697727273	0	0	0.211363967	0	-0.105681984
AT1G67440	26381712-f327-408b-a55f-665472ec2d8e	2	1.333333333	0.666666667	0	0	27	10.6547619	6.723809524	2.564285714	6.057142857	0.125139665	0.099150142	0	0	0.112144903
AT1G67440	rna-NM_001334297.1	17.5	7	4.2	2.1	4.2	27	10.6547619	6.723809524	2.564285714	6.057142857	0.656983241	0.624645892	0.818941504	0.693396226	-0.115354299
AT1G67470	26707fba-1267-4a9a-96ef-50a1f72e8026	19.5	7.944444444	4.333333333	5.055555556	2.166666667	32	12.41503268	4.892156863	9.908496732	4.784313725	0.639905238	0.885771543	0.510224274	0.452868853	0.281291827
AT1G67470	c9889d6e-7de4-42f1-8337-bc26e5b4fe81	3	0	0	1.5	1.5	32	12.41503268	4.892156863	9.908496732	4.784313725	0	0	0.151385224	0.31352459	-0.232454907
AT1G67500	dea0a001-1afa-4c6f-8f07-58fbb5fce4d5	1.4	0	0	1.4	0	14	1.333333333	1.533333333	5.8	1.333333333	0	0	0.24137931	0	-0.120689655
AT1G67510	f93dd26a-efb3-4f9f-a126-9a890b9f8e00	3	0.75	1.5	0	0.75	25	2.568181818	10.59090909	5.454545455	4.386363636	0.292035398	0.141630901	0	0.170984456	0.131340922
AT1G67510	rna-NM_105418.2	20	1.818181818	9.090909091	5.454545455	3.636363636	25	2.568181818	10.59090909	5.454545455	4.386363636	0.707964602	0.858369099	1	0.829015544	-0.131340922
AT1G67530	370606a9-a7af-4960-b2cf-0ee413e9ef39	1.5	0	0	0	1.5	33	7.057142857	7.942559524	9.406845238	5.593452381	0	0	0	0.268170693	-0.134085346
AT1G67530	88d5acf7-e8f1-4c41-add4-0f5be7fac401	6	0.857142857	0.857142857	2.571428571	1.714285714	33	7.057142857	7.942559524	9.406845238	5.593452381	0.12145749	0.107917713	0.273357168	0.306480792	-0.175231378
AT1G67550	4acdd02d-03cb-419f-892d-9436b32cc1ad	1.45	0.725	0.725	0	0	34	8.378343915	3.421814815	11.92244974	9.277391534	0.086532614	0.211875873	0	0	0.149204243
AT1G67580	42403289-7448-4dc3-bda4-9f394dd49acb	21.0984127	6.28463357	4.937926376	6.28463357	3.591219183	60	18.14342806	14.96692358	14.54408943	7.345558933	0.346386226	0.329922602	0.432109112	0.488896654	-0.122348469
AT1G67580	rna-NM_105425.5	20.0984127	5.986761229	4.703883823	5.986761229	3.421006417	60	18.14342806	14.96692358	14.54408943	7.345558933	0.329968582	0.314285284	0.411628467	0.465724453	-0.116549527
AT1G67590	803d33c1-23c8-4966-a01b-adda0cbc33a3	2.833333333	1.416666667	1.416666667	0	0	41	16.52068966	10.72758621	5.527586207	7.724137931	0.085751061	0.132058288	0	0	0.108904674
AT1G67590	6e5e2093-8640-4adf-bf3a-e25408be22f2	3.333333333	1.666666667	1.666666667	0	0	41	16.52068966	10.72758621	5.527586207	7.724137931	0.100883601	0.155362692	0	0	0.128123146
AT1G67590	rna-NM_105426.3	28	10.62068966	4.827586207	4.827586207	7.724137931	41	16.52068966	10.72758621	5.527586207	7.724137931	0.642872052	0.450016072	0.873362445	1	-0.390237161
AT1G67630	1a68f4fa-38fa-437b-90f7-efacdf0870cf	9.75	1.828125	6.09375	0.609375	1.21875	20	4.321714744	11.52323718	1.051682692	2.103365385	0.423009178	0.528822752	0.579428572	0.579428571	-0.103512607
AT1G67630	87df7f9d-349d-4954-b03b-2e8aebdef99f	1.75	0.583333333	1.166666667	0	0	20	4.321714744	11.52323718	1.051682692	2.103365385	0.134977287	0.101244698	0	0	0.118110993
AT1G67630	05a43892-800f-487f-b758-a1229021be72	1.75	0.583333333	1.166666667	0	0	20	4.321714744	11.52323718	1.051682692	2.103365385	0.134977287	0.101244698	0	0	0.118110993
AT1G67630	rna-NM_105430.3	5.75	1.326923077	3.096153846	0.442307692	0.884615385	20	4.321714744	11.52323718	1.051682692	2.103365385	0.307036247	0.268687852	0.420571428	0.420571429	-0.132709379
AT1G67690	5246b355-b963-44c4-8012-547df7b87347	6.726190476	2.989417989	1.494708995	1.494708995	0.747354497	19	9.947751323	2.956018519	4.348875661	0.747354497	0.300511934	0.505649402	0.343700099	1	-0.268769382
AT1G67720	459f3630-058e-4b99-8366-fc9a76abd198	7.820512821	0.782051282	4.301282051	1.955128205	0.782051282	47	7.330363427	26.35564851	9.905704037	2.408284024	0.106686563	0.163201526	0.197373977	0.324733825	-0.126109856
AT1G67720	rna-NM_105440.2	10.57051282	2.845907298	4.472140039	1.626232742	1.626232742	47	7.330363427	26.35564851	9.905704037	2.408284024	0.388235498	0.16968431	0.164171344	0.675266175	-0.140758855
AT1G67792	0921d629-6f06-439c-a4fc-5ccea1b359b2	3.7	1.85	0.925	0	0.925	25	11.49277778	3.287777778	6.944444444	1.275	0.160970658	0.281345049	0	0.725490196	-0.141587245
AT1G67792	rna-NR_139908.1	0.7	0.35	0	0	0.35	25	11.49277778	3.287777778	6.944444444	1.275	0.030453908	0	0	0.274509804	-0.122027948
AT1G67792	rna-NR_139906.1	12.53333333	6.684444444	1.671111111	4.177777778	0	25	11.49277778	3.287777778	6.944444444	1.275	0.581621308	0.508279824	0.6016	0	0.244150566
AT1G67850	rna-NM_202373.4	10.7703824	3.590127465	4.038893398	0.897531866	2.243829666	42	12.51142888	15.14803776	1.778793462	6.561739906	0.286947838	0.266628158	0.504573401	0.341956508	-0.146476957
AT1G67856	b7c5ea5d-aa7f-4487-be01-d50e1d422154	5.3	2.208333333	1.325	0.441666667	1.325	17	7.166666667	6.3	0.883333333	2.65	0.308139535	0.21031746	0.500000001	0.5	-0.240771503
AT1G67856	18750870-edb9-4df7-b532-ce0a9108fc75	5.3	2.208333333	1.325	0.441666667	1.325	17	7.166666667	6.3	0.883333333	2.65	0.308139535	0.21031746	0.500000001	0.5	-0.240771503
AT1G67856	43dc6b23-02a3-4416-9e25-e03573d4674a	2.3	1.15	1.15	0	0	17	7.166666667	6.3	0.883333333	2.65	0.160465116	0.182539683	0	0	0.171502399
AT1G67856	9a79de21-febb-4617-a5d0-aeb2fe5ab7c5	2.3	1.15	1.15	0	0	17	7.166666667	6.3	0.883333333	2.65	0.160465116	0.182539683	0	0	0.171502399
AT1G67856	580d87de-7cc2-4752-8d5b-663ab0b87472	1.8	0.45	1.35	0	0	17	7.166666667	6.3	0.883333333	2.65	0.062790698	0.214285714	0	0	0.138538206
AT1G67890	rna-NM_105459.3	16.08333333	4.169753086	4.765432099	5.361111111	1.787037037	41	16.7621142	8.091126543	11.93263889	2.21412037	0.24876057	0.588970161	0.449281266	0.807109253	-0.209329894
AT1G67900	356f3ce5-ed88-4fe5-b5f9-e000bf227453	22.5011655	2.774116295	0.308235144	10.17175975	9.247054316	110	18.33251416	4.567492283	40.64019481	39.45979875	0.151322196	0.067484546	0.250288164	0.234341142	-0.132911282
AT1G67910	rna-NM_001198419.1	9.25	2.3125	0	3.46875	3.46875	43	10.45643939	1.848484848	17.15814394	12.53693182	0.221155588	0	0.202163475	0.276682529	-0.128845208
AT1G67960	rna-NM_105466.3	5.440909091	1.632272727	2.176363636	0.544090909	1.088181818	37	15.72863636	8.840151515	0.544090909	10.88712121	0.103777129	0.246190762	1	0.099951291	-0.3749917
AT1G67970	2b05cbb6-e38d-4d5f-bdc9-b839ba49097d	2.5	0	0	0.833333333	1.666666667	37	5.71875	3.8125	9.411458333	14.05729167	0	0	0.088544549	0.118562431	-0.10355349
AT1G67970	rna-NM_105467.4	30.5	5.71875	3.8125	8.578125	12.390625	37	5.71875	3.8125	9.411458333	14.05729167	1	1	0.911455451	0.881437569	0.10355349
AT1G68010	rna-NM_105471.4	389.4078041	61.39691079	66.44323223	135.4096252	126.1580359	608	90.04175624	129.5770703	197.8066263	174.0745472	0.681871538	0.512769984	0.684555557	0.724735683	-0.107324859
AT1G68060	rna-NM_105476.5	69.66872294	26.51110696	17.87958376	19.72919588	5.548836341	135	56.61716525	37.43511741	28.62978604	7.317931291	0.468252108	0.477615271	0.689114332	0.758252042	-0.250749497
AT1G68080	61ec33ef-b27c-4685-b58d-92cd499cf12d	1.333333333	0.444444444	0.888888889	0	0	14	3.241666667	6.483333333	1.241666667	1.033333333	0.137103685	0.137103685	0	0	0.137103685
AT1G68080	cc8f726d-5b7b-4794-b36c-8dbcddc03684	1.333333333	0.444444444	0.888888889	0	0	14	3.241666667	6.483333333	1.241666667	1.033333333	0.137103685	0.137103685	0	0	0.137103685
AT1G68080	f3cd9cc6-2a9f-4ba7-8fd9-45bb137da934	3.333333333	0.666666667	1.333333333	0.666666667	0.666666667	14	3.241666667	6.483333333	1.241666667	1.033333333	0.205655527	0.205655527	0.536912752	0.645161291	-0.385381494
AT1G68080	9deaed7d-e994-4485-aa32-887abd1e8084	1.333333333	0.444444444	0.888888889	0	0	14	3.241666667	6.483333333	1.241666667	1.033333333	0.137103685	0.137103685	0	0	0.137103685
AT1G68080	54134dda-fcf5-4a17-9e46-985f997bc1f9	1.333333333	0.444444444	0.888888889	0	0	14	3.241666667	6.483333333	1.241666667	1.033333333	0.137103685	0.137103685	0	0	0.137103685
AT1G68080	rna-NM_001084321.2	1.833333333	0.366666667	0.733333333	0.366666667	0.366666667	14	3.241666667	6.483333333	1.241666667	1.033333333	0.11311054	0.11311054	0.295302014	0.35483871	-0.211959822
AT1G68185	9444e1ef-d52d-4e61-9f0c-217d50281679	3	3	0	0	0	42	12.41441441	7.073423423	10.02297297	12.48918919	0.241654572	0	0	0	0.120827286
AT1G68260	rna-NM_105497.5	79.45	24.59166667	23.64583333	14.1875	17.025	109	29.3	29.92583333	21.28416667	23.49	0.83930603	0.790147866	0.66657531	0.724776501	0.119051042
AT1G68320	08d7e4f9-ac31-421f-bfbe-0ec36b4e059e	2	1	1	0	0	11	1.9	6.4	1.8	0.9	0.526315789	0.15625	0	0	0.341282895
AT1G68320	rna-NM_105503.3	9	0.9	5.4	1.8	0.9	11	1.9	6.4	1.8	0.9	0.473684211	0.84375	1	1	-0.341282895
AT1G68370	rna-NM_105508.4	79.11309524	23.49893918	18.01585337	17.2325554	20.36574729	116	33.76314947	27.30662019	18.42517476	31.50505558	0.695993696	0.659761378	0.93527229	0.646427912	-0.112972564
AT1G68710	rna-NM_105543.6	13.02857143	5.211428571	5.732571429	1.563428571	0.521142857	30	11.80402597	14.29694372	3.069316017	0.829714286	0.441495858	0.400964817	0.509373607	0.628099173	-0.147506053
AT1G68730	aa73fe40-1093-4c14-b4f5-2d1c067e5bf3	58.66666667	14.66666667	5.866666667	13.68888889	24.44444444	62	15.91666667	7.533333333	14.10555556	24.44444444	0.921465969	0.778761062	0.970460811	1	-0.13511689
AT1G68740	2d3b2287-abd7-4a1b-817f-2d6975dd5e38	6	2.4	0	1.2	2.4	61	21.41343473	12.72118893	8.223888116	11.64148822	0.11207917	0	0.145916382	0.206159209	-0.11999821
AT1G68770	f35c9b7a-c01f-4b21-8ecf-7eaf67cf9a54	10	0.833333333	2.5	2.5	4.166666667	69	21.13333333	17	13.13333333	16.73333333	0.039432177	0.147058824	0.19035533	0.249003984	-0.126434157
AT1G68770	dcfc13d0-b873-4f47-a27d-ad3b144679c8	58	20.3	14.5	10.63333333	12.56666667	69	21.13333333	17	13.13333333	16.73333333	0.960567823	0.852941176	0.80964467	0.750996016	0.126434157
AT1G68980	54f6b8cd-35c4-4444-a322-18469e61fca2	9	2.7	2.7	1.8	1.8	15	2.7	4.866666667	2.466666667	3.966666667	1	0.554794521	0.72972973	0.453781513	0.185641639
AT1G68980	078494ca-20c2-4edd-bd48-3f4c81c7e584	2	0	0.666666667	0.666666667	0.666666667	15	2.7	4.866666667	2.466666667	3.966666667	0	0.136986301	0.27027027	0.168067227	-0.150675598
AT1G68990	rna-NM_105571.4	15.95079365	5.742285714	3.19015873	2.552126984	4.466222222	34	10.06885097	8.588042328	3.278912698	10.064194	0.570301987	0.371465185	0.778345512	0.443773463	-0.140175902
AT1G69040	rna-NM_202378.2	83.33333333	20.83333333	24.08854167	19.53125	18.88020833	141	42.78706317	40.768822	28.10915419	28.33496064	0.486907298	0.590856946	0.69483592	0.666322024	-0.14169685
AT1G69070	0f104a26-11b9-49b5-9793-843624caaf03	15.16666667	3.707407407	4.044444444	4.381481481	3.033333333	55	9.520389755	12.78118365	18.22443885	13.47398775	0.389417608	0.316437394	0.240417909	0.225125137	0.120155978
AT1G69070	rna-NM_001334397.1	13	3.023255814	3.627906977	3.930232558	2.418604651	55	9.520389755	12.78118365	18.22443885	13.47398775	0.317555887	0.283847496	0.215657261	0.17950177	0.103122176
AT1G69080	a6be12c5-fc28-4d77-9df8-db53c78bc986	3.5	0	1.166666667	0	2.333333333	20	5.8	6	1.933333333	4.266666667	0	0.194444445	0	0.546875	-0.176215278
AT1G69080	rna-NM_105578.3	14.5	5.8	4.833333333	1.933333333	1.933333333	20	5.8	6	1.933333333	4.266666667	1	0.805555556	1	0.453125	0.176215278
AT1G69170	rna-NM_105584.6	16.75	4.785714286	4.785714286	4.785714286	2.392857143	25	6.777380952	6.235714286	8.144047619	3.842857143	0.706130336	0.767468499	0.587633387	0.62267658	0.131644434
AT1G69210	7fec8280-98c9-48ad-9b0c-5d8e275faa24	2.5	2.5	0	0	0	21	10.70192308	2.846153846	1.115384615	5.336538462	0.233602875	0	0	0	0.116801438
AT1G69210	rna-NM_105588.3	6	2.5	1	0.5	2	21	10.70192308	2.846153846	1.115384615	5.336538462	0.233602875	0.351351351	0.448275862	0.374774775	-0.119048205
AT1G69290	950eb233-d308-4668-9f5c-563554455f11	9	4.090909091	1.636363636	2.454545455	0.818181818	13	5.590909091	2.136363636	3.454545455	0.818181818	0.731707317	0.765957447	0.710526316	1	-0.106430776
AT1G69290	rna-NM_105596.2	3	1.5	0.5	1	0	13	5.590909091	2.136363636	3.454545455	0.818181818	0.268292683	0.234042553	0.289473684	0	0.106430776
AT1G69370	92bbdc08-fb2e-4896-ae81-81919b5827ed	4.5	0.642857143	1.285714286	1.928571429	0.642857143	21	5.031746032	7.396825397	6.373015873	2.198412698	0.127760252	0.173819743	0.302615193	0.292418773	-0.146726985
AT1G69370	rna-NM_105604.2	14	3.888888889	5.444444444	3.111111111	1.555555556	21	5.031746032	7.396825397	6.373015873	2.198412698	0.772870662	0.736051502	0.488169365	0.707581228	0.156585786
AT1G69380	9273f73d-0a51-4b5b-ac0f-78857016a9e8	6.5	3.25	2.166666667	0	1.083333333	31	11.08333333	9.020833333	4.895833333	5	0.293233083	0.240184758	0	0.216666667	0.158375587
AT1G69380	rna-NM_105605.3	23.5	7.833333333	6.854166667	4.895833333	3.916666667	31	11.08333333	9.020833333	4.895833333	5	0.706766917	0.759815243	1	0.783333333	-0.158375587
AT1G69450	rna-NM_001198427.2	11.175	1.015909091	2.031818182	3.555681818	4.571590909	37	1.616603535	7.491319098	11.10170593	14.29037143	0.628421916	0.271223019	0.320282472	0.319907074	0.129727695
AT1G69450	rna-NM_001334409.1	7.208333333	0.600694444	1.802083333	2.402777778	2.402777778	37	1.616603535	7.491319098	11.10170593	14.29037143	0.371578084	0.24055621	0.216433203	0.168139631	0.11378073
AT1G69523	8f6a9aee-9ed4-470c-a178-67ac57172547	2.5	1.25	1.25	0	0	38	9.311904762	6.78015873	7.050793651	8.857142857	0.134236768	0.184361466	0	0	0.159299117
AT1G69523	9ef5cb77-3412-4caf-8a5b-99df278e9b34	11.8	2.528571429	1.685714286	2.528571429	5.057142857	38	9.311904762	6.78015873	7.050793651	8.857142857	0.271541805	0.248624605	0.358622242	0.570967742	-0.204711787
AT1G69526	864211ca-6513-424f-98de-488c8a7e9a62	2.142857143	0	0	1.071428571	1.071428571	19	1.83015873	1.83015873	8.253968254	5.085714286	0	0	0.129807692	0.210674157	-0.170240925
AT1G69526	04e2a5eb-5580-4b7f-90eb-9d5f0d967ca9	1.476190476	0.492063492	0.492063492	0.492063492	0	19	1.83015873	1.83015873	8.253968254	5.085714286	0.268863833	0.268863833	0.059615385	0	0.239056141
AT1G69550	ebea388d-27e7-449c-b0f6-fb0318d327a7	16	4.266666667	6.4	1.066666667	4.266666667	23	6.516666667	6.4	3.816666667	4.266666667	0.654731458	1	0.279475983	1	0.187627738
AT1G69580	rna-NM_105627.3	29.86904762	11.79041353	6.288220551	6.288220551	5.502192982	49	16.02448383	8.000918964	10.61622509	12.35837212	0.735774934	0.785937288	0.592321705	0.445219882	0.242085317
AT1G69610	rna-NM_001334416.1	7.5	3.970588235	2.647058824	0	0.882352941	28	11.96764706	9.734313725	0.441176471	2.856862745	0.331776849	0.271930708	0	0.308853809	0.147426874
AT1G69610	rna-NM_001334417.1	7.5	2.647058824	3.970588235	0.441176471	0.441176471	28	11.96764706	9.734313725	0.441176471	2.856862745	0.221184566	0.407896062	1	0.154426905	-0.262673138
AT1G69770	rna-NM_105645.4	20.77142857	6.923809524	4.260805861	4.260805861	5.326007326	53	10.88900433	8.582201965	13.816163	16.2126307	0.635853317	0.496470006	0.308392848	0.328509754	0.24771036
AT1G69830	rna-NM_105651.5	101.6049756	24.24078098	21.14621319	28.88263265	27.33534876	243	64.9183923	55.86703384	59.76807767	54.4464962	0.373403902	0.378509682	0.483245133	0.502058914	-0.116695232
AT1G69910	48881af4-58f6-4de8-9484-79ea1d8e8bb3	12.16666667	3.893333333	1.946666667	3.406666667	2.92	31	13.4437535	4.435462185	6.770812325	6.349971989	0.28960166	0.438886994	0.503140023	0.459844548	-0.117247958
AT1G69935	3d222d7c-15aa-48ec-a651-9c9d9ac05846	20.16666667	7.333333333	6.722222222	1.833333333	4.277777778	66	18.41515152	22.12525253	7.506060606	17.95353535	0.398222807	0.303825785	0.244247073	0.238269382	0.109766069
AT1G69935	rna-NM_105662.2	41.16666667	8.981818182	14.96969697	5.239393939	11.97575758	66	18.41515152	22.12525253	7.506060606	17.95353535	0.487740661	0.676588751	0.698021801	0.667041747	-0.100367068
AT1G70060	12ce4a60-268b-4ec3-9ee3-270ed841ec04	4.96978022	1.419937206	0	1.064952904	2.48489011	44	13.10472665	0.961427618	6.931887346	14.00195839	0.108353058	0	0.153631017	0.177467326	-0.111372642
AT1G70150	58648560-a20b-446a-8481-1c3e00d29e18	0.5	0	0	0	0.5	22	1.903846154	10.26602564	5.695512821	1.134615385	0	0	0	0.440677966	-0.220338983
AT1G70150	rna-NM_105683.7	8.25	1.903846154	3.807692308	1.903846154	0.634615385	22	1.903846154	10.26602564	5.695512821	1.134615385	1	0.370902279	0.334271244	0.559322034	0.238654501
AT1G70200	rna-NM_105688.3	22	5.789473684	2.894736842	5.210526316	8.105263158	46	11.78947368	6.894736842	10.21052632	13.10526316	0.491071429	0.419847328	0.510309278	0.618473895	-0.108932208
AT1G70230	rna-NM_105691.5	24.2	1.792592593	3.585185185	9.859259259	8.962962963	33	1.792592593	3.585185185	13.22592593	13.3962963	1	1	0.745449454	0.669062759	0.292743894
AT1G70270	71437913-9029-45ea-b0ac-10b226bda530	6.5	3.763157895	2.394736842	0.342105263	0	31	15.80019493	12.115486	1.926175128	1.158143939	0.238171612	0.197659165	0.177608597	0	0.12911109
AT1G70360	6d032f3f-9a7b-421b-a042-441800e3aa0e	5.935714286	1.483928571	0.989285714	1.483928571	1.978571429	22	4.969727891	1.806646825	4.932426304	10.29119898	0.298593525	0.547581132	0.300851646	0.192258592	0.17653221
AT1G70505	4987902b-7fd6-49fd-9f9c-2b767f4b24ae	7.442857143	2.232857143	2.977142857	1.488571429	0.744285714	31	9.250506716	16.48745421	2.02031746	2.241721612	0.241376739	0.180570197	0.736800755	0.332015229	-0.323434524
AT1G70518	3a80d493-7c28-4b94-a885-a94c8e21278b	4	1	0	2	1	28	7.294117647	7.411764706	5.176470588	4.117647059	0.137096774	0	0.386363636	0.242857143	-0.246062003
AT1G70518	ffc0d3a6-4494-480d-9e6d-99490a95c938	18	5.294117647	7.411764706	3.176470588	2.117647059	28	7.294117647	7.411764706	5.176470588	4.117647059	0.725806452	1	0.613636364	0.514285714	0.298942187
AT1G70530	rna-NM_105721.2	22.80833333	8.829032258	5.886021505	5.150268817	2.943010753	43	15.50632392	14.12268817	7.710060484	3.660927419	0.569382679	0.416777701	0.667993309	0.803897596	-0.242865263
AT1G70570	rna-NM_105725.3	28.56805556	6.176876877	3.860548048	10.80953453	7.721096096	60	11.03789745	12.28854558	25.01870421	11.65485276	0.559606293	0.314158256	0.432058129	0.662479077	-0.110386328
AT1G70630	rna-NM_001334472.1	0.785714286	0.261904762	0.261904762	0	0.261904762	8	4.001360544	0.523809524	0.526530612	2.94829932	0.065453927	0.5	0	0.088832487	0.23831072
AT1G70630	rna-NM_105731.4	3.685714286	2.106122449	0	0.526530612	1.053061224	8	4.001360544	0.523809524	0.526530612	2.94829932	0.526351581	0	1	0.357175819	-0.415412119
AT1G70630	rna-NM_001334473.1	0.785714286	0.261904762	0.261904762	0	0.261904762	8	4.001360544	0.523809524	0.526530612	2.94829932	0.065453927	0.5	0	0.088832487	0.23831072
AT1G70710	rna-NM_105739.4	154.6186869	55.6017938	67.78848833	19.80337861	11.42502612	228	84.83411882	98.44537392	27.57959442	13.14091284	0.655417827	0.688589881	0.718044592	0.869424085	-0.121730484
AT1G70740	rna-NM_105742.5	25.61666667	7.534313726	9.041176471	5.274019608	3.767156863	46	9.413943355	15.8421024	9.942538126	6.801416122	0.800335571	0.570705595	0.530450026	0.553878309	0.143356415
AT1G70790	rna-NM_105747.3	25.58333333	13.37310606	9.884469697	0.872159091	1.453598485	117	55.57612477	43.16805813	8.205917594	9.049899505	0.240626818	0.228976473	0.106284164	0.160620401	0.101349363
AT1G70800	439adda2-046e-47d5-a566-36344f390037	3.333333333	1.904761905	1.428571429	0	0	52	19.15674603	13.69047619	8.125	9.027777778	0.099430347	0.104347826	0	0	0.101889087
AT1G70800	2ecc7777-84a5-4d6e-88e1-304797fffded	3.333333333	1.904761905	1.428571429	0	0	52	19.15674603	13.69047619	8.125	9.027777778	0.099430347	0.104347826	0	0	0.101889087
AT1G70800	rna-NM_105748.3	43.33333333	15.34722222	10.83333333	8.125	9.027777778	52	19.15674603	13.69047619	8.125	9.027777778	0.801139306	0.791304348	1	1	-0.203778173
AT1G70890	fc07b240-9b8e-4f63-a01c-b22ddb339a1a	296.1	1.794545455	1.794545455	126.5154545	165.9954545	344	1.794545455	1.794545455	145.8425928	191.5683163	1	1	0.867479466	0.866507874	0.13300633
AT1G70980	79e9c1fb-a2f2-4508-b380-cda7cc697e85	10.83333333	4.460784314	4.460784314	1.274509804	0.637254902	65	18.01960784	20.49346405	9.676470588	13.81045752	0.247551687	0.217668633	0.131712259	0.046142925	0.143682568
AT1G70980	rna-NM_105766.3	43.83333333	12.89215686	12.03267974	7.735294118	11.17320261	65	18.01960784	20.49346405	9.676470588	13.81045752	0.715451578	0.587147186	0.799392097	0.80903928	-0.152916307
AT1G71015	561489c5-a72c-4b94-a213-b4899912326e	0.5	0.5	0	0	0	16	2.428571429	2.892857143	3.857142857	4.821428571	0.205882353	0	0	0	0.102941176
AT1G71015	rna-NM_148647.3	13.5	1.928571429	2.892857143	3.857142857	4.821428571	16	2.428571429	2.892857143	3.857142857	4.821428571	0.794117647	1	1	1	-0.102941176
AT1G71030	rna-NM_105772.3	30.16666667	8.968468468	5.707207207	10.5990991	4.891891892	40	9.399024024	7.901651652	14.08521021	8.614114114	0.954191461	0.722280285	0.752498468	0.567892627	0.178040326
AT1G71080	rna-NM_105777.4	73.86666667	22.66363636	12.59090909	16.78787879	21.82424242	94	27.54935065	20.94805195	18.15930736	26.34329004	0.822655918	0.601053937	0.924477925	0.828455458	-0.164611764
AT1G71190	f46a3768-f71e-4034-8c25-66e5a274bf4f	20.80555556	5.51984127	7.218253968	2.547619048	5.51984127	74	25.14004593	26.71394432	7.296685127	13.84932462	0.219563691	0.270205473	0.349147456	0.398563932	-0.128971112
AT1G71190	rna-NM_105788.4	19.80555556	5.254535147	6.871315193	2.425170068	5.254535147	74	25.14004593	26.71394432	7.296685127	13.84932462	0.209010563	0.257218294	0.332366003	0.379407321	-0.122772233
AT1G71220	605bc6bc-f4d0-44d0-a3ed-c41db9a83258	18.54681856	6.063382989	4.636704639	3.923365464	3.923365464	100	32.3360471	36.22937225	13.99704846	13.43753219	0.187511571	0.12798192	0.280299484	0.291970684	-0.128388338
AT1G71240	rna-NM_001084340.2	7.666666667	1.533333333	1.022222222	2.044444444	3.066666667	23	4.519047619	4.293650794	2.311111111	9.876190476	0.339304531	0.238077634	0.884615384	0.31051109	-0.308872155
AT1G71350	6b2251ff-bc77-42f5-8775-cbb3ab191904	2.666666667	1.6	0.533333333	0.533333333	0	30	9.887477954	5.778483245	11.65502646	1.679012346	0.161820841	0.092296423	0.045759942	0	0.104178661
AT1G71350	098d71fd-a412-4df8-96b6-4d5cf992741f	3.666666667	1.571428571	1.047619048	1.047619048	0	30	9.887477954	5.778483245	11.65502646	1.679012346	0.158931183	0.181296545	0.0898856	0	0.125171064
AT1G71350	rna-NM_105804.4	22.66666667	6.716049383	4.197530864	10.07407407	1.679012346	30	9.887477954	5.778483245	11.65502646	1.679012346	0.679247975	0.726407032	0.864354457	1	-0.229349725
AT1G71440	rna-NM_105813.4	29.05311355	7.645556198	8.410111818	5.351889339	7.645556198	63	8.585971339	23.40791503	10.23334335	15.77277028	0.890470734	0.35928496	0.522985417	0.484731348	0.121019464
AT1G71695	rna-NM_105826.4	227.0833333	77.90450122	62.986618	34.80839416	51.38381995	324	105.1813913	83.44277395	54.71929664	78.65653813	0.7406681	0.754848084	0.636126491	0.653268262	0.103060715
AT1G71696	2d000f29-7c88-4d50-abab-946fad00b5d1	2	0	0	2	0	37	10.35802253	10.40797813	8.610383505	2.623615829	0	0	0.232277691	0	-0.116138846
AT1G71696	7db571dc-a62d-426d-90cf-4d4be3bd7730	7.280952381	3.36043956	2.8003663	0.56007326	0.56007326	37	10.35802253	10.40797813	8.610383505	2.623615829	0.324428678	0.269059587	0.065046262	0.213473807	0.157484098
AT1G71696	92884331-e1ea-4713-9d40-a5bd0e52fc57	2	0	0	2	0	37	10.35802253	10.40797813	8.610383505	2.623615829	0	0	0.232277691	0	-0.116138846
AT1G71697	rna-NM_105828.4	58.90833333	25.49763682	21.10149254	9.671517413	2.637686567	107	46.35130745	31.87956793	16.87885868	6.890265932	0.55009531	0.661912752	0.572995935	0.382813464	0.128099331
AT1G71700	cc21cc45-b242-4316-9e30-84332a1b4f9b	1.833333333	0	0	0.916666667	0.916666667	8	2.222222222	0.944444444	1.861111111	2.972222222	0	0	0.492537314	0.308411215	-0.400474264
AT1G71700	ce59cbbd-0faf-4573-aa2b-c30e2efa9055	3.333333333	2.222222222	0	0	1.111111111	8	2.222222222	0.944444444	1.861111111	2.972222222	1	0	0	0.373831776	0.313084112
AT1G71750	ea4104af-b517-4f34-b304-54ba9c190dc6	29	13.11904762	8.285714286	1.380952381	6.214285714	52	22.81478836	12.9092328	1.380952381	13.89502646	0.575023858	0.641844052	1	0.447230938	-0.115181514
AT1G71750	rna-NM_105833.4	11	5.28	3.08	0	2.64	52	22.81478836	12.9092328	1.380952381	13.89502646	0.23142884	0.238588927	0	0.18999604	0.140010863
AT1G71900	rna-NM_105848.5	48.55	18.92627119	11.52033898	9.051694915	9.051694915	64	27.55926264	15.26538172	12.12366073	9.051694915	0.686748098	0.754670875	0.746614007	1	-0.152597517
AT1G71960	3e8cdf07-018a-4f3f-80fc-3b14e2a6f3b9	5	1.25	0	1.25	2.5	34	5.196666667	10.45	8.336666667	8.016666667	0.240538807	0	0.149940024	0.311850312	-0.110625764
AT1G71990	2c394326-0262-49ac-8573-854c2cfebc6b	2.333333333	1.555555556	0.777777778	0	0	13	6.194444444	2.5	3.444444444	0.861111111	0.251121076	0.311111111	0	0	0.281116094
AT1G71990	rna-NM_105857.4	10.33333333	4.305555556	1.722222222	3.444444444	0.861111111	13	6.194444444	2.5	3.444444444	0.861111111	0.695067265	0.688888889	1	1	-0.308021923
AT1G72030	18cb00d2-dc58-4d4e-937e-ef7e3b29b163	18.5	6.328947368	6.815789474	0.973684211	4.381578947	49	15.64912281	14.09649123	3.894736842	11.35964912	0.404428251	0.483509645	0.25	0.385714286	0.126111805
AT1G72030	040096d3-49e0-46e5-8052-840dc8c55447	2	0	0	1	1	49	15.64912281	14.09649123	3.894736842	11.35964912	0	0	0.256756757	0.088030888	-0.172393822
AT1G72030	77b504de-d993-4cbd-85a4-1a550195eaa7	2	0	0	1	1	49	15.64912281	14.09649123	3.894736842	11.35964912	0	0	0.256756757	0.088030888	-0.172393822
AT1G72030	rna-NM_105861.4	17.5	5.986842105	6.447368421	0.921052632	4.144736842	49	15.64912281	14.09649123	3.894736842	11.35964912	0.382567264	0.457373989	0.236486487	0.364864865	0.119294951
AT1G72040	rna-NM_105862.5	99.81666667	35.02339181	30.64546784	21.01403509	13.13377193	126	45.90169294	40.05112404	23.05978791	13.98739512	0.763008716	0.765158746	0.911284838	0.938971968	-0.161044672
AT1G72120	0a72f2ed-31e3-479e-bdf9-976cc0bf31b5	2	1	1	0	0	14	4.636363636	5.545454545	0.909090909	0.909090909	0.215686275	0.180327869	0	0	0.198007072
AT1G72120	rna-NM_105870.4	10	3.636363636	4.545454545	0.909090909	0.909090909	14	4.636363636	5.545454545	0.909090909	0.909090909	0.784313725	0.819672131	1	1	-0.198007072
AT1G72130	b8e75d1a-4afa-42bd-bda0-9807fe1e03d2	4.833333333	0.966666667	0.483333333	0.483333333	2.9	18	4.549242424	2.853787879	1.547727273	9.049242424	0.212489592	0.169365543	0.312285854	0.320468815	-0.125449767
AT1G72130	816ca2b1-514e-4b5b-b4ae-10199a3158c6	4.833333333	1.757575758	0.878787879	0.439393939	1.757575758	18	4.549242424	2.853787879	1.547727273	9.049242424	0.386344713	0.307937351	0.283896231	0.194223525	0.108081154
AT1G72175	dab60fd7-4d13-4231-b34b-f218296f4a92	3	0	0	1.5	1.5	53	14.40714286	9.195238095	10.86507937	14.53253968	0	0	0.138056976	0.103216646	-0.120636811
AT1G72190	1902e791-a24e-4aea-bfd0-1df2bb0c9abe	10.16666667	1.768115942	2.652173913	3.094202899	2.652173913	28	6.362318841	9.376811594	7.217391304	5.043478261	0.277904328	0.282843895	0.42871486	0.525862069	-0.196914353
AT1G72190	d9d7b67e-6a39-4757-b4d2-2212d02ed9a5	2.666666667	1	1.333333333	0.333333333	0	28	6.362318841	9.376811594	7.217391304	5.043478261	0.157175399	0.142194745	0.046184739	0	0.126592702
AT1G72190	rna-NM_105878.4	9.166666667	1.594202899	2.391304348	2.789855072	2.391304348	28	6.362318841	9.376811594	7.217391304	5.043478261	0.250569476	0.255023184	0.386546185	0.474137931	-0.177545728
AT1G72210	d636959f-907a-459b-b436-5795a98e905e	5.5	2.444444444	0.611111111	1.222222222	1.222222222	23	9.055555556	4.333333333	4.222222222	3.388888889	0.26993865	0.141025641	0.289473684	0.360655738	-0.119582565
AT1G72240	d2eefd55-07b0-4806-8dbb-af044544d62d	3.266666667	1.633333333	1.088888889	0	0.544444444	30	8.502250446	9.409243167	6.133043672	5.955462715	0.192106001	0.115725449	0	0.091419335	0.108206057
AT1G72310	043c2afd-3cd3-4807-ad25-03e6f98aa097	8	2.857142857	2.285714286	1.714285714	1.142857143	21	7.19047619	7.663492063	3.358730159	2.787301587	0.397350993	0.298260149	0.510396975	0.410022779	-0.112404306
AT1G72416	rna-NM_001124117.2	12	2.25	1.5	3.75	4.5	74	9.218975469	6.05988456	26.31457431	31.40656566	0.244061827	0.247529468	0.14250658	0.143282142	0.102901286
AT1G72420	303368c6-1b2b-4268-9cbc-a12e8b05f4aa	3	1.5	0	0	1.5	23	1.5	1	4	2.5	1	0	0	0.6	0.2
AT1G72420	rna-NM_105901.4	1	0	0	1	0	23	1.5	1	4	2.5	0	0	0.25	0	-0.125
AT1G72420	rna-NM_001334528.1	1	0	0	1	0	23	1.5	1	4	2.5	0	0	0.25	0	-0.125
AT1G72420	rna-NM_001334531.1	2	0	0	1	1	23	1.5	1	4	2.5	0	0	0.25	0.4	-0.325
AT1G72420	rna-NM_001334530.1	1	0	0	1	0	23	1.5	1	4	2.5	0	0	0.25	0	-0.125
AT1G72420	rna-NM_001334532.1	1	0	1	0	0	23	1.5	1	4	2.5	0	1	0	0	0.5
AT1G72500	rna-NM_105909.3	24.0968254	5.66984127	5.66984127	7.087301587	5.66984127	53	15.91628801	12.18152073	12.47746163	9.424729635	0.356228869	0.465446096	0.568008285	0.601591928	-0.173962624
AT1G72560	2b78736a-b8d9-4dbf-91ae-61139c920438	2.583333333	0.645833333	0	1.291666667	0.645833333	34	9.993055556	1.591666667	9	4.415277778	0.064628214	0	0.143518519	0.146272413	-0.112581359
AT1G72560	1bc73110-c249-4463-b47d-2d060f2853b7	3	1	1	1	0	34	9.993055556	1.591666667	9	4.415277778	0.100069493	0.628272251	0.111111111	0	0.308615316
AT1G72640	rna-NM_001036192.3	23.24823087	7.1036261	1.937352573	7.1036261	7.1036261	75	24.64086289	8.144560767	14.95857418	21.25600216	0.288286418	0.237870725	0.474886578	0.334193892	-0.141461664
AT1G72670	1ae98bd6-7cf4-4eef-ba99-c5dd403fcede	2.5	1.071428571	1.428571429	0	0	30	13.47582418	11.00494505	3.153846154	2.365384615	0.079507461	0.129811773	0	0	0.104659617
AT1G72670	05737509-664c-469e-aee2-235c88dec5cb	2.5	1.071428571	1.428571429	0	0	30	13.47582418	11.00494505	3.153846154	2.365384615	0.079507461	0.129811773	0	0	0.104659617
AT1G72670	94f057d9-907f-4102-ab7b-aab46736f025	2.5	1.071428571	1.428571429	0	0	30	13.47582418	11.00494505	3.153846154	2.365384615	0.079507461	0.129811773	0	0	0.104659617
AT1G72670	rna-NM_105926.5	20.5	9.461538462	5.519230769	3.153846154	2.365384615	30	13.47582418	11.00494505	3.153846154	2.365384615	0.702112044	0.501522792	1	1	-0.398182582
AT1G72680	rna-NM_105927.4	49.41666667	15.3920765	7.290983607	16.20218579	10.53142077	69	18.69483624	7.642174083	25.23519445	15.42779522	0.823333048	0.954045737	0.642047194	0.68262643	0.226352581
AT1G72730	rna-NM_105932.3	42.66666667	18.17283951	12.64197531	5.530864198	6.320987654	63	27.28602493	17.55620691	6.239197531	8.918570627	0.666012714	0.720085801	0.886470443	0.708744475	-0.104558202
AT1G72770	c21af666-d062-45e6-81f9-c5d19fa5ec63	14.96666667	6.236111111	5.82037037	2.494444444	0.415740741	67	20.83874644	19.2508547	11.08048433	10.82991453	0.299255578	0.302343478	0.225120524	0.038388183	0.169045174
AT1G72770	rna-NM_105936.4	13.96666667	5.819444444	5.431481481	2.327777778	0.387962963	67	20.83874644	19.2508547	11.08048433	10.82991453	0.279260773	0.282142355	0.210079064	0.035823271	0.157750397
AT1G72770	rna-NM_001334550.1	11.2	3.446153846	1.723076923	1.723076923	4.307692308	67	20.83874644	19.2508547	11.08048433	10.82991453	0.165372416	0.089506515	0.15550556	0.397758662	-0.149192645
AT1G72820	a15ca7d4-a7a9-42e0-ac20-65e23a7eae96	27	14.14285714	6.428571429	4.5	1.928571429	50	25.44015444	13.56370656	6.283783784	3.712355212	0.555926544	0.473953886	0.716129032	0.51950078	-0.102874691
AT1G72820	ef21ab90-0c4b-466c-8d0a-9233a2b1a49c	22	11.2972973	7.135135135	1.783783784	1.783783784	50	25.44015444	13.56370656	6.283783784	3.712355212	0.444073456	0.526046115	0.283870968	0.48049922	0.102874691
AT1G72900	rna-NM_105948.4	27.91666667	7.533068783	3.544973545	8.419312169	8.419312169	101	20.21685914	10.73721616	36.72221014	33.32371456	0.37261321	0.330157603	0.229270301	0.252652271	0.11042412
AT1G72910	rna-NM_105949.4	55.01785714	14.35248447	12.75776398	15.14984472	12.75776398	85	19.0743515	18.10938323	28.1783801	19.63788517	0.752449407	0.704483627	0.537640725	0.649650605	0.134820852
AT1G72920	b90b9b6b-9e4c-4fab-a9a2-43b955852cc0	10.55	1.818965517	0.363793103	2.182758621	6.184482759	70	17.02750365	8.909728002	16.37373847	24.68902988	0.106825143	0.040831	0.133308506	0.250495171	-0.118073767
AT1G72920	faca9891-11be-4050-812b-414d2eddf658	10.55	1.883928571	0.376785714	1.883928571	6.405357143	70	17.02750365	8.909728002	16.37373847	24.68902988	0.110640327	0.04228925	0.115057937	0.259441427	-0.110784894
AT1G72920	rna-NM_105950.4	30.65	9.287878788	7.43030303	10.21666667	3.715151515	70	17.02750365	8.909728002	16.37373847	24.68902988	0.545463327	0.833953969	0.623966646	0.150477825	0.302486413
AT1G72940	4d7156b4-fae9-4202-8854-0ef9a8a5bed6	5.583333333	0	0.62037037	3.101851852	1.861111111	77	22.95191532	17.18384483	24.85899791	12.00524194	0	0.036101954	0.124777831	0.155024873	-0.121850376
AT1G72940	rna-NM_105952.4	56.58333333	20.07795699	13.68951613	15.51478495	7.301075269	77	22.95191532	17.18384483	24.85899791	12.00524194	0.874783508	0.796650358	0.624111439	0.608157279	0.219582574
AT1G73080	rna-NM_105966.2	121.7	52.15714286	50.32706767	12.81052632	6.405263158	146	63.79106671	62.99314382	12.81052632	6.405263158	0.81762456	0.79892929	1	1	-0.191723075
AT1G73090	rna-NM_105967.2	25.53174603	9.011204482	6.007469655	3.003734827	7.509337068	53	15.89045618	14.07675663	3.340595497	18.69219169	0.567082806	0.426765186	0.899161491	0.401736575	-0.153525037
AT1G73100	e98efd2c-fdf7-4cb6-bc52-58d831b0a62d	13.05119048	3.915357143	4.567916667	2.610238095	1.957678571	31	7.280089286	6.263720238	7.327738095	7.628452381	0.537817187	0.729265755	0.356213345	0.256628537	0.32712053
AT1G73100	7d3b6481-f685-410b-8cf1-33d3623f7f96	1.717857143	0	0	0.858928571	0.858928571	31	7.280089286	6.263720238	7.327738095	7.628452381	0	0	0.117216058	0.11259539	-0.114905724
AT1G73100	ca9627a6-2f2b-48f5-8c6a-cf7923d5f9d8	1.717857143	0	0	0.858928571	0.858928571	31	7.280089286	6.263720238	7.327738095	7.628452381	0	0	0.117216058	0.11259539	-0.114905724
AT1G73110	9c9e2c8c-7334-4cc9-adbb-89ccf0f39b99	19.81459174	3.835082272	4.47426265	4.47426265	7.030984165	55	16.95627285	11.9977811	8.718170674	16.32777538	0.226174838	0.372924178	0.513211179	0.430614949	-0.172363556
AT1G73177	rna-NM_105976.3	26.65	4.66375	9.3275	7.995	4.66375	49	9.39254257	12.27409443	17.34670279	7.986660217	0.496537542	0.759933863	0.460894505	0.583942458	0.105817221
AT1G73210	rna-NM_202406.2	8	4.363636364	0.727272727	2.181818182	0.727272727	20	8.649350649	2.298701299	2.753246753	2.298701299	0.504504505	0.316384181	0.79245283	0.316384181	-0.143974163
AT1G73240	rna-NM_105983.3	23	5.193548387	5.935483871	7.419354839	4.451612903	35	9.227639296	5.935483871	11.45344575	7.383431085	0.562825249	1	0.647783645	0.602919273	0.156061165
AT1G73250	455d84b6-79e0-4121-abb7-e71747e697b9	7.166666667	3.307692308	2.205128205	1.653846154	0	46	13.38521169	13.13923673	9.223613596	9.251937985	0.247115427	0.167827725	0.179305663	0	0.117818744
AT1G73250	rna-NM_105984.4	36.16666667	8.410852713	10.93410853	7.569767442	9.251937985	46	13.38521169	13.13923673	9.223613596	9.251937985	0.628369047	0.832172276	0.820694337	1	-0.180076507
AT1G73310	b7f5e0bc-e841-4447-827f-408cfb1738be	2	0	1	1	0	12	1.8	2	4.6	2.6	0	0.5	0.217391304	0	0.141304348
AT1G73310	b7adba5a-7d2a-474d-9214-700131424934	4	0.8	0	1.6	1.6	12	1.8	2	4.6	2.6	0.444444444	0	0.347826087	0.615384615	-0.259383129
AT1G73310	1ea1a44b-9a96-4178-ac40-12bf9b0fe0bb	2	0	1	1	0	12	1.8	2	4.6	2.6	0	0.5	0.217391304	0	0.141304348
AT1G73370	rna-NM_001334591.1	5.666666667	1.545454545	0.515151515	2.060606061	1.545454545	11	2.36026936	0.515151515	4.69023569	3.434343434	0.654778887	1	0.439339555	0.45	0.382719666
AT1G73370	rna-NM_105997.2	3.666666667	0.814814815	0	1.62962963	1.222222222	11	2.36026936	0.515151515	4.69023569	3.434343434	0.345221113	0	0.347451544	0.355882353	-0.179056392
AT1G73370	rna-NM_001198461.1	1.666666667	0	0	1	0.666666667	11	2.36026936	0.515151515	4.69023569	3.434343434	0	0	0.213208902	0.194117647	-0.203663274
AT1G73450	4168bd35-3416-4f2f-adad-6136176e3026	1.666666667	0.833333333	0.833333333	0	0	18	6.236111111	6.361111111	3.513888889	1.888888889	0.133630289	0.131004367	0	0	0.132317328
AT1G73470	rna-NM_106006.3	44.63390674	10.41457824	8.926781347	10.41457824	14.87796891	85	24.49430697	23.43830237	13.3220986	21.24529207	0.425183625	0.380862966	0.781752076	0.700294863	-0.338000174
AT1G73480	59cf5718-01f2-4499-8f1f-a37724ef41be	2.869047619	0.573809524	0.573809524	1.147619048	0.573809524	50	10.07025068	9.502809791	27.85313	0.573809524	0.056980659	0.060383143	0.041202516	1	-0.461919357
AT1G73480	rna-NM_106007.3	20.99404762	5.41781874	5.41781874	10.15841014	0	50	10.07025068	9.502809791	27.85313	0.573809524	0.538002371	0.570128084	0.364713414	0	0.37170852
AT1G73570	3dd334f8-d27b-4216-83e0-ef84e8f2fc0f	2.25	0	1.125	0	1.125	15	2.958333333	6.208333333	1.0625	2.770833333	0	0.181208054	0	0.406015038	-0.112403492
AT1G73640	141fa92b-a28d-46c7-abf5-d6b492f5d9d1	2.5	2.5	0	0	0	23	9.928571429	3.714285714	1.857142857	6.5	0.251798561	0	0	0	0.125899281
AT1G73640	rna-NM_106022.2	19.5	7.428571429	3.714285714	1.857142857	6.5	23	9.928571429	3.714285714	1.857142857	6.5	0.748201439	1	1	1	-0.125899281
AT1G73660	2467b2d1-3a57-4e4d-b8f1-38a86b2a6f0e	3.333333333	1.428571429	0.476190476	1.428571429	0	26	4.750330688	7.551421958	9.485284392	1.212962963	0.300730943	0.06305971	0.150609235	0	0.106590709
AT1G73660	rna-NM_106025.4	10.91666667	1.819444444	3.638888889	4.24537037	1.212962963	26	4.750330688	7.551421958	9.485284392	1.212962963	0.383014271	0.481881281	0.447574389	1	-0.291339419
AT1G73670	rna-NM_106026.3	30.54848485	10.18282828	7.637121212	5.939983165	6.788552189	52	13.14148629	17.44996392	6.668121693	8.74042809	0.774861234	0.437658281	0.890803053	0.776684176	-0.227483857
AT1G73740	19677796-2e25-47e1-a828-9824a2228866	1.75	1.166666667	0.583333333	0	0	28	13.81083333	3.509166667	6.23	4.45	0.084474748	0.166231299	0	0	0.125353023
AT1G73740	2048cb53-20d2-4b83-ab7a-334013c79796	1.75	1.166666667	0.583333333	0	0	28	13.81083333	3.509166667	6.23	4.45	0.084474748	0.166231299	0	0	0.125353023
AT1G73740	8e9649bd-e245-4d42-9ee6-5c64cd33d66c	2.25	1.6875	0.5625	0	0	28	13.81083333	3.509166667	6.23	4.45	0.122186689	0.160294467	0	0	0.141240578
AT1G73740	rna-NM_106033.4	22.25	9.79	1.78	6.23	4.45	28	13.81083333	3.509166667	6.23	4.45	0.708863815	0.507242935	1	1	-0.391946625
AT1G73760	rna-NM_106035.4	63.93333333	24.31267606	20.71079812	9.004694836	9.905164319	92	34.44124748	33.01238542	10.0713615	13.47500559	0.705917405	0.627364483	0.894089129	0.735076824	-0.147942033
AT1G73770	8f5bd1a0-0da7-473d-95f8-9d8d1efe154d	1.666666667	0	1.666666667	0	0	21	7.619047619	5.047619048	2.714285714	3.619047619	0	0.330188679	0	0	0.16509434
AT1G73770	rna-NM_001036200.4	12.66666667	3.619047619	2.714285714	2.714285714	3.619047619	21	7.619047619	5.047619048	2.714285714	3.619047619	0.475	0.537735849	1	1	-0.493632076
AT1G73770	rna-NM_106036.3	4	4	0	0	0	21	7.619047619	5.047619048	2.714285714	3.619047619	0.525	0	0	0	0.2625
AT1G73830	rna-NM_106043.3	42	1	1	17	23	51	1	2	19	24	1	0.5	0.894736842	0.958333333	-0.176535088
AT1G73830	rna-NM_001198465.1	4	0	1	2	1	51	1	2	19	24	0	0.5	0.105263158	0.041666667	0.176535088
AT1G73875	fa4e37f3-c633-4beb-929c-e660b163f4e4	3.65	1.46	1.46	0.73	0	20	8.3225	3.57875	0.73	1.36875	0.175428056	0.407963674	1	0	-0.208304135
AT1G73875	07e24e6a-d997-428e-8d1b-b6d69e3fecad	1.65	1.1	0.55	0	0	20	8.3225	3.57875	0.73	1.36875	0.132171823	0.153684946	0	0	0.142928385
AT1G73950	6b5d3311-b3c2-4987-8f91-a69705c4afb3	4.222222222	1.407407407	1.407407407	0	1.407407407	35	8.965520282	7.211904762	3.920855379	9.901719577	0.156980004	0.195150581	0	0.142137676	0.104996455
AT1G73950	rna-NM_106054.4	14.11507937	5.489197531	2.352513228	3.920855379	2.352513228	35	8.965520282	7.211904762	3.920855379	9.901719577	0.61225644	0.326198599	1	0.237586331	-0.149565646
AT1G73960	rna-NM_106055.5	6.111706349	2.157072829	1.078536415	1.078536415	1.797560691	37	7.385688464	2.233443004	8.077146175	14.30372236	0.292061172	0.482903039	0.133529392	0.125670832	0.257881994
AT1G73980	rna-NM_106057.3	28.63525641	9.73598718	5.727051282	6.29975641	6.872461538	79	30.61298533	16.39681437	15.01289086	14.97730944	0.318034555	0.34927829	0.41962314	0.458858219	-0.105584257
AT1G74040	rna-NM_106063.3	40.95833333	11.37731481	6.067901235	9.101851852	14.41126543	71	17.4806961	13.68945381	13.73215939	22.0976907	0.650850215	0.443253713	0.662812861	0.652161605	-0.110435269
AT1G74050	rna-NM_106064.4	700.9404762	208.3641465	191.7996328	163.0296879	137.747009	860	244.8965779	272.5251347	186.1091905	148.4690969	0.850825064	0.703786948	0.875989453	0.927782359	-0.1245799
AT1G74055	7fd67748-f0fc-4914-9509-17c88e8aa85e	5.333333333	2.909090909	1.939393939	0	0.484848485	20	11.92929293	5.195286195	1.558922559	1.316498316	0.243861135	0.373298769	0	0.368286445	0.124436729
AT1G74055	f47e2fed-3d19-4359-a77a-9fc85f818ef0	4.666666667	2.545454545	1.696969697	0	0.424242424	20	11.92929293	5.195286195	1.558922559	1.316498316	0.213378493	0.326636423	0	0.322250639	0.108882138
AT1G74055	65e39ace-8909-471a-8536-fe52bf085474	3.666666667	2.444444444	0.407407407	0.407407407	0.407407407	20	11.92929293	5.195286195	1.558922559	1.316498316	0.204911092	0.078418665	0.261339093	0.309462915	-0.143736125
AT1G74240	0f23e452-29fc-4edd-91bb-c3201f14b788	1.5	0	0	1.5	0	26	9.75	4.875	2.475	3.9	0	0	0.606060606	0	-0.303030303
AT1G74240	rna-NM_106084.3	19.5	9.75	4.875	0.975	3.9	26	9.75	4.875	2.475	3.9	1	1	0.393939394	1	0.303030303
AT1G74310	48d02baf-4284-424a-a583-0e3743438b73	0.5	0.5	0	0	0	8	2.357142857	1.857142857	0.928571429	1.857142857	0.212121212	0	0	0	0.106060606
AT1G74310	rna-NM_106091.4	6.5	1.857142857	1.857142857	0.928571429	1.857142857	8	2.357142857	1.857142857	0.928571429	1.857142857	0.787878788	1	1	1	-0.106060606
AT1G74320	rna-NM_106092.4	52.97619048	17.65873016	15.89285714	8.829365079	10.5952381	75	22.14875283	20.18548753	14.17653061	14.48922902	0.797278759	0.787340762	0.622815647	0.731249267	0.115277304
AT1G74330	ef0b74db-a2c7-4e25-92c9-d53a7d3367e2	3	0	3	0	0	38	10.38008658	11.63722944	6.003463203	6.979220779	0	0.257793319	0	0	0.128896659
AT1G74330	9b2e5eb2-2963-4786-bf91-183a58f24eb1	2	0	0	1	1	38	10.38008658	11.63722944	6.003463203	6.979220779	0	0	0.166570522	0.143282471	-0.154926497
AT1G74330	rna-NM_001160998.2	9.6	4.2	3.6	0.6	1.2	38	10.38008658	11.63722944	6.003463203	6.979220779	0.404620902	0.309351983	0.099942313	0.171938965	0.221045803
AT1G74330	rna-NM_001334641.1	10	1.818181818	1.818181818	2.727272727	3.636363636	38	10.38008658	11.63722944	6.003463203	6.979220779	0.175160564	0.156238375	0.454283242	0.521027168	-0.321955735
AT1G74390	rna-NM_106099.3	16.91666667	4.55448718	7.807692308	0.650641026	3.903846154	32	7.46521164	14.67085877	0.650641026	7.213288563	0.610094851	0.532190544	1	0.541201994	-0.1994583
AT1G74390	rna-NM_001334645.1	3.916666667	0.903846154	2.41025641	0	0.602564103	32	7.46521164	14.67085877	0.650641026	7.213288563	0.121074418	0.164288706	0	0.083535283	0.100913921
AT1G74456	43adb238-9e17-4571-a427-4e5b8f11936e	3	1.5	1	0	0.5	16	5.307692308	4.807692308	2.230769231	2.653846154	0.282608696	0.208	0	0.188405797	0.151101449
AT1G74456	rna-NR_139945.1	7.5	2.307692308	2.307692308	1.730769231	1.153846154	16	5.307692308	4.807692308	2.230769231	2.653846154	0.434782609	0.48	0.775862069	0.434782609	-0.147931034
AT1G74460	61d0c2c4-5022-460d-9e29-996a7c089774	5.166666667	0	0	3.444444444	1.722222222	45	0.884920635	0.884920635	24.63095238	17.59920635	0	0	0.139842114	0.097857948	-0.118850031
AT1G74460	rna-NM_106106.3	37.16666667	0.884920635	0.884920635	20.3531746	15.04365079	45	0.884920635	0.884920635	24.63095238	17.59920635	1	1	0.826325117	0.854791432	0.159441726
AT1G74560	d3394cd6-a92e-496d-9ebc-ce2a60a95749	3	1.5	0	0	1.5	32	15.5	4	1	1.5	0.096774194	0	0	1	-0.451612903
AT1G74560	rna-NM_106116.4	19	14	4	1	0	32	15.5	4	1	1.5	0.903225806	1	1	0	0.451612903
AT1G74650	941041d1-4b42-48f2-a3f9-b45a9ad33b65	2.4	0	0	0	2.4	12	1.368888889	0.546666667	0.546666667	7.537777778	0	0	0	0.318396226	-0.159198113
AT1G74650	41f6a9e1-a65b-447c-95b8-dd7ae56c1140	1.733333333	0.577777778	0	0	1.155555556	12	1.368888889	0.546666667	0.546666667	7.537777778	0.422077922	0	0	0.153301887	0.134388018
AT1G74650	d5c0318f-f774-44bf-b57b-75cef9f06bd4	2.4	0	0	0	2.4	12	1.368888889	0.546666667	0.546666667	7.537777778	0	0	0	0.318396226	-0.159198113
AT1G74650	rna-NM_106123.4	2.733333333	0.546666667	0.546666667	0.546666667	1.093333333	12	1.368888889	0.546666667	0.546666667	7.537777778	0.39935065	1	1	0.14504717	0.12715174
AT1G74700	09f15946-6ea5-4ace-85c4-2dcb5c3026d1	3	3	0	0	0	22	7	8	1	3	0.428571429	0	0	0	0.214285714
AT1G74700	rna-NM_106128.3	16	4	8	1	3	22	7	8	1	3	0.571428571	1	1	1	-0.214285714
AT1G74740	298735d9-c487-4a30-b2ee-66b80e161a21	6.666666667	1.818181818	1.818181818	1.212121212	1.818181818	37	5.107070707	10.22929293	7.78989899	12.87373737	0.356012658	0.177742668	0.15560166	0.141231856	0.118460905
AT1G74780	26536027-d072-46c7-bce2-e06ad2155aa9	3.5	0.875	1.75	0.875	0	27	7.455	7.39	10.275	1.88	0.117370892	0.236806495	0.085158151	0	0.134509618
AT1G74780	rna-NM_106136.5	23.5	6.58	5.64	9.4	1.88	27	7.455	7.39	10.275	1.88	0.882629108	0.763193505	0.914841849	1	-0.134509618
AT1G74790	rna-NM_106137.5	28.8	8.037209302	6.697674419	6.697674419	7.36744186	59	16.66114093	16.8308653	10.56476844	13.94322534	0.482392493	0.397939993	0.633963201	0.528388639	-0.141009677
AT1G74800	rna-NM_106138.3	23.92738095	9.425937951	7.975793651	3.62536075	2.9002886	42	18.17856069	13.53063801	3.62536075	4.665440545	0.518519486	0.589461757	1	0.621653748	-0.256836252
AT1G75000	938e792e-2c41-44e4-af57-a0e5c9b5c552	2.5	0	1.25	0	1.25	20	4.852941176	8.044117647	2.911764706	3.191176471	0	0.155393053	0	0.391705069	-0.118156008
AT1G75000	rna-NM_106157.2	16.5	4.852941176	6.794117647	2.911764706	1.941176471	20	4.852941176	8.044117647	2.911764706	3.191176471	1	0.844606947	1	0.608294931	0.118156008
AT1G75030	rna-NM_106160.3	148.5956349	70.07635056	74.29781746	3.377173521	0.84429338	194	92.98396245	96.29457065	3.377173521	0.84429338	0.753639108	0.771568085	1	1	-0.237396403
AT1G75060	b719bcbb-c321-4b4c-93cc-c91975e362aa	17.5	6.893939394	7.954545455	1.590909091	1.060606061	41	14.37310606	15.22017045	3.710700758	3.696022727	0.479641587	0.522631825	0.428735485	0.28695875	0.143289588
AT1G75060	61e091ba-8ed5-4a30-bf14-927642992400	2	0.666666667	0	0.666666667	0.666666667	41	14.37310606	15.22017045	3.710700758	3.696022727	0.046382923	0	0.179660584	0.180374071	-0.156825867
AT1G75060	rna-NM_106163.3	15.5	5.8125	7.265625	1.453125	0.96875	41	14.37310606	15.22017045	3.710700758	3.696022727	0.404401107	0.477368176	0.39160393	0.262106072	0.11402964
AT1G75060	rna-NM_001084354.1	2	1	0	0	1	41	14.37310606	15.22017045	3.710700758	3.696022727	0.069574384	0	0	0.270561107	-0.100493361
AT1G75080	09d370bc-4170-43f0-bf1d-7db91687965e	2.5	0	0.833333333	0.833333333	0.833333333	9	1.625	2.458333333	3.270833333	1.645833333	0	0.338983051	0.25477707	0.506329114	-0.211061567
AT1G75080	rna-NM_106164.3	6.5	1.625	1.625	2.4375	0.8125	9	1.625	2.458333333	3.270833333	1.645833333	1	0.661016949	0.74522293	0.493670886	0.211061567
AT1G75120	5fea7bc3-d4bb-48d6-97bb-611a4446e8ea	9.25	0.544117647	1.632352941	4.897058824	2.176470588	23	0.544117647	3.621863431	11.6732826	5.160736323	1	0.450694227	0.419510003	0.421736445	0.30472389
AT1G75120	6880eb06-bb23-4653-96ff-106c9f3772c0	5.25	0	0.807692308	3.230769231	1.211538462	23	0.544117647	3.621863431	11.6732826	5.160736323	0	0.223004628	0.276766128	0.234760776	-0.144261138
AT1G75166	4a2b5829-e996-41f4-8655-b380421ebf0b	10.75	3.7625	2.6875	3.225	1.075	27	10.72118056	5.669791667	8.534027778	1.075	0.35094083	0.474003307	0.377898934	1	-0.276477399
AT1G75170	1a6657d0-8960-4cf5-9fde-4ab2e46351fc	5	0	1.666666667	2.5	0.833333333	45	7.478571429	18.6952381	11.46190476	5.364285714	0	0.089149261	0.218113835	0.155348424	-0.142156499
AT1G75190	71f28439-f6b9-438f-a9ff-11b4d0d9a287	4.333333333	1.925925926	0.481481481	0.481481481	1.444444444	27	11.58020788	7.059874103	1.924959742	6.434958278	0.166311861	0.068199726	0.250125481	0.224468346	-0.12004112
AT1G75295	rna-NR_139952.1	3	1	1	0	1	34	8.052564103	3.728846154	5.374358974	8.844230769	0.124184047	0.268179474	0	0.113068058	0.139647731
AT1G75310	fa746f41-7af5-4bfa-8563-5666e2600740	10.01190476	3.337301587	1.668650794	2.50297619	2.50297619	49	18.17579242	3.692977916	10.86965395	14.26157572	0.18361244	0.451844238	0.23027193	0.175504884	0.114839932
AT1G75340	rna-NM_106188.3	29.53333333	10.54761905	7.031746032	7.734920635	4.219047619	56	17.65455071	10.77948251	15.63741113	10.92855565	0.597444773	0.652326865	0.49464202	0.386057202	0.184536208
AT1G75400	rna-NM_106194.3	33.07142857	10.28888889	3.674603175	11.02380952	8.084126984	54	15.20465368	9.698593074	18.1896645	9.907088745	0.676693406	0.378880024	0.606047985	0.815994203	-0.183234379
AT1G75540	rna-NM_106207.4	55.67142857	3.425934066	4.282417582	24.83802198	23.12505495	75	5.385504172	8.560367318	30.91822039	29.63590812	0.636139896	0.500260961	0.803345783	0.780305259	-0.223625092
AT1G75580	81c925c1-4c06-4b85-91d1-f295917d5160	16.18333333	7.265986395	7.265986395	1.321088435	0.330272109	66	29.04802868	32.6343382	3.219980061	1.097653061	0.250136988	0.222648498	0.410278452	0.300889344	-0.119191155
AT1G75710	rna-NM_106222.3	70.33333333	35.60082305	18.2345679	7.814814815	8.683127572	92	45.73317599	25.25744372	7.814814815	12.19456548	0.778446331	0.721948274	1	0.712048952	-0.105827174
AT1G75810	a87f58f1-cb0e-49cf-9e89-8dc614ffd9e4	10.83333333	5.18115942	2.826086957	1.884057971	0.942028986	39	17.65981295	7.817876776	6.518704933	7.00360534	0.293386993	0.361490343	0.289023355	0.134506292	0.115673844
AT1G75880	8158e840-d6fb-475f-88e9-9be913eea432	3	1.5	0	0	1.5	361	176.8208584	168.6400343	7.246805004	6.292302369	0.008483162	0	0	0.23838651	-0.114951674
AT1G75880	rna-NM_202420.3	212.2473138	105.756447	96.94340976	5.140938396	4.406518626	361	176.8208584	168.6400343	7.246805004	6.292302369	0.598099387	0.574854068	0.709407579	0.700303064	-0.118378594
AT1G75900	rna-NM_106240.5	70.6	26.26976744	26.26976744	9.030232558	9.030232558	109	38.13480946	35.40783467	16.11829979	18.33905609	0.688865837	0.741919626	0.560247214	0.492404435	0.189066906
AT1G75980	39a295d8-0725-4d4f-89fd-06bb95bcbe7a	5.5	0	1.1	1.1	3.3	42	10.81034483	6.531034483	8.962068966	10.69655172	0	0.16842661	0.122739515	0.308510638	-0.131411772
AT1G76020	rna-NM_106250.4	44.18030303	13.41187771	12.62294372	6.311471861	11.83400974	86	37.8916727	20.61210937	9.910089503	16.58612842	0.353953171	0.612404267	0.636873346	0.713488371	-0.192002139
AT1G76040	rna-NM_001334708.1	2.166666667	0	0	2.166666667	0	66	29.0282177	6.03222725	10.64219457	11.29736048	0	0	0.203592093	0	-0.101796047
AT1G76050	rna-NM_202422.3	24.54166667	1.989864865	10.61261261	5.969594595	5.969594595	47	4.371577828	24.83552928	10.0436108	7.749282095	0.455182303	0.427315742	0.594367376	0.770341629	-0.24110548
AT1G76062	fe11a391-c4db-44b7-983e-a06b781d6e7a	9.5	2.192307692	4.384615385	0.730769231	2.192307692	15	2.692307692	6.384615385	1.230769231	3.692307692	0.814285714	0.686746988	0.59375	0.59375	0.156766351
AT1G76062	rna-gnl|WGS:|mrna.AT1G76062-RA	3.5	0	2	0.5	1	15	2.692307692	6.384615385	1.230769231	3.692307692	0	0.313253012	0.40625	0.270833333	-0.181915161
AT1G76070	c71db58c-5dbc-4eff-8a09-b2d864223e48	1.666666667	1.666666667	0	0	0	15	7.083333333	3.888888889	0.833333333	3.194444444	0.235294118	0	0	0	0.117647059
AT1G76070	d105331e-3e5a-434d-8cbd-c5c5c5f78946	4.166666667	2.083333333	1.388888889	0	0.694444444	15	7.083333333	3.888888889	0.833333333	3.194444444	0.294117647	0.357142857	0	0.217391304	0.2169346
AT1G76070	853df657-72b3-4b60-9e71-29df40b21387	9.166666667	3.333333333	2.5	0.833333333	2.5	15	7.083333333	3.888888889	0.833333333	3.194444444	0.470588235	0.642857143	1	0.782608696	-0.334581659
AT1G76110	rna-NM_106260.3	11	2.894736842	3.473684211	1.736842105	2.894736842	26	4.066706539	8.619896332	4.539114833	6.774282297	0.711813556	0.402984453	0.382638944	0.427312698	0.152423184
AT1G76130	0a4c5929-14b3-48a5-822a-0764ba0909e8	2.166666667	0	0	0	2.166666667	23	2.3	3.6	2.233333333	8.866666667	0	0	0	0.244360902	-0.122180451
AT1G76130	beedf4c3-0944-4635-a37d-1cd6af1ace51	2.166666667	0	0	1.083333333	1.083333333	23	2.3	3.6	2.233333333	8.866666667	0	0	0.485074627	0.122180451	-0.303627539
AT1G76130	rna-NM_001334710.1	6.5	1.3	2.6	0.65	1.95	23	2.3	3.6	2.233333333	8.866666667	0.565217391	0.722222222	0.291044776	0.219924812	0.388235013
AT1G76170	f3bcc1ae-876a-4835-8419-3901075fb82f	2.45	0.408333333	0.816666667	0.408333333	0.816666667	20	4.656666667	7.68	1.491666667	6.171666667	0.087687903	0.106336806	0.273743016	0.132325142	-0.106021725
AT1G76170	42203280-bb88-4257-a0ea-36baa8b811ef	3.25	0.541666667	1.083333333	1.083333333	0.541666667	20	4.656666667	7.68	1.491666667	6.171666667	0.116320687	0.141059028	0.726256983	0.087766676	-0.278321972
AT1G76185	7060ec0d-f0f8-4d24-bf47-1d473d809309	13	3.611111111	2.166666667	5.055555556	2.166666667	26	4.111111111	3.166666667	8.555555556	3.166666667	0.878378378	0.684210526	0.590909091	0.684210526	0.143734644
AT1G76185	rna-NM_106268.3	6	0.5	1	3.5	1	26	4.111111111	3.166666667	8.555555556	3.166666667	0.121621622	0.315789474	0.409090909	0.315789474	-0.143734644
AT1G76260	rna-NM_106276.5	25.28333333	10.11333333	6.742222222	2.528333333	5.899444444	46	15.57285714	9.239047619	2.528333333	9.659761905	0.649420542	0.729752946	1	0.610723587	-0.115775049
AT1G76270	rna-NM_106277.4	8.642857143	2.27443609	2.27443609	1.819548872	2.27443609	34	8.906184699	9.456269733	3.544417456	11.09312811	0.255377153	0.24052149	0.513356255	0.205031085	-0.111244348
AT1G76360	a57f9f92-f60a-4757-80ff-0515d6d32716	3.5	0.7	0.7	2.1	0	10	2.144444444	1.422222222	4.988888889	1.444444444	0.326424871	0.4921875	0.420935412	0	0.198838479
AT1G76360	rna-NM_106285.6	6.5	1.444444444	0.722222222	2.888888889	1.444444444	10	2.144444444	1.422222222	4.988888889	1.444444444	0.673575129	0.5078125	0.579064588	1	-0.198838479
AT1G76380	rna-NM_202424.2	23.01111111	10.40978836	7.122486772	4.383068783	1.095767196	53	24.67939209	13.68428985	11.83175457	1.304563492	0.421800842	0.520486401	0.370449603	0.839949303	-0.134055832
AT1G76440	rna-NM_106294.3	26	10.83333333	8.666666667	2.166666667	4.333333333	51	26.19090909	16.33939394	3.257575758	5.212121212	0.413629527	0.53041543	0.665116279	0.831395349	-0.276233335
AT1G76450	rna-NM_106295.3	138.7555556	31.19947403	29.55739645	36.12570677	41.8729783	208	46.15681726	50.0343138	49.99720113	53.31166782	0.675945091	0.590742517	0.722554582	0.78543741	-0.120652192
AT1G76460	rna-NM_106296.6	21.50952381	3.795798319	6.958963585	5.693697479	5.061064426	53	10.27685351	17.7244506	12.15645902	7.842236864	0.369354133	0.392619424	0.468368089	0.645359802	-0.175877167
AT1G76510	rna-NM_106301.4	18.84646465	7.656376263	4.122664141	1.766856061	5.300568182	58	28.81174596	10.14603114	2.792520109	12.24970278	0.265738018	0.406332691	0.632710237	0.432709942	-0.196674735
AT1G76550	rna-NM_106305.3	40.11233766	17.75464126	10.5212689	5.918213753	5.918213753	89	28.67485171	25.74438206	12.79546366	19.78530256	0.619171162	0.40868213	0.462524369	0.299121721	0.133103601
AT1G76560	9d4f0823-6f48-40bd-bdb0-4da7010ed95c	3	0.6	0	0.6	1.8	19	5.641666667	0.875	4.1	8.383333333	0.106351551	0	0.146341463	0.21471173	-0.127350821
AT1G76560	d5261f47-741a-4d7f-990e-c6c9817313ec	14	4.375	0.875	3.5	5.25	19	5.641666667	0.875	4.1	8.383333333	0.775480059	1	0.853658537	0.626242545	0.147789489
AT1G76570	7fd28a1c-41f6-4f3c-81d2-403de4127db7	3.4	2.55	0.85	0	0	31	8.444444444	4.861111111	7.288888889	5.405555556	0.301973684	0.174857143	0	0	0.238415414
AT1G76570	9b903ad9-1a38-44c3-b65c-d9c44c9e3791	1.4	0.7	0.7	0	0	31	8.444444444	4.861111111	7.288888889	5.405555556	0.082894737	0.144	0	0	0.113447368
AT1G76570	b5c1a9af-6540-4268-85b3-b6b605601503	1.4	0.7	0.7	0	0	31	8.444444444	4.861111111	7.288888889	5.405555556	0.082894737	0.144	0	0	0.113447368
AT1G76570	6eae6945-7d89-465f-b40d-f8d2b796334c	3.4	0.85	1.7	0	0.85	31	8.444444444	4.861111111	7.288888889	5.405555556	0.100657895	0.349714286	0	0.157245632	0.146563274
AT1G76570	rna-NM_106307.3	16.4	3.644444444	0.911111111	7.288888889	4.555555556	31	8.444444444	4.861111111	7.288888889	5.405555556	0.431578947	0.187428571	1	0.842754368	-0.611873425
AT1G76620	b7884adc-1bfd-4f35-99d6-7dec23125551	2.125	1.0625	1.0625	0	0	31	7.53422619	10.8422619	1.803571429	5.819940476	0.141023109	0.097996157	0	0	0.119509633
AT1G76620	rna-NM_106312.4	12.625	3.607142857	4.508928571	1.803571429	2.705357143	31	7.53422619	10.8422619	1.803571429	5.819940476	0.478767529	0.415866045	1	0.464842751	-0.285104589
AT1G77020	rna-NM_106353.4	16.87142857	2.934161491	4.401242236	5.868322981	3.667701863	40	7.665998225	13.65603815	12.5231189	4.15484472	0.382750087	0.322292761	0.468599159	0.882753053	-0.323154682
AT1G77060	rna-NM_106356.3	58.97402597	17.44302177	9.96744101	14.12054143	17.44302177	88	24.16762785	19.49318511	16.18640414	28.15278291	0.721751505	0.511329521	0.872370497	0.619584281	-0.129436876
AT1G77090	rna-NM_106359.5	59.8	17.33333333	13.86666667	13.86666667	14.73333333	77	26.17056277	19.55021645	14.71731602	15.56190476	0.662321765	0.70928456	0.942200782	0.946756426	-0.258675442
AT1G77120	rna-NM_106362.3	224.8680556	5.937110378	7.421387972	101.6730152	109.836542	336	8.326662776	16.97959757	151.2146833	156.4790564	0.713023997	0.437076788	0.672375281	0.701924874	-0.112099685
AT1G77130	rna-NM_106363.5	37.65	6.644117647	11.81176471	12.55	6.644117647	59	8.116855742	16.89712185	19.5302381	12.45578431	0.818558055	0.699040039	0.642593292	0.533416241	0.17079428
AT1G77140	8c1b594f-590a-46d7-b87b-5ff81ce1d4ff	7.118055556	0	3.559027778	0.889756944	2.669270833	53	6.754470549	21.25679513	14.76008974	7.228644581	0	0.167430121	0.060281269	0.369262979	-0.131057064
AT1G77140	rna-NM_106364.2	13.20896465	4.402988216	5.031986532	1.88699495	1.88699495	53	6.754470549	21.25679513	14.76008974	7.228644581	0.651862819	0.236723669	0.127844409	0.26104409	0.249848994
AT1G77210	b15ece80-63d7-4dac-bd7a-9e2a538e583f	13.93333333	3.483333333	4.063888889	3.483333333	2.902777778	31	5.175947712	7.230947712	9.11745098	6.475653595	0.672984645	0.562013314	0.382051227	0.4482602	0.202343266
AT1G77210	rna-NM_001198488.2	4.433333333	0.295555556	0.886666667	1.773333333	1.477777778	31	5.175947712	7.230947712	9.11745098	6.475653595	0.057101728	0.122621087	0.194498806	0.228205193	-0.121490592
AT1G77270	321435a8-f312-41e2-8cab-b58af27f6efa	9.5	4.222222222	3.166666667	1.055555556	1.055555556	12	5.222222222	4.166666667	1.055555556	1.055555556	0.808510638	0.76	1	1	-0.215744681
AT1G77270	rna-NM_106376.5	2	1	1	0	0	12	5.222222222	4.166666667	1.055555556	1.055555556	0.191489362	0.24	0	0	0.215744681
AT1G77290	rna-NM_001036215.2	18.4	5.175	5.175	5.75	2.3	34	8.495	9.015	10.23	6.26	0.609181872	0.574043261	0.562072336	0.367412141	0.126870328
AT1G77320	0dce701c-454d-47cd-a5ab-795248b6c620	1.375	0.916666667	0.458333333	0	0	19	5.696825397	4.152149471	2.562566138	2.588458995	0.160908331	0.110384594	0	0	0.135646462
AT1G77320	299664ce-3f54-4c2c-b824-f44ea54f115b	2.558333333	0.639583333	0.639583333	0.639583333	0.639583333	19	5.696825397	4.152149471	2.562566138	2.588458995	0.112270131	0.154036683	0.249587054	0.247090386	-0.115185313
AT1G77320	dbf6d022-ebb1-42f9-9899-6d3219af6027	1.375	0.916666667	0.458333333	0	0	19	5.696825397	4.152149471	2.562566138	2.588458995	0.160908331	0.110384594	0	0	0.135646462
AT1G77400	6f7dd70d-43c5-43c6-97e6-6c087c110909	7.666666667	0.851851852	0.851851852	2.555555556	3.407407407	15	1.851851852	2.296296296	5	4.851851852	0.46	0.370967742	0.511111111	0.702290076	-0.191216723
AT1G77400	62bbebef-48ad-483f-a0ed-b3e883bf3b65	2	1	0	1	0	15	1.851851852	2.296296296	5	4.851851852	0.54	0	0.2	0	0.17
AT1G77450	rna-NM_106394.3	40.26666667	11.8969697	10.06666667	12.81212121	5.490909091	57	14.36141414	10.06666667	19.9360101	6.635909091	0.828398205	1	0.642662255	0.827453935	0.179141007
AT1G77460	3a8b00eb-ee5b-4e5e-b73b-801c175ec3a2	1.8	0.45	0.45	0.45	0.45	19	6.41625	6.700625	1.444375	2.43875	0.070134424	0.067157914	0.31155344	0.184520759	-0.17939093
AT1G77470	be86b6b2-7ee9-45ca-a00a-95d53272d126	4	2.666666667	1.333333333	0	0	53	20.23132184	18.0362069	3.154022989	4.578448276	0.13180882	0.073925374	0	0	0.102867097
AT1G77470	8560dcd6-6ec5-4689-bca5-901a6a7c5b35	7	0	4.666666667	2.333333333	0	53	20.23132184	18.0362069	3.154022989	4.578448276	0	0.258738808	0.739795918	0	-0.240528555
AT1G77480	c40b8172-232d-45f6-b501-f4c3cb86d1fe	3.5	0.875	2.625	0	0	50	14.53849206	12.6765873	6.207936508	11.57698413	0.060185059	0.20707466	0	0	0.133629859
AT1G77480	rna-NM_180650.3	18	8.1	4.5	2.7	2.7	50	14.53849206	12.6765873	6.207936508	11.57698413	0.557141687	0.354985131	0.434927129	0.233221361	0.121989164
AT1G77480	rna-NM_106397.5	15.5	2.952380952	3.69047619	2.952380952	5.904761905	50	14.53849206	12.6765873	6.207936508	11.57698413	0.203073396	0.291125372	0.475581693	0.510043189	-0.245713057
AT1G77500	1e11dc8d-c887-42aa-9353-78706c87a2d7	9.233333333	3.401754386	3.401754386	1.457894737	0.971929825	27	6.435087719	9.928421053	5.384561404	3.251929825	0.528625954	0.342627933	0.270754594	0.298877859	0.150810717
AT1G77500	644b2ce9-29b4-47cc-9fd6-805ac380fe1f	2.733333333	0	1.093333333	1.093333333	0.546666667	27	6.435087719	9.928421053	5.384561404	3.251929825	0	0.110121572	0.203049655	0.168105309	-0.130516696
AT1G77500	rna-NM_106399.4	8.233333333	3.033333333	3.033333333	1.3	0.866666667	27	6.435087719	9.928421053	5.384561404	3.251929825	0.471374046	0.305520215	0.241430992	0.266508416	0.134477426
AT1G77580	0c675793-0bb8-423e-bfba-28277b581d59	3	0	1	1	1	24	3.822179487	8.58974359	4.823846154	4.764230769	0	0.11641791	0.20730346	0.209897473	-0.150391512
AT1G77600	3d0ad991-0aa2-4160-8d82-85615fa054a6	8.08003663	2.693345543	3.366681929	0.673336386	1.346672772	30	4.075320513	9.983894994	5.374838217	6.565946276	0.66089171	0.337211272	0.125275656	0.205099572	0.333863877
AT1G77620	rna-NM_106410.3	5.261111111	2.86969697	1.434848485	0.478282828	0.478282828	28	12.99800385	5.058724146	3.228646585	3.714625421	0.220779822	0.283638412	0.148137251	0.128756678	0.113762153
AT1G77690	02220d80-6494-438b-bfb9-9715e1fbb3ca	6.75	1.125	0	3.9375	1.6875	70	19.32202381	12.34473684	28.8387218	8.494517544	0.058223715	0	0.136535178	0.198657545	-0.138484504
AT1G77690	rna-NM_106418.4	48.5	16.16666667	11.06140351	14.46491228	6.807017544	70	19.32202381	12.34473684	28.8387218	8.494517544	0.836696343	0.896042067	0.501579521	0.801342455	0.214908217
AT1G77700	530da917-e3f7-43d2-a695-705e34eb1266	2	0	2	0	0	17	3.733333333	5.733333333	3.733333333	2.8	0	0.348837209	0	0	0.174418605
AT1G77700	rna-NM_001334790.1	14	3.733333333	3.733333333	3.733333333	2.8	17	3.733333333	5.733333333	3.733333333	2.8	1	0.651162791	1	1	-0.174418605
AT1G77720	6f7fb686-8a93-4f4c-abc6-6fa7a3e6d55c	4.5	1.5	2.25	0	0.75	14	5.458333333	4.625	0.791666667	3.125	0.27480916	0.486486486	0	0.24	0.260647823
AT1G77720	rna-NM_106421.5	9.5	3.958333333	2.375	0.791666667	2.375	14	5.458333333	4.625	0.791666667	3.125	0.72519084	0.513513514	1	0.76	-0.260647823
AT1G77740	5c0a3a90-f242-453d-a8d9-dcf2e042375a	6.50952381	2.367099567	0	1.183549784	2.958874459	59	18.44009698	11.15137043	11.0798953	12.32863729	0.12836698	0	0.106819582	0.240000122	-0.109226362
AT1G77770	rna-NM_106426.4	10.5	0.875	4.375	2.625	2.625	32	6.503571429	9.905952381	6.622619048	4.967857143	0.134541461	0.441653647	0.396368866	0.528396837	-0.174285297
AT1G77770	rna-NM_202434.3	11.5	4.928571429	2.464285714	2.464285714	1.642857143	32	6.503571429	9.905952381	6.622619048	4.967857143	0.757825371	0.248768177	0.372101384	0.33069734	0.151897412
AT1G77800	2192d94b-ee6f-467c-b48f-4fa04b283652	3.829166667	1.914583333	0.382916667	0.765833333	0.765833333	56	24.85384997	19.83552749	5.394311817	2.916310721	0.077033672	0.019304587	0.141970535	0.262603476	-0.154117876
AT1G77800	a2e8d672-165c-4291-b596-74ec85b216c5	4.295833333	1.431944444	2.863888889	0	0	56	24.85384997	19.83552749	5.394311817	2.916310721	0.057614593	0.144381786	0	0	0.100998189
AT1G77870	7c4d0521-9b32-43ad-9371-91df74b6d817	2.5	0	2.5	0	0	35	13.78125	12.34375	0.984375	6.890625	0	0.202531646	0	0	0.101265823
AT1G77870	rna-NM_106436.5	31.5	13.78125	9.84375	0.984375	6.890625	35	13.78125	12.34375	0.984375	6.890625	1	0.797468354	1	1	-0.101265823
AT1G77885	08a1f1f9-a920-4b4f-994d-7a4fbab66bb8	6.166666667	0.44047619	0.880952381	2.642857143	2.202380952	30	0.94047619	3.51984127	12.55952381	7.98015873	0.46835443	0.250281849	0.21042654	0.275982098	0.11611382
AT1G77890	rna-NM_106438.4	4.744022644	2.372011322	0.948804529	0.474402264	0.948804529	23	5.271167721	5.004693085	4.115616606	6.608522589	0.449997315	0.18958296	0.115268819	0.143572866	0.190369295
AT1G77990	d4f8bec0-43ba-453a-aeba-067cc2bc5db3	2.5	0	0.833333333	1.666666667	0	14	1.75	5.208333333	4.291666667	1.75	0	0.16	0.388349515	0	-0.114174757
AT1G77990	rna-NM_106448.4	10.5	1.75	4.375	2.625	1.75	14	1.75	5.208333333	4.291666667	1.75	1	0.84	0.611650485	1	0.114174757
AT1G78000	rna-NM_106449.3	17.14285714	0.979591837	1.959183673	6.857142857	7.346938776	45	2.839208411	6.493893012	12.73021027	19.93668831	0.345022871	0.301696328	0.538651186	0.368513499	-0.130222743
AT1G78010	4cc1c05e-4e4c-4480-9830-08406aa2b6b5	14	2.210526316	4.421052632	3.684210526	3.684210526	47	9.204032809	15.57429938	9.386807929	10.83485988	0.240169322	0.283868476	0.392488112	0.340033057	-0.104241686
AT1G78050	rna-NM_106454.4	37	9.487179487	15.17948718	5.692307692	6.641025641	46	10.23717949	19.42948718	5.692307692	6.641025641	0.926737633	0.78126031	1	1	-0.146001029
AT1G78090	rna-NM_106458.4	16.83333333	7.214285714	3.206349206	3.206349206	3.206349206	28	10.1031746	6.845238095	4.900793651	4.150793651	0.714061273	0.468405797	0.654251012	0.772466539	-0.122125241
AT1G78090	rna-NM_001334818.1	2	1	1	0	0	28	10.1031746	6.845238095	4.900793651	4.150793651	0.09897879	0.146086957	0	0	0.122532873
AT1G78120	d6cb67df-6f1b-4ae5-a577-4f1d0561c2aa	3	0	0	0	3	22	3	1	7	8	0	0	0	0.375	-0.1875
AT1G78120	rna-NM_106462.3	16	3	1	7	5	22	3	1	7	8	1	1	1	0.625	0.1875
AT1G78140	8a749510-19ad-470f-b412-3ae9689b5f72	14.33333333	4.479166667	9.854166667	0	0	161	60.91467199	57.49228704	17.93798728	21.65505369	0.07353182	0.171399803	0	0	0.122465811
AT1G78140	rna-NM_106464.4	102.125	38.61869748	30.89495798	13.73109244	18.8802521	161	60.91467199	57.49228704	17.93798728	21.65505369	0.633980225	0.5373757	0.765475648	0.871863555	-0.232991639
AT1G78170	rna-NM_106467.4	126.2428571	61.31795918	41.47979592	13.52602041	9.919081633	160	71.99978023	53.79185396	19.73401549	14.47435032	0.851640921	0.771116682	0.685416529	0.685286829	0.126027122
AT1G78200	rna-NM_001334821.1	20.36309524	6.787698413	3.593487395	2.794934641	7.18697479	61	21.43328449	10.33501059	5.732256069	18.49944884	0.316689606	0.347700408	0.487580214	0.388496698	-0.105843449
AT1G78260	rna-NM_106475.3	19	4.130434783	2.47826087	5.782608696	6.608695652	31	5.730434783	2.47826087	10.9826087	9.808695652	0.720789074	1	0.526524149	0.673758865	0.26025303
AT1G78280	rna-NM_106477.7	16.67380952	4.413655462	5.394467787	2.942436975	3.9232493	70	11.06366724	15.25020586	11.99844782	15.68767907	0.398932412	0.353730818	0.245234802	0.25008475	0.128671839
AT1G78450	c3d5d7ac-7eb0-4004-b8d9-ee29ea3ba30c	25	7.692307692	7.692307692	5.769230769	3.846153846	28	8.692307692	8.692307692	5.769230769	3.846153846	0.884955752	0.884955752	1	1	-0.115044248
AT1G78450	rna-NM_106492.3	2	1	1	0	0	28	8.692307692	8.692307692	5.769230769	3.846153846	0.115044248	0.115044248	0	0	0.115044248
AT1G78480	3652f702-f723-45ae-a3d7-eac9095fa6fb	19	5.277777778	2.111111111	3.166666667	8.444444444	23	5.277777778	2.111111111	4.666666667	9.944444444	1	1	0.678571429	0.849162011	0.23613328
AT1G78480	44550d1e-4f6e-4505-b313-3fc34fbf974c	3	0	0	1.5	1.5	23	5.277777778	2.111111111	4.666666667	9.944444444	0	0	0.321428571	0.150837989	-0.23613328
AT1G78490	452f2ca5-44da-4303-92e6-7319399f6bf5	64.92222222	20.28819444	18.66513889	12.98444444	12.98444444	139	47.22222737	41.90186728	21.11619342	18.75971193	0.429632306	0.445448857	0.614904599	0.692145193	-0.215984314
AT1G78510	rna-NM_001084371.1	7.166666667	0.447916667	3.583333333	1.791666667	1.34375	32	5.758101852	14.22420635	5.732804233	5.284887566	0.077788945	0.25191798	0.312528842	0.254262741	-0.118542329
AT1G78530	rna-NM_106500.3	11	3	4	4	0	15	4	5	4	1	0.75	0.8	1	0	0.275
AT1G78530	rna-NM_001334829.1	3	1	1	0	1	15	4	5	4	1	0.25	0.2	0	1	-0.275
AT1G78540	1594da33-5ba2-42d0-ba45-9480e3d1f687	2.333333333	0.933333333	0.933333333	0.466666667	0	22	6.433333333	6.6	7.289583333	0.677083333	0.14507772	0.141414141	0.064018291	0	0.111236785
AT1G78540	rna-NM_106501.5	10.83333333	4.0625	2.708333333	3.385416667	0.677083333	22	6.433333333	6.6	7.289583333	0.677083333	0.631476684	0.410353535	0.464418405	1	-0.211294093
AT1G78590	01743824-459b-43a4-a055-32b0efb76642	2.333333333	0	0	1.166666667	1.166666667	45	14.54166667	11.39583333	10.9125	8.15	0	0	0.106911035	0.143149284	-0.12503016
AT1G78590	rna-NM_106506.3	36.83333333	13.8125	9.208333333	8.2875	5.525	45	14.54166667	11.39583333	10.9125	8.15	0.949856733	0.808043876	0.759450172	0.67791411	0.160268163
AT1G78610	rna-NM_106508.3	26.35	6.022857143	6.775714286	6.775714286	6.775714286	42	10.72103896	12.95722944	7.40525974	8.916471861	0.561779242	0.522929251	0.914986715	0.759909793	-0.295094008
AT1G78670	rna-NM_106514.4	73.05084905	21.34069747	17.23671719	22.16149353	12.31194085	162	50.24642349	44.85877583	38.5180462	23.37675449	0.424720726	0.384244039	0.575353522	0.526674516	-0.146531636
AT1G78690	rna-NM_106516.3	6.611111111	1.803030303	3.005050505	0.601010101	1.202020202	29	5.912289562	9.295791246	3.201010101	5.590909091	0.304963125	0.323270007	0.18775639	0.214995483	0.11274063
AT1G78730	de8c06b3-c5e2-47d4-9174-99baa539502d	2.166666667	0.722222222	0.722222222	0.722222222	0	15	4.243055556	2.513888889	3.347222222	0.895833333	0.170212766	0.287292818	0.215767635	0	0.120868974
AT1G78770	d846f778-ed98-4a53-8ce7-73bc85a6e512	1.5	0	0	0.75	0.75	26	4.53125	4.53125	5.875	4.0625	0	0	0.127659574	0.184615385	-0.15613748
AT1G78770	c087c3fc-03b3-4424-9781-83a65cdc122f	1.5	0	0	0.75	0.75	26	4.53125	4.53125	5.875	4.0625	0	0	0.127659574	0.184615385	-0.15613748
AT1G78770	657727b0-d2cc-4e23-b428-84686a4ba632	1.5	0	0	0.75	0.75	26	4.53125	4.53125	5.875	4.0625	0	0	0.127659574	0.184615385	-0.15613748
AT1G78770	rna-NM_106524.2	14.5	4.53125	4.53125	3.625	1.8125	26	4.53125	4.53125	5.875	4.0625	1	1	0.617021277	0.446153846	0.468412439
AT1G78800	e1a63bbc-69a1-4ea2-a6f0-dd53e4c78af6	28.51258741	11.15709942	5.578549711	5.578549711	6.198388568	68	20.71077411	13.4080379	14.21808622	18.66310177	0.538709918	0.416060109	0.392355879	0.332119958	0.115147095
AT1G78810	3f24e7b9-5ca8-4f91-adfb-8be76913f236	2.333333333	0	2.333333333	0	0	40	11.94444444	8.351851852	7.814814815	4.888888889	0	0.279379157	0	0	0.139689579
AT1G78810	27e502b5-ae60-45b2-b3dd-8bbd3815fcc0	2.333333333	1.166666667	1.166666667	0	0	40	11.94444444	8.351851852	7.814814815	4.888888889	0.097674419	0.139689579	0	0	0.118681999
AT1G78810	rna-NM_106528.4	17.33333333	5.777777778	3.851851852	4.814814815	2.888888889	40	11.94444444	8.351851852	7.814814815	4.888888889	0.48372093	0.461197339	0.616113744	0.590909091	-0.131052283
AT1G78810	rna-NM_001334848.1	11	5	1	3	2	40	11.94444444	8.351851852	7.814814815	4.888888889	0.418604651	0.119733925	0.383886256	0.409090909	-0.127319295
AT1G78930	cb04acff-77c2-4dfc-b947-726ffed9598f	2.5	0.833333333	0	0	1.666666667	13	6.958333333	0.875	0.875	4.291666667	0.119760479	0	0	0.388349515	-0.134294518
AT1G78930	rna-NM_106542.4	10.5	6.125	0.875	0.875	2.625	13	6.958333333	0.875	0.875	4.291666667	0.880239521	1	1	0.611650485	0.134294518
AT1G78940	2a96d05c-c59c-4f27-9725-f8c93437b99f	2.333333333	1.166666667	1.166666667	0	0	14	6.517482517	5.552447552	0.965034965	0.965034965	0.179005723	0.210117548	0	0	0.194561635
AT1G78940	rna-NM_106543.4	4.833333333	2.196969697	1.757575758	0.439393939	0.439393939	14	6.517482517	5.552447552	0.965034965	0.965034965	0.337088698	0.316540722	0.455314009	0.455314009	-0.128499299
AT1G79020	rna-NM_106553.5	11.24285714	1.77518797	1.77518797	4.142105263	3.55037594	31	4.765437403	1.77518797	8.552048574	14.90732605	0.372513123	1	0.484340708	0.238163164	0.325004625
AT1G79070	ae2c09f8-c5a6-4a36-8ddb-e11d2ad19998	2	0	0	1.333333333	0.666666667	36	10.26666667	4.666666667	11.06666667	6	0	0	0.120481928	0.111111111	-0.115796519
AT1G79070	9d95c567-3756-4034-af76-b59be968c843	2	0	0	1.333333333	0.666666667	36	10.26666667	4.666666667	11.06666667	6	0	0	0.120481928	0.111111111	-0.115796519
AT1G79070	rna-NM_106558.4	28	10.26666667	4.666666667	8.4	4.666666667	36	10.26666667	4.666666667	11.06666667	6	1	1	0.759036144	0.777777778	0.231593039
AT1G79110	rna-NM_202445.3	38.05119048	15.91231602	8.302077922	6.918398268	6.918398268	82	31.14153783	24.43276213	11.3716388	13.05406124	0.510967573	0.339792852	0.60839061	0.529980528	-0.143805356
AT1G79190	1c4ad260-41fa-41ef-adb2-53e49017ce0c	2.866666667	2.866666667	0	0	0	23	8.893650794	2.798412698	3.865079365	1.442857143	0.322327325	0	0	0	0.161163662
AT1G79190	7996d35d-9d32-4a58-a663-0ffe26dae22a	2	0.5	0.5	0.5	0.5	23	8.893650794	2.798412698	3.865079365	1.442857143	0.056219882	0.178672717	0.12936345	0.346534653	-0.120502752
AT1G79190	rna-NM_106570.6	5.866666667	3.2	0.533333333	1.6	0.533333333	23	8.893650794	2.798412698	3.865079365	1.442857143	0.359807246	0.190584231	0.413963039	0.369636963	-0.116604263
AT1G79210	rna-NM_106572.6	97.80767811	35.36123747	28.58993668	21.06626913	12.79023483	217	61.7652618	57.51773363	47.41028742	45.30671715	0.57251012	0.49706299	0.444339621	0.282303279	0.171465105
AT1G79380	rna-NM_106586.4	40.88275613	13.40418234	9.382927637	5.361672935	12.73397322	100	28.33024882	27.13037284	6.70096776	34.83841058	0.473140297	0.345845879	0.800134119	0.365515332	-0.173331638
AT1G79430	rna-NM_179574.3	34.83333333	5.541666667	6.333333333	10.29166667	12.66666667	46	8.251488095	8.944940476	11.62202381	16.18154762	0.671596033	0.708035269	0.88553137	0.782784624	-0.144342347
AT1G79520	rna-NM_106600.3	18	9.272727273	2.727272727	4.363636364	1.636363636	36	13.98701299	5.084415584	10.93506494	3.993506494	0.662952646	0.536398467	0.399049881	0.409756097	0.195272568
AT1G79560	rna-NM_106604.4	29.63810568	4.93968428	12.96667124	8.026986955	3.70476321	97	22.32823435	38.87165788	15.92408233	10.87602544	0.221230403	0.333576491	0.504078464	0.340635762	-0.144953666
AT1G79620	rna-NM_001334897.1	1.595238095	1.276190476	0.319047619	0	0	13	6.696190476	2.002380952	1.735238095	2.566190476	0.190584554	0.159334126	0	0	0.17495934
AT1G79620	rna-NM_106611.3	5.128571429	2.051428571	0.512857143	1.025714286	1.538571429	13	6.696190476	2.002380952	1.735238095	2.566190476	0.306357559	0.256123662	0.591108672	0.599554649	-0.314091049
AT1G79700	be1482ed-d0bc-4326-b2d0-6d017bd234ca	1.428571429	0	0.476190476	0	0.952380952	27	4.877476748	12.62407236	5.881705207	3.616745688	0	0.037720829	0	0.263325385	-0.112802278
AT1G79730	rna-NM_106622.5	22.18658009	6.493633196	5.411360997	4.329088797	5.952497096	81	17.59750335	14.1200922	15.4320454	25.85035904	0.369008777	0.383238361	0.280525924	0.230267482	0.120726866
AT1G79880	rna-NM_106637.5	7.813131313	0.744107744	1.86026936	1.488215488	3.720538721	49	6.863232124	11.44671327	5.163821064	17.52623354	0.108419434	0.16251559	0.288200437	0.212283986	-0.1147747
AT1G79950	rna-NM_106644.4	9.78320802	2.445802005	2.445802005	1.956641604	2.934962406	40	8.557794106	12.71117757	4.847300068	8.88372826	0.285798183	0.192413487	0.403655969	0.330375077	-0.127909688
AT1G80010	d5d28586-1936-403a-9eb0-26a559d8a3f2	4.4	0	0.488888889	1.466666667	2.444444444	36	5.282178932	6.456096681	6.961147186	15.3005772	0	0.07572515	0.210693242	0.159761584	-0.147364838
AT1G80050	rna-NM_106654.3	38.8	14.99090909	12.34545455	6.172727273	5.290909091	62	24.77424242	18.28712121	6.647727273	5.290909091	0.605100606	0.675090103	0.928547009	1	-0.32417815
AT1G80120	rna-NM_106661.3	58.16666667	36.58870968	18.76344086	1.876344086	0.938172043	73	42.99426523	25.19121864	1.876344086	0.938172043	0.851013722	0.744840539	1	1	-0.20207287
AT1G80130	rna-NM_106662.5	42	6.681818182	1.909090909	10.5	22.90909091	54	7.431818182	1.909090909	12	28.65909091	0.899082569	1	0.875	0.799365583	0.112358493
AT1G80150	ba4c10af-b012-4a43-918b-3346db1931c2	3	3	0	0	0	21	7	4	5	3	0.428571429	0	0	0	0.214285714
AT1G80150	rna-NM_001334958.1	16	4	4	5	3	21	7	4	5	3	0.571428571	1	1	1	-0.214285714
AT1G80170	rna-NM_106666.4	8.3	2.263636364	1.509090909	1.509090909	3.018181818	21	5.83030303	5.075757576	1.509090909	6.584848485	0.388253638	0.297313433	1	0.458352508	-0.386392718
AT1G80190	26fc46af-6d35-4b5c-8ae4-8f3bcf1078ac	3.222222222	1.611111111	1.611111111	0	0	24	2.758503401	13.73015873	4.486394558	1.024943311	0.58405261	0.11734104	0	0	0.350696825
AT1G80190	rna-NM_106668.6	7.174603175	0.512471655	3.587301587	2.049886621	1.024943311	24	2.758503401	13.73015873	4.486394558	1.024943311	0.185778874	0.261271676	0.456911802	1	-0.504930626
AT1G80190	rna-NM_001334966.1	3.174603175	0.634920635	1.904761905	0.634920635	0	24	2.758503401	13.73015873	4.486394558	1.024943311	0.230168516	0.138728324	0.141521355	0	0.113687743
AT1G80210	36aa87ee-9dc1-4d90-8b6b-3d1d046150a5	3.381818182	1.127272727	1.690909091	0	0.563636364	36	6.954145279	9.249299951	3.184072743	13.61248203	0.162100831	0.182814818	0	0.041405848	0.151754901
AT1G80230	rna-NM_106672.5	151.7061772	49.97379953	39.26512821	28.55645688	33.91079254	215	66.50560064	66.56307222	39.62089027	40.31043687	0.751422422	0.589893569	0.720742434	0.841241008	-0.110333725
AT1G80245	ed9d9941-75d2-4bdd-8a02-85b13e8cf81a	4	4	0	0	0	39	8.550595238	3.988839286	6.22172619	3.238839286	0.46780369	0	0	0	0.233901845
AT1G80245	rna-NM_001334971.1	1.125	0	0	0.5625	0.5625	39	8.550595238	3.988839286	6.22172619	3.238839286	0	0	0.090408993	0.173673329	-0.132041161
AT1G80245	rna-NM_106674.3	4.625	1.321428571	0.660714286	1.982142857	0.660714286	39	8.550595238	3.988839286	6.22172619	3.238839286	0.15454229	0.165640739	0.318584071	0.203997243	-0.101199143
AT1G80370	808b55c2-723f-47f0-8850-8c6e9eb176c1	8.283333333	1.380555556	3.451388889	1.380555556	2.070833333	20	1.790972222	7.197916667	4.210416667	3.800694444	0.770841412	0.479498312	0.327890483	0.544856569	0.188796336
AT1G80370	ec3d6cab-3677-4ed6-9a0a-13c133822f3d	1.45	0	0	0.725	0.725	20	1.790972222	7.197916667	4.210416667	3.800694444	0	0	0.172191984	0.190754614	-0.181473299
AT1G80370	81771946-a462-4fda-a240-4e2ed8ae6cee	1.783333333	0	0.594444444	0.594444444	0.594444444	20	1.790972222	7.197916667	4.210416667	3.800694444	0	0.082585625	0.141184232	0.156404166	-0.107501387
AT1G80370	rna-NM_106686.3	3.283333333	0.410416667	2.052083333	0.410416667	0.410416667	20	1.790972222	7.197916667	4.210416667	3.800694444	0.229158589	0.285094067	0.097476497	0.107984652	0.154395753
AT1G80500	b057cb70-3b7b-4647-bb61-b6069b1a7442	100.3848485	33.46161616	23.16573427	22.30774411	21.44975395	211	67.55959026	71.9854921	41.07528394	26.3796337	0.495290395	0.321811154	0.543094094	0.81311796	-0.269555253
AT1G80530	rna-NM_106701.3	55.5	18.95121951	11.50609756	12.18292683	12.8597561	94	33.02600943	21.0055246	16.33850361	21.62996236	0.573827109	0.547765304	0.745657443	0.594534373	-0.109299702
AT1G80560	rna-NM_106704.4	67.03644689	20.26683278	15.58987137	14.03088423	17.14885851	110	38.9048979	28.84066856	17.52221046	18.73222308	0.520932681	0.540551664	0.800748528	0.91547375	-0.327368966
AT1G80610	rna-NM_106709.4	66.39285714	24.78666667	23.90142857	8.852380952	8.852380952	85	27.27405329	29.879178	10.97816043	14.86860828	0.908800258	0.799935948	0.80636287	0.595373877	0.15349973
AT1G80640	rna-NM_106712.5	48.33333333	16.63934426	13.46994536	10.30054645	7.923497268	85	30.84274805	23.04037656	15.97909241	11.13778298	0.539489679	0.58462349	0.644626502	0.711407044	-0.115960188
AT1G80690	0fb62460-5976-4c1b-bb36-7f78aafa252e	3.333333333	3.333333333	0	0	0	40	12.31944444	11.66666667	6.458333333	7.555555556	0.270574972	0	0	0	0.135287486
AT1G80690	rna-NM_106717.3	28.33333333	6.611111111	8.5	5.666666667	7.555555556	40	12.31944444	11.66666667	6.458333333	7.555555556	0.536640361	0.728571428	0.877419355	1	-0.306103783
AT1G80690	rna-NM_001335002.1	6.333333333	2.375	3.166666667	0.791666667	0	40	12.31944444	11.66666667	6.458333333	7.555555556	0.192784667	0.271428571	0.122580645	0	0.170816297
AT1G80760	rna-NM_106724.3	11.91666667	5.107142857	1.702380952	3.404761905	1.702380952	21	7.558531746	4.153769841	3.404761905	4.882936508	0.675679223	0.409839981	1	0.348638765	-0.13155978
AT1G80810	52e9d4bb-55a4-4b33-b74d-5e9e5bc67720	2.5	0.833333333	0.416666667	0.416666667	0.833333333	9	3.371428571	0.773809524	1.84047619	3.014285714	0.247175141	0.538461539	0.226390686	0.276461295	0.141392349
AT1G80810	rna-NM_001335012.1	2.5	1.071428571	0.357142857	0.357142857	0.714285714	9	3.371428571	0.773809524	1.84047619	3.014285714	0.31779661	0.461538461	0.194049159	0.236966825	0.174159544
AT1G80810	rna-NM_001335014.1	2	0.666666667	0	0.666666667	0.666666667	9	3.371428571	0.773809524	1.84047619	3.014285714	0.197740113	0	0.362225097	0.221169036	-0.19282701
AT1G80820	rna-NM_106730.4	12.2	3.8125	3.05	1.525	3.8125	23	7.5375	5.6	5.05	3.8125	0.505804312	0.544642857	0.301980198	1	-0.125766515
AT1G80840	rna-NM_106732.4	218.7751082	86.18413354	69.24195344	40.51390893	22.83511231	391	147.2596727	114.7492749	80.23007607	47.76097637	0.585252785	0.603419529	0.504971588	0.478112343	0.102794192
AT1G80870	fa15267d-407f-419f-bd9e-4321769ec847	2.833333333	0.708333333	1.416666667	0.708333333	0	29	6.034090909	6.886363636	8.049242424	4.03030303	0.117388575	0.205720572	0.088	0	0.117554574
AT1G80900	f4c6505e-d5de-4331-ba0e-dac5247d9711	4.666666667	1.555555556	0.518518519	1.037037037	1.555555556	18	6.543434343	2.845791246	1.934006734	5.676767677	0.237727694	0.182205395	0.536211699	0.274021352	-0.195149981
AT1G80900	rna-NM_106738.2	8	3.2	1.6	0.533333333	2.666666667	18	6.543434343	2.845791246	1.934006734	5.676767677	0.489039827	0.562233791	0.275766017	0.46975089	0.152878356
AT1G80910	7f2a0cba-4699-4f5b-81aa-2e44f460ff13	3	0	3	0	0	30	5.7	7.75	4.75	3.8	0	0.387096774	0	0	0.193548387
AT1G80910	rna-NM_106739.4	19	5.7	4.75	4.75	3.8	30	5.7	7.75	4.75	3.8	1	0.612903226	1	1	-0.193548387
AT1G80940	rna-NM_106742.5	102.625	34.81919643	10.99553571	26.57254464	30.23772321	146	53.38169643	17.84449405	36.84858631	37.92522321	0.652268451	0.616186465	0.721127926	0.79729849	-0.12498575
AT1G80950	rna-NM_106743.3	40.35294118	17.17146433	12.02002503	8.585732165	2.57571965	92	38.6657797	30.61468643	10.9132161	4.806317771	0.444099782	0.392622837	0.786727953	0.535902904	-0.242954119
AT1G80960	66294dbb-f330-4924-b9e7-63232a125191	4.222222222	3.377777778	0.844444444	0	0	14	9.044444444	0.844444444	0.555555556	0.555555556	0.373464374	1	0	0	0.686732187
AT1G80960	rna-NM_202465.2	2.222222222	1.111111111	0	0.555555556	0.555555556	14	9.044444444	0.844444444	0.555555556	0.555555556	0.122850123	0	1	1	-0.938574939
AT1G80980	af4ec198-8891-43a5-8df6-0b121cebb2d7	6.2	1.722222222	2.066666667	0	2.411111111	30	6.58251634	6.926960784	1.5	12.99052288	0.261635845	0.298351143	0	0.185605394	0.187190797
AT1G80980	4ca9a8f4-efe5-4681-aaa5-155a405e054a	4.2	1.3125	1.3125	0	1.575	30	6.58251634	6.926960784	1.5	12.99052288	0.199391833	0.189477036	0	0.121242233	0.133813318
AT1G80980	58350578-354b-4516-812c-01bb309f5b19	3	0	0	1.5	1.5	30	6.58251634	6.926960784	1.5	12.99052288	0	0	1	0.115468793	-0.557734397
AT1G80980	c752b5f2-2bf7-481a-afd0-4b7af868f9c2	4.2	1.3125	1.3125	0	1.575	30	6.58251634	6.926960784	1.5	12.99052288	0.199391833	0.189477036	0	0.121242233	0.133813318
AT1G80980	6d872df6-2f07-4947-869d-0f910e9140e4	3	0	0	0	3	30	6.58251634	6.926960784	1.5	12.99052288	0	0	0	0.230937586	-0.115468793
AT1G80980	rna-NM_001335029.1	4.2	1.235294118	1.235294118	0	1.729411765	30	6.58251634	6.926960784	1.5	12.99052288	0.187662902	0.178331328	0	0.133128726	0.116432752
AT1G80980	rna-NM_106746.3	3.2	1	1	0	1.2	30	6.58251634	6.926960784	1.5	12.99052288	0.151917587	0.144363456	0	0.092375035	0.101953004
AT2G00410	73ebef7f-6d8c-4264-a6c7-965da70c5e21	4.5	2.7	0.9	0.9	0	10	4.45	0.9	1.775	0.875	0.606741573	1	0.507042254	0	0.54984966
AT2G00410	107d8f93-15c8-488a-8d6e-fbfd05dcf4bb	3.5	1.75	0	0.875	0.875	10	4.45	0.9	1.775	0.875	0.393258427	0	0.492957746	1	-0.54984966
AT2G01070	7018ba11-435c-402f-bc14-7c7d15eef5b2	3	0	0	0	3	50	16.28753791	5.379142542	15.34175627	9.991563275	0	0	0	0.300253315	-0.150126658
AT2G01090	65d6d91c-ca52-4dce-b4a7-0a5a648e6146	28.16666667	16.30701754	5.929824561	2.964912281	2.964912281	122	50.71904441	28.05424459	17.5366461	23.69006491	0.321516656	0.21136996	0.169069517	0.125154249	0.119331425
AT2G01120	rna-NM_126174.5	14.77070707	6.042561983	4.699770432	2.014187328	2.014187328	40	16.46806703	6.885763698	8.521022345	7.125146924	0.366926001	0.682534376	0.236378599	0.282687129	0.265197325
AT2G01320	rna-NM_179591.2	12	0.923076923	6.461538462	3.692307692	0.923076923	70	16.02028967	14.11156414	16.35281153	18.51533465	0.05761924	0.4578896	0.22579039	0.049854725	0.119931863
AT2G01320	rna-NM_126193.3	19.6	4.731034483	0.675862069	6.082758621	8.110344828	70	16.02028967	14.11156414	16.35281153	18.51533465	0.295315165	0.0478942	0.371970203	0.438033931	-0.233397385
AT2G01330	rna-NM_126194.6	12.89166667	5.156666667	5.156666667	0.644583333	1.93375	32	13.31768519	10.7175	0.644583333	7.320231481	0.387204427	0.481144546	1	0.264165144	-0.197908085
AT2G01440	rna-NM_126205.4	21.43333333	5.043137255	5.043137255	4.412745098	6.934313725	47	10.73295207	13.46860022	6.126171024	14.67227669	0.469874199	0.374436628	0.720310465	0.472613342	-0.17430649
AT2G01460	rna-NM_001335063.1	4.576923077	1.373076923	1.830769231	0.915384615	0.457692308	39	4.057649573	25.26587607	6.218782051	0.457692308	0.338392189	0.072460152	0.147196767	1	-0.368172213
AT2G01480	rna-NM_126209.3	15.5	4.894736842	6.526315789	1.631578947	2.447368421	25	6.67251462	9.387426901	2.548245614	4.391812865	0.733567046	0.695218813	0.640275387	0.557256991	0.115626741
AT2G01660	efcf1cc0-b26b-4382-92f6-3a5e03f2188f	5	0	2.5	2.5	0	31	6.326923077	4.807692308	12.03846154	7.826923077	0	0.52	0.207667732	0	0.156166134
AT2G01740	1abbb528-3fff-469d-8cab-c8f998d24775	5.333333333	0.592592593	2.962962963	1.185185185	0.592592593	11	0.592592593	6.671296296	2.601851852	1.134259259	1	0.444136017	0.455516014	0.52244898	0.233085511
AT2G01740	556f57c2-e47d-4f07-bea5-f0eb146ac844	4.333333333	0	2.708333333	1.083333333	0.541666667	11	0.592592593	6.671296296	2.601851852	1.134259259	0	0.405968078	0.416370107	0.477551021	-0.243976525
AT2G01750	24013f36-43ec-4566-9911-714d9cd93b35	2	0	0	1	1	18	6.571428571	3.714285714	3.785714286	2.928571429	0	0	0.264150943	0.341463415	-0.302807179
AT2G01750	rna-NM_126236.4	13	5.571428571	3.714285714	2.785714286	0.928571429	18	6.571428571	3.714285714	3.785714286	2.928571429	0.847826087	1	0.735849057	0.317073171	0.39745193
AT2G01760	5a8d2b4b-f068-4899-89a0-2b8e277fcd75	3.2	1.828571429	1.371428571	0	0	40	17.92483405	8.777388167	5.681616162	3.616161616	0.102013298	0.156245633	0	0	0.129129465
AT2G01760	rna-NM_126237.3	23.86666667	10.84848485	5.062626263	4.339393939	3.616161616	40	17.92483405	8.777388167	5.681616162	3.616161616	0.605220936	0.576780492	0.763760489	1	-0.29087953
AT2G01850	rna-NM_126246.4	150.6702381	20.81080637	16.64864509	58.27025783	54.94052881	223	23.89184296	25.0292808	84.3045782	88.77429804	0.871042322	0.665166739	0.691187348	0.618878775	0.113071469
AT2G01980	rna-NM_126259.4	7.866666667	1.123809524	1.123809524	2.80952381	2.80952381	23	4.021428571	2.572619048	6.427380952	4.978571429	0.279455299	0.436834799	0.437117985	0.56432329	-0.142575589
AT2G01990	rna-NM_001335086.1	20.66666667	5.786666667	1.653333333	8.266666667	4.96	30	8.592222222	1.653333333	13.87777778	5.876666667	0.673477305	1	0.595676541	0.844015882	0.116892441
AT2G02120	6670271e-029b-495c-abe1-69f628e9bcc0	3.5	1.166666667	0	1.166666667	1.166666667	40	3.137254902	0.985294118	14.96078431	17.91666667	0.371875	0	0.077981651	0.065116279	0.114388535
AT2G02120	rna-NM_126272.4	33.5	1.970588235	0.985294118	13.79411765	16.75	40	3.137254902	0.985294118	14.96078431	17.91666667	0.628125	1	0.922018349	0.934883721	-0.114388535
AT2G02148	399ea814-e556-4bd1-8661-8888e5bb589e	1.333333333	0	0	0.666666667	0.666666667	21	3.677948718	5.304615385	5.024615385	1.992820513	0	0	0.132680139	0.334534226	-0.233607182
AT2G02148	rna-NM_001335098.1	4.933333333	1.517948718	1.517948718	1.517948718	0.379487179	21	3.677948718	5.304615385	5.024615385	1.992820513	0.412716118	0.286156226	0.30210247	0.190427174	0.10317135
AT2G02170	rna-NM_001335101.1	14.24090909	6.103246753	2.906307978	3.196938776	2.034415584	64	28.92814683	13.30785681	11.53843559	5.225560766	0.210979528	0.218390385	0.27706865	0.389320051	-0.118509394
AT2G02360	288ff7ef-e16a-4131-b40c-6e1119b9201b	10.5	3.5	3.5	1.75	1.75	50	13.18181818	11.56818182	9.818181818	11.43181818	0.265517241	0.302554027	0.178240741	0.153081511	0.118374509
AT2G02360	rna-NM_126293.4	35.5	9.681818182	8.068181818	8.068181818	9.681818182	50	13.18181818	11.56818182	9.818181818	11.43181818	0.734482759	0.697445972	0.821759259	0.846918489	-0.118374509
AT2G02370	rna-NM_126294.4	31.16666667	12.16260163	5.321138211	6.841463415	6.841463415	48	15.72212544	6.603876307	11.18074913	10.49324913	0.773597799	0.805759824	0.611896693	0.651987133	0.157736899
AT2G02540	9c18997f-ad83-49fd-a896-646938a5a4c4	9.25	4.204545455	2.522727273	0.840909091	1.681818182	20	5.979545455	7.847727273	1.490909091	1.681818182	0.703154694	0.3214596	0.56402439	1	-0.269705048
AT2G02540	ab4f8f95-2a3e-43bb-adcd-6724e528c85a	2.25	0.5625	1.6875	0	0	20	5.979545455	7.847727273	1.490909091	1.681818182	0.094070696	0.215030408	0	0	0.154550552
AT2G02540	59663b44-cf7c-4414-bc62-8ca4bd18ada2	2.25	0.5625	1.6875	0	0	20	5.979545455	7.847727273	1.490909091	1.681818182	0.094070696	0.215030408	0	0	0.154550552
AT2G02560	c5697f27-91ea-4d83-a2a6-5cff1b041d40	13.05022726	3.879797293	3.174379603	3.174379603	2.821670759	68	25.52607055	17.46297569	7.446747395	14.56420636	0.151993519	0.181777703	0.426277331	0.193740097	-0.143123103
AT2G02730	rna-NM_126328.4	22.05555556	10.58666667	7.057777778	2.646666667	1.764444444	47	13.73944444	21.5762963	3.526296296	3.157962963	0.770530913	0.327107937	0.750551413	0.558728669	-0.105820616
AT2G02765	d6610a98-4990-4a07-8ea7-b8996c374151	2.619047619	0.523809524	1.047619048	0	1.047619048	27	5.316666667	3.952380952	4.973809524	7.757142857	0.098522168	0.265060241	0	0.135052179	0.114265115
AT2G02765	dc7f258d-164a-4586-9129-23ac949054bf	4.5	0.9	0	2.7	0.9	27	5.316666667	3.952380952	4.973809524	7.757142857	0.169278997	0	0.542843466	0.116022099	-0.244793284
AT2G02790	bdcd6e75-eb7f-4490-aeba-6d567a97467d	2.333333333	1.166666667	1.166666667	0	0	25	5.264705882	7.81372549	3.990196078	3.931372549	0.22160149	0.149309912	0	0	0.185455701
AT2G02820	8786c51f-0f43-4226-897b-c67dff8e696a	4.2	0	0.7	0.7	2.8	20	0.580952381	5.345714286	1.248571429	11.8247619	0	0.130946018	0.560640732	0.236791237	-0.333242976
AT2G02820	rna-NM_001035880.3	5.485714286	0	1.645714286	0.548571429	3.291428571	20	0.580952381	5.345714286	1.248571429	11.8247619	0	0.307856761	0.439359268	0.278350516	-0.204926511
AT2G02820	rna-NM_001335147.1	3.485714286	0.580952381	0.580952381	0	2.323809524	20	0.580952381	5.345714286	1.248571429	11.8247619	1	0.108676287	0	0.196520619	0.456077834
AT2G02910	291507e3-9126-4ffc-9726-520a14f8e985	12.65	3.720588235	3.720588235	2.232352941	2.976470588	40	7.816619981	17.41598506	3.817908497	7.949486461	0.47598428	0.213630652	0.584705721	0.374423002	-0.134756896
AT2G03140	6944e7e9-0acb-4947-b707-865a29ec6e26	3	1.5	1.5	0	0	43	6.929814815	11.76555556	7.326296296	12.97833333	0.216456001	0.127490792	0	0	0.171973396
AT2G03390	rna-NM_126390.4	41.59074074	11.14037698	6.68422619	10.39768519	13.36845238	110	28.38189395	20.14417629	22.03921412	28.43471564	0.392517039	0.331819286	0.471781123	0.470145457	-0.108795128
AT2G03480	f53eb260-caeb-413e-a0e5-ad1028eca0b3	23.03571429	7.087912088	2.657967033	3.543956044	9.745879121	36	10.89148352	5.4496337	3.543956044	11.11492674	0.650775634	0.487733154	1	0.876828012	-0.369159612
AT2G03500	2b77a83a-3255-428b-90fb-8cf8de7d6dd4	2.5	0	0	0.833333333	1.666666667	12	1.625	0.8125	3.270833333	3.291666667	0	0	0.25477707	0.506329114	-0.380553092
AT2G03500	rna-NM_126400.3	6.5	1.625	0.8125	2.4375	1.625	12	1.625	0.8125	3.270833333	3.291666667	1	1	0.74522293	0.493670886	0.380553092
AT2G03510	rna-NM_126401.5	90.625	31.68191057	19.89329268	19.15650407	19.89329268	137	42.88658229	35.48375985	27.50056972	24.12908814	0.738737127	0.560630913	0.696585717	0.824452734	-0.110835205
AT2G03530	af72a0aa-46c6-4737-b134-3e0504a0b751	4	1.777777778	1.333333333	0	0.888888889	36	9.226732295	9.816514042	7.112858669	7.843894994	0.192676857	0.135825541	0	0.113322385	0.107590007
AT2G03530	7aa0c0f3-3837-4da8-9eaa-aa507426d6d3	3	1.5	1.125	0	0.375	36	9.226732295	9.816514042	7.112858669	7.843894994	0.162571098	0.1146028	0	0.047807881	0.114683009
AT2G03530	5fc4c1a7-d801-47e1-af3b-f9e1c6317f29	7.958333333	1.89484127	1.515873016	2.273809524	2.273809524	36	9.226732295	9.816514042	7.112858669	7.843894994	0.205364284	0.154420705	0.319675904	0.289882708	-0.124886812
[truncated: 5,112 more rows]
