# Supplementary material for: New insights into Arabidopsis transcriptome complexity revealed by direct sequencing of native RNAs
Source: Nucleic Acids Res. 2020 Jul 11;48(14):7700–11. doi: 10.1093/nar/gkaa588 (PMC7430643; doi:10.1093/nar/gkaa588)
Supplement: gkaa588_Supplemental_Files [file gkaa588_supplemental_files.zip › Table S4. Primers used in this study.xlsx]

## Sheet: Sheet1
Table S4. Primers used in this study
primers used for unexpected transcripts
chr2-17102926-F	AGTCAGGAAGAGCCTGTTCC
chr2-17102926-R	TTGCGATGAGTATACGAACAGC
at1g02060-F	AAGTCTCAACCAGTTCTCC
at1g02050-R	AACAATTAGGAAGAGGTGAGG
at4g39361-F	TTCATCGAGTCAATTGTTCC
at4g39364-R	AAGCGAAGAAGCTACCACC
at1g45248-F	ATGTAAGCTTTCTTGCTAGC
at1g45229-R	TTGACAGTATCTTCCACAGC
at5g66470-F	AACAATGGCGGTCTCTCC
at5g66460-R	ACGAGCTGAGATCGTTCC
at2g23550-F	AAGATCAGACCACTCCTGG
at2g23560-R	TTGATCTTTCCAAAGGTTCG
at4g31050-F	ATCACCATCGTACTAACGC
at4g31060-R	TTGATTCTGCAGTTGCATCG
primers for floral specific ATI
At5g57300-floral-special-1-F:	AACGGACTAACGAGTTCG
AT5G57300-r:	AAGCAACATCACCTGTTCC
At5g57300-seedlings-F	TTGAGAGCTATGGCACTACG
primers for very long transcript confirmation
at4g17140-RT-primer1-reverse:	AAGCACCGCCATGAAAGAAGC
at4g17140-RT-primer1-forward:	AACCAGACTTGCTGTGCGGC
At4g17140-rt-pcr-primer2-F:	TGAGCTTCCACATGCTGTGC
At4g17140-rt-pcr-primer2-R:	TCCAATATCACTCCCCGTGG
At4g17140-rt-pcr-primer3-F:	TTCGATTGCGAGGTGTCC
At4g17140-rt-pcr-primer3-R:	TAGGACCGTTGCTTGGTCC
Exon30-31-F:	AACCATTAACCGATCTCTGC
Exon30-31-R:	AGTTTTCTCTGTCTGAGCAGC
Exon61-F:	AGATGGATAAGAAACCCAGC
Exon61-R:	ATGTTAGACTGATATGCTTTCC
Exon56-57-F:	TGGCGACTAAACATTCACG
Exon56-57-R:	TTCCAACAGCGGACAAAATGG
Primers for non-annotated genome sequence
At2g40980-F	AGTCAGGAAGAGCCTGTTCC
At2g40980-R	GCTGTTCGTATACTCATCGCAA
