# Supplementary material for: New insights into Arabidopsis transcriptome complexity revealed by direct sequencing of native RNAs
Source: Nucleic Acids Res. 2020 Jul 11;48(14):7700–11. doi: 10.1093/nar/gkaa588 (PMC7430643; doi:10.1093/nar/gkaa588)
Supplement: gkaa588_Supplemental_Files [file gkaa588_supplemental_files.zip › TableS6-the list of non-validated inclusions of exons missing from the reference sequence.xlsx]

## Sheet: Table_S6
Gene	chromosome	start	end	readname	readstart	readend	strand	sequence	support read count
AT1G29930	chr1	10478860	10478861	63ce2625-ec66-4898-9196-077cb52d19d6	223	522	+	TTCCCGGAAAGTGAGCCAAGTTTATCTGTATTTGTTCAGAGTTCTTGCTTCATGGATGTAGAAAGAGAGCTTGTTTAGATGTAAAATTTAAGACTTTGCCTACACATACTCCCTTATTTCATCTTATCCATCATATCCCTCCTACCATATCCCTTAATTCCCCTTTTCCTCCCATTTAGCACAGCAGGAGGTTTACTTTGGATCTGCTCTCAAATCCGCCGTCTCTAGCCACCGCGTTTCTTTCTCTTCCTCGTCCTCCGCCGCCGCCGCCGTCGACATGGAAACTCACAAAACTCCAAGGTTTGTCGCCGTCGGAAGTGGACCAGCAGCACACACGGCGGCGATTTATGCTCTAAGAGAGCGGAGCTTAAGCCTTCTCTTCGAAGGATGGATGGCTAA…	7
AT1G29930	chr1	10478871	10478872	1f6ee6cf-7895-40c7-8f9f-3bf586b5213a	836	1327	+	TGAGCCAAGTTTATTTGTATTTGCTTCAGTCTCATCGTGAGTGTAGAGAGGAGAAAGAGAGCTTGTTTAGATGTAAAATTTGCAAGATTGTATTTTTTCAATCAAATAACTCTATCTCAGCCCTACCCATCATCATCCTACCATATATTCCATATTATCATATCCAACCTCCCTACAACACCTCAATCCCCTCATTCCAGGTAAATTTCAGTTTATTCATTCAATTTCGATCCGAGTAACCATGGTGTAGATCAATTAAGATCACTCCTGACGATTATATCTGCGGAGGATTTTCAAAGACGTTCAATAGAAGATTCAGTAAACAAGATTTTGACGCCGTCGTTTCCATCAACGGCGACGCTAGGACGAAGAAGACAAAGGTTGATCTAAAGATTGCGG…	7
AT1G32050	chr1	11528589	11528590	ad7f13b7-1a7e-4d70-b04e-7517179521c2	94	782	+	CGTTATTCAGGATCTCTAACAAACTGGATGAATCGCCATGATCCCTGCTTTTCGACGAGGACGAAGAAATAATCTTGCTCTTTTCGTAGTGGTGGAAAGGTTCTGCAGCATCAGATGGTTGAATACTGGTATATGGTCTAGTATGTTATAAATAGTACTTCCACTGATCATAAGGCTGACTCAGATAAGAGAGGGTCGCTGACTACTGGGAAGCTGAGCTCCAGGAAGAAAGAAATGGATTAGCTGAAGAGGAAGCTATTGCTAAAATCTGGTGCGCAGATAGATGACAAACTATTGGGCCACCGCTTCCCTGTTAACACTCCATGACATTGCTATAAAAGAGATCAGTTCATGTCTAAAAAGCTGCAGTATCTGGCTTTCACTATTAGTAAGTCAAGT…	6
AT1G32050	chr1	11528605	11528606	fb9d78da-bf0d-470e-a9dd-395b77be06c2	96	759	+	CTAACAAACAATGAATCGCTTCCGTCCCAATTTAGCAACAGGACGAAGAAATCGCTAATCCTTTTTTGGGGTGGTGGAAGGGACCTTGCTGCATCTGTCAGTTGAATTGGTCAAAGCCTTTGATGCTGTTGATATATTCCTCATTGGATATATAATGAATGACTTTTACAGAAACAGAGAAGCTCTGCTGACTGGGAAGCTGAAAAATGTCAGGAAGAAGAAAGAAATGGATATAAAGCGAAGAAGCTATTGCTAAATCAAATGCAGATTAGATGATAAAACTGGCCACCGTTTCACCCATAATCAACAACCATCGTATATATCGACATTGCTAAAGATACCAGTCTTCATGCACAAAAGCTAAGTAACCTTGGCTTCTTTCAAGTTGTTAGTATCGCT…	6
AT1G32050	chr1	11528613	11528614	46b4054c-e46f-418d-a9b1-f2c6cd34279e	91	708	+	CAATGAATCGCTTACGATCCAAACCCTTTCGACGAAGCCGGAATCGTCTAATTCCACCGTGGTGGTGGAAGGTCACCTGTTGCATCAGGCCAGAAATCTGGTAAAGCACTTGATGTTACTGTAGTCGCTTCATTGGATAATATGAATGACTTTCAAGAAACAGAGAAAGCTTGCTGACTGGGAAGCTGAGCTACGGGAAGAAAGAAATGGATATAAAGCGAAGAGAGGAAGCTAATATTAAGTGTGCAGATAGATGAATAAAAACTGGCCACCTATCATCATCCATGTTACGTGCTAAAGATACCAGTCTTCAGCCAAAGCCGCGGTCATCCATGGCCACCGCCTGTTGCAAGGTACTCGCCGCTGCCTGGTATTCAATGTCATTGCTAACGAAGCACC…	6
AT1G32050	chr1	11528613	11528614	d975a43b-1286-469f-9f64-26435828bd0a	94	709	+	CAATGAATCGCCACACGTCCCTGCTCCTTTGATGAGGACGATCAGAATCGCTGCTTTCGTGGTGAGCTCCGGCTGCATTTAGGCCGCAGGGTTGAATACTGGTCGTCCGTGATGCTTTGCTGCTGATTCCATTGACAATCGAATGACTCTTCAGAAAACAGAGCTTGCTGACAAAAGCTGCTCAGGAGGAAAGAAATGGATCAGCAAGAGGAGCTGCTAAATTAAGGTGTGCAGATAGATGATAAAACTGGCCACGCTTTCCCAATCATTTACACATGACCATTGCTAAAGATTCCAGTTCATGCACAAAAAGCTGCAGTATTTGTCTTTTGAAGGTCTGGTTAGGTATCGTTTGTGTCTGGACTTATGCACTCAATGATGGTCCTGGATTAAAGGCGG…	6
AT1G32050	chr1	11528620	11528621	7e9e26b3-fb54-49b5-9f42-6da2f20dcf96	111	735	+	TCGCCACCACGATCCAAATACCGATGACGAAGAATACGTCAATCCTTTTCGAAAGGTGGTGGAAGGAAGCTCCTGCTGCATCTAAGGCCAAGACTGAATATGGTCAAAGCCTTGATGCTTATGGCTGATATTCCATTGGATATCGAATGACTCCACCACAGAAACAGAGCTTGCAGCGACTGGGAAGCTGAGCTCAGAAGAAAGAAATGGATATAGCGCGCAGAGGAAGCGGACTATTTTGCTACAATTCTGTGTGCAGATAGATGAGCAAAAACTGGCCTTGTTTTTCCCGTCATCTCCGCTACTGCTAAAGAGAATCCAGTTCATGCACAAAGCTGCAGTATCTGGCCACGCTAGTTGGTTAGGTATCGCTCGTGTCAAGCTATTTTAATGTCATTT…	6
AT1G32050	chr1	11528656	11528657	ca05bcf5-8887-4bcf-9716-9c3e9b544a72	121	676	+	AGAAATCGCAATCTTTGAAAAGGTGGAAGAAGTTCTAGCTGCTGAAAAACATTTGGCTCAGACATTGAAATCGGTCGGGCACCTTGACGCTCTTATGTTGATAACTCCAATGGATAATGAATGCTTTCACAGAAACAGAAAAAGCTGACTGGCTGACACGCAGGAAGAAAGAAATGGATATCAAATGAGAGAGGAAGCTATTGCTAAATTTGTGTGCAGATAGATAGATGATAAAACTGGCCACCGTCTTACCCAATCATACACGACATTGAGATACCGGTTTTGGCCAAAGCTAAAGTATCTGGCTTCATAGTTGGTTAGGTATCGTTTGTTGTCTGACAAACGACCTTGAAACAACGGTCTGCTGGATTAGCGGAGGTGCAAATCTTTTCCTGGCCA…	6
AT1G32060	chr1	11533052	11533053	aa1c8740-5fa9-43fe-9602-8882d95cdae8	488	293	+	TCATGTATGAGCAAGTCAAAGCTCTCTAAGAATTGACTGCCGTCGAGAATTGATTAACATCGTTTAAGACTCTAGACTTCAGAGTTATCTGCCTCTTGGGATTTGTCATTAAAAGCTTTCACCTACAATGCTTAGACGGCAAAGTTGAGACTTTAGACTCTAGTATCTACTTAGCATTGCTATAAGTGCAAATTCGCTCTTGGAAAATTCAAGAAGGACACAATTAGGGAAGAGGTCAGTCACTGATAACACTAAAAGCAAGGTATCGGCCCGAAGCCGGCTACCGAACGCTA	5
AT1G32060	chr1	11533074	11533075	386813ad-d08d-4a49-a97b-22b23d6bb795	406	78	+	TTCACTTTTTTTCTTTCTTTTTTTTTTTTTTTTTTTTTTTTTTCTTTTCTTTCTTCTTCTCTCTTCTTCTTCTCTTCT	5
AT1G32060	chr1	11533099	11533100	880702b2-b4cd-4a4b-a6b3-5e30050af280	515	271	+	AAACCGATATCCTTATAACCATGTCTCTGACTCCAAAATCCCTCCAGAATTTATTTCTCGGCACCAACAAGTTTTGTTCATTGAAGGTCTTTCTCCTGCTGTTTGATGAAAGCCGGTGAGACTTACTGGTTTCGGTATCTACTTGGACCACTTTAATAACGAAGTCAAATCAACAACTTGGAAAATCAGGGTATATGTTGAAACTGAAAAGAAGCTACAGTTTGAGAATCAAGTGAGTATCTGGCCAAGCCGACTCTTAATGCATTTATCG	5
AT1G32060	chr1	11533104	11533105	36e36173-737c-4c1c-a1fa-000095a414e4	402	207	+	GATTTATATCACGTCTAGCTCGACAGAGCTATCAGCCTCCTACCAAGAGATTTTGTTTAAAGGTCTTTCCAATGGTTTGATGAAGTCAGACTTCAAGACCAGGGTATCTACCAGCACTGCAACGACAATTGGAAATATGAGCTCTGGCTGAAAGAGGTCACAGTTTAGAGCTGGTAAGTTCGAAGCCCGACATGGATGCATTCATGC	5
AT1G32060	chr1	11533106	11533107	70a8df11-2608-49a7-842e-d55547717912	572	279	+	TTTATAACCACATGTCAGCTACCTGTCTTCTCTACCCAAGAGCTATCAGCCGCACCAAGATTTTGTCTAAGGTCTCATTACCCAATGTTTGATGGTGAGTAAGAGACCACATTAGATTTCAGTATGTCATCTGGACATTTGTCATCCAGCAAATACTGCATTGGAAATAACTAGGAGGACTTTGGCTGAAAAGAGGCAACAGTTGCTTGGAGAGCTTTGTAAGACATGATTGAAGCATCCGTAAAGGCGACTCGATGCAACCATGCATCCTGAAAGTAG	5
AT1G42970	chr1	16127956	16127957	7c2ea36c-4d1e-4d0f-ae16-73c788c204d3	212	554	+	GGCGAAACTGAAGTTGTGATTAACGGTTTTGAAGGATTGGTGAACTTCTTATAGGTGCATTGCTGGTTTGTAAAGACTCCTTTCTAAAGTCAATCGCTGTATCAACGCATACAGTAAGCTGGCGTCATCAGAATGCTCCACTTTATTTAGAAGTATGACTCCTTACATGTCTGAACACCATCAGGCTGAGCAAAATCGTGGACAACGAACTTGTAAGCTGATATATGGTAGCTCCATCTTGATAACAGCCTCAACAGAGAGACCCCTGTTCCATGAGGCTGAGTCTAATCATATGGCTACTGTATCATAAAGGGAACAGGAGTGTTGTCGATGGGCCAGGAGCAGGGAAGCATCCTGGCGGAGCCGCTGGATTCATTCATCCAGCAAAGGTGCATTGAT…	5
AT1G42970	chr1	16127961	16127962	d31899fb-3953-4536-a3db-f1efe35c5a51	273	723	+	AACTGAAAGTCGTTAACGGTCTGAGATTAAGCTAGGAACTTTTCATTGTTGTTGAGCAACAAATGTAAAGACTACCTCGAAGTATGTGCAATTTAACTATGACAGTGGTAAGTGTCTGAAGAGAATGCGCATCCCACTCAATTTGATCGACTCCATGCTTGGATTCCAAGGCTGAAGTGAAATTGTTGGACACCAATGAAACTATTAGAGGTAATGGTTGGTTATCAAAGATACAATTTCCAACAGAGTTTCCCTTTTTAAGCGTCCGATGGGCTGAATGCCTGTTTGCTATCTTGAACAAGTGTTGCTGATGGGCCAGGAGCCGGAAGCATATCCGGGCGCCAGAGCCTTGAGACTATCATTATTGCCCTCCAATCAGCCATCCTTGAGGTGCTGATA…	5
AT1G42970	chr1	16127975	16127976	3319cc11-6f5c-4555-b3f0-b9f4fec7d406	758	658	+	ATTAACGGTTTTTGTAGATTGATTACCAGGCGTTTGTTGTAAAAGAACACTTAAAGTGCAAAACATTTATTTGACAGTGGTGGTGACCAAGAATGCCTGCATCCTAATTTGGTTGATTACCATCTGACGCTGCCCAGAACTTTGCAGGAACTAGAAGTAAGAATTGTGTGGAGCAATGAACTATTAGTATTGTTGGACTCCATTCAAGGTTGACACCAACAGATACTGATCTTGCTGAAATTCAAAATTTGCTTATCAAGGAACAAGAGTTTGGTTTGGGCAGGTGGAGAGGTGTTACATCCTCCGCTGGCAGTCTGCAAGAGCTATTATTTCATCATTACTGTTTTCAGCCTGAAGGTGTGTCATTTCCCTACCTGCTGCCAGAAGTCTAATGAAAAA…	5
AT1G42970	chr1	16127995	16127996	da7fe3eb-295d-4121-bb7b-f4cb7ebc7f1a	280	542	+	TGGTAGGAACTTTTTTAGTGTTGGCATGGTCGACTGCAGACTTCTCGAGTCTGCCGTACTCAACAAGTGGCGGCGCACCGAGAATGTATCCACTTGTCTAAGACTGAACATCGCCAAGACTACCAAGGCTGAGTGAAAATCGTCGGACAATGAAACATTAGTGTTGATGGTAAGCTCTACTCAATAGTCGTCTTAACAGAGACTTAAGCTTCGGGCTGAAGCCATGGCTGACTACTTGTTATCGAGGGAGGAACAGGAAGTGCGATATCGCTTATGATGTTGCCAAGGAGCAGGGAAGCATCCACGAAGCCAGAGCCACATGAAGTTACTCATTACATGTACCTTACACTGCCGATGCTATTGTATCCCCTTTTCTCGTGTCAACGAGGCACAATGGGC…	5
AT1G42970	chr1	16128049	16128050	1e7bb880-d168-4fbc-93de-e356e24cef01	285	473	+	TGTTGTACTCATCAACGACGGTGGTGGTGTCAAGAATGTCGCTCCCACTGCTTAAGTATCAGACTCCAACGGCACTGGAACCTCAAGGCAATTGTGAAAAAATTTTGTAGACAATGAATATTGGTGTTGTTGACTGGACTCATCAAAGTTGTCATCCATCAGAGTCTCCTTTGATTTCCATCAGGCTGAGCTCGGCATATTTGACAACAATCATTTGAACAAGAGTATTGCTTGTTGATGGGCCAGGGAGCAGGAAGCATCCTCCAGCCAGAGCCGAAAAGTTATTTGCCAGCCAAGGTGCTGATATCCCATCGCATCAAGTCGCCGGGTTTAGTATTTGCTTCACGATGTCGCTATTAACTATTGCAATGACACTAGCACCAACTGCTCTGCACCTTC…	5
AT1G52400	chr1	19515210	19515211	8cfb0fb5-3926-4f01-a438-80247ea1da53	19	907	+	AAAAAGAGTGAGGAAACTAGAGAGAGACCCAATAATGGTGAGGTCTAAGAAAGAGTACTTTAGTGTTAGTTAGCTTAAAAAGCTCAACACTGGACAGGGAGCTTGCTTAAAGCCCAGGATTTGGTTTGGGTGCAGGCCGCCTGGATAGTAAAAGATTGATTACAACTGAAGTTCTTCATTAAGGGAGGGAACCAACAGCAGCATTCAGGTTGAAGGAGAGGACTGTTGTCGAAGGTTGAAAGATCAAGCTGTGATCACTAAGTGGCTCCCATTCTTTTAGATGAAAATCATCAACCCGTGACGCCACTGCCTGGATCTCTGTTTAGTCAATCGATGTAGACCCTTACCTTGTCCAGTATTATTGATTAACTAATGAGCCCAGAATCATCCACTCTGAAA…	19
AT1G52400	chr1	19515210	19515211	8cfb0fb5-3926-4f01-a438-80247ea1da53	19	907	+	AAAAAGAGTGAGGAAACTAGAGAGAGACCCAATAATGGTGAGGTCTAAGAAAGAGTACTTTAGTGTTAGTTAGCTTAAAAAGCTCAACACTGGACAGGGAGCTTGCTTAAAGCCCAGGATTTGGTTTGGGTGCAGGCCGCCTGGATAGTAAAAGATTGATTACAACTGAAGTTCTTCATTAAGGGAGGGAACCAACAGCAGCATTCAGGTTGAAGGAGAGGACTGTTGTCGAAGGTTGAAAGATCAAGCTGTGATCACTAAGTGGCTCCCATTCTTTTAGATGAAAATCATCAACCCGTGACGCCACTGCCTGGATCTCTGTTTAGTCAATCGATGTAGACCCTTACCTTGTCCAGTATTATTGATTAACTAATGAGCCCAGAATCATCCACTCTGAAA…	19
AT1G52400	chr1	19515210	19515211	8cfb0fb5-3926-4f01-a438-80247ea1da53	19	907	+	AAAAAGAGTGAGGAAACTAGAGAGAGACCCAATAATGGTGAGGTCTAAGAAAGAGTACTTTAGTGTTAGTTAGCTTAAAAAGCTCAACACTGGACAGGGAGCTTGCTTAAAGCCCAGGATTTGGTTTGGGTGCAGGCCGCCTGGATAGTAAAAGATTGATTACAACTGAAGTTCTTCATTAAGGGAGGGAACCAACAGCAGCATTCAGGTTGAAGGAGAGGACTGTTGTCGAAGGTTGAAAGATCAAGCTGTGATCACTAAGTGGCTCCCATTCTTTTAGATGAAAATCATCAACCCGTGACGCCACTGCCTGGATCTCTGTTTAGTCAATCGATGTAGACCCTTACCTTGTCCAGTATTATTGATTAACTAATGAGCCCAGAATCATCCACTCTGAAA…	19
AT1G52400	chr1	19515210	19515211	bfcbd411-c2e6-4af6-a34b-0a096de051cb	22	364	+	AAAAAGAGTAAGGAACTAGAAGAGTGTTTCCCCGCTATACATAATGGTGAAGGCATGGAGCTTATGGGTAAGGGTTGGTTTACAATGGAATAGAGCTCAACACGTCGGAGCTCCGTATCTGGCCCTGGACACTGTTGCTGGGCGATGACAGGCCTGCCTGACAAATCTAGCAGATTAAACTTCCTGAAGGCTTATCATTAAAGGAACGCATATTAGCAATCAGGTTGAAGGGAGCTGTTAATGAAGGCTAGTAGAGTACCAGGCATGTGGGATTCTTTCTTTGCAGAAGGGAAGACCCTCTCAACAGATGTGAAAAACAACATCAAGTCGCCGTTGTTGTGGCAGAGCTTCTCATTATTACCAG	19
AT1G52400	chr1	19515210	19515211	bfcbd411-c2e6-4af6-a34b-0a096de051cb	22	364	+	AAAAAGAGTAAGGAACTAGAAGAGTGTTTCCCCGCTATACATAATGGTGAAGGCATGGAGCTTATGGGTAAGGGTTGGTTTACAATGGAATAGAGCTCAACACGTCGGAGCTCCGTATCTGGCCCTGGACACTGTTGCTGGGCGATGACAGGCCTGCCTGACAAATCTAGCAGATTAAACTTCCTGAAGGCTTATCATTAAAGGAACGCATATTAGCAATCAGGTTGAAGGGAGCTGTTAATGAAGGCTAGTAGAGTACCAGGCATGTGGGATTCTTTCTTTGCAGAAGGGAAGACCCTCTCAACAGATGTGAAAAACAACATCAAGTCGCCGTTGTTGTGGCAGAGCTTCTCATTATTACCAG	19
AT1G52400	chr1	19515210	19515211	bfcbd411-c2e6-4af6-a34b-0a096de051cb	22	364	+	AAAAAGAGTAAGGAACTAGAAGAGTGTTTCCCCGCTATACATAATGGTGAAGGCATGGAGCTTATGGGTAAGGGTTGGTTTACAATGGAATAGAGCTCAACACGTCGGAGCTCCGTATCTGGCCCTGGACACTGTTGCTGGGCGATGACAGGCCTGCCTGACAAATCTAGCAGATTAAACTTCCTGAAGGCTTATCATTAAAGGAACGCATATTAGCAATCAGGTTGAAGGGAGCTGTTAATGAAGGCTAGTAGAGTACCAGGCATGTGGGATTCTTTCTTTGCAGAAGGGAAGACCCTCTCAACAGATGTGAAAAACAACATCAAGTCGCCGTTGTTGTGGCAGAGCTTCTCATTATTACCAG	19
AT1G52400	chr1	19515220	19515221	be1176da-5aea-464d-8f42-d5e67be2d525	31	480	+	AGGAAACTAGAGACCAATAATGGTGGGTTAAGAAAGGACATATTTAGACTGCAAAGGGTTGGTTTAGATATCTAAACACATAAAGTCAAGTGGCTCCTGACAAAGCCCCAGAGGACCCATTGTCATTAGCTAGTCAGGCCTGCCTGACAAGACATTTAATAGATTATTTCCCAAGAGGCTTTATCGCCGAACCACGTCATCAGCTGCTTTCAGTGGTAAGAAATCTGCTAAACGAAAGGTTTTGAAGAGACACCGGCATGTGGGATACTTACATTGGAAGTTCCCACATAGATGCGCATTTAACGACGCTATTGGGATTTATTCGTCAAGGAAGATCCCGTTGATGAAGACCTACAAGATGCTTCTAGACTCTTATTATGGCCAGGAAACATTTTCCCC…	19
AT1G52400	chr1	19515220	19515221	be1176da-5aea-464d-8f42-d5e67be2d525	31	480	+	AGGAAACTAGAGACCAATAATGGTGGGTTAAGAAAGGACATATTTAGACTGCAAAGGGTTGGTTTAGATATCTAAACACATAAAGTCAAGTGGCTCCTGACAAAGCCCCAGAGGACCCATTGTCATTAGCTAGTCAGGCCTGCCTGACAAGACATTTAATAGATTATTTCCCAAGAGGCTTTATCGCCGAACCACGTCATCAGCTGCTTTCAGTGGTAAGAAATCTGCTAAACGAAAGGTTTTGAAGAGACACCGGCATGTGGGATACTTACATTGGAAGTTCCCACATAGATGCGCATTTAACGACGCTATTGGGATTTATTCGTCAAGGAAGATCCCGTTGATGAAGACCTACAAGATGCTTCTAGACTCTTATTATGGCCAGGAAACATTTTCCCC…	19
AT1G52400	chr1	19515220	19515221	be1176da-5aea-464d-8f42-d5e67be2d525	31	480	+	AGGAAACTAGAGACCAATAATGGTGGGTTAAGAAAGGACATATTTAGACTGCAAAGGGTTGGTTTAGATATCTAAACACATAAAGTCAAGTGGCTCCTGACAAAGCCCCAGAGGACCCATTGTCATTAGCTAGTCAGGCCTGCCTGACAAGACATTTAATAGATTATTTCCCAAGAGGCTTTATCGCCGAACCACGTCATCAGCTGCTTTCAGTGGTAAGAAATCTGCTAAACGAAAGGTTTTGAAGAGACACCGGCATGTGGGATACTTACATTGGAAGTTCCCACATAGATGCGCATTTAACGACGCTATTGGGATTTATTCGTCAAGGAAGATCCCGTTGATGAAGACCTACAAGATGCTTCTAGACTCTTATTATGGCCAGGAAACATTTTCCCC…	19
AT1G52400	chr1	19515220	19515221	96f52016-e66c-45d6-a818-efdedd14def3	29	1297	+	AGGAAACTAGAGAGACCACCCTAATAATGGTGAAGGTCGTAGAAGGTTCATTTAGTGGCCGGCTGCTCTGGACCTAACGGTCGCGGAGCTCCGATAAGGTCAGCAATGGTCGCAGGCCTGTCCGACAATTTTAGCAGATTAAACACTTCCCTGAGCGTCATCTGGGAACCAACCAACAGCATTCAGGTTGAAGAGCGTGCTAATGAAATCAGAATCCGGTGTGGGATTCTTAAAGAAGTTCCCTTAAGATGCTGAAAATCATAACAAGTCGCTGTGGATTTCATCACAAGATCATCCAGTTGACGAAGACCAACCATTGATGTTTTAGATTTTATTGCGCCAGAATATTACCCCACTGGAAGACGCCTAAAGGAATCGGCTGATAGTCCAATTTACCAC…	19
AT1G52400	chr1	19515220	19515221	96f52016-e66c-45d6-a818-efdedd14def3	29	1297	+	AGGAAACTAGAGAGACCACCCTAATAATGGTGAAGGTCGTAGAAGGTTCATTTAGTGGCCGGCTGCTCTGGACCTAACGGTCGCGGAGCTCCGATAAGGTCAGCAATGGTCGCAGGCCTGTCCGACAATTTTAGCAGATTAAACACTTCCCTGAGCGTCATCTGGGAACCAACCAACAGCATTCAGGTTGAAGAGCGTGCTAATGAAATCAGAATCCGGTGTGGGATTCTTAAAGAAGTTCCCTTAAGATGCTGAAAATCATAACAAGTCGCTGTGGATTTCATCACAAGATCATCCAGTTGACGAAGACCAACCATTGATGTTTTAGATTTTATTGCGCCAGAATATTACCCCACTGGAAGACGCCTAAAGGAATCGGCTGATAGTCCAATTTACCAC…	19
AT1G52400	chr1	19515220	19515221	96f52016-e66c-45d6-a818-efdedd14def3	29	1297	+	AGGAAACTAGAGAGACCACCCTAATAATGGTGAAGGTCGTAGAAGGTTCATTTAGTGGCCGGCTGCTCTGGACCTAACGGTCGCGGAGCTCCGATAAGGTCAGCAATGGTCGCAGGCCTGTCCGACAATTTTAGCAGATTAAACACTTCCCTGAGCGTCATCTGGGAACCAACCAACAGCATTCAGGTTGAAGAGCGTGCTAATGAAATCAGAATCCGGTGTGGGATTCTTAAAGAAGTTCCCTTAAGATGCTGAAAATCATAACAAGTCGCTGTGGATTTCATCACAAGATCATCCAGTTGACGAAGACCAACCATTGATGTTTTAGATTTTATTGCGCCAGAATATTACCCCACTGGAAGACGCCTAAAGGAATCGGCTGATAGTCCAATTTACCAC…	19
AT1G52400	chr1	19515220	19515221	3224a4b5-1146-4912-93e9-ca15f6df93f0	26	1292	+	AGGAAACTGTAGAGAGGTCTCCACCCAATATGTGGTGAGGGTCATCAAGAAGGTTATTTAGTGTTTCAGGGTTAGCTGGACTCCTATAGCAAGAAAGCCTCCGTCAAGCCCTGGTCTTGTTGCGTCAGGCCTGCCTGACAAATCTGCAGGATTAAACTTCCCTGAAGGCATCCATTTTGGGGAACCGCATTACTGCAAAACAATTTCAGGGCAATGAGCAATGAAGGGTGCAGAGAGGGTCCAAGCATGCGGATACTCTCCACCTAAGAAGCAGACCCCAAGAGTCCAATGAAATCGCTCAGCAGCGCGTGGATCAACCATTGTCAGGAGTCCGGTTGATGAAAGACCTTAACATCGATACCAAGACTCCTATTGCCAAGCCAGGGCTATTCCCCCTGG…	19
AT1G52400	chr1	19515220	19515221	3224a4b5-1146-4912-93e9-ca15f6df93f0	26	1292	+	AGGAAACTGTAGAGAGGTCTCCACCCAATATGTGGTGAGGGTCATCAAGAAGGTTATTTAGTGTTTCAGGGTTAGCTGGACTCCTATAGCAAGAAAGCCTCCGTCAAGCCCTGGTCTTGTTGCGTCAGGCCTGCCTGACAAATCTGCAGGATTAAACTTCCCTGAAGGCATCCATTTTGGGGAACCGCATTACTGCAAAACAATTTCAGGGCAATGAGCAATGAAGGGTGCAGAGAGGGTCCAAGCATGCGGATACTCTCCACCTAAGAAGCAGACCCCAAGAGTCCAATGAAATCGCTCAGCAGCGCGTGGATCAACCATTGTCAGGAGTCCGGTTGATGAAAGACCTTAACATCGATACCAAGACTCCTATTGCCAAGCCAGGGCTATTCCCCCTGG…	19
AT1G52400	chr1	19515220	19515221	3224a4b5-1146-4912-93e9-ca15f6df93f0	26	1292	+	AGGAAACTGTAGAGAGGTCTCCACCCAATATGTGGTGAGGGTCATCAAGAAGGTTATTTAGTGTTTCAGGGTTAGCTGGACTCCTATAGCAAGAAAGCCTCCGTCAAGCCCTGGTCTTGTTGCGTCAGGCCTGCCTGACAAATCTGCAGGATTAAACTTCCCTGAAGGCATCCATTTTGGGGAACCGCATTACTGCAAAACAATTTCAGGGCAATGAGCAATGAAGGGTGCAGAGAGGGTCCAAGCATGCGGATACTCTCCACCTAAGAAGCAGACCCCAAGAGTCCAATGAAATCGCTCAGCAGCGCGTGGATCAACCATTGTCAGGAGTCCGGTTGATGAAAGACCTTAACATCGATACCAAGACTCCTATTGCCAAGCCAGGGCTATTCCCCCTGG…	19
AT1G52400	chr1	19515220	19515221	382af204-f42d-4c0b-a83a-64b975ace53b	29	484	+	AGGAAACTAGAGAGAGTTTCCCAATTAGTGAGGTTTGGAAAAGGACTTGGTGCTGGGTTTAAAATTTAGATTTATATCAGCACGGAGCTCCACCGACTACCAATATTCAAGCCCTAGGGACCGTCAGTCAGGCCTGCCAGACAAATTTAGCAGATTAACTTCCCTGAGGCTCATTTTGGGACTTTCGCAACAGCTGCTTCAGTTGAAGGAGCTGTTTAATAAAGGTTACATCAGAGTCCAAGCATGTGGGATTCACTAAGAAGTCTCCCCTCAATAGATGTGAAAATCATAACGCTGATGTGCTGTGGATTTTCATACCGTCACCAAGGAAGATATCCGGTGATGTAGAGTTTCCAACCTTGGATGCTTTTAGACTTTTATTAATGTGGCCCCAGAATT…	19
AT1G52400	chr1	19515220	19515221	382af204-f42d-4c0b-a83a-64b975ace53b	29	484	+	AGGAAACTAGAGAGAGTTTCCCAATTAGTGAGGTTTGGAAAAGGACTTGGTGCTGGGTTTAAAATTTAGATTTATATCAGCACGGAGCTCCACCGACTACCAATATTCAAGCCCTAGGGACCGTCAGTCAGGCCTGCCAGACAAATTTAGCAGATTAACTTCCCTGAGGCTCATTTTGGGACTTTCGCAACAGCTGCTTCAGTTGAAGGAGCTGTTTAATAAAGGTTACATCAGAGTCCAAGCATGTGGGATTCACTAAGAAGTCTCCCCTCAATAGATGTGAAAATCATAACGCTGATGTGCTGTGGATTTTCATACCGTCACCAAGGAAGATATCCGGTGATGTAGAGTTTCCAACCTTGGATGCTTTTAGACTTTTATTAATGTGGCCCCAGAATT…	19
AT1G52400	chr1	19515220	19515221	382af204-f42d-4c0b-a83a-64b975ace53b	29	484	+	AGGAAACTAGAGAGAGTTTCCCAATTAGTGAGGTTTGGAAAAGGACTTGGTGCTGGGTTTAAAATTTAGATTTATATCAGCACGGAGCTCCACCGACTACCAATATTCAAGCCCTAGGGACCGTCAGTCAGGCCTGCCAGACAAATTTAGCAGATTAACTTCCCTGAGGCTCATTTTGGGACTTTCGCAACAGCTGCTTCAGTTGAAGGAGCTGTTTAATAAAGGTTACATCAGAGTCCAAGCATGTGGGATTCACTAAGAAGTCTCCCCTCAATAGATGTGAAAATCATAACGCTGATGTGCTGTGGATTTTCATACCGTCACCAAGGAAGATATCCGGTGATGTAGAGTTTCCAACCTTGGATGCTTTTAGACTTTTATTAATGTGGCCCCAGAATT…	19
AT1G52400	chr1	19515220	19515221	63828d45-e753-4adf-8b5e-86eaf23683d6	28	487	+	AGGAAACTGAGACCATATTTATGGCAGGTCGAAGCAGATACCACTTTTTTTGGTGTAACTGTTGGGTTAGCGACTTAACTTGGTCAGAGCCTCGTACCAAAGCCCAAGGACCACTGTTTATTAGTGCGGGCCTGCCAGCAATTAAATAGATTAAACTTTCTCCCTGAAGGCCATTAAGATGTAACAGCAGCATCAGGTTTGAAAGAAATTTGTTAAATGAAAGTTGCAGACTCCAAGCATCTGTGGATACTTCATTAGTTGCTAGATGTGAAATTCATCAACGCTGATGTTGCTACTGTGGATCTTTATTTGCTAAGGAAGATATCCAGTAGTCGCAGCCTCATCAACCTACTGATGTTAAGACTACTTTAACTGCGCCCAAAGAAAATCTCCATTGGA…	19
AT1G52400	chr1	19515220	19515221	63828d45-e753-4adf-8b5e-86eaf23683d6	28	487	+	AGGAAACTGAGACCATATTTATGGCAGGTCGAAGCAGATACCACTTTTTTTGGTGTAACTGTTGGGTTAGCGACTTAACTTGGTCAGAGCCTCGTACCAAAGCCCAAGGACCACTGTTTATTAGTGCGGGCCTGCCAGCAATTAAATAGATTAAACTTTCTCCCTGAAGGCCATTAAGATGTAACAGCAGCATCAGGTTTGAAAGAAATTTGTTAAATGAAAGTTGCAGACTCCAAGCATCTGTGGATACTTCATTAGTTGCTAGATGTGAAATTCATCAACGCTGATGTTGCTACTGTGGATCTTTATTTGCTAAGGAAGATATCCAGTAGTCGCAGCCTCATCAACCTACTGATGTTAAGACTACTTTAACTGCGCCCAAAGAAAATCTCCATTGGA…	19
AT1G52400	chr1	19515220	19515221	63828d45-e753-4adf-8b5e-86eaf23683d6	28	487	+	AGGAAACTGAGACCATATTTATGGCAGGTCGAAGCAGATACCACTTTTTTTGGTGTAACTGTTGGGTTAGCGACTTAACTTGGTCAGAGCCTCGTACCAAAGCCCAAGGACCACTGTTTATTAGTGCGGGCCTGCCAGCAATTAAATAGATTAAACTTTCTCCCTGAAGGCCATTAAGATGTAACAGCAGCATCAGGTTTGAAAGAAATTTGTTAAATGAAAGTTGCAGACTCCAAGCATCTGTGGATACTTCATTAGTTGCTAGATGTGAAATTCATCAACGCTGATGTTGCTACTGTGGATCTTTATTTGCTAAGGAAGATATCCAGTAGTCGCAGCCTCATCAACCTACTGATGTTAAGACTACTTTAACTGCGCCCAAAGAAAATCTCCATTGGA…	19
AT1G52400	chr1	19515220	19515221	c16ee232-6138-45cb-89b9-4903579bd97f	24	1309	+	AGGAAACTAGATGGACCCCAATATCTTGCTGTAAGGTCAACAAGAAGAAGGTCATTAGTAGCCGAGGTTAAATCAAAGGTTTATTCATTGGTCGGAGCACTGTCAAAGCCTCAAGGACTTGTTTTTTGGTGGGCCTGCCTGACAAATTTGGAAGATTAACTTTCCCTGAAGGCTTAACACACTTAGGAACAACTGCCAGCTGACTTCCAGGTTGAGCTGTCAATGAAATGATTAAGTAGTTCCGAACATGTGGGATACTCAACAGTTTTTCCCTTTAGATGTGAAAATCAACGCTGTGATGCTTTGTTGTGGATTTTTCATCGCGCTACAAGAAGAAGTCGTTCCAGTATCGATGAAGATTTAACTTCTGATGCTTTGAGATTATTGCTGCTGGCCAGA…	19
AT1G52400	chr1	19515220	19515221	c16ee232-6138-45cb-89b9-4903579bd97f	24	1309	+	AGGAAACTAGATGGACCCCAATATCTTGCTGTAAGGTCAACAAGAAGAAGGTCATTAGTAGCCGAGGTTAAATCAAAGGTTTATTCATTGGTCGGAGCACTGTCAAAGCCTCAAGGACTTGTTTTTTGGTGGGCCTGCCTGACAAATTTGGAAGATTAACTTTCCCTGAAGGCTTAACACACTTAGGAACAACTGCCAGCTGACTTCCAGGTTGAGCTGTCAATGAAATGATTAAGTAGTTCCGAACATGTGGGATACTCAACAGTTTTTCCCTTTAGATGTGAAAATCAACGCTGTGATGCTTTGTTGTGGATTTTTCATCGCGCTACAAGAAGAAGTCGTTCCAGTATCGATGAAGATTTAACTTCTGATGCTTTGAGATTATTGCTGCTGGCCAGA…	19
AT1G52400	chr1	19515220	19515221	c16ee232-6138-45cb-89b9-4903579bd97f	24	1309	+	AGGAAACTAGATGGACCCCAATATCTTGCTGTAAGGTCAACAAGAAGAAGGTCATTAGTAGCCGAGGTTAAATCAAAGGTTTATTCATTGGTCGGAGCACTGTCAAAGCCTCAAGGACTTGTTTTTTGGTGGGCCTGCCTGACAAATTTGGAAGATTAACTTTCCCTGAAGGCTTAACACACTTAGGAACAACTGCCAGCTGACTTCCAGGTTGAGCTGTCAATGAAATGATTAAGTAGTTCCGAACATGTGGGATACTCAACAGTTTTTCCCTTTAGATGTGAAAATCAACGCTGTGATGCTTTGTTGTGGATTTTTCATCGCGCTACAAGAAGAAGTCGTTCCAGTATCGATGAAGATTTAACTTCTGATGCTTTGAGATTATTGCTGCTGGCCAGA…	19
AT1G52400	chr1	19515229	19515230	b4e4403c-2bf1-473b-a351-a7a295c0a5ea	37	424	+	GAGAGAGACCAGCAAGAGGTGAAGGTTTATTTAGTGATGGTCATTTGTAACACAGCTCGGAGCTTCCGACCTGTTGACCTGCTGTGTGCCTGCAGGCCCTGCGACAGCAGAATGCAGTACTTTGCCTGACTGCTATTCAGCATATCAGTTGAAGGAAGCTGCTAATGAAAGGTTGCAGAGGTCCACCAAGCATACGCTGGGAATATCTACATTGGGTCCCATGCAGATGTTGAAAAACAACGCTGATGTTGCTGTGGATCTATCATATCAAGGAAGTCTCTGTAGTCGAAGACCTTTTGACATACTAGACTACTTTAACTTGCGTGGCACAGGGAATTTCCCATGGAAGGTGTACAAAGGGAAAAGGAATTGCATAAAGCAGTGGGAGTCCAATATTAC…	19
AT1G52400	chr1	19515229	19515230	b4e4403c-2bf1-473b-a351-a7a295c0a5ea	37	424	+	GAGAGAGACCAGCAAGAGGTGAAGGTTTATTTAGTGATGGTCATTTGTAACACAGCTCGGAGCTTCCGACCTGTTGACCTGCTGTGTGCCTGCAGGCCCTGCGACAGCAGAATGCAGTACTTTGCCTGACTGCTATTCAGCATATCAGTTGAAGGAAGCTGCTAATGAAAGGTTGCAGAGGTCCACCAAGCATACGCTGGGAATATCTACATTGGGTCCCATGCAGATGTTGAAAAACAACGCTGATGTTGCTGTGGATCTATCATATCAAGGAAGTCTCTGTAGTCGAAGACCTTTTGACATACTAGACTACTTTAACTTGCGTGGCACAGGGAATTTCCCATGGAAGGTGTACAAAGGGAAAAGGAATTGCATAAAGCAGTGGGAGTCCAATATTAC…	19
AT1G52400	chr1	19515229	19515230	b4e4403c-2bf1-473b-a351-a7a295c0a5ea	37	424	+	GAGAGAGACCAGCAAGAGGTGAAGGTTTATTTAGTGATGGTCATTTGTAACACAGCTCGGAGCTTCCGACCTGTTGACCTGCTGTGTGCCTGCAGGCCCTGCGACAGCAGAATGCAGTACTTTGCCTGACTGCTATTCAGCATATCAGTTGAAGGAAGCTGCTAATGAAAGGTTGCAGAGGTCCACCAAGCATACGCTGGGAATATCTACATTGGGTCCCATGCAGATGTTGAAAAACAACGCTGATGTTGCTGTGGATCTATCATATCAAGGAAGTCTCTGTAGTCGAAGACCTTTTGACATACTAGACTACTTTAACTTGCGTGGCACAGGGAATTTCCCATGGAAGGTGTACAAAGGGAAAAGGAATTGCATAAAGCAGTGGGAGTCCAATATTAC…	19
AT1G52400	chr1	19515229	19515230	92c57552-675d-43dd-97e6-480e9eda3e61	40	1362	+	GAGAGAGACCACCTACAATTAATGGTGTACAAGAAAGGCTATTTGGTTGATTTGGGTCATTGACCAGCTCATCTCTGTCGGAGCACGACATTAGGGCACCAAGGACACTGCGCGGTGCAGGCCACTGCCCCTGACAAATTTGGTAGATAACTTTCCGTGAAGGCTCATCGAAGCTAACCGTCATCGTTTGACTTCAAGGTTGAAGGAGCTGTTACTGCAATGGTTAAAGAGAGGTCAAGCAACTGCAAGAATTACTTTTACTAAAGAAGTTCCACATAGTGAAAATCAACGTAGTCGTTGTTGGATTTTCATACTTGCATGGAGCAGATATTCAGTCGATGTGAGCAGACTTATTAAGTATGTCTTTTAGACTTTAAACATTGCGTGGCACAGAATATT…	19
AT1G52400	chr1	19515229	19515230	92c57552-675d-43dd-97e6-480e9eda3e61	40	1362	+	GAGAGAGACCACCTACAATTAATGGTGTACAAGAAAGGCTATTTGGTTGATTTGGGTCATTGACCAGCTCATCTCTGTCGGAGCACGACATTAGGGCACCAAGGACACTGCGCGGTGCAGGCCACTGCCCCTGACAAATTTGGTAGATAACTTTCCGTGAAGGCTCATCGAAGCTAACCGTCATCGTTTGACTTCAAGGTTGAAGGAGCTGTTACTGCAATGGTTAAAGAGAGGTCAAGCAACTGCAAGAATTACTTTTACTAAAGAAGTTCCACATAGTGAAAATCAACGTAGTCGTTGTTGGATTTTCATACTTGCATGGAGCAGATATTCAGTCGATGTGAGCAGACTTATTAAGTATGTCTTTTAGACTTTAAACATTGCGTGGCACAGAATATT…	19
AT1G52400	chr1	19515229	19515230	92c57552-675d-43dd-97e6-480e9eda3e61	40	1362	+	GAGAGAGACCACCTACAATTAATGGTGTACAAGAAAGGCTATTTGGTTGATTTGGGTCATTGACCAGCTCATCTCTGTCGGAGCACGACATTAGGGCACCAAGGACACTGCGCGGTGCAGGCCACTGCCCCTGACAAATTTGGTAGATAACTTTCCGTGAAGGCTCATCGAAGCTAACCGTCATCGTTTGACTTCAAGGTTGAAGGAGCTGTTACTGCAATGGTTAAAGAGAGGTCAAGCAACTGCAAGAATTACTTTTACTAAAGAAGTTCCACATAGTGAAAATCAACGTAGTCGTTGTTGGATTTTCATACTTGCATGGAGCAGATATTCAGTCGATGTGAGCAGACTTATTAAGTATGTCTTTTAGACTTTAAACATTGCGTGGCACAGAATATT…	19
AT1G52400	chr1	19515229	19515230	1f4ec5a0-2c3e-4930-8a08-f67814e35cae	43	1320	+	GAGAGAGATCCCCAATGGTGTCATGAGGTTTCACGGTATGTTAGGGCTAAATACTGGTCTATCATTACTCAGCCGGAGCTCCCGACAGCCCAAGGACCTGTCGTTGCAGGCTGCCTGTGTTTGTAGATAAACTTTCTCCCTGAAGGCTCATTTTGGAAGAACCTCGACTGCATTCCAGTTGAAGGAGCTGCTAATGAGATACTGATAAAGCATGTAGGATACTTTTTAGAAGTTCCTCATTGATGTGAAAATTATATATAGATGCTGCTGGATTGTTTTATCATGTTACAAGGAAGATATCCAGTTGTTGATGAAGAGTTCAACTTGATTTTTGTGGAGCTTATTAATGGGCCCAGAATATTCATGGAAGATGTCTAAGAATAAGCGAGTGGAGCACCA…	19
AT1G52400	chr1	19515229	19515230	1f4ec5a0-2c3e-4930-8a08-f67814e35cae	43	1320	+	GAGAGAGATCCCCAATGGTGTCATGAGGTTTCACGGTATGTTAGGGCTAAATACTGGTCTATCATTACTCAGCCGGAGCTCCCGACAGCCCAAGGACCTGTCGTTGCAGGCTGCCTGTGTTTGTAGATAAACTTTCTCCCTGAAGGCTCATTTTGGAAGAACCTCGACTGCATTCCAGTTGAAGGAGCTGCTAATGAGATACTGATAAAGCATGTAGGATACTTTTTAGAAGTTCCTCATTGATGTGAAAATTATATATAGATGCTGCTGGATTGTTTTATCATGTTACAAGGAAGATATCCAGTTGTTGATGAAGAGTTCAACTTGATTTTTGTGGAGCTTATTAATGGGCCCAGAATATTCATGGAAGATGTCTAAGAATAAGCGAGTGGAGCACCA…	19
AT1G52400	chr1	19515229	19515230	1f4ec5a0-2c3e-4930-8a08-f67814e35cae	43	1320	+	GAGAGAGATCCCCAATGGTGTCATGAGGTTTCACGGTATGTTAGGGCTAAATACTGGTCTATCATTACTCAGCCGGAGCTCCCGACAGCCCAAGGACCTGTCGTTGCAGGCTGCCTGTGTTTGTAGATAAACTTTCTCCCTGAAGGCTCATTTTGGAAGAACCTCGACTGCATTCCAGTTGAAGGAGCTGCTAATGAGATACTGATAAAGCATGTAGGATACTTTTTAGAAGTTCCTCATTGATGTGAAAATTATATATAGATGCTGCTGGATTGTTTTATCATGTTACAAGGAAGATATCCAGTTGTTGATGAAGAGTTCAACTTGATTTTTGTGGAGCTTATTAATGGGCCCAGAATATTCATGGAAGATGTCTAAGAATAAGCGAGTGGAGCACCA…	19
AT1G52400	chr1	19515229	19515230	580ec991-a177-4c28-bf42-0ef3f3022b12	35	1389	+	GAGAGAGACAGTCACCCGTTGCTGAGGTGCTGAGGTCGAGAGTACTTTAGTGCTAGGGTTAGCTTGGTTCTAACTTGGTCAGAGCTCCGCTCAAAGCCCCAGGACCTGTTTGCGGTGCAGGCCTGCCTGACGTCACAGGCTAAAATAGATTATACTTCCCTGAAATTTACATTCTTTTGGGAACCGCAACAGCAGCATTTCAGGTTAAGGAGCAAACCGTAAGGTTTGAAGTCCAAGCATGGGATTTCACTATTGAAGTTCCAAGATGTTGAATCATTAACGCTGATGTTGCTGTAGATTTTATCATTTGTACCAAGGAAGATATCCGGATAGTCGAAGAGACTTATTAACACTGATGCTTTCACTTGATCAACTATGGCCCAGAATTCCCTGGAGGAT…	19
AT1G52400	chr1	19515229	19515230	580ec991-a177-4c28-bf42-0ef3f3022b12	35	1389	+	GAGAGAGACAGTCACCCGTTGCTGAGGTGCTGAGGTCGAGAGTACTTTAGTGCTAGGGTTAGCTTGGTTCTAACTTGGTCAGAGCTCCGCTCAAAGCCCCAGGACCTGTTTGCGGTGCAGGCCTGCCTGACGTCACAGGCTAAAATAGATTATACTTCCCTGAAATTTACATTCTTTTGGGAACCGCAACAGCAGCATTTCAGGTTAAGGAGCAAACCGTAAGGTTTGAAGTCCAAGCATGGGATTTCACTATTGAAGTTCCAAGATGTTGAATCATTAACGCTGATGTTGCTGTAGATTTTATCATTTGTACCAAGGAAGATATCCGGATAGTCGAAGAGACTTATTAACACTGATGCTTTCACTTGATCAACTATGGCCCAGAATTCCCTGGAGGAT…	19
AT1G52400	chr1	19515229	19515230	580ec991-a177-4c28-bf42-0ef3f3022b12	35	1389	+	GAGAGAGACAGTCACCCGTTGCTGAGGTGCTGAGGTCGAGAGTACTTTAGTGCTAGGGTTAGCTTGGTTCTAACTTGGTCAGAGCTCCGCTCAAAGCCCCAGGACCTGTTTGCGGTGCAGGCCTGCCTGACGTCACAGGCTAAAATAGATTATACTTCCCTGAAATTTACATTCTTTTGGGAACCGCAACAGCAGCATTTCAGGTTAAGGAGCAAACCGTAAGGTTTGAAGTCCAAGCATGGGATTTCACTATTGAAGTTCCAAGATGTTGAATCATTAACGCTGATGTTGCTGTAGATTTTATCATTTGTACCAAGGAAGATATCCGGATAGTCGAAGAGACTTATTAACACTGATGCTTTCACTTGATCAACTATGGCCCAGAATTCCCTGGAGGAT…	19
AT1G52400	chr1	19515240	19515241	d5517454-328c-4321-9a73-264d6fe7117f	37	349	+	CACCCAATCAATGGTTTGAGGTCCACTAGAAGGGTTCGGTGTTCAGGGTTTGATCAAAGTCTACTACTATTTTTGGTTAGATCCGACCAGCCCAAGGACCTGGTTTGTGATGCAAGGCCTAATGCTACAAATTTGATTAATTTCCTGATTTATTACAAAGTTATCAATGTATTTCAGGAGCTGTTAATGAAGGTTGAAGACCAAGATACTTTCATTGACACCTCCACTAAGAAAATCATAACCACGGTGTTGCTTTGTAGATTTCATCTATTTTCAAGGAAGATAAGTTGATGAAAGACCTTATTTGTCTGGCTTTAGAGACTTACATTGTGTGGCCCAGAATATACCC	19
AT1G52400	chr1	19515240	19515241	d5517454-328c-4321-9a73-264d6fe7117f	37	349	+	CACCCAATCAATGGTTTGAGGTCCACTAGAAGGGTTCGGTGTTCAGGGTTTGATCAAAGTCTACTACTATTTTTGGTTAGATCCGACCAGCCCAAGGACCTGGTTTGTGATGCAAGGCCTAATGCTACAAATTTGATTAATTTCCTGATTTATTACAAAGTTATCAATGTATTTCAGGAGCTGTTAATGAAGGTTGAAGACCAAGATACTTTCATTGACACCTCCACTAAGAAAATCATAACCACGGTGTTGCTTTGTAGATTTCATCTATTTTCAAGGAAGATAAGTTGATGAAAGACCTTATTTGTCTGGCTTTAGAGACTTACATTGTGTGGCCCAGAATATACCC	19
AT1G52400	chr1	19515240	19515241	d5517454-328c-4321-9a73-264d6fe7117f	37	349	+	CACCCAATCAATGGTTTGAGGTCCACTAGAAGGGTTCGGTGTTCAGGGTTTGATCAAAGTCTACTACTATTTTTGGTTAGATCCGACCAGCCCAAGGACCTGGTTTGTGATGCAAGGCCTAATGCTACAAATTTGATTAATTTCCTGATTTATTACAAAGTTATCAATGTATTTCAGGAGCTGTTAATGAAGGTTGAAGACCAAGATACTTTCATTGACACCTCCACTAAGAAAATCATAACCACGGTGTTGCTTTGTAGATTTCATCTATTTTCAAGGAAGATAAGTTGATGAAAGACCTTATTTGTCTGGCTTTAGAGACTTACATTGTGTGGCCCAGAATATACCC	19
AT1G52400	chr1	19515240	19515241	7b0d606a-b4ce-4cb6-ac52-521aff3120f7	20	373	+	CACCCAATAATGGTGTAGAAAGGTATAGTGTTGGTTGTATTTGGTGGAGCTGGGTCAAAAGCCCAAGTGGTAATGGTGCAGGCCTAATGATGACAAATTTAGATTCCTGGGCTTTTATTGGGATAACAGCAGCATTTCAGGTTGAAGGAAATTGTTAATGAAGGTTAGTGTGGATACTTTTGTTCCCCATAGATGTGAAAATCATAACGCTGATGTTAATTAGCAGATTTATCAATTATACAAGGAAGATCCAGTTGATGAAAGACCTTCATCATTGATGTTTTAGACTTCTTATTGCGTGGCCCAGAATATTCTCCCCTTGGAAATGTGCTGGTGGGAGTACAATCTCTACCTTGCTCCATTCGATGAGCTT	19
AT1G52400	chr1	19515240	19515241	7b0d606a-b4ce-4cb6-ac52-521aff3120f7	20	373	+	CACCCAATAATGGTGTAGAAAGGTATAGTGTTGGTTGTATTTGGTGGAGCTGGGTCAAAAGCCCAAGTGGTAATGGTGCAGGCCTAATGATGACAAATTTAGATTCCTGGGCTTTTATTGGGATAACAGCAGCATTTCAGGTTGAAGGAAATTGTTAATGAAGGTTAGTGTGGATACTTTTGTTCCCCATAGATGTGAAAATCATAACGCTGATGTTAATTAGCAGATTTATCAATTATACAAGGAAGATCCAGTTGATGAAAGACCTTCATCATTGATGTTTTAGACTTCTTATTGCGTGGCCCAGAATATTCTCCCCTTGGAAATGTGCTGGTGGGAGTACAATCTCTACCTTGCTCCATTCGATGAGCTT	19
AT1G52400	chr1	19515240	19515241	7b0d606a-b4ce-4cb6-ac52-521aff3120f7	20	373	+	CACCCAATAATGGTGTAGAAAGGTATAGTGTTGGTTGTATTTGGTGGAGCTGGGTCAAAAGCCCAAGTGGTAATGGTGCAGGCCTAATGATGACAAATTTAGATTCCTGGGCTTTTATTGGGATAACAGCAGCATTTCAGGTTGAAGGAAATTGTTAATGAAGGTTAGTGTGGATACTTTTGTTCCCCATAGATGTGAAAATCATAACGCTGATGTTAATTAGCAGATTTATCAATTATACAAGGAAGATCCAGTTGATGAAAGACCTTCATCATTGATGTTTTAGACTTCTTATTGCGTGGCCCAGAATATTCTCCCCTTGGAAATGTGCTGGTGGGAGTACAATCTCTACCTTGCTCCATTCGATGAGCTT	19
AT1G52400	chr1	19515247	19515248	928a10f7-0790-4cd9-aad5-8f341cecf0e6	43	420	+	TAATGGTGATAAGAAGGTCATCTGTATTGTGAGCTGCTTTAGCTTTATTTGGTTAGAGCTCCGACTCAAGCCCAAGGACAAGTTGTCAGGCCTGCCTGACAAATTTAAATAAGAGACTAAACTTCCCTGAAGGCTCATCTGGTTACCATCATTGCTCAGGCTGGGAGCTGTGCTATGGGTTGATAAGCCGTGGGATTCACTTAGAAGTTCCCACATAGTACCGAATCACAACGCTAGTCCGTTGCTGCTGATACATCATCGCTACAAGGAAGTTCCAGTTGACGAAAGACCTCAACCTTGATGCTTTGGACCACTATTGCTTGGCCCCAGAATATTCCCCCCACTGGAAGGATGCCAAAGGAACAAGCTAAGTGGGGTCCAACAATTCTACCACGTCCA…	19
AT1G52400	chr1	19515247	19515248	928a10f7-0790-4cd9-aad5-8f341cecf0e6	43	420	+	TAATGGTGATAAGAAGGTCATCTGTATTGTGAGCTGCTTTAGCTTTATTTGGTTAGAGCTCCGACTCAAGCCCAAGGACAAGTTGTCAGGCCTGCCTGACAAATTTAAATAAGAGACTAAACTTCCCTGAAGGCTCATCTGGTTACCATCATTGCTCAGGCTGGGAGCTGTGCTATGGGTTGATAAGCCGTGGGATTCACTTAGAAGTTCCCACATAGTACCGAATCACAACGCTAGTCCGTTGCTGCTGATACATCATCGCTACAAGGAAGTTCCAGTTGACGAAAGACCTCAACCTTGATGCTTTGGACCACTATTGCTTGGCCCCAGAATATTCCCCCCACTGGAAGGATGCCAAAGGAACAAGCTAAGTGGGGTCCAACAATTCTACCACGTCCA…	19
AT1G52400	chr1	19515247	19515248	928a10f7-0790-4cd9-aad5-8f341cecf0e6	43	420	+	TAATGGTGATAAGAAGGTCATCTGTATTGTGAGCTGCTTTAGCTTTATTTGGTTAGAGCTCCGACTCAAGCCCAAGGACAAGTTGTCAGGCCTGCCTGACAAATTTAAATAAGAGACTAAACTTCCCTGAAGGCTCATCTGGTTACCATCATTGCTCAGGCTGGGAGCTGTGCTATGGGTTGATAAGCCGTGGGATTCACTTAGAAGTTCCCACATAGTACCGAATCACAACGCTAGTCCGTTGCTGCTGATACATCATCGCTACAAGGAAGTTCCAGTTGACGAAAGACCTCAACCTTGATGCTTTGGACCACTATTGCTTGGCCCCAGAATATTCCCCCCACTGGAAGGATGCCAAAGGAACAAGCTAAGTGGGGTCCAACAATTCTACCACGTCCA…	19
AT1G52400	chr1	19515249	19515250	1cd96a1d-384b-42ae-a088-e577e5789fef	62	855	+	ATGGTGAGGCAAGAAGGATTTATCTAGTGTGTTAGGGAGCTTAGCTTTAGCTCTAACTGGTGCGGAGCACCGAAACTCCAAAGCCAAGGACCTGTTGCGGCGCAGGCCTGCCTGACAAATTTGAGATTAACTTCCCTGAAGGCTCATTCAAAGGAACAACAGCATTCAGGTTGAGGAGCTGCTGTTATAAGGTTAGAGTCCAAGCAACGGGATACTTAAAGAAGGTCCCACAGAGATGCTGAAAATCAACTATTTGATGTTAATATGGATTTATCAACCGTTACAAGGAAGTCCGGTAATGATGAAAGACCAACACTGATGCTTTTAGACTTTTATATGGCCCAGAAACATTCCCCATCAGTGGATGTCAAGGAATACAAGCAAGTGTCCTGTTTACCA…	19
AT1G52400	chr1	19515249	19515250	1cd96a1d-384b-42ae-a088-e577e5789fef	62	855	+	ATGGTGAGGCAAGAAGGATTTATCTAGTGTGTTAGGGAGCTTAGCTTTAGCTCTAACTGGTGCGGAGCACCGAAACTCCAAAGCCAAGGACCTGTTGCGGCGCAGGCCTGCCTGACAAATTTGAGATTAACTTCCCTGAAGGCTCATTCAAAGGAACAACAGCATTCAGGTTGAGGAGCTGCTGTTATAAGGTTAGAGTCCAAGCAACGGGATACTTAAAGAAGGTCCCACAGAGATGCTGAAAATCAACTATTTGATGTTAATATGGATTTATCAACCGTTACAAGGAAGTCCGGTAATGATGAAAGACCAACACTGATGCTTTTAGACTTTTATATGGCCCAGAAACATTCCCCATCAGTGGATGTCAAGGAATACAAGCAAGTGTCCTGTTTACCA…	19
AT1G52400	chr1	19515249	19515250	1cd96a1d-384b-42ae-a088-e577e5789fef	62	855	+	ATGGTGAGGCAAGAAGGATTTATCTAGTGTGTTAGGGAGCTTAGCTTTAGCTCTAACTGGTGCGGAGCACCGAAACTCCAAAGCCAAGGACCTGTTGCGGCGCAGGCCTGCCTGACAAATTTGAGATTAACTTCCCTGAAGGCTCATTCAAAGGAACAACAGCATTCAGGTTGAGGAGCTGCTGTTATAAGGTTAGAGTCCAAGCAACGGGATACTTAAAGAAGGTCCCACAGAGATGCTGAAAATCAACTATTTGATGTTAATATGGATTTATCAACCGTTACAAGGAAGTCCGGTAATGATGAAAGACCAACACTGATGCTTTTAGACTTTTATATGGCCCAGAAACATTCCCCATCAGTGGATGTCAAGGAATACAAGCAAGTGTCCTGTTTACCA…	19
AT1G52400	chr1	19515249	19515250	b27edfe0-c959-4cdb-a30e-d3214f548e48	124	544	+	ATGGTGAGGTCGAGAAGGTTAGTGTTAGGGTTGGTTTGGATGCTTATTTGGTAAGAGACCCAGATCAAGCCCAAGTCTGTTGCGGTGCAGGCCAGCCTGACAAATCGAAGAAGATTAAACTTTTCCCATTGAATCATTAGGGAACCGTAGCAAAATATTTCAGGTTGAGCTGTTAATGAAGGTTAGAGTCCAAGCATGTGAGATACATAAAAGAAGACCCTTTAGATGTGAAAATTCATATACGCTGACGTTTGCTGTGGATTTTCAACCAACCGTTACAAGAAGATACTCATCCGGTTACTTGATGAAAGATCCACTACTTTGATGCTTAGACTTCATACTTGTAAGCCCAGAAATTACCTGGAAGGATGTCTCAAGGAAAACAAGCAAAGTGGAGTT…	19
AT1G52400	chr1	19515249	19515250	b27edfe0-c959-4cdb-a30e-d3214f548e48	124	544	+	ATGGTGAGGTCGAGAAGGTTAGTGTTAGGGTTGGTTTGGATGCTTATTTGGTAAGAGACCCAGATCAAGCCCAAGTCTGTTGCGGTGCAGGCCAGCCTGACAAATCGAAGAAGATTAAACTTTTCCCATTGAATCATTAGGGAACCGTAGCAAAATATTTCAGGTTGAGCTGTTAATGAAGGTTAGAGTCCAAGCATGTGAGATACATAAAAGAAGACCCTTTAGATGTGAAAATTCATATACGCTGACGTTTGCTGTGGATTTTCAACCAACCGTTACAAGAAGATACTCATCCGGTTACTTGATGAAAGATCCACTACTTTGATGCTTAGACTTCATACTTGTAAGCCCAGAAATTACCTGGAAGGATGTCTCAAGGAAAACAAGCAAAGTGGAGTT…	19
AT1G52400	chr1	19515249	19515250	b27edfe0-c959-4cdb-a30e-d3214f548e48	124	544	+	ATGGTGAGGTCGAGAAGGTTAGTGTTAGGGTTGGTTTGGATGCTTATTTGGTAAGAGACCCAGATCAAGCCCAAGTCTGTTGCGGTGCAGGCCAGCCTGACAAATCGAAGAAGATTAAACTTTTCCCATTGAATCATTAGGGAACCGTAGCAAAATATTTCAGGTTGAGCTGTTAATGAAGGTTAGAGTCCAAGCATGTGAGATACATAAAAGAAGACCCTTTAGATGTGAAAATTCATATACGCTGACGTTTGCTGTGGATTTTCAACCAACCGTTACAAGAAGATACTCATCCGGTTACTTGATGAAAGATCCACTACTTTGATGCTTAGACTTCATACTTGTAAGCCCAGAAATTACCTGGAAGGATGTCTCAAGGAAAACAAGCAAAGTGGAGTT…	19
AT1G52400	chr1	19515261	19515262	1221c449-6ba8-4383-a8b1-4ad53a350df9	32	1114	+	GAGAAGGTTCATTTAGTGTTCGGGTTGTCTGGTCAACTTTGGTCGGAGCTCCGACTCAAAGCCCAAGGACTTGTTGCGGTGCAGGCCCTGCCTGACAAAATTTAAAGATTAACTCCAAGGCTTCTATTGGGGAACCGCAACAGCAGCAACATGAGGTTGAAGGAGCTGCTAATGAAGGTTGAGATCCGAAGCTGCTTGATACTTTACTAAAGTACATTAGATGTTGAAAATCAACGCTGATGTTGCTGTGGATTCGCGTTCTTGAAGATCCAGTTGATGAAAGACACTACTTTGATGTTTTGGACATAACTTGTGGCCAGAATATTCCCATGGAAGGATGTTTAAGGAATTGGCAAGTGGAGTCCAAATCACACACACATGACTACTGATGAGCTCTCA…	19
AT1G52400	chr1	19515261	19515262	1221c449-6ba8-4383-a8b1-4ad53a350df9	32	1114	+	GAGAAGGTTCATTTAGTGTTCGGGTTGTCTGGTCAACTTTGGTCGGAGCTCCGACTCAAAGCCCAAGGACTTGTTGCGGTGCAGGCCCTGCCTGACAAAATTTAAAGATTAACTCCAAGGCTTCTATTGGGGAACCGCAACAGCAGCAACATGAGGTTGAAGGAGCTGCTAATGAAGGTTGAGATCCGAAGCTGCTTGATACTTTACTAAAGTACATTAGATGTTGAAAATCAACGCTGATGTTGCTGTGGATTCGCGTTCTTGAAGATCCAGTTGATGAAAGACACTACTTTGATGTTTTGGACATAACTTGTGGCCAGAATATTCCCATGGAAGGATGTTTAAGGAATTGGCAAGTGGAGTCCAAATCACACACACATGACTACTGATGAGCTCTCA…	19
AT1G52400	chr1	19515261	19515262	1221c449-6ba8-4383-a8b1-4ad53a350df9	32	1114	+	GAGAAGGTTCATTTAGTGTTCGGGTTGTCTGGTCAACTTTGGTCGGAGCTCCGACTCAAAGCCCAAGGACTTGTTGCGGTGCAGGCCCTGCCTGACAAAATTTAAAGATTAACTCCAAGGCTTCTATTGGGGAACCGCAACAGCAGCAACATGAGGTTGAAGGAGCTGCTAATGAAGGTTGAGATCCGAAGCTGCTTGATACTTTACTAAAGTACATTAGATGTTGAAAATCAACGCTGATGTTGCTGTGGATTCGCGTTCTTGAAGATCCAGTTGATGAAAGACACTACTTTGATGTTTTGGACATAACTTGTGGCCAGAATATTCCCATGGAAGGATGTTTAAGGAATTGGCAAGTGGAGTCCAAATCACACACACATGACTACTGATGAGCTCTCA…	19
AT1G52400	chr1	19515269	19515270	a7b66076-e553-4f02-8ae2-f6c5efe6d8b7	88	1230	+	TCATTTAGTGTTAGGAAGCTGGACCTGAGCTCTAACTACTCAGCACAGAGACCCGCTTTGGCCTCCAGACAACTGTTCTGTGAGCACAGGCCCTGCCTGACAAATTTTAAATAGATTATATTTCCCTGAAGGCAACCATTAAAGGACTCGTAACAGCAGCATTTCAGGTAAGAGGTAATATAATGAAAAAGGTTAGAGGGTCCAAAATACGCTGATTCTCCACTGGAAGTTCCCTCACTAGATGTGAAAATCATAACGCTGATGCTGCTGGATTTATCATCGCTACAAAGCAGATATCCCGAGTCGACGAAGTTCAACATTTGACGTCTGACTTTTGCGCCCAGAATATTCCCCCATGGAAGGATGCCTTGATCAAGCGCTAAAGCTGGGAGTCCATTA…	19
AT1G52400	chr1	19515269	19515270	a7b66076-e553-4f02-8ae2-f6c5efe6d8b7	88	1230	+	TCATTTAGTGTTAGGAAGCTGGACCTGAGCTCTAACTACTCAGCACAGAGACCCGCTTTGGCCTCCAGACAACTGTTCTGTGAGCACAGGCCCTGCCTGACAAATTTTAAATAGATTATATTTCCCTGAAGGCAACCATTAAAGGACTCGTAACAGCAGCATTTCAGGTAAGAGGTAATATAATGAAAAAGGTTAGAGGGTCCAAAATACGCTGATTCTCCACTGGAAGTTCCCTCACTAGATGTGAAAATCATAACGCTGATGCTGCTGGATTTATCATCGCTACAAAGCAGATATCCCGAGTCGACGAAGTTCAACATTTGACGTCTGACTTTTGCGCCCAGAATATTCCCCCATGGAAGGATGCCTTGATCAAGCGCTAAAGCTGGGAGTCCATTA…	19
AT1G52400	chr1	19515269	19515270	a7b66076-e553-4f02-8ae2-f6c5efe6d8b7	88	1230	+	TCATTTAGTGTTAGGAAGCTGGACCTGAGCTCTAACTACTCAGCACAGAGACCCGCTTTGGCCTCCAGACAACTGTTCTGTGAGCACAGGCCCTGCCTGACAAATTTTAAATAGATTATATTTCCCTGAAGGCAACCATTAAAGGACTCGTAACAGCAGCATTTCAGGTAAGAGGTAATATAATGAAAAAGGTTAGAGGGTCCAAAATACGCTGATTCTCCACTGGAAGTTCCCTCACTAGATGTGAAAATCATAACGCTGATGCTGCTGGATTTATCATCGCTACAAAGCAGATATCCCGAGTCGACGAAGTTCAACATTTGACGTCTGACTTTTGCGCCCAGAATATTCCCCCATGGAAGGATGCCTTGATCAAGCGCTAAAGCTGGGAGTCCATTA…	19
AT1G52400	chr1	19515324	19515325	e7ac7720-dce4-452f-8c07-4f6d5cf33bdb	127	350	+	GCCCAAGGACCCGTTTGCTGGTGCAGGCCCTGCCTGACAAATTTATAGATTAATCTTCCCGAAAGAAATCATTTTGGGATCGCAACAAAATCGACTCAGGCTGAAGGCAATTTGTAAGGGCTTTAGAATCCAAGCCGATTCCTTAGAAGAAGACCCTTTCTGGGAGATGCGAATCATTGCTGATGCTATGGATCCAACATACCAAGGAAGATACTCCGGTTGATGAAAGACCTTACTTGACGCATAGACTTTAACTGCGTGGCCCGGATATTCCCCTTGAAGGATGCTTTTGGGAATCAGCAAAGTGGAGCGCCAATTCTACCACGACCCCTTTGACGGTCACAAAAACA	10
AT1G52400	chr1	19515324	19515325	e7ac7720-dce4-452f-8c07-4f6d5cf33bdb	127	350	+	GCCCAAGGACCCGTTTGCTGGTGCAGGCCCTGCCTGACAAATTTATAGATTAATCTTCCCGAAAGAAATCATTTTGGGATCGCAACAAAATCGACTCAGGCTGAAGGCAATTTGTAAGGGCTTTAGAATCCAAGCCGATTCCTTAGAAGAAGACCCTTTCTGGGAGATGCGAATCATTGCTGATGCTATGGATCCAACATACCAAGGAAGATACTCCGGTTGATGAAAGACCTTACTTGACGCATAGACTTTAACTGCGTGGCCCGGATATTCCCCTTGAAGGATGCTTTTGGGAATCAGCAAAGTGGAGCGCCAATTCTACCACGACCCCTTTGACGGTCACAAAAACA	10
AT1G52400	chr1	19515324	19515325	e7ac7720-dce4-452f-8c07-4f6d5cf33bdb	127	350	+	GCCCAAGGACCCGTTTGCTGGTGCAGGCCCTGCCTGACAAATTTATAGATTAATCTTCCCGAAAGAAATCATTTTGGGATCGCAACAAAATCGACTCAGGCTGAAGGCAATTTGTAAGGGCTTTAGAATCCAAGCCGATTCCTTAGAAGAAGACCCTTTCTGGGAGATGCGAATCATTGCTGATGCTATGGATCCAACATACCAAGGAAGATACTCCGGTTGATGAAAGACCTTACTTGACGCATAGACTTTAACTGCGTGGCCCGGATATTCCCCTTGAAGGATGCTTTTGGGAATCAGCAAAGTGGAGCGCCAATTCTACCACGACCCCTTTGACGGTCACAAAAACA	10
AT1G52400	chr1	19515333	19515334	94418ede-ba4d-40d5-9cbb-9d747023650f	152	787	+	CCTGTTTGTGCAGGCCTGCCAGCTCAAATTCGGTGTTAAACTTCCCGTGAAGGCTCATTTTGGAACCGCCATTACAATGTCAATATTCACAGGTTGAAGGAAAATATAGCTAATGAAGGTTGCAGAGTCCAAGCCATGAGGGATCTCTTGAAGTTCCCTTGTAGATGCTGAAAATTCAACCTGATGCTGTGGATTCTATCATCGTTACTCCAGAAGATCATCCCAGTTGACGAAAGACCTTAACTTGGACGCTTAAAGACTTCATTGTGGGCCCCGGATATTTCCCCGCTGGAAGGATGTCTGGGATCAAATGGGGTGGGAGTCCTGTTTACCACGCCTCATCGATGTTTCAAACAATATTGCCACTGCTCGGTTCACTTTGGGTTTACTCCCGTCAAG…	10
AT1G52400	chr1	19515333	19515334	94418ede-ba4d-40d5-9cbb-9d747023650f	152	787	+	CCTGTTTGTGCAGGCCTGCCAGCTCAAATTCGGTGTTAAACTTCCCGTGAAGGCTCATTTTGGAACCGCCATTACAATGTCAATATTCACAGGTTGAAGGAAAATATAGCTAATGAAGGTTGCAGAGTCCAAGCCATGAGGGATCTCTTGAAGTTCCCTTGTAGATGCTGAAAATTCAACCTGATGCTGTGGATTCTATCATCGTTACTCCAGAAGATCATCCCAGTTGACGAAAGACCTTAACTTGGACGCTTAAAGACTTCATTGTGGGCCCCGGATATTTCCCCGCTGGAAGGATGTCTGGGATCAAATGGGGTGGGAGTCCTGTTTACCACGCCTCATCGATGTTTCAAACAATATTGCCACTGCTCGGTTCACTTTGGGTTTACTCCCGTCAAG…	10
AT1G52400	chr1	19515333	19515334	94418ede-ba4d-40d5-9cbb-9d747023650f	152	787	+	CCTGTTTGTGCAGGCCTGCCAGCTCAAATTCGGTGTTAAACTTCCCGTGAAGGCTCATTTTGGAACCGCCATTACAATGTCAATATTCACAGGTTGAAGGAAAATATAGCTAATGAAGGTTGCAGAGTCCAAGCCATGAGGGATCTCTTGAAGTTCCCTTGTAGATGCTGAAAATTCAACCTGATGCTGTGGATTCTATCATCGTTACTCCAGAAGATCATCCCAGTTGACGAAAGACCTTAACTTGGACGCTTAAAGACTTCATTGTGGGCCCCGGATATTTCCCCGCTGGAAGGATGTCTGGGATCAAATGGGGTGGGAGTCCTGTTTACCACGCCTCATCGATGTTTCAAACAATATTGCCACTGCTCGGTTCACTTTGGGTTTACTCCCGTCAAG…	10
AT1G52400	chr1	19515345	19515346	8f46c831-3e81-4919-b867-1765e1a13dfc	96	421	+	GCAGGCCTGCCTGACATGCTAATAGATTAAACTTCCCTGGGCTTCATCGAAGCTGCAATAATATTCAGGTTGAAGGAGCTGTTAATGAAGGTTGCAGATGGCTGTGGGATACACCACTAAGAAGTCCCTAAGATGTGAAAGCTAACCCATATACGCTGATGTTGCTGTGGATTTTTATCATTATTCAAGGAGTGCGGTTGATGAAGTCATTTGATAAGATTTCGTTGCGCATCCAGAATATTTTCACCCCGCTGTAGGATGTCTACTAAGAATGCAAAGTGGAGCTCCTGCATACACACACGACACCTTTATCGATGAGCTCAATAATAATAGCTTAGTTATGTCATTAAGATCCCCAAGATTGAAGATGCTCGGTGGTCTTTGGTGGTTTGCTGCACA…	10
AT1G52400	chr1	19515345	19515346	8f46c831-3e81-4919-b867-1765e1a13dfc	96	421	+	GCAGGCCTGCCTGACATGCTAATAGATTAAACTTCCCTGGGCTTCATCGAAGCTGCAATAATATTCAGGTTGAAGGAGCTGTTAATGAAGGTTGCAGATGGCTGTGGGATACACCACTAAGAAGTCCCTAAGATGTGAAAGCTAACCCATATACGCTGATGTTGCTGTGGATTTTTATCATTATTCAAGGAGTGCGGTTGATGAAGTCATTTGATAAGATTTCGTTGCGCATCCAGAATATTTTCACCCCGCTGTAGGATGTCTACTAAGAATGCAAAGTGGAGCTCCTGCATACACACACGACACCTTTATCGATGAGCTCAATAATAATAGCTTAGTTATGTCATTAAGATCCCCAAGATTGAAGATGCTCGGTGGTCTTTGGTGGTTTGCTGCACA…	10
AT1G52400	chr1	19515345	19515346	8f46c831-3e81-4919-b867-1765e1a13dfc	96	421	+	GCAGGCCTGCCTGACATGCTAATAGATTAAACTTCCCTGGGCTTCATCGAAGCTGCAATAATATTCAGGTTGAAGGAGCTGTTAATGAAGGTTGCAGATGGCTGTGGGATACACCACTAAGAAGTCCCTAAGATGTGAAAGCTAACCCATATACGCTGATGTTGCTGTGGATTTTTATCATTATTCAAGGAGTGCGGTTGATGAAGTCATTTGATAAGATTTCGTTGCGCATCCAGAATATTTTCACCCCGCTGTAGGATGTCTACTAAGAATGCAAAGTGGAGCTCCTGCATACACACACGACACCTTTATCGATGAGCTCAATAATAATAGCTTAGTTATGTCATTAAGATCCCCAAGATTGAAGATGCTCGGTGGTCTTTGGTGGTTTGCTGCACA…	10
AT1G52400	chr1	19515349	19515350	fccf27bc-b82c-410b-9135-4bd011208796	153	1249	+	GCCTGCCTGGACTGCTAGCAGATTAAACTTCCCTGAAGGCTTCAACACTGGGGAACCGCAACAGCAAATATCACAGGTTGAAGGAGCTGCTAATGAAGGGTTGTACAAGCGTGGGATACTTCTCATTGAAGTTCCCATAGATGTGAAAATCATCAACCTGATGCTGCTAAGCGGATTTCATCATTATTGCTACCAAGGAAGATCCACGGTTGGTGGAAAGACCTTGACGCTTATGACTTCTTATATTTGGCCCCAGAATATTCCCTGGAAGGTGCTTATGGGAAATCAGCTGACTGGAGTCCATACGCTTTACCACGACCTTATCGACGAATACCTAAAACAATATTGCTGCTCTTGACTACAGTCTTAACATTGGATACTCCCCATCAGACTGGAAGA…	10
AT1G52400	chr1	19515349	19515350	fccf27bc-b82c-410b-9135-4bd011208796	153	1249	+	GCCTGCCTGGACTGCTAGCAGATTAAACTTCCCTGAAGGCTTCAACACTGGGGAACCGCAACAGCAAATATCACAGGTTGAAGGAGCTGCTAATGAAGGGTTGTACAAGCGTGGGATACTTCTCATTGAAGTTCCCATAGATGTGAAAATCATCAACCTGATGCTGCTAAGCGGATTTCATCATTATTGCTACCAAGGAAGATCCACGGTTGGTGGAAAGACCTTGACGCTTATGACTTCTTATATTTGGCCCCAGAATATTCCCTGGAAGGTGCTTATGGGAAATCAGCTGACTGGAGTCCATACGCTTTACCACGACCTTATCGACGAATACCTAAAACAATATTGCTGCTCTTGACTACAGTCTTAACATTGGATACTCCCCATCAGACTGGAAGA…	10
AT1G52400	chr1	19515349	19515350	fccf27bc-b82c-410b-9135-4bd011208796	153	1249	+	GCCTGCCTGGACTGCTAGCAGATTAAACTTCCCTGAAGGCTTCAACACTGGGGAACCGCAACAGCAAATATCACAGGTTGAAGGAGCTGCTAATGAAGGGTTGTACAAGCGTGGGATACTTCTCATTGAAGTTCCCATAGATGTGAAAATCATCAACCTGATGCTGCTAAGCGGATTTCATCATTATTGCTACCAAGGAAGATCCACGGTTGGTGGAAAGACCTTGACGCTTATGACTTCTTATATTTGGCCCCAGAATATTCCCTGGAAGGTGCTTATGGGAAATCAGCTGACTGGAGTCCATACGCTTTACCACGACCTTATCGACGAATACCTAAAACAATATTGCTGCTCTTGACTACAGTCTTAACATTGGATACTCCCCATCAGACTGGAAGA…	10
AT1G52400	chr1	19515354	19515355	31f4f8dc-853f-491a-8612-de5487b3931b	153	375	+	CCTGACAATTATAGCAGATCAAACTCCCTGGAAGGCTTTTAAGACACATACTACATCAAGCAGCATTCAAGTTGAAAGAGCTATTTAATGAAGGTAAGAGTCCTGCATGTGGGATACACTCATACTAGAAGCTCCCTTAAGATGTGAAAATCATCATCCGAACTGTTGCTGTGGATCACAACCGTTACAAGGAAGATATCCAGACTGACGAAAGACTTAACATTGATGCTTTAGACTTTTCAACAACGTGGCCCAGAATACTCCCCATGGAAGGGATGTTTTAAGGGAAACAAGCATTGAGAGTCCAAACTCCATCCTTTTACGACCATCATCGACGGGTAGCTCTCAAACTGGCAGCACTACCTACTAGTTTTG	10
AT1G52400	chr1	19515354	19515355	31f4f8dc-853f-491a-8612-de5487b3931b	153	375	+	CCTGACAATTATAGCAGATCAAACTCCCTGGAAGGCTTTTAAGACACATACTACATCAAGCAGCATTCAAGTTGAAAGAGCTATTTAATGAAGGTAAGAGTCCTGCATGTGGGATACACTCATACTAGAAGCTCCCTTAAGATGTGAAAATCATCATCCGAACTGTTGCTGTGGATCACAACCGTTACAAGGAAGATATCCAGACTGACGAAAGACTTAACATTGATGCTTTAGACTTTTCAACAACGTGGCCCAGAATACTCCCCATGGAAGGGATGTTTTAAGGGAAACAAGCATTGAGAGTCCAAACTCCATCCTTTTACGACCATCATCGACGGGTAGCTCTCAAACTGGCAGCACTACCTACTAGTTTTG	10
AT1G52400	chr1	19515354	19515355	31f4f8dc-853f-491a-8612-de5487b3931b	153	375	+	CCTGACAATTATAGCAGATCAAACTCCCTGGAAGGCTTTTAAGACACATACTACATCAAGCAGCATTCAAGTTGAAAGAGCTATTTAATGAAGGTAAGAGTCCTGCATGTGGGATACACTCATACTAGAAGCTCCCTTAAGATGTGAAAATCATCATCCGAACTGTTGCTGTGGATCACAACCGTTACAAGGAAGATATCCAGACTGACGAAAGACTTAACATTGATGCTTTAGACTTTTCAACAACGTGGCCCAGAATACTCCCCATGGAAGGGATGTTTTAAGGGAAACAAGCATTGAGAGTCCAAACTCCATCCTTTTACGACCATCATCGACGGGTAGCTCTCAAACTGGCAGCACTACCTACTAGTTTTG	10
AT1G52400	chr1	19515355	19515356	64c1e881-1416-4ef5-9212-106e5cc6d1b3	138	1156	+	CTGACAAATTTTTTAGCAGATTATTAAACTTCCTGAAGTTTGCACTGAGGAACCATATGCTGGTAACATATTTTAGGTTTGAAGGAGCTGTAATGAAGGTTAGTCAAGCATGTGGGATACTTAAGAAGTTCCCACATAGATGTTGAAAATCATAACGCTGATGTGTGGATTTATCATATAAGGAAGTACCCAGTTGATGAAGAGACCTATCGGTTCTAGACTTATGTGGCCAGAATATTCCCCATCTGAAGATGACATAAAGGCAAGCTGGTAGTCTGCTCATGACCTCATCGATGAGCTCACTAATAAATATAATACCTGATAGTTTTTCATTGGGATACTCCCTGTACTTTGAGGCAGATGAAATAACGGTGGGTTTTTTGACTGGTCGCACTCAAA…	10
AT1G52400	chr1	19515355	19515356	64c1e881-1416-4ef5-9212-106e5cc6d1b3	138	1156	+	CTGACAAATTTTTTAGCAGATTATTAAACTTCCTGAAGTTTGCACTGAGGAACCATATGCTGGTAACATATTTTAGGTTTGAAGGAGCTGTAATGAAGGTTAGTCAAGCATGTGGGATACTTAAGAAGTTCCCACATAGATGTTGAAAATCATAACGCTGATGTGTGGATTTATCATATAAGGAAGTACCCAGTTGATGAAGAGACCTATCGGTTCTAGACTTATGTGGCCAGAATATTCCCCATCTGAAGATGACATAAAGGCAAGCTGGTAGTCTGCTCATGACCTCATCGATGAGCTCACTAATAAATATAATACCTGATAGTTTTTCATTGGGATACTCCCTGTACTTTGAGGCAGATGAAATAACGGTGGGTTTTTTGACTGGTCGCACTCAAA…	10
AT1G52400	chr1	19515355	19515356	64c1e881-1416-4ef5-9212-106e5cc6d1b3	138	1156	+	CTGACAAATTTTTTAGCAGATTATTAAACTTCCTGAAGTTTGCACTGAGGAACCATATGCTGGTAACATATTTTAGGTTTGAAGGAGCTGTAATGAAGGTTAGTCAAGCATGTGGGATACTTAAGAAGTTCCCACATAGATGTTGAAAATCATAACGCTGATGTGTGGATTTATCATATAAGGAAGTACCCAGTTGATGAAGAGACCTATCGGTTCTAGACTTATGTGGCCAGAATATTCCCCATCTGAAGATGACATAAAGGCAAGCTGGTAGTCTGCTCATGACCTCATCGATGAGCTCACTAATAAATATAATACCTGATAGTTTTTCATTGGGATACTCCCTGTACTTTGAGGCAGATGAAATAACGGTGGGTTTTTTGACTGGTCGCACTCAAA…	10
AT1G52400	chr1	19515355	19515356	09ff51df-04a1-444d-b562-d7f109140103	165	324	+	CTGACAAAATTTAAATAGATTAAACTTCCCTGAAGATTTAACTTGATACTAGCATCAGGTTGAAGGAGCTGTTGCAAGTTATCAAGAGGTCCAAAGCACGTGGGATACTTTTAGAGGTTCCCTTTAAGATGTGAATCATCAACGTGATGTTGCTGTGGATTTTATTTATTTTACAAGATATCCGGTTGACGAAAGACACAACTTGATGCTTCTAGATTTTTCGTGGCCAGAATTTCCCAAAGAAGGATGTCACTGAATAAGCAAAAGTGGGTACCAATTTTACCACGACCTCGATGAGCTTTACCAAACAATAAATCCATTGTC	10
AT1G52400	chr1	19515355	19515356	09ff51df-04a1-444d-b562-d7f109140103	165	324	+	CTGACAAAATTTAAATAGATTAAACTTCCCTGAAGATTTAACTTGATACTAGCATCAGGTTGAAGGAGCTGTTGCAAGTTATCAAGAGGTCCAAAGCACGTGGGATACTTTTAGAGGTTCCCTTTAAGATGTGAATCATCAACGTGATGTTGCTGTGGATTTTATTTATTTTACAAGATATCCGGTTGACGAAAGACACAACTTGATGCTTCTAGATTTTTCGTGGCCAGAATTTCCCAAAGAAGGATGTCACTGAATAAGCAAAAGTGGGTACCAATTTTACCACGACCTCGATGAGCTTTACCAAACAATAAATCCATTGTC	10
AT1G52400	chr1	19515355	19515356	09ff51df-04a1-444d-b562-d7f109140103	165	324	+	CTGACAAAATTTAAATAGATTAAACTTCCCTGAAGATTTAACTTGATACTAGCATCAGGTTGAAGGAGCTGTTGCAAGTTATCAAGAGGTCCAAAGCACGTGGGATACTTTTAGAGGTTCCCTTTAAGATGTGAATCATCAACGTGATGTTGCTGTGGATTTTATTTATTTTACAAGATATCCGGTTGACGAAAGACACAACTTGATGCTTCTAGATTTTTCGTGGCCAGAATTTCCCAAAGAAGGATGTCACTGAATAAGCAAAAGTGGGTACCAATTTTACCACGACCTCGATGAGCTTTACCAAACAATAAATCCATTGTC	10
AT1G52400	chr1	19515408	19515409	5963e3fc-f8ab-41df-9c93-884a9922fe26	230	313	+	ACAGCAGCATTCAGGTTGAAGGAGCTGTTAATGTTGAGTCCGGACAATGGGATACTTTGTAGAAGAAGTTCCCCACATATTAGATGTGAAAATATGCATATTCGATGTTGCATAGATTCCCATACATACTATACAAGAAGATTTCCAGTGTCGATGGGCAGACCTCAACCTCATTGATGCTTCAAAGACTTCAAACTGATGTGGCCCAGAATATTCCCCACACTAGAAGGACATGTCTAAGAATGGCACTGAGTGTCCAATTCTACCACGACCTCATGGATGAGCTTCACAAAACAAACAAATACAACATTGT	10
AT1G52400	chr1	19515408	19515409	5963e3fc-f8ab-41df-9c93-884a9922fe26	230	313	+	ACAGCAGCATTCAGGTTGAAGGAGCTGTTAATGTTGAGTCCGGACAATGGGATACTTTGTAGAAGAAGTTCCCCACATATTAGATGTGAAAATATGCATATTCGATGTTGCATAGATTCCCATACATACTATACAAGAAGATTTCCAGTGTCGATGGGCAGACCTCAACCTCATTGATGCTTCAAAGACTTCAAACTGATGTGGCCCAGAATATTCCCCACACTAGAAGGACATGTCTAAGAATGGCACTGAGTGTCCAATTCTACCACGACCTCATGGATGAGCTTCACAAAACAAACAAATACAACATTGT	10
AT1G52400	chr1	19515408	19515409	5963e3fc-f8ab-41df-9c93-884a9922fe26	230	313	+	ACAGCAGCATTCAGGTTGAAGGAGCTGTTAATGTTGAGTCCGGACAATGGGATACTTTGTAGAAGAAGTTCCCCACATATTAGATGTGAAAATATGCATATTCGATGTTGCATAGATTCCCATACATACTATACAAGAAGATTTCCAGTGTCGATGGGCAGACCTCAACCTCATTGATGCTTCAAAGACTTCAAACTGATGTGGCCCAGAATATTCCCCACACTAGAAGGACATGTCTAAGAATGGCACTGAGTGTCCAATTCTACCACGACCTCATGGATGAGCTTCACAAAACAAACAAATACAACATTGT	10
AT1G52400	chr1	19515408	19515409	20f505c3-fe41-4255-947a-5f29138ff8af	219	294	+	ACAGCAGCATTTCAGGTTGAAAAGGGAATTAATGCGAAAAAGGGTTGGTAGAGGTCCAAGCATGTGGGATTCTTTTCTTTAAAGAAGTTCCCTCATAGATGTGAAAACTAACGCTGATGTTATTGTGGATCATCATATACAAGGAAGATAACGCGGGTCGATGAAGACCTTAACACTAGTACGCTTTAGACTTATTGCGTGGCCCAGAAAACATTCCCATGGAAGGACGTACTGGAATAAGCCGATAGCACCAAACACACTTACCACGACCTCATCGATGAGCTTCATCAAAAC	10
AT1G52400	chr1	19515408	19515409	20f505c3-fe41-4255-947a-5f29138ff8af	219	294	+	ACAGCAGCATTTCAGGTTGAAAAGGGAATTAATGCGAAAAAGGGTTGGTAGAGGTCCAAGCATGTGGGATTCTTTTCTTTAAAGAAGTTCCCTCATAGATGTGAAAACTAACGCTGATGTTATTGTGGATCATCATATACAAGGAAGATAACGCGGGTCGATGAAGACCTTAACACTAGTACGCTTTAGACTTATTGCGTGGCCCAGAAAACATTCCCATGGAAGGACGTACTGGAATAAGCCGATAGCACCAAACACACTTACCACGACCTCATCGATGAGCTTCATCAAAAC	10
AT1G52400	chr1	19515408	19515409	20f505c3-fe41-4255-947a-5f29138ff8af	219	294	+	ACAGCAGCATTTCAGGTTGAAAAGGGAATTAATGCGAAAAAGGGTTGGTAGAGGTCCAAGCATGTGGGATTCTTTTCTTTAAAGAAGTTCCCTCATAGATGTGAAAACTAACGCTGATGTTATTGTGGATCATCATATACAAGGAAGATAACGCGGGTCGATGAAGACCTTAACACTAGTACGCTTTAGACTTATTGCGTGGCCCAGAAAACATTCCCATGGAAGGACGTACTGGAATAAGCCGATAGCACCAAACACACTTACCACGACCTCATCGATGAGCTTCATCAAAAC	10
AT1G52400	chr1	19515413	19515414	2af8553b-55b7-4bef-95ef-ed1d21054dd7	223	146	+	AGCATTTCACGGGTCGAAGGAGCTGGTTACTAATGAAGGTTGCGGATAAGCATGGGATTCTTTCTAATAGAAGTTCCCTCTGCGAGATGTGCGAAAATCATAACGCGGGACGAACATTATTGTGGATCCAACACTCGTTACCGAAA	10
AT1G52400	chr1	19515413	19515414	2af8553b-55b7-4bef-95ef-ed1d21054dd7	223	146	+	AGCATTTCACGGGTCGAAGGAGCTGGTTACTAATGAAGGTTGCGGATAAGCATGGGATTCTTTCTAATAGAAGTTCCCTCTGCGAGATGTGCGAAAATCATAACGCGGGACGAACATTATTGTGGATCCAACACTCGTTACCGAAA	10
AT1G52400	chr1	19515413	19515414	2af8553b-55b7-4bef-95ef-ed1d21054dd7	223	146	+	AGCATTTCACGGGTCGAAGGAGCTGGTTACTAATGAAGGTTGCGGATAAGCATGGGATTCTTTCTAATAGAAGTTCCCTCTGCGAGATGTGCGAAAATCATAACGCGGGACGAACATTATTGTGGATCCAACACTCGTTACCGAAA	10
AT1G55840	chr1	20873822	20873823	f5c18143-cda5-44f6-9cef-a01232e30b98	58	761	+	TTGCGCAGAATTGCCCATAATTGCTGTTTGTCAAATTTGAGCAAAAGATTTTAGAGTGAGAAATAGGCATGTAAAGAAGAAGCAGTGAAGCAAATTGCGTATGCTTTCAATGGAAGGATGTTGATGATTTCAAAGAGAGTCGTATAACAAGGAACATTCACAAAGGGTATACCGACAGAATCTGTTACGCTCTTTAAAGCCAGGATGGCTGGAATGTCCAGAAAGCTCATAAAATGCTGCTCAGTGTTTGGAATGGAGGACTCACTAAACGAGATTGACAAGAACTTATTAAACCCTATTGTTCCTGTTGACCTGTTCGCAGAAGCTATCAGTCTAACTCTTGTCGTCGTCTGGTTACACAAAGAAGGCCCCTGCTAGCTAGCTGCTGGGGCTCATTGA…	6
AT1G55840	chr1	20873822	20873823	f5c18143-cda5-44f6-9cef-a01232e30b98	58	761	+	TTGCGCAGAATTGCCCATAATTGCTGTTTGTCAAATTTGAGCAAAAGATTTTAGAGTGAGAAATAGGCATGTAAAGAAGAAGCAGTGAAGCAAATTGCGTATGCTTTCAATGGAAGGATGTTGATGATTTCAAAGAGAGTCGTATAACAAGGAACATTCACAAAGGGTATACCGACAGAATCTGTTACGCTCTTTAAAGCCAGGATGGCTGGAATGTCCAGAAAGCTCATAAAATGCTGCTCAGTGTTTGGAATGGAGGACTCACTAAACGAGATTGACAAGAACTTATTAAACCCTATTGTTCCTGTTGACCTGTTCGCAGAAGCTATCAGTCTAACTCTTGTCGTCGTCTGGTTACACAAAGAAGGCCCCTGCTAGCTAGCTGCTGGGGCTCATTGA…	6
AT1G55840	chr1	20873836	20873837	abd0cac8-b818-42c0-867d-2dab7832160d	72	605	+	TTGCCCACAATTTGTATTCGCAACAGCTCTGAAATGAGATTTCTCAAGAGAGTGAGAAATGAGCCAAAGGAGCAGTGAAGCAATTGCGTGCTTTAATGGAAGATGCTGATGATCACTCAGAGAGTCAATATTCGGAACATCAACACAAGGTTATCCCGACAGAGAATTTGTTACGTTTTTTTTCGAGCCAAGATGGGAATGTCCCAGAAAGCTTAAATCGATCAAACACGAGTGTTTGAAATGGAAGACTGCGAGATTGACCAGATTTATTAAACTCCCATTGCTCCTGTTGACCTAGTACAGAGGAATTCAGAGACACACAACTTTAGGCTCGGTGTGTCTGGTTACTTAAAGAGGGTCTCCCTGTCAACTGCCAACTGGTGTGTCAAAGGAAGCCAT…	6
AT1G55840	chr1	20873836	20873837	abd0cac8-b818-42c0-867d-2dab7832160d	72	605	+	TTGCCCACAATTTGTATTCGCAACAGCTCTGAAATGAGATTTCTCAAGAGAGTGAGAAATGAGCCAAAGGAGCAGTGAAGCAATTGCGTGCTTTAATGGAAGATGCTGATGATCACTCAGAGAGTCAATATTCGGAACATCAACACAAGGTTATCCCGACAGAGAATTTGTTACGTTTTTTTTCGAGCCAAGATGGGAATGTCCCAGAAAGCTTAAATCGATCAAACACGAGTGTTTGAAATGGAAGACTGCGAGATTGACCAGATTTATTAAACTCCCATTGCTCCTGTTGACCTAGTACAGAGGAATTCAGAGACACACAACTTTAGGCTCGGTGTGTCTGGTTACTTAAAGAGGGTCTCCCTGTCAACTGCCAACTGGTGTGTCAAAGGAAGCCAT…	6
AT1G55840	chr1	20873840	20873841	052fe49f-41eb-48b2-92e0-fd69f0b3e669	70	596	+	CCACAATTTTGTTATCGTCAAATCTGAGCTAAACAAAAGGATTCCACTGGAAAGTGAGAAATGAGCAACATTTTAATGAAGAAGCAGTGAGCTGACAATTGCGTGTTTTAATGGAGATGTTGATGATTCATAAGAGTCTATAAGGAACATTCATCAAGGGTATCCAGAAATTTCGCACGCTCTCACTTAAAGCCAGGATGGGAATGTCCAGAAAAAGCTTTAGTTGCACCTGTTGTTTGAATGGAGGACTCGCAAACGAGATTGACAAGATTATTATCCGTGTTCCAGCTGTACCTGTACAGAGGAAACAAGAGACCTCAACTGTCGGTGTGTCTGTACTTTAAGGAGGGTCCTCCCAATTTACTACTAATCATTGGTGTGGGTCATTAGCACATGATA…	6
AT1G55840	chr1	20873840	20873841	052fe49f-41eb-48b2-92e0-fd69f0b3e669	70	596	+	CCACAATTTTGTTATCGTCAAATCTGAGCTAAACAAAAGGATTCCACTGGAAAGTGAGAAATGAGCAACATTTTAATGAAGAAGCAGTGAGCTGACAATTGCGTGTTTTAATGGAGATGTTGATGATTCATAAGAGTCTATAAGGAACATTCATCAAGGGTATCCAGAAATTTCGCACGCTCTCACTTAAAGCCAGGATGGGAATGTCCAGAAAAAGCTTTAGTTGCACCTGTTGTTTGAATGGAGGACTCGCAAACGAGATTGACAAGATTATTATCCGTGTTCCAGCTGTACCTGTACAGAGGAAACAAGAGACCTCAACTGTCGGTGTGTCTGTACTTTAAGGAGGGTCCTCCCAATTTACTACTAATCATTGGTGTGGGTCATTAGCACATGATA…	6
AT1G55840	chr1	20873841	20873842	fe3324f2-b30e-4625-a473-f1630ac8abe2	83	521	+	CACAATTTGTATCGTCAAAATTTGAGCTAGATAAGAGTGGGAAAATGAGCATTAATGAGTAGCTAGTGAAGCAATTGCGTTGCTTATGGAAGATGTTGATGATTTTATCAGAGAGTCGTATCGGAACATATCAAGGTATCCGTACAGAGAAATTTGTTCATGCTCTCTAAAGCCAGTTTGGTATGTCCCAGAAAAGCCTTAATTGCTTTGAGTGTTGGAATGGAGGACATAAAACGAGATTGACAAGATCAACTAAACCTGCTCCTGACCTGGGTCAAGAGGAATCAGACACAACTTGTCGGTGTGTCAAATACTTAAGGGTCTCCCTGTCATTAATTTGTGGGGGCTCACTTGTTCCATGATACTGCCTATCCATATGTCAGTCACACTCAAATGAAT…	6
AT1G55840	chr1	20873841	20873842	fe3324f2-b30e-4625-a473-f1630ac8abe2	83	521	+	CACAATTTGTATCGTCAAAATTTGAGCTAGATAAGAGTGGGAAAATGAGCATTAATGAGTAGCTAGTGAAGCAATTGCGTTGCTTATGGAAGATGTTGATGATTTTATCAGAGAGTCGTATCGGAACATATCAAGGTATCCGTACAGAGAAATTTGTTCATGCTCTCTAAAGCCAGTTTGGTATGTCCCAGAAAAGCCTTAATTGCTTTGAGTGTTGGAATGGAGGACATAAAACGAGATTGACAAGATCAACTAAACCTGCTCCTGACCTGGGTCAAGAGGAATCAGACACAACTTGTCGGTGTGTCAAATACTTAAGGGTCTCCCTGTCATTAATTTGTGGGGGCTCACTTGTTCCATGATACTGCCTATCCATATGTCAGTCACACTCAAATGAAT…	6
AT1G55840	chr1	20873907	20873908	bcda182d-93b1-4bb9-a382-bb7c09c76f61	134	485	+	AGAAGCAGTTGAAGCAATTAATGCAAACTCCTAAAACGGAAGATGTTGATGGCTTACTCAGAATGGGAACCATTCATCAAGGGTATCCGACAAGAATACGTTTTTTAAAGCCAGTCTGATATATGTCCAGAGGGGGGCACATCGGCAATGCTGCGCTGAAGTGGCTTGAAACGGTTACCTAAACGCAGATTGACAAGATAACTATAAACCCTATATGCTCCTTGATATAGCTCTGTACAGAGGAAACAAAGAGCGCCCTTATTTGACGCCGGGTGAATGTAGCTACCTAGGAGCTTCCAGCATCATTGTGTTGGGCTTAGCACAACCGATAAATCCGTTTCTCATCAAATGTCAGTCCTACTCAAATGAATGAGTACCTGATACTGTTGCTGCCATCGC…	6
AT1G55840	chr1	20873907	20873908	bcda182d-93b1-4bb9-a382-bb7c09c76f61	134	485	+	AGAAGCAGTTGAAGCAATTAATGCAAACTCCTAAAACGGAAGATGTTGATGGCTTACTCAGAATGGGAACCATTCATCAAGGGTATCCGACAAGAATACGTTTTTTAAAGCCAGTCTGATATATGTCCAGAGGGGGGCACATCGGCAATGCTGCGCTGAAGTGGCTTGAAACGGTTACCTAAACGCAGATTGACAAGATAACTATAAACCCTATATGCTCCTTGATATAGCTCTGTACAGAGGAAACAAAGAGCGCCCTTATTTGACGCCGGGTGAATGTAGCTACCTAGGAGCTTCCAGCATCATTGTGTTGGGCTTAGCACAACCGATAAATCCGTTTCTCATCAAATGTCAGTCCTACTCAAATGAATGAGTACCTGATACTGTTGCTGCCATCGC…	6
AT1G55840	chr1	20873913	20873914	802454c1-8a82-429a-a8ee-c097d33f6826	69	439	+	AGTGAAGCTGCGTGCTCAATGGAAGATGTTGATGATTCATCAGAGAGTCGTATCGGAACAAGGGTGCCGACAGAATTGTTACGCTTTTGCCAGGATGAATGTCCAGAAAGCACTTAAAATGTTGCATATGGTGTTGAATGGACTCGAAAACGAGATTGACAAGATACTATAAACCTATTATTGACCAAGTTGATCTGTACAGAGGAGCAGAGACACAACTCATGGGTTCGGTGTGTTTGGTACTAAGGAGGTCTCCGGTACTGTCAGTTCGGTGGCTTGCACATGATAAGCCTCCGCTTTTATGTACGGTACCACACTTTGCAAATGGGCGAGTACAGGATCGTATTGCCATCTGCTCAAAGAAACAGACGACCAAATTTCTTGCTCATGGTTTGAAAT…	6
AT1G55840	chr1	20873913	20873914	802454c1-8a82-429a-a8ee-c097d33f6826	69	439	+	AGTGAAGCTGCGTGCTCAATGGAAGATGTTGATGATTCATCAGAGAGTCGTATCGGAACAAGGGTGCCGACAGAATTGTTACGCTTTTGCCAGGATGAATGTCCAGAAAGCACTTAAAATGTTGCATATGGTGTTGAATGGACTCGAAAACGAGATTGACAAGATACTATAAACCTATTATTGACCAAGTTGATCTGTACAGAGGAGCAGAGACACAACTCATGGGTTCGGTGTGTTTGGTACTAAGGAGGTCTCCGGTACTGTCAGTTCGGTGGCTTGCACATGATAAGCCTCCGCTTTTATGTACGGTACCACACTTTGCAAATGGGCGAGTACAGGATCGTATTGCCATCTGCTCAAAGAAACAGACGACCAAATTTCTTGCTCATGGTTTGAAAT…	6
AT1G65930	chr1	24539019	24539020	2ac4c9be-0e4e-457c-8e86-9fd2e95aacdd	65	918	+	GATCGGAATCAAAATCCAAGAAAAGATAATTGCCTATTTAAATTCGAAACCTAAAAAAACTTACTGACAATTTGGAAGATCAGTGAAAATCCGTCGAGAAGACGATGAAATGGACCAGGGTTACTAACGCAAATAGTTTATTGGAGATTGGATCAACTACTTCTTGCTGATTGGATCAGTATGACTTGGTCTCCTCCTGATGATCGGATGACCAGTTACTTATTGAAAAGTGCAAAAGCTACTTGAAGTCAATTGCTGGCGATATGGTGTGCCCATTTCATACCAGATGAATGTGTCACGGAATTTGGCTTGCAGATGTAGAAGAAAGTTCAAATGGGTACTGCCAAGAATATCCAGAATGGAACTGTATTTAGAGAGCCAATTATCCGTAAATGTTCA…	5
AT1G65930	chr1	24539021	24539022	ba4421d4-da7d-4e7c-bf44-cd23e290ffcb	133	983	+	TCGGAATATCAAATCTGCTGATTAATTCGTACAATTTCACAAAACCAAAAACACACATGGCTATTTGGAAGATAAGTGGCAAATCCATCGTCGAGATGATGGTGACGGCGGTGCAGGTTATTTGGAAGTCTATCAGGATAAGCACTATTATCTTAATAGATGGATCATTTGACTCGACTTGTCTCCGTGATGCTACGGATGACAAAGTTACTATTGAAAGTGCTGAATAAGAAGTACAATTTGTGGCGATCAAGTGCGCACCATCACTCCAGATGACGAAGATATCGTGCACGGAAATTGGCTGAAGAGTCGTAGAAGTCAAATGGACATTCAGGAATATCTGAATGGAACTGTATTAGATGCTATCTGCATAAATGTTCCTGAAGCTCTGACGGGCTG…	5
AT1G65930	chr1	24539022	24539023	fc4e6a59-a30f-4d55-bcb0-b21e7b42abbe	66	895	+	CGGAATATCAAAAACAAATCAATTAATTACAGCCGTTTTCAAAAACCAAAACCAAAAACTTGCGCTAAGAAGAAGAAGATTGCTGATAAACGAATACCTAACAATGGAAGATGGATGGTAGTGATGGCGGTCCAGGCAGGGTATTTTGGAAGCATCAAGGAATGGCATATTACCTTTAAAGTTGATGTTATCGAAGTACTACGTTTGGTCTTCCTTCGTGACGCTACAGATGATAAGGTTATTGAAGTATTGTACTGAAGATATAAGCGGCAAGTGTGCCACCGCATCATCCAGATAAGGCGCTCAAGAATCTGGCTGCTGATAGATGCAGAAGAGTTCAAATGGTACAAGGAATATCCAGTATGGAACTGTATTAAGAAGCAAACTATTGCAAAAATG…	5
AT1G65930	chr1	24539043	24539044	ad0581a2-7f5d-4912-8a8b-928422829b30	79	399	+	TTAATTCTTGTTTATACCAAACAAAACCAAAAAACCATGGCGTTTGGAAGATTAAGAGTGGCAAAATCCCAATGAGATGGATGTGATGAGCGACCAGCTATCTGGAAGTCTATCAAAGTTGGTCAACATTTCATTGTGGAGTTGGATATCAAGTACTTACATTTGGTTTCCTTCCTGACGTTACGGATGACCGGTTATTGAAAAGTGCTGGCTAAGAAGTACAATGATGCTGGCGATTACCAAGTGTGCCACCAACCAGATGAAGGCCGTGTCACGGAATTGGCTCATCTGTAGATGTAAAGTAGACCAAAAATTAGGACCAGGAAGAATATCCTGAATGGAACTGTTATTTAGAGGAGAGCCAATTATCTGCAAATGGGCTCCACGAGGCTTGTCCAG	5
AT1G65930	chr1	24539086	24539087	f0850c36-1c8f-4ced-b968-834cd7df09cf	125	685	+	CATGGCGTTAGGAAGATTAGTGGCAAATCCCATTTGTTGAGATAGTGGTGATGAATGACAGGTTATCTTGGAAGTCTATCAAGATAGCATTACTCCACCTGTTGGATACTCAGTACTCGACTTAGCACCACTGATGCTTACAGACGCTGGATACATTGAAAGTGCTGAAGCTAAGAACCAATGTGGCGATCAAAGTGTGCCACATCACACCAGATGAAGGCCGTGTCACAGGAATCTGGCTTGAAAGCAGATGTGGAAGTCCAGCAAATGGTCATCAGGAAAATATCCTGAATGGAACTGTATTTAGAGAAGGCCGCTATTTGCAAATATCCCAAGCTTGCCCCAGGCTGGCACCTCCAAGCCCATTTGCTGGGCCATGCTTTTTGGTGATCAGTACCG…	5
AT1G67090	chr1	25049084	25049085	0b867af9-0ae8-42d1-9ca7-0d71c83c4c7b	534	889	-	GCAGTTAACTCTTCCGCCGTTGCTTGATGGAAGTACATAGTTAGCCTTGCGGGTGGCTGGAAGGCAGCGAGGACTAAGTCCGTTGAGCAACCATAGTGGCCTGAGCTGAGAAGCAACCATAGTAGCGAGAGCGATAAGCCAGTTCTTCTTACTCTGTGGGAAGAGTTTAGGAAAAGTTGGATGGTGGGATGATAATATAAATATGATAATAGGTTATATGGATGGGTGGGGTTATTCCGAATGAGGTATCAACTACAAAATAAGTCCCAAACAAATCTGATTTTCCTTGTAGAATAGAAACATATTTCATGGAAAGTCTAGTTCATCAGAGGCCCAAAAGAACAAGTGCTAAAGCTGAACCACTACCTTTTGAGGCGTGTTTTAAGCTGCTGCAAGTGG…	6
AT1G67090	chr1	25049084	25049085	0b867af9-0ae8-42d1-9ca7-0d71c83c4c7b	534	889	-	GCAGTTAACTCTTCCGCCGTTGCTTGATGGAAGTACATAGTTAGCCTTGCGGGTGGCTGGAAGGCAGCGAGGACTAAGTCCGTTGAGCAACCATAGTGGCCTGAGCTGAGAAGCAACCATAGTAGCGAGAGCGATAAGCCAGTTCTTCTTACTCTGTGGGAAGAGTTTAGGAAAAGTTGGATGGTGGGATGATAATATAAATATGATAATAGGTTATATGGATGGGTGGGGTTATTCCGAATGAGGTATCAACTACAAAATAAGTCCCAAACAAATCTGATTTTCCTTGTAGAATAGAAACATATTTCATGGAAAGTCTAGTTCATCAGAGGCCCAAAAGAACAAGTGCTAAAGCTGAACCACTACCTTTTGAGGCGTGTTTTAAGCTGCTGCAAGTGG…	6
AT1G67090	chr1	25049084	25049085	a16ab7e5-49de-4a39-aa57-29de3aeeb67e	532	872	-	GCAGTTAACTCTTCCGCCGTTGCTTTGTGATGGAAGTAATGTCGTTGTTAGCCTTGGGTGGCTGGGAAGGCAGCGGACTTAAGTCCGTTGAGCGACCATAGTGGCCTGAGCCGGAGGCAACCATAGTAGCGGTGAGAGCATAGAGGAAGCCATTGTTCTTCTTACTCTGGTGGGAAAGTTTAGGAAATGGGATGGAGGATAAATAAGTATGGAATAAATATAAGTTGGGTTATGGGACGAAGAAATTATAAATTCAAAACACTGTAAAAACAAAGACTAAAACTTATACAGTTCGAAACTGATAAACTTAAAATATCTTAATAGGAAACGATAAAGCTAAAACTTCTCTATGATCTCCACGATTGAATGTATTCGAGATCTCAAACAAAGTGAAATGCC…	6
AT1G67090	chr1	25049084	25049085	a16ab7e5-49de-4a39-aa57-29de3aeeb67e	532	872	-	GCAGTTAACTCTTCCGCCGTTGCTTTGTGATGGAAGTAATGTCGTTGTTAGCCTTGGGTGGCTGGGAAGGCAGCGGACTTAAGTCCGTTGAGCGACCATAGTGGCCTGAGCCGGAGGCAACCATAGTAGCGGTGAGAGCATAGAGGAAGCCATTGTTCTTCTTACTCTGGTGGGAAAGTTTAGGAAATGGGATGGAGGATAAATAAGTATGGAATAAATATAAGTTGGGTTATGGGACGAAGAAATTATAAATTCAAAACACTGTAAAAACAAAGACTAAAACTTATACAGTTCGAAACTGATAAACTTAAAATATCTTAATAGGAAACGATAAAGCTAAAACTTCTCTATGATCTCCACGATTGAATGTATTCGAGATCTCAAACAAAGTGAAATGCC…	6
AT1G67090	chr1	25049095	25049096	7f9a8049-6526-4707-a15f-04de543f75d3	620	426	-	TTCCGCCGTTGCTTGTAGTGGAAGTAATGTCGTTGTTAGCCTTGCGGGTGGCTGGGAAGGCAGCGGAGGACTAAGTCCGTTAAAGCAGCTAATGGCCTGTCTGATGTGCAGTCAGCAAGAAAACGATATGAAACCATCAGAAGCTGAGAATTATGGATGTTTGGATTTATAGTTGATAATAGTGTATGCAATATCCAACTTACTTGATTTTCCATTACACACAAAGTCCACAAACCAAGAAATCAGAAAACGAACAGATTTGTCTGTTTAAAAGCATATCTTGCTATCATAACGAGTTTGGTTAAACTCCTCAAACATAAAGGTCATCATCATCATCATCATCTTATCAAATCACTTAGCCATCATAATCTTGACAAAACTCTTCATAGTTAATCTGAC…	6
AT1G67090	chr1	25049095	25049096	7f9a8049-6526-4707-a15f-04de543f75d3	620	426	-	TTCCGCCGTTGCTTGTAGTGGAAGTAATGTCGTTGTTAGCCTTGCGGGTGGCTGGGAAGGCAGCGGAGGACTAAGTCCGTTAAAGCAGCTAATGGCCTGTCTGATGTGCAGTCAGCAAGAAAACGATATGAAACCATCAGAAGCTGAGAATTATGGATGTTTGGATTTATAGTTGATAATAGTGTATGCAATATCCAACTTACTTGATTTTCCATTACACACAAAGTCCACAAACCAAGAAATCAGAAAACGAACAGATTTGTCTGTTTAAAAGCATATCTTGCTATCATAACGAGTTTGGTTAAACTCCTCAAACATAAAGGTCATCATCATCATCATCATCTTATCAAATCACTTAGCCATCATAATCTTGACAAAACTCTTCATAGTTAATCTGAC…	6
AT1G67090	chr1	25049101	25049102	fed6afc2-e859-47a6-98e6-1f66b5776a8d	577	511	-	CGTTGCTTGTGGAGTGGAAGTACATAATAGCCTGCGGAGGCTGGGAAGGCGGTGGACTTAGTCCGTGATGCAACCATAGTGGCCTGGGATCGGAGAGGCAACCATAGTAGCGGAAGAGCATAAAGGAAGCCATTGTTCCTCTTTACTCTGGGAGTTTACGGATGAGGGAGAGGTGATAGGATGGGGGGATGGAGGGATGGTTGATATGGATATGATATGGGATGAGGTTGGATGGGATTTAGATGACTTTTTACGCTATGGTAAGGAGTAAAGTAAGTTTGGCCAAATGAGTAAATCTCTATTTGGGTGATAACAATGATTTCAGAGTTCTCAGCCAATCCAAGATGATGTGTTTGAGAAGCAGTTTGCTATTCGCGGGTGATTTCACAGCTTCAATCA…	6
AT1G67090	chr1	25049101	25049102	fed6afc2-e859-47a6-98e6-1f66b5776a8d	577	511	-	CGTTGCTTGTGGAGTGGAAGTACATAATAGCCTGCGGAGGCTGGGAAGGCGGTGGACTTAGTCCGTGATGCAACCATAGTGGCCTGGGATCGGAGAGGCAACCATAGTAGCGGAAGAGCATAAAGGAAGCCATTGTTCCTCTTTACTCTGGGAGTTTACGGATGAGGGAGAGGTGATAGGATGGGGGGATGGAGGGATGGTTGATATGGATATGATATGGGATGAGGTTGGATGGGATTTAGATGACTTTTTACGCTATGGTAAGGAGTAAAGTAAGTTTGGCCAAATGAGTAAATCTCTATTTGGGTGATAACAATGATTTCAGAGTTCTCAGCCAATCCAAGATGATGTGTTTGAGAAGCAGTTTGCTATTCGCGGGTGATTTCACAGCTTCAATCA…	6
AT1G67090	chr1	25049118	25049119	97778f60-f8eb-4ca6-99b9-9e413951a488	611	643	-	GTAATGTCGTTAGCCTTGCGGGTGGCTGGAAGGCAGCGGAGGACTTAAGTCCGTTGAAAGGAGCGACCATAGTGGCCTGAGCCGGAGGCAACCATAATGCGAGAAGATTATGGTATAGAAGCCATTGTTCTTCTTTACTCTGGAAAGAGTAGAGAATATGGAGGCATTTATAATATGATTAATAATTAGGTGGGAAGGGAGGGGGCACTTCGTTAACAATAATATATACATGTATTTTGAACTTTGCAATGGTTATTCATTTAATATTATACAATACAGTGCGATATCTCCTTGTTCTCATCAAAGTTGATCATATCAATCAAGTATAGCGTTTAAAAGAGTCACCGAGAAACAGTTAGGATCTAACTTTAGCGAGCCGAGCTCGATATTTCCTCCTCC…	6
AT1G67090	chr1	25049118	25049119	97778f60-f8eb-4ca6-99b9-9e413951a488	611	643	-	GTAATGTCGTTAGCCTTGCGGGTGGCTGGAAGGCAGCGGAGGACTTAAGTCCGTTGAAAGGAGCGACCATAGTGGCCTGAGCCGGAGGCAACCATAATGCGAGAAGATTATGGTATAGAAGCCATTGTTCTTCTTTACTCTGGAAAGAGTAGAGAATATGGAGGCATTTATAATATGATTAATAATTAGGTGGGAAGGGAGGGGGCACTTCGTTAACAATAATATATACATGTATTTTGAACTTTGCAATGGTTATTCATTTAATATTATACAATACAGTGCGATATCTCCTTGTTCTCATCAAAGTTGATCATATCAATCAAGTATAGCGTTTAAAAGAGTCACCGAGAAACAGTTAGGATCTAACTTTAGCGAGCCGAGCTCGATATTTCCTCCTCC…	6
AT1G67090	chr1	25049138	25049139	5a504f6f-0bf4-4eff-8672-eacb60bea945	536	811	-	GCGGGTGGCTGGGAAGGCAGCGGACCGAGTACCGTTGAAGGAGCAAACCATAGTGGCCTGAGCTGGAGTGGCAACCATAGTAGCGGTGAAAGCGAGGAAGCCAGTTCTTCTTTACTCTGGGGATGGTGAGATTAGGAATGGGATGGATGTTAAAGTTGAATATGATGATAGGGATGATGATAGGGAGAAAAAGGTACGTCACATCAGAAATCTATTTCCCAAAACACTAATTGCACAAAAAGCAAAGTAGAAACCACTGTGATACAATTCTATAAAGATAAAAAAAGTTTATGCTCAATTAAATAACGAAAAGAAACTATTGACAAATAAAGACAGCAGACGGAAATAAACAACTAAAACCACTTTCTTTGATTTCACACAATTTTAGTGAGTCAAACG…	6
AT1G67090	chr1	25049138	25049139	5a504f6f-0bf4-4eff-8672-eacb60bea945	536	811	-	GCGGGTGGCTGGGAAGGCAGCGGACCGAGTACCGTTGAAGGAGCAAACCATAGTGGCCTGAGCTGGAGTGGCAACCATAGTAGCGGTGAAAGCGAGGAAGCCAGTTCTTCTTTACTCTGGGGATGGTGAGATTAGGAATGGGATGGATGTTAAAGTTGAATATGATGATAGGGATGATGATAGGGAGAAAAAGGTACGTCACATCAGAAATCTATTTCCCAAAACACTAATTGCACAAAAAGCAAAGTAGAAACCACTGTGATACAATTCTATAAAGATAAAAAAAGTTTATGCTCAATTAAATAACGAAAAGAAACTATTGACAAATAAAGACAGCAGACGGAAATAAACAACTAAAACCACTTTCTTTGATTTCACACAATTTTAGTGAGTCAAACG…	6
AT1G69740	chr1	26232384	26232385	cbe29648-7ebb-4dde-8ed3-1aff32e35e64	276	829	+	GCTTGGAATGACGCTGAGGTGTGAAGCTGCCGTTGCTGCTGGAATTTCCTGTAGAAATCCACCTCCAAGACCTCCACCTAAAAACATGAATATCTGTATCCCAGTTACTCTAGACCCTGATAACAATTATCAAGCTTTGCCGACGCCTCCGCCGTATCTCTGTGTTTCCCAAATTTACTGAGAGCAAACGCCTCTCAAGGAAACTGATATCATCCTCCCCTGCAAATTTGTATATCCTTCTTTTCATCATGAAGGTAATGAAGACACGCCTTGGAAATAGCTATCCTGGTTAATCACAGACTTGTGGCTGGAGGCATAGTGCTCAGAGGTATAAAGGCTCAAGCTGTTGGGCATTAGAGTAACCGCTTTGCTCCCCTAAAGACCGTCCCTGAGCTTTGA…	5
AT1G69740	chr1	26232384	26232385	cbe29648-7ebb-4dde-8ed3-1aff32e35e64	276	829	+	GCTTGGAATGACGCTGAGGTGTGAAGCTGCCGTTGCTGCTGGAATTTCCTGTAGAAATCCACCTCCAAGACCTCCACCTAAAAACATGAATATCTGTATCCCAGTTACTCTAGACCCTGATAACAATTATCAAGCTTTGCCGACGCCTCCGCCGTATCTCTGTGTTTCCCAAATTTACTGAGAGCAAACGCCTCTCAAGGAAACTGATATCATCCTCCCCTGCAAATTTGTATATCCTTCTTTTCATCATGAAGGTAATGAAGACACGCCTTGGAAATAGCTATCCTGGTTAATCACAGACTTGTGGCTGGAGGCATAGTGCTCAGAGGTATAAAGGCTCAAGCTGTTGGGCATTAGAGTAACCGCTTTGCTCCCCTAAAGACCGTCCCTGAGCTTTGA…	5
AT1G69740	chr1	26232384	26232385	cbe29648-7ebb-4dde-8ed3-1aff32e35e64	276	829	+	GCTTGGAATGACGCTGAGGTGTGAAGCTGCCGTTGCTGCTGGAATTTCCTGTAGAAATCCACCTCCAAGACCTCCACCTAAAAACATGAATATCTGTATCCCAGTTACTCTAGACCCTGATAACAATTATCAAGCTTTGCCGACGCCTCCGCCGTATCTCTGTGTTTCCCAAATTTACTGAGAGCAAACGCCTCTCAAGGAAACTGATATCATCCTCCCCTGCAAATTTGTATATCCTTCTTTTCATCATGAAGGTAATGAAGACACGCCTTGGAAATAGCTATCCTGGTTAATCACAGACTTGTGGCTGGAGGCATAGTGCTCAGAGGTATAAAGGCTCAAGCTGTTGGGCATTAGAGTAACCGCTTTGCTCCCCTAAAGACCGTCCCTGAGCTTTGA…	5
AT1G69740	chr1	26232394	26232395	cf93e0d8-1490-4757-8ff3-136c24b03310	184	862	+	AGTGATGCTGAGTGAAGCTGCATCGCTGCTGGAAATGACCACTGAAGCTGTCAGTCCAAACAATTGCTCCAGTTGGACACCGATAATTAAGCACCTTTGTTAAGCATGACGTCCACGTCGCATTTATGTTTCCCTGTTAAGAAATTGCCTCAGGAAACTGCATCATCTCCCCGTTGGCTTTGCAACCTCTTCATTCATGAAGGTGAGGACATGCCAACTGGAGCTGCCAGTTGCTACAGATTGCTGGAGGCGTGTTTTTGAATGTTTGAAGGCTTGAGCTGTCGAAGTTATGGTAACATCTGTTCCCTAAAGTTCCAAGGCTCAATAGAATCAACAGGGACGAGGCCATACAATGACGTGGTTTGTCTGCCGAACAAATTCGTCTTAAGACAAATATCC…	5
AT1G69740	chr1	26232394	26232395	cf93e0d8-1490-4757-8ff3-136c24b03310	184	862	+	AGTGATGCTGAGTGAAGCTGCATCGCTGCTGGAAATGACCACTGAAGCTGTCAGTCCAAACAATTGCTCCAGTTGGACACCGATAATTAAGCACCTTTGTTAAGCATGACGTCCACGTCGCATTTATGTTTCCCTGTTAAGAAATTGCCTCAGGAAACTGCATCATCTCCCCGTTGGCTTTGCAACCTCTTCATTCATGAAGGTGAGGACATGCCAACTGGAGCTGCCAGTTGCTACAGATTGCTGGAGGCGTGTTTTTGAATGTTTGAAGGCTTGAGCTGTCGAAGTTATGGTAACATCTGTTCCCTAAAGTTCCAAGGCTCAATAGAATCAACAGGGACGAGGCCATACAATGACGTGGTTTGTCTGCCGAACAAATTCGTCTTAAGACAAATATCC…	5
AT1G69740	chr1	26232394	26232395	cf93e0d8-1490-4757-8ff3-136c24b03310	184	862	+	AGTGATGCTGAGTGAAGCTGCATCGCTGCTGGAAATGACCACTGAAGCTGTCAGTCCAAACAATTGCTCCAGTTGGACACCGATAATTAAGCACCTTTGTTAAGCATGACGTCCACGTCGCATTTATGTTTCCCTGTTAAGAAATTGCCTCAGGAAACTGCATCATCTCCCCGTTGGCTTTGCAACCTCTTCATTCATGAAGGTGAGGACATGCCAACTGGAGCTGCCAGTTGCTACAGATTGCTGGAGGCGTGTTTTTGAATGTTTGAAGGCTTGAGCTGTCGAAGTTATGGTAACATCTGTTCCCTAAAGTTCCAAGGCTCAATAGAATCAACAGGGACGAGGCCATACAATGACGTGGTTTGTCTGCCGAACAAATTCGTCTTAAGACAAATATCC…	5
AT1G69740	chr1	26232420	26232421	43b57f95-9589-4a0d-b79b-02e0b0a30455	257	664	+	TGCTGCTGGAAATGTTCCTGAAGCTCCGGTTTACCAAAACCGGCTGCTTCGGTTGGGACACCGATAATTGGTCTGCTGCCGACGCCTACGTCGTAACCGCGTTCCTCTAATTAGAGCTGCCTTCTGAACTGATGCCCCTGCAAATTTGTATATCACTCATATTAGGTGAGGAAGACTACGCCTATTGGAGCTATGCACTGGTTAATCAACAGACTTGGCTGGAGGCATTGGTCTGTAGGAGAGGTGTTGCTGAATACATGAGCTGGGTTGGGTAAACTGTATCGTTCGTTCCTAAGTTAAGGCTAAAGAATCAACAGGGGATGAGGCATAAATGACAATGGTTTGGTAATCCCTATAATTCGTCTAAAGACAAATCTGATTTATTGCCTGATGTGGCTT…	5
AT1G69740	chr1	26232420	26232421	43b57f95-9589-4a0d-b79b-02e0b0a30455	257	664	+	TGCTGCTGGAAATGTTCCTGAAGCTCCGGTTTACCAAAACCGGCTGCTTCGGTTGGGACACCGATAATTGGTCTGCTGCCGACGCCTACGTCGTAACCGCGTTCCTCTAATTAGAGCTGCCTTCTGAACTGATGCCCCTGCAAATTTGTATATCACTCATATTAGGTGAGGAAGACTACGCCTATTGGAGCTATGCACTGGTTAATCAACAGACTTGGCTGGAGGCATTGGTCTGTAGGAGAGGTGTTGCTGAATACATGAGCTGGGTTGGGTAAACTGTATCGTTCGTTCCTAAGTTAAGGCTAAAGAATCAACAGGGGATGAGGCATAAATGACAATGGTTTGGTAATCCCTATAATTCGTCTAAAGACAAATCTGATTTATTGCCTGATGTGGCTT…	5
AT1G69740	chr1	26232420	26232421	43b57f95-9589-4a0d-b79b-02e0b0a30455	257	664	+	TGCTGCTGGAAATGTTCCTGAAGCTCCGGTTTACCAAAACCGGCTGCTTCGGTTGGGACACCGATAATTGGTCTGCTGCCGACGCCTACGTCGTAACCGCGTTCCTCTAATTAGAGCTGCCTTCTGAACTGATGCCCCTGCAAATTTGTATATCACTCATATTAGGTGAGGAAGACTACGCCTATTGGAGCTATGCACTGGTTAATCAACAGACTTGGCTGGAGGCATTGGTCTGTAGGAGAGGTGTTGCTGAATACATGAGCTGGGTTGGGTAAACTGTATCGTTCGTTCCTAAGTTAAGGCTAAAGAATCAACAGGGGATGAGGCATAAATGACAATGGTTTGGTAATCCCTATAATTCGTCTAAAGACAAATCTGATTTATTGCCTGATGTGGCTT…	5
AT1G69740	chr1	26232462	26232463	b161d1e1-0293-4398-a2aa-0fb277076887	346	826	+	ACCGGCTGTTCGGTTTGGGACTCTGTAATTAGCTTAATCTGCGCACCGTCGTATCGCGTTCCCAATTATAGAGCTGCCTTCAGGATAACACCCGCGCTTTGCTATATCCACTCAACTCATGAAGGTGAGGAAGACTTATTGGAATATGCCTGTTGCTACAAGACTTGGCTAGAGGCGTCTTGAATACTAGAGGTTGCGAAATACTCATGAGCTGTTGGAGCAACAGTAATCGTTTTGGTTCCCCTCAAAGTTCCAAGGCTTTGAGGAGAATTCAACAAGGATGAGGCTACTACAATGACTCAGTTTGGTGCCTCGAACAATTTGTCTTCTTAAAGACAAATTTGATTCAATTATCTACAACTGATGTGGCTTTGGATTCCTTACTCATCTGATGGTCAC…	5
AT1G69740	chr1	26232462	26232463	b161d1e1-0293-4398-a2aa-0fb277076887	346	826	+	ACCGGCTGTTCGGTTTGGGACTCTGTAATTAGCTTAATCTGCGCACCGTCGTATCGCGTTCCCAATTATAGAGCTGCCTTCAGGATAACACCCGCGCTTTGCTATATCCACTCAACTCATGAAGGTGAGGAAGACTTATTGGAATATGCCTGTTGCTACAAGACTTGGCTAGAGGCGTCTTGAATACTAGAGGTTGCGAAATACTCATGAGCTGTTGGAGCAACAGTAATCGTTTTGGTTCCCCTCAAAGTTCCAAGGCTTTGAGGAGAATTCAACAAGGATGAGGCTACTACAATGACTCAGTTTGGTGCCTCGAACAATTTGTCTTCTTAAAGACAAATTTGATTCAATTATCTACAACTGATGTGGCTTTGGATTCCTTACTCATCTGATGGTCAC…	5
AT1G69740	chr1	26232462	26232463	b161d1e1-0293-4398-a2aa-0fb277076887	346	826	+	ACCGGCTGTTCGGTTTGGGACTCTGTAATTAGCTTAATCTGCGCACCGTCGTATCGCGTTCCCAATTATAGAGCTGCCTTCAGGATAACACCCGCGCTTTGCTATATCCACTCAACTCATGAAGGTGAGGAAGACTTATTGGAATATGCCTGTTGCTACAAGACTTGGCTAGAGGCGTCTTGAATACTAGAGGTTGCGAAATACTCATGAGCTGTTGGAGCAACAGTAATCGTTTTGGTTCCCCTCAAAGTTCCAAGGCTTTGAGGAGAATTCAACAAGGATGAGGCTACTACAATGACTCAGTTTGGTGCCTCGAACAATTTGTCTTCTTAAAGACAAATTTGATTCAATTATCTACAACTGATGTGGCTTTGGATTCCTTACTCATCTGATGGTCAC…	5
AT1G69740	chr1	26232481	26232482	a002cdf1-d9e3-4efe-9cac-64803c28da23	272	461	+	ACACCGATAATTAAGCCTTCTTATCTTGTTCGACGCCCACGCCGTAACCATGCCTTCCCTGTTACTAGAGCATTTGTCACTCAGGAATTGATCTCCCTGCAAATTTTGTAACCTCACTCAACTCAAGGTGAAGTATGTCGCTTGGAGCTATGCCCGATAATCAAGACTTGGCTGGTCTTGGTCTTGATCTAGAGGTTGCTTGGGCTTGAGCTGGGTAACAGTATTGTTTTGTTCCCTAGTTCCTGAGGCTCTGAAGAATTTGGGGATGAGGCATGCCGATAATGGTTTGGTGCCATCGAACAATCGTTCTCGAGACAAAAATATCCTGATTTATTATCCTCTTAGCTCCGGCTACTTGGACACCCATCCATCTGTCAGCACCACGATGGGATAGTCTGA…	5
AT1G69740	chr1	26232481	26232482	a002cdf1-d9e3-4efe-9cac-64803c28da23	272	461	+	ACACCGATAATTAAGCCTTCTTATCTTGTTCGACGCCCACGCCGTAACCATGCCTTCCCTGTTACTAGAGCATTTGTCACTCAGGAATTGATCTCCCTGCAAATTTTGTAACCTCACTCAACTCAAGGTGAAGTATGTCGCTTGGAGCTATGCCCGATAATCAAGACTTGGCTGGTCTTGGTCTTGATCTAGAGGTTGCTTGGGCTTGAGCTGGGTAACAGTATTGTTTTGTTCCCTAGTTCCTGAGGCTCTGAAGAATTTGGGGATGAGGCATGCCGATAATGGTTTGGTGCCATCGAACAATCGTTCTCGAGACAAAAATATCCTGATTTATTATCCTCTTAGCTCCGGCTACTTGGACACCCATCCATCTGTCAGCACCACGATGGGATAGTCTGA…	5
AT1G69740	chr1	26232481	26232482	a002cdf1-d9e3-4efe-9cac-64803c28da23	272	461	+	ACACCGATAATTAAGCCTTCTTATCTTGTTCGACGCCCACGCCGTAACCATGCCTTCCCTGTTACTAGAGCATTTGTCACTCAGGAATTGATCTCCCTGCAAATTTTGTAACCTCACTCAACTCAAGGTGAAGTATGTCGCTTGGAGCTATGCCCGATAATCAAGACTTGGCTGGTCTTGGTCTTGATCTAGAGGTTGCTTGGGCTTGAGCTGGGTAACAGTATTGTTTTGTTCCCTAGTTCCTGAGGCTCTGAAGAATTTGGGGATGAGGCATGCCGATAATGGTTTGGTGCCATCGAACAATCGTTCTCGAGACAAAAATATCCTGATTTATTATCCTCTTAGCTCCGGCTACTTGGACACCCATCCATCTGTCAGCACCACGATGGGATAGTCTGA…	5
AT1G75940	chr1	28511208	28511209	9c6f3218-38c4-4cea-a678-16d2814b828c	31	533	+	TCATAAATTTCCTCCAAGGTTTATAAGACTTTAGCTCCATGGTTTGACCGGCTCACTCTATCAACGCCAATGAGTGCCCCATTGTTTACAGTTCCAGCACACTTTCATGTGTCTATTTCCCCAAAGGTTCATTTTATTAGTCCATACTATTGCTTTCCAGGTTGAAGAGTTGTTAAATGAAAAGGATGTAGTCCAGCATATGTTGGGACGCATTCCACCAAGAAATTCCCTTTTCAGCCGTAATATTTCGACAAATCGACGCATAATTTGTTGAATATCTACCAACCATATCTAGGAAGAGATAAAGTTGATGAAAAATCTGAACACTGATGGCTAACCTTGTAGATCTTTCCTGCATGGCCTGGATATTCCCCTGGTAGGACGGAAAGGAAATAAGCA…	6
AT1G75940	chr1	28511215	28511216	b4526b57-6704-4881-9fd8-9ce0d9b32cb5	34	510	+	TTTCCTCTCAGTCTAAGTTTGTTCCACCCTAGTCTGACCATTTACACAACCGCCAATGAGTATGCCTGGTCAAAGTCCAGCTATACACTTTACTCGTGCAATTTCCCAAAGGTTTACTGGTCTCGCATCAACTGCTGCTTCACCAGTTGAAGGAGCTGTAATGAAGGAGACGTAGTTCCGGAGGTGTAAGATGTATACACACTTAGAATTCCCTTTGTCGTAACTTTATACGATGGCTGTCGCTGCTGCTGATTTCACCATTATACCAGAAGATATCAAGTTGATGAAAATTTGAACTTGATGGCTCAAGATTTTTCTCATTGCTGCAGCCAGAAAATTCCCAAGTAGGATAGAGAAGGAATCGGTCAAAGCAGTGTAACCACCGATCCTGATTGACGA…	6
AT1G75940	chr1	28511245	28511246	e9d9b524-77ea-44f1-bcbb-a27c3d846037	75	1323	+	GGTCTGACCGGCTCCTTCACTTATTTGCCGCGCAAGATATGCCTGCTACAGTCCATGTGATACTCACTTACTGTGTCAATTCCCCAAGTTTCATTTTTGGTCCTCGTCATTGCTGCTTTCAGAGTTGGAGCTAATGATAAGGAAAGGAGTCCAAGCCGCTGGACGTATACCAAGAAATTCCCACTTGTTAGGCAATATTCTGCCGTGTCGATGTTGCTGTCGATTCTACCATCGTTACCTGATATCGAGTTAGATGAAAAATTTGATGAAGGCTTTAGATCTTCCATTAATGGCCCGGAATATTCCCCATGGTAGGATGGAGAAAGGAATAAGCAAAGCAGGTGTGCGCAGTATTACCACGATCAGTATCGACGAATCCTCAGCGGTCATCCATTAGTA…	6
AT1G75940	chr1	28511247	28511248	4f75b842-2a33-4566-a11a-3cc8056b349a	51	215	+	TCTGACCGGCACTCGCTGCACAATCGGTTTAATCAAGATTTGATATATTTGTAGCTTGATACTCCCTAAAGGTTCATTTAGTACCGCATTGCTGCTTTCAGGGCTGAAGGTAAATGAAAGATCAGAGACCCTAGCCGCTGGACGCATACACCAAGAAAACACTCCTCCAAATGTAATTATCACAATGCTGTCTGCTGTTCGATCATCGTTACAAA	6
AT1G75940	chr1	28511251	28511252	84edd07e-2b6b-4fa9-917c-f89962cbf362	62	1209	+	ACCGGCTCTCTATCGCCGGTGGATGTAGCTTAGTGCTGATATACTCTTTCGTGCCAATTCCCAAGGTTTTAACTAACTGCTTACGGTTTGAAGGAGCTAAATATGAAAAGTAGAGGTACTGGCTATGGACGTATCTGGAATCCCATAAATATATTCGTGCCGGGCGTTGCTGTCGATTCTACCACGTTGCTAAGGAATATAAGATTGGATGAAAAAAAATTGAACACTGAGCCGGCCTAGATTCCGTTGCATGGCCCAGAATATTCCCATAGTGAGCGGGATACGGAGAAAAAAAGGGAATAGCAAAAGCAGGTGTGCAGTATTACGATTTGATTGATGAGCTCCATGCAAATGGTATAACACTCATAGTAACTGTACTCTGGGACTCCTAAGACTAGA…	6
AT1G75940	chr1	28511277	28511278	261da078-062b-4cf8-8f04-751680721236	82	433	+	GTATGCCTGTTCAGTCCGCACTACTTACGCCGTCAATTTCCCTAAGGGTCACATCATTCTAGTCCAACTGCTGCTTTTCAGGTTGTGTGGCAAGGATGAAGAAGCCCAAATCTGACGTATCTCCAGCAGAATTCCCCTTTTAATGCTATTATTCCGATGCATGACGCTGCTGCGGCTTTACCATCGTTACCAGAAGAGATATCTTGGATTGATGAAAATTTGAACTCTGGATGGCTTTAGATTTTCCTAATCCAGAATTATTCCCCTCCATGGTAGGATGGAAAGGTAGGAATCAAGCAATGGTAGGTGCGCAGTATTACCGATCTGATTGCAAGCTCCTTCGCAAAATGGTATCAACACCATCAAGTAACTGTTTTAGACACTCCATATAGACTTGAA…	6
AT1G75940	chr1	28511498	28511499	4358816c-7ba2-4a23-a3c1-2123326ed4c2	174	705	+	AAGGAGCTGTGCGAAGATGTAGAGGTCCGAAGCATGTGGGGTACGCACACCAGAATTCCACATAAATGTAATTATCAATGTATGACGTTGCTGTCGATTTCCACTCTACCAACCGTTACAAGGAAGATATCAAAGTGATGAAAATCGAACTGAGTGGCTTTGGATTTCACCGCTTTGCCCAGAATATTCCCATGGTAGGAATGGAGTAATAAGCGGCAGTGCGCAAGTTATTACCGAACCGAGATCGACGATCCGCAAATGGTCATCGTTTCAACAAGTAACTCGTTTCGGACACACCATATTTGGAGAGATGAATTGTTGTTCCTAAGTGCTATTTGATTTGGAGGACTTACGGAGTCTATGCCAAACTTACCACTCCAGATGGGGTTGGTGTTGACT…	8
AT1G75940	chr1	28511508	28511509	493da018-bbc9-436c-8e18-5414ae6b0edb	209	268	+	AAATGAAGGATGCTGGTCCGGCGTAAGACAATTACTCAAGAAATTCTAAAATGTTAATTATTCAATGCTGACTGCTAATGTCGCTACATCTACCACGCTGCATTACAAGGAAGATCGCAAGTTGATGAAAATCGCGAACACTGATGGCCTAGAGCACTACTCTGTTTGGCCAGATACTTCCCTCTTAGTAGGTGCGGGAGAAGGGAAATGCAGCCGAAGCAGGTGTGCAAGTATTACCACAAATCGTGATCGATGTCCCTGTAAAATG	8
AT1G75940	chr1	28511514	28511515	ea112e8d-ab51-496f-a0a8-4286470c1fec	194	989	+	AGGATGTAGAGACCTGGACATGTGGGGACGCAACACACCAAGAAATTCCCTTTTGACAAAACTATTACCGATGTAGCCGACTGCTAGTGAAGATACCATCGTTACAAAGATCAAGTTGATGAAAAATTTGAACTTGATGGCTCAAGATCTTCCATTGCATCCAGAATATTCCCCATGGTGATGGAGAATGGCAAAGCAGGTGCGCAGTATTTCCGGTCAGTATGATGGACCCCACGGCTGTATAACACCATTAGTATAACTGCTTTCAAAGCTACCAAAGAAGATGAATTAGTGGCTCTTTAGCGACCGTCAATTTGGGATTTTACGGATCAAACTTCATTCAGAAGATGAGACAAAGTGACTGGATTTCATACGGTGTTCGGTCGAGCTGGCTACGAC…	8
AT1G75940	chr1	28511524	28511525	af019a27-ea0d-463b-ad4c-8fb8d3b84a68	89	853	+	GGTCCAAGCATGTGGGGACGTACACCAAGAAATTCCCACATAATTAACACAATGCGCCGTTGCTGGGCTGTGATCATCGTTACAAGGAAGATAAGTTGATGAAATCTGAACACTGATGGCTTTAGATCCATACAGATATTCCCCTGCGGAATAAGCAAAGCAGTGCGCTGATTACCGCTTGATTGATGAGCTCCTCAAATAACACCATAGTATTTTGGGACACACCAAGTGGATAGATGAATATGGTGGCTTTTAAGCGACCAAATAAAGATACGGAGTATGCATCCTCAGAGTACGGAGAGTGTTGGATCATTAACGATATCATGGGTGTCCATGAGTTTGAGCTGGCTACGTTTTGGGGAACAAAGCACGGACGCTGCACATAGTACATCAAGATGG…	8
AT1G75940	chr1	28511531	28511532	7e4916cd-48ab-419c-a1a7-f88dd0fcac21	222	932	+	GCATGTGGGACGTATACACCAAGAAATTCCCACAAATGTAATTATACAAGCCGACGTTGCTGTCGATTTCACTGTTACAAGAAGATATTTAGAAAAGGACGAAAAATTTGAACTTGATGGCTTTAGATTTCGTGCCAGAATATTATTCCCCCTTGGTGATGGAGAAAGTTGTAAAAGCAGGTGCTGCAGACTCATGATCAGTTGATGATCCAAATAGTTACACCATTAAGTATTGTTTCACTACTGACAACCTCTATTGAAGACTGTAGAAGTGCAGCGGCTTCTTGTGGTGACCATACTGCAAAGATATTTACAGAGATATTCTACCACTCAGAGTACGGAGACCGAAAGTTGAAGCATTGACTCAACCAACGAACCATGTGGCAAGGCGCGAAATTG…	8
AT1G75940	chr1	28511531	28511532	3dc8eb80-36c4-4aca-be93-3cc749406cdd	187	1158	+	GCATGTGGGACGTATACACCTAGAATTCCCACCTTTTTTTATAAAAACGAACTGTATTACAATACCAAGCACTGTGTGGCTTCTACCATCGTTTTTCAAGATATCGTTGATGAAAATCTGAACATGATGCTCAAGTTTTACTTCATCCATTGCTGGCCAGAATATTCCCCACAGCTGGTGGGAGAAAGGAATACACATACTCGGTGAGCAGGTGTCGCAGTATTACCACGATTTGATTGACGGTCCGCAAATGGTATCAACACCAACTAGTATTGTTTCTGGGTATCCTCATCAAAGACCTGTATGATAATAATTTAAGCGCTGCTGGGATTCTACAAGTATGCTAAACTTCATCACCATCCAGCAGAGACGGAGACCAAGTGTTGGATTTTACTTAAC…	8
AT1G75940	chr1	28511539	28511540	8da21aa2-1227-47db-a6d5-2a904defeb88	229	359	+	GACGTATACACCAAGAAATTTCCACACTGCATATGTAATTACAATGCTGTCGCTGCCGTTGACCCATCATCAACTATTAGAAGATATTTGGTTGATGAAAAGTGGGGAACTGGGGCTACTAGATTCCATCGTTTGGCCCGGAATTTCCCATGGTAGAGATGGAAGGGAGCTAAGCAATAGGTGTGCAGTATTCACGATCCTGACTTGATGAAATACCGCAGCTAGTATAACACCATTGTAACTGTTTTCTTACAAAAGCTCCACCATTAGAACCTAGATGAATATGGTGGCTTCCTTCAATATATTGTTTCCGTTAATAAAGATCTACGGAGAGTATGCTCGTAATAACCATATACAGC	8
AT1G75940	chr1	28511553	28511554	73a55a2c-eca4-40c2-98e7-aa0218ffeea0	244	954	+	GAAATTCCTTCCTTAACAAATGTAATAACACCAATGCCGATACGCTGCTGTCGATTTTCTTTACCATTATACAAGGAAGATATCAAGTTGATGAAATGAACACTGATGAATCTCAAGATTTCCATTGCTGCCCAGAATATTCCCCCCATTAGTAGGATGGAAGGAATAAGCAATGGTGCGGTATTCCACGATCTGATTGACGATACCTGCAGCTGATTACACCAACCGATTAACTGTTTTCTTCATGGGACACTCCAAGATTAAGACGATCGGTGGCTCTTGAAGCGGGCCGTAATTGATTCGGAGTATGCAAACTTCTACGCTTTCCAAGATAGACAAGTGAAGCATTGGTTCCATTTAACGAACATCGGTGTTCCAGTCGAAACCGCTTCGACATTG…	8
AT1G79040	chr1	29736123	29736124	28b0f0ce-e141-4c9e-9589-f33c4375f3c3	67	254	+	CCAGCTGGTCCTACGGAGTGTAGAAGGACCCGGCAATTAGATTTTTTGTTGCATCAAGAGCTTGTCCCCTCAAAATTGTCGGTGGCGTCAAGAAGTAGATTAGACGCTCAAGCCCTTCGGAATTAACGGCTGGATACAAAAATTCAAAGGAAGCCGGCGCCGATGCCTGCTGGTAAAGGGCCTGGGAATTACAGCAATCTACTCAGAAGTACTGTTGCGACAAACTGGATAGAGCTAACGTCGATGGATCCAAG	5
AT1G79040	chr1	29736142	29736143	26519f94-bd6a-4ee1-ad86-1f759e22bd8b	90	262	+	AGAAGACGGCTGGTAGAACATGTCGCTTCAAGAGCTCTGCCCACAAAATTTAATCAGTGCCTATCCAAGAAGATCAAGACCGACACAAGCCTTCGGAAACTATTATCCGGCAGCATGTGGACTTGAGGGACCCCGGCGTCGATGCCACCTAGAAAAGGGCAAGGATTACGGTGTTTTTCATCTTTCATCTTCTCGGTACCTATGTTTCAAGTATGGAGCTAACCCTATGATATGACCTACCGGACCTCTATTTACTTCTTTA	5
AT1G79040	chr1	29736149	29736150	c4418ea4-bb6f-45e0-961f-301ae38bfc44	94	257	+	GGCGGCTAGAGGATTACCATTGTAACCTCACAAGAAAATTTGCCCTCAAAATTGGCTGCCAGTGGCCGTGCAGAGAAGATCAAGACCGACAAAGCCTCCATGGGAATTAACATGCCGTCGGAGCAGCTAGACTTAAAGGACGAGCGCGAACGCAATCCTGCCTCCGACTGGGGCAAGGGATCTCGGTGAACTGCGTCTTATCAGTACCATGTCAGTATGCGGGCATAATGCGCTGCTGCTCGATGGATACAGTTCCC	5
AT1G79040	chr1	29736155	29736156	948e8580-0205-4cec-84d5-fe77231d8923	99	219	+	TAGAGGATTCCAGTTGCCTTTTCAAGAATACGTCTCCTCTTTAAATTGTGCCAGTGGCGCGTCAAGAAGATCTGGATTTGACAGCCACAAGCGGAATTATGCAAATTCAGCGCGTGGACTTGGGTACCAGCGTCGACGCACCCCAAACGAGTGGAGGTCCTCCAAGGGATCGCCAGTGCAAGTCGCCGACAAGTGCTGATACTAACGTCGATGGATCGG	5
AT1G79040	chr1	29736163	29736164	1491d701-b1f4-43b2-a8c7-1cdcd104c270	43	191	+	TACCGTCGCACCAAGAAATACCGCACCACTGAACTTGAATGCCGGTAATGCCAAGAAGATACAAGACCGTACAAGCCCTTCAGAATTATCGGCTGGTAGACTCTGACTGGCGTCGATGCCCTGAAAAGGGCACCGATACGGTGGTAAGTACCATGTCGTACCAGTTATAGAGCTAACGTTGGTAGATATAG	5
AT1G10670	chr1	3535815	3535816	da5c9b54-4075-4b04-b2e5-5d736d000ff3	84	997	+	CTCAAAGAGGTTGGTGAAGGACTACTTTTAAAGGCTCAAGCCTGCTTCCATCAGATCCGCTCAAGATTATACGAACTTGGTCTTAATGAAATGGTGAAGGAACCACTGCTTGCACTTGAAGCTGGTGGTGAAACCTGCGCTGCTCTGGAAGGCGGCAAGTGGCTCTGTTATCCAAATTCATAGATTTTTAATTGGTGCAACTTACGTTTGAACGTTTGGGAAAGAGGTAAGATAAAGTTGACGCAAAGGGACCAACACTACTATGTAATAACACTTGTCCACACAATGAAGGAAGACTATACATCAATGTTATTGTTCGGATCGAATTTGGTTGCAAACAACAATACACTCTGTGTTGAAAGTGAAATTAGATTGAGGAGAGAACTGGGACAAGCCTAG…	6
AT1G10670	chr1	3535815	3535816	da5c9b54-4075-4b04-b2e5-5d736d000ff3	84	997	+	CTCAAAGAGGTTGGTGAAGGACTACTTTTAAAGGCTCAAGCCTGCTTCCATCAGATCCGCTCAAGATTATACGAACTTGGTCTTAATGAAATGGTGAAGGAACCACTGCTTGCACTTGAAGCTGGTGGTGAAACCTGCGCTGCTCTGGAAGGCGGCAAGTGGCTCTGTTATCCAAATTCATAGATTTTTAATTGGTGCAACTTACGTTTGAACGTTTGGGAAAGAGGTAAGATAAAGTTGACGCAAAGGGACCAACACTACTATGTAATAACACTTGTCCACACAATGAAGGAAGACTATACATCAATGTTATTGTTCGGATCGAATTTGGTTGCAAACAACAATACACTCTGTGTTGAAAGTGAAATTAGATTGAGGAGAGAACTGGGACAAGCCTAG…	6
AT1G10670	chr1	3535815	3535816	da5c9b54-4075-4b04-b2e5-5d736d000ff3	84	997	+	CTCAAAGAGGTTGGTGAAGGACTACTTTTAAAGGCTCAAGCCTGCTTCCATCAGATCCGCTCAAGATTATACGAACTTGGTCTTAATGAAATGGTGAAGGAACCACTGCTTGCACTTGAAGCTGGTGGTGAAACCTGCGCTGCTCTGGAAGGCGGCAAGTGGCTCTGTTATCCAAATTCATAGATTTTTAATTGGTGCAACTTACGTTTGAACGTTTGGGAAAGAGGTAAGATAAAGTTGACGCAAAGGGACCAACACTACTATGTAATAACACTTGTCCACACAATGAAGGAAGACTATACATCAATGTTATTGTTCGGATCGAATTTGGTTGCAAACAACAATACACTCTGTGTTGAAAGTGAAATTAGATTGAGGAGAGAACTGGGACAAGCCTAG…	6
AT1G10670	chr1	3535815	3535816	da5c9b54-4075-4b04-b2e5-5d736d000ff3	84	997	+	CTCAAAGAGGTTGGTGAAGGACTACTTTTAAAGGCTCAAGCCTGCTTCCATCAGATCCGCTCAAGATTATACGAACTTGGTCTTAATGAAATGGTGAAGGAACCACTGCTTGCACTTGAAGCTGGTGGTGAAACCTGCGCTGCTCTGGAAGGCGGCAAGTGGCTCTGTTATCCAAATTCATAGATTTTTAATTGGTGCAACTTACGTTTGAACGTTTGGGAAAGAGGTAAGATAAAGTTGACGCAAAGGGACCAACACTACTATGTAATAACACTTGTCCACACAATGAAGGAAGACTATACATCAATGTTATTGTTCGGATCGAATTTGGTTGCAAACAACAATACACTCTGTGTTGAAAGTGAAATTAGATTGAGGAGAGAACTGGGACAAGCCTAG…	6
AT1G10670	chr1	3535817	3535818	29f67f69-6204-4ab3-921e-47bd1b4bf27e	132	878	+	CAAAGAGGTTGGTGAAGGATTACTTGAGCCACCAAGCCGAGAGCTTCCCAACACCAGATCCGTCAGATTAATGAACATATTGATCCGATGAAATGGTTGAAGGAACCGGCCACCTTGCTGCCTGAATGGTGGTGAAACCTGACAATTGTTTGAAAGCGTGGGCAAGAGTGGTCTGGTTGCCTCGAATTAGATTTGCTGATGCTGCCTTTAATCAAAGAACGTTAAGAGGTAAGATGAAGTGGACGCCAAAGGACCAACATTACTTGGTTGAACATCTCTTTGTCCTTCGCAGGAGTATTATCTCAATGTTGTCCTGGATCAGCTGGTTGCTGGTTATCGTTTGTAGCTTTTGAGTAGGAATTAGAGAGTTGAGGAGAACTGGACCAAGGTGAGACCGGA…	6
AT1G10670	chr1	3535817	3535818	29f67f69-6204-4ab3-921e-47bd1b4bf27e	132	878	+	CAAAGAGGTTGGTGAAGGATTACTTGAGCCACCAAGCCGAGAGCTTCCCAACACCAGATCCGTCAGATTAATGAACATATTGATCCGATGAAATGGTTGAAGGAACCGGCCACCTTGCTGCCTGAATGGTGGTGAAACCTGACAATTGTTTGAAAGCGTGGGCAAGAGTGGTCTGGTTGCCTCGAATTAGATTTGCTGATGCTGCCTTTAATCAAAGAACGTTAAGAGGTAAGATGAAGTGGACGCCAAAGGACCAACATTACTTGGTTGAACATCTCTTTGTCCTTCGCAGGAGTATTATCTCAATGTTGTCCTGGATCAGCTGGTTGCTGGTTATCGTTTGTAGCTTTTGAGTAGGAATTAGAGAGTTGAGGAGAACTGGACCAAGGTGAGACCGGA…	6
AT1G10670	chr1	3535817	3535818	29f67f69-6204-4ab3-921e-47bd1b4bf27e	132	878	+	CAAAGAGGTTGGTGAAGGATTACTTGAGCCACCAAGCCGAGAGCTTCCCAACACCAGATCCGTCAGATTAATGAACATATTGATCCGATGAAATGGTTGAAGGAACCGGCCACCTTGCTGCCTGAATGGTGGTGAAACCTGACAATTGTTTGAAAGCGTGGGCAAGAGTGGTCTGGTTGCCTCGAATTAGATTTGCTGATGCTGCCTTTAATCAAAGAACGTTAAGAGGTAAGATGAAGTGGACGCCAAAGGACCAACATTACTTGGTTGAACATCTCTTTGTCCTTCGCAGGAGTATTATCTCAATGTTGTCCTGGATCAGCTGGTTGCTGGTTATCGTTTGTAGCTTTTGAGTAGGAATTAGAGAGTTGAGGAGAACTGGACCAAGGTGAGACCGGA…	6
AT1G10670	chr1	3535817	3535818	29f67f69-6204-4ab3-921e-47bd1b4bf27e	132	878	+	CAAAGAGGTTGGTGAAGGATTACTTGAGCCACCAAGCCGAGAGCTTCCCAACACCAGATCCGTCAGATTAATGAACATATTGATCCGATGAAATGGTTGAAGGAACCGGCCACCTTGCTGCCTGAATGGTGGTGAAACCTGACAATTGTTTGAAAGCGTGGGCAAGAGTGGTCTGGTTGCCTCGAATTAGATTTGCTGATGCTGCCTTTAATCAAAGAACGTTAAGAGGTAAGATGAAGTGGACGCCAAAGGACCAACATTACTTGGTTGAACATCTCTTTGTCCTTCGCAGGAGTATTATCTCAATGTTGTCCTGGATCAGCTGGTTGCTGGTTATCGTTTGTAGCTTTTGAGTAGGAATTAGAGAGTTGAGGAGAACTGGACCAAGGTGAGACCGGA…	6
AT1G10670	chr1	3535827	3535828	9a9c8387-55a0-4c75-be2d-fee911c2b8a6	70	162	+	GGTGAAGGAACCCAATAACAAGATACCAGATTAAACGGAAACTTGATTAAACTGAGTCGACCCGATCTGCGATCGCAGCGGTCGCCCGAGCTCCGCCGGTTGTCAAGGAAATTAGACTTTGCTGATGTTGCCACTTTTGTTGAGAACGTTTGGGAAAAAGAG	6
AT1G10670	chr1	3535827	3535828	9a9c8387-55a0-4c75-be2d-fee911c2b8a6	70	162	+	GGTGAAGGAACCCAATAACAAGATACCAGATTAAACGGAAACTTGATTAAACTGAGTCGACCCGATCTGCGATCGCAGCGGTCGCCCGAGCTCCGCCGGTTGTCAAGGAAATTAGACTTTGCTGATGTTGCCACTTTTGTTGAGAACGTTTGGGAAAAAGAG	6
AT1G10670	chr1	3535827	3535828	9a9c8387-55a0-4c75-be2d-fee911c2b8a6	70	162	+	GGTGAAGGAACCCAATAACAAGATACCAGATTAAACGGAAACTTGATTAAACTGAGTCGACCCGATCTGCGATCGCAGCGGTCGCCCGAGCTCCGCCGGTTGTCAAGGAAATTAGACTTTGCTGATGTTGCCACTTTTGTTGAGAACGTTTGGGAAAAAGAG	6
AT1G10670	chr1	3535827	3535828	9a9c8387-55a0-4c75-be2d-fee911c2b8a6	70	162	+	GGTGAAGGAACCCAATAACAAGATACCAGATTAAACGGAAACTTGATTAAACTGAGTCGACCCGATCTGCGATCGCAGCGGTCGCCCGAGCTCCGCCGGTTGTCAAGGAAATTAGACTTTGCTGATGTTGCCACTTTTGTTGAGAACGTTTGGGAAAAAGAG	6
AT1G10670	chr1	3535829	3535830	cd586fda-3ea2-4ec7-8ea4-e32576fa78c9	79	897	+	TGAAGGAACATTTAAAAAGGCTTTGGCAAAGAAATCCTAACACGGTGGATATCAGATTAACGAACCATTAGATAATGAGCTGGTATGAAGGGAACCCTGGCTCGTTTGCTGCATAGCTGGTGAAACCTGACTTCACCGTTGTTTGGAAAAGCGTGGCAAGAGTGGTTTGGTTGCCACATGAAATAGATTTAAGTACGTTGTCCACTTCTATTTAAAGAACACGTTAAGGAAAAAGGTGATGAGTGGATGCCAAAGGACCTAACATCATTGTTGAACCATTTTGTCCTCCGCGAGGAGTTATTTAAACAATACAATACGGATCAGCATGTTCGCAGCAAGCTCTTAGAGTAAAGAGGAAATAAAGATTTGAGGAGAACTACTGAGATAAGGTCAAGTAAA…	6
AT1G10670	chr1	3535829	3535830	cd586fda-3ea2-4ec7-8ea4-e32576fa78c9	79	897	+	TGAAGGAACATTTAAAAAGGCTTTGGCAAAGAAATCCTAACACGGTGGATATCAGATTAACGAACCATTAGATAATGAGCTGGTATGAAGGGAACCCTGGCTCGTTTGCTGCATAGCTGGTGAAACCTGACTTCACCGTTGTTTGGAAAAGCGTGGCAAGAGTGGTTTGGTTGCCACATGAAATAGATTTAAGTACGTTGTCCACTTCTATTTAAAGAACACGTTAAGGAAAAAGGTGATGAGTGGATGCCAAAGGACCTAACATCATTGTTGAACCATTTTGTCCTCCGCGAGGAGTTATTTAAACAATACAATACGGATCAGCATGTTCGCAGCAAGCTCTTAGAGTAAAGAGGAAATAAAGATTTGAGGAGAACTACTGAGATAAGGTCAAGTAAA…	6
AT1G10670	chr1	3535829	3535830	cd586fda-3ea2-4ec7-8ea4-e32576fa78c9	79	897	+	TGAAGGAACATTTAAAAAGGCTTTGGCAAAGAAATCCTAACACGGTGGATATCAGATTAACGAACCATTAGATAATGAGCTGGTATGAAGGGAACCCTGGCTCGTTTGCTGCATAGCTGGTGAAACCTGACTTCACCGTTGTTTGGAAAAGCGTGGCAAGAGTGGTTTGGTTGCCACATGAAATAGATTTAAGTACGTTGTCCACTTCTATTTAAAGAACACGTTAAGGAAAAAGGTGATGAGTGGATGCCAAAGGACCTAACATCATTGTTGAACCATTTTGTCCTCCGCGAGGAGTTATTTAAACAATACAATACGGATCAGCATGTTCGCAGCAAGCTCTTAGAGTAAAGAGGAAATAAAGATTTGAGGAGAACTACTGAGATAAGGTCAAGTAAA…	6
AT1G10670	chr1	3535829	3535830	cd586fda-3ea2-4ec7-8ea4-e32576fa78c9	79	897	+	TGAAGGAACATTTAAAAAGGCTTTGGCAAAGAAATCCTAACACGGTGGATATCAGATTAACGAACCATTAGATAATGAGCTGGTATGAAGGGAACCCTGGCTCGTTTGCTGCATAGCTGGTGAAACCTGACTTCACCGTTGTTTGGAAAAGCGTGGCAAGAGTGGTTTGGTTGCCACATGAAATAGATTTAAGTACGTTGTCCACTTCTATTTAAAGAACACGTTAAGGAAAAAGGTGATGAGTGGATGCCAAAGGACCTAACATCATTGTTGAACCATTTTGTCCTCCGCGAGGAGTTATTTAAACAATACAATACGGATCAGCATGTTCGCAGCAAGCTCTTAGAGTAAAGAGGAAATAAAGATTTGAGGAGAACTACTGAGATAAGGTCAAGTAAA…	6
AT1G10670	chr1	3535834	3535835	41faf406-c288-45c6-9d6e-af3041ccd99e	101	950	+	GAACATTTTAAAAGGCTTTCCATCTGGCCGAGAGCTCCCATCAGATACATCTGACCAGATTATGGGAAACAACTGACCCGTCGTCGCACCACACCTATAAATGAGCTAGTTGAAAAGGGAACATCGAAACCTACCGTTTAAGGGAAGAATAGGTGGTGAAACCTGGCTCATAGGCTGGACATGGAAAGCGTGATACCGGTTGCCAACAAATTAGATCAATGGTCGTCGCTATTTACTTGTTAAACTGAAGAACGTTTGGAAAGAGGTAAGATGAGGTAGACGCAAAGGACCCATTCACTACTTCATTGGCTATGAACCATCTTGTTCCATGTATGAGGAGTATATCTCAATGTTGTCGGGGATCGGCACTGATAGCATAAGCTTTTACAGTGTGGAGGA…	6
AT1G10670	chr1	3535834	3535835	41faf406-c288-45c6-9d6e-af3041ccd99e	101	950	+	GAACATTTTAAAAGGCTTTCCATCTGGCCGAGAGCTCCCATCAGATACATCTGACCAGATTATGGGAAACAACTGACCCGTCGTCGCACCACACCTATAAATGAGCTAGTTGAAAAGGGAACATCGAAACCTACCGTTTAAGGGAAGAATAGGTGGTGAAACCTGGCTCATAGGCTGGACATGGAAAGCGTGATACCGGTTGCCAACAAATTAGATCAATGGTCGTCGCTATTTACTTGTTAAACTGAAGAACGTTTGGAAAGAGGTAAGATGAGGTAGACGCAAAGGACCCATTCACTACTTCATTGGCTATGAACCATCTTGTTCCATGTATGAGGAGTATATCTCAATGTTGTCGGGGATCGGCACTGATAGCATAAGCTTTTACAGTGTGGAGGA…	6
AT1G10670	chr1	3535834	3535835	41faf406-c288-45c6-9d6e-af3041ccd99e	101	950	+	GAACATTTTAAAAGGCTTTCCATCTGGCCGAGAGCTCCCATCAGATACATCTGACCAGATTATGGGAAACAACTGACCCGTCGTCGCACCACACCTATAAATGAGCTAGTTGAAAAGGGAACATCGAAACCTACCGTTTAAGGGAAGAATAGGTGGTGAAACCTGGCTCATAGGCTGGACATGGAAAGCGTGATACCGGTTGCCAACAAATTAGATCAATGGTCGTCGCTATTTACTTGTTAAACTGAAGAACGTTTGGAAAGAGGTAAGATGAGGTAGACGCAAAGGACCCATTCACTACTTCATTGGCTATGAACCATCTTGTTCCATGTATGAGGAGTATATCTCAATGTTGTCGGGGATCGGCACTGATAGCATAAGCTTTTACAGTGTGGAGGA…	6
AT1G10670	chr1	3535834	3535835	41faf406-c288-45c6-9d6e-af3041ccd99e	101	950	+	GAACATTTTAAAAGGCTTTCCATCTGGCCGAGAGCTCCCATCAGATACATCTGACCAGATTATGGGAAACAACTGACCCGTCGTCGCACCACACCTATAAATGAGCTAGTTGAAAAGGGAACATCGAAACCTACCGTTTAAGGGAAGAATAGGTGGTGAAACCTGGCTCATAGGCTGGACATGGAAAGCGTGATACCGGTTGCCAACAAATTAGATCAATGGTCGTCGCTATTTACTTGTTAAACTGAAGAACGTTTGGAAAGAGGTAAGATGAGGTAGACGCAAAGGACCCATTCACTACTTCATTGGCTATGAACCATCTTGTTCCATGTATGAGGAGTATATCTCAATGTTGTCGGGGATCGGCACTGATAGCATAAGCTTTTACAGTGTGGAGGA…	6
AT1G10670	chr1	3535834	3535835	12b01cab-4b49-475a-b57b-465bf221ce17	89	623	+	GAACATTTTCAAAAAGGCTCGGCAAAAGAGAGCTTCCTATCAGTCCTATTACAGAACTATGAAACAACTGATTTAAATGAGCTGGACTGAAAGGAACCTGGCATACCTTGCCAAGGGAAGCTGGTTGGTGACTCCGACTGCTGTTTGAAAGCGGCCAGAGAAGCACTGGCTGCCGAAATTGATTTGCTAGAGCTCGTATTGCCACTTTGTTAAGGAACGTTTGGGAAAGAGGTAGAGATGTGGTGACGCAAGGACCCTACTCTTTATGGTAATGAACAACTTTGCTCCACCGTGAGGAGTATTAAACACCAACCTGCTGGGCATGATCCTGGATAAATCAGGGCTGCAGCATATGCTTTTTGAGTGTGGAGGAATTAGATCGAGGAGAACTAGGCAAGG…	6
AT1G10670	chr1	3535834	3535835	12b01cab-4b49-475a-b57b-465bf221ce17	89	623	+	GAACATTTTCAAAAAGGCTCGGCAAAAGAGAGCTTCCTATCAGTCCTATTACAGAACTATGAAACAACTGATTTAAATGAGCTGGACTGAAAGGAACCTGGCATACCTTGCCAAGGGAAGCTGGTTGGTGACTCCGACTGCTGTTTGAAAGCGGCCAGAGAAGCACTGGCTGCCGAAATTGATTTGCTAGAGCTCGTATTGCCACTTTGTTAAGGAACGTTTGGGAAAGAGGTAGAGATGTGGTGACGCAAGGACCCTACTCTTTATGGTAATGAACAACTTTGCTCCACCGTGAGGAGTATTAAACACCAACCTGCTGGGCATGATCCTGGATAAATCAGGGCTGCAGCATATGCTTTTTGAGTGTGGAGGAATTAGATCGAGGAGAACTAGGCAAGG…	6
AT1G10670	chr1	3535834	3535835	12b01cab-4b49-475a-b57b-465bf221ce17	89	623	+	GAACATTTTCAAAAAGGCTCGGCAAAAGAGAGCTTCCTATCAGTCCTATTACAGAACTATGAAACAACTGATTTAAATGAGCTGGACTGAAAGGAACCTGGCATACCTTGCCAAGGGAAGCTGGTTGGTGACTCCGACTGCTGTTTGAAAGCGGCCAGAGAAGCACTGGCTGCCGAAATTGATTTGCTAGAGCTCGTATTGCCACTTTGTTAAGGAACGTTTGGGAAAGAGGTAGAGATGTGGTGACGCAAGGACCCTACTCTTTATGGTAATGAACAACTTTGCTCCACCGTGAGGAGTATTAAACACCAACCTGCTGGGCATGATCCTGGATAAATCAGGGCTGCAGCATATGCTTTTTGAGTGTGGAGGAATTAGATCGAGGAGAACTAGGCAAGG…	6
AT1G10670	chr1	3535834	3535835	12b01cab-4b49-475a-b57b-465bf221ce17	89	623	+	GAACATTTTCAAAAAGGCTCGGCAAAAGAGAGCTTCCTATCAGTCCTATTACAGAACTATGAAACAACTGATTTAAATGAGCTGGACTGAAAGGAACCTGGCATACCTTGCCAAGGGAAGCTGGTTGGTGACTCCGACTGCTGTTTGAAAGCGGCCAGAGAAGCACTGGCTGCCGAAATTGATTTGCTAGAGCTCGTATTGCCACTTTGTTAAGGAACGTTTGGGAAAGAGGTAGAGATGTGGTGACGCAAGGACCCTACTCTTTATGGTAATGAACAACTTTGCTCCACCGTGAGGAGTATTAAACACCAACCTGCTGGGCATGATCCTGGATAAATCAGGGCTGCAGCATATGCTTTTTGAGTGTGGAGGAATTAGATCGAGGAGAACTAGGCAAGG…	6
AT1G11840	chr1	3996070	3996071	0f3b86e7-957d-4b28-ac4c-02f03340be1e	71	233	+	ATGGCCTAAGAAGGATAACCGTCGTTTACCTGTCGACACCGCGTGGAAGCAGAATACCGATTTGCCCTGTCTCTTATCGTCGAGGTCACAGCAACGAAGCTGTTGCCGAGGAAAGTCCCGTGAGGAGATTTTAATGCTGGTTTGGTCCTGAAACACTTAATTTGGAGCACACATTATGGTGTTGGACCATATGATTAGAACTGGCTTTCTGTATTCTTGCCATCCAACAAGAT	5
AT1G11840	chr1	3996070	3996071	0f3b86e7-957d-4b28-ac4c-02f03340be1e	71	233	+	ATGGCCTAAGAAGGATAACCGTCGTTTACCTGTCGACACCGCGTGGAAGCAGAATACCGATTTGCCCTGTCTCTTATCGTCGAGGTCACAGCAACGAAGCTGTTGCCGAGGAAAGTCCCGTGAGGAGATTTTAATGCTGGTTTGGTCCTGAAACACTTAATTTGGAGCACACATTATGGTGTTGGACCATATGATTAGAACTGGCTTTCTGTATTCTTGCCATCCAACAAGAT	5
AT1G11840	chr1	3996070	3996071	0f3b86e7-957d-4b28-ac4c-02f03340be1e	71	233	+	ATGGCCTAAGAAGGATAACCGTCGTTTACCTGTCGACACCGCGTGGAAGCAGAATACCGATTTGCCCTGTCTCTTATCGTCGAGGTCACAGCAACGAAGCTGTTGCCGAGGAAAGTCCCGTGAGGAGATTTTAATGCTGGTTTGGTCCTGAAACACTTAATTTGGAGCACACATTATGGTGTTGGACCATATGATTAGAACTGGCTTTCTGTATTCTTGCCATCCAACAAGAT	5
AT1G11840	chr1	3996070	3996071	0f3b86e7-957d-4b28-ac4c-02f03340be1e	71	233	+	ATGGCCTAAGAAGGATAACCGTCGTTTACCTGTCGACACCGCGTGGAAGCAGAATACCGATTTGCCCTGTCTCTTATCGTCGAGGTCACAGCAACGAAGCTGTTGCCGAGGAAAGTCCCGTGAGGAGATTTTAATGCTGGTTTGGTCCTGAAACACTTAATTTGGAGCACACATTATGGTGTTGGACCATATGATTAGAACTGGCTTTCTGTATTCTTGCCATCCAACAAGAT	5
AT1G11840	chr1	3996070	3996071	0f3b86e7-957d-4b28-ac4c-02f03340be1e	71	233	+	ATGGCCTAAGAAGGATAACCGTCGTTTACCTGTCGACACCGCGTGGAAGCAGAATACCGATTTGCCCTGTCTCTTATCGTCGAGGTCACAGCAACGAAGCTGTTGCCGAGGAAAGTCCCGTGAGGAGATTTTAATGCTGGTTTGGTCCTGAAACACTTAATTTGGAGCACACATTATGGTGTTGGACCATATGATTAGAACTGGCTTTCTGTATTCTTGCCATCCAACAAGAT	5
AT1G11840	chr1	3996070	3996071	0f3b86e7-957d-4b28-ac4c-02f03340be1e	71	233	+	ATGGCCTAAGAAGGATAACCGTCGTTTACCTGTCGACACCGCGTGGAAGCAGAATACCGATTTGCCCTGTCTCTTATCGTCGAGGTCACAGCAACGAAGCTGTTGCCGAGGAAAGTCCCGTGAGGAGATTTTAATGCTGGTTTGGTCCTGAAACACTTAATTTGGAGCACACATTATGGTGTTGGACCATATGATTAGAACTGGCTTTCTGTATTCTTGCCATCCAACAAGAT	5
AT1G11840	chr1	3996083	3996084	2947f29c-6678-4f4e-b641-a399719e0137	10	597	+	GATAACCGTTGTACCACCTCGTTGGTCTACCATATACTGTTGATTTTTGATTATGCCACTAGACCTTTTTTGTTTATGGACAAAGCTGTTGAGGAGGAAAGATATCCCTGAGGAAGTATTTTAATATCTCGTAGAGCTTGGACCTGAAACATCAACTTGTTGTGGAAATACCTTATATTATTAACTATTGACAGATTTAGCTGGCTCTGGGCATTACTTTCATCTACCAACCCAGTACTTCCAAACTGTTGGATCCGTGCCAGAGGCTGAATGTGACTGCTGGAACTCTAGCACCAGTTAAAGGTGGAGGCAGTGTCTACTGTGATCGTGAAGGACCCTGATGGCTCAACACTGAATACATCCAGAGGAGCACCAACTCCTGAACCACTTACAACACCT…	5
AT1G11840	chr1	3996083	3996084	2947f29c-6678-4f4e-b641-a399719e0137	10	597	+	GATAACCGTTGTACCACCTCGTTGGTCTACCATATACTGTTGATTTTTGATTATGCCACTAGACCTTTTTTGTTTATGGACAAAGCTGTTGAGGAGGAAAGATATCCCTGAGGAAGTATTTTAATATCTCGTAGAGCTTGGACCTGAAACATCAACTTGTTGTGGAAATACCTTATATTATTAACTATTGACAGATTTAGCTGGCTCTGGGCATTACTTTCATCTACCAACCCAGTACTTCCAAACTGTTGGATCCGTGCCAGAGGCTGAATGTGACTGCTGGAACTCTAGCACCAGTTAAAGGTGGAGGCAGTGTCTACTGTGATCGTGAAGGACCCTGATGGCTCAACACTGAATACATCCAGAGGAGCACCAACTCCTGAACCACTTACAACACCT…	5
AT1G11840	chr1	3996083	3996084	2947f29c-6678-4f4e-b641-a399719e0137	10	597	+	GATAACCGTTGTACCACCTCGTTGGTCTACCATATACTGTTGATTTTTGATTATGCCACTAGACCTTTTTTGTTTATGGACAAAGCTGTTGAGGAGGAAAGATATCCCTGAGGAAGTATTTTAATATCTCGTAGAGCTTGGACCTGAAACATCAACTTGTTGTGGAAATACCTTATATTATTAACTATTGACAGATTTAGCTGGCTCTGGGCATTACTTTCATCTACCAACCCAGTACTTCCAAACTGTTGGATCCGTGCCAGAGGCTGAATGTGACTGCTGGAACTCTAGCACCAGTTAAAGGTGGAGGCAGTGTCTACTGTGATCGTGAAGGACCCTGATGGCTCAACACTGAATACATCCAGAGGAGCACCAACTCCTGAACCACTTACAACACCT…	5
AT1G11840	chr1	3996083	3996084	2947f29c-6678-4f4e-b641-a399719e0137	10	597	+	GATAACCGTTGTACCACCTCGTTGGTCTACCATATACTGTTGATTTTTGATTATGCCACTAGACCTTTTTTGTTTATGGACAAAGCTGTTGAGGAGGAAAGATATCCCTGAGGAAGTATTTTAATATCTCGTAGAGCTTGGACCTGAAACATCAACTTGTTGTGGAAATACCTTATATTATTAACTATTGACAGATTTAGCTGGCTCTGGGCATTACTTTCATCTACCAACCCAGTACTTCCAAACTGTTGGATCCGTGCCAGAGGCTGAATGTGACTGCTGGAACTCTAGCACCAGTTAAAGGTGGAGGCAGTGTCTACTGTGATCGTGAAGGACCCTGATGGCTCAACACTGAATACATCCAGAGGAGCACCAACTCCTGAACCACTTACAACACCT…	5
AT1G11840	chr1	3996083	3996084	2947f29c-6678-4f4e-b641-a399719e0137	10	597	+	GATAACCGTTGTACCACCTCGTTGGTCTACCATATACTGTTGATTTTTGATTATGCCACTAGACCTTTTTTGTTTATGGACAAAGCTGTTGAGGAGGAAAGATATCCCTGAGGAAGTATTTTAATATCTCGTAGAGCTTGGACCTGAAACATCAACTTGTTGTGGAAATACCTTATATTATTAACTATTGACAGATTTAGCTGGCTCTGGGCATTACTTTCATCTACCAACCCAGTACTTCCAAACTGTTGGATCCGTGCCAGAGGCTGAATGTGACTGCTGGAACTCTAGCACCAGTTAAAGGTGGAGGCAGTGTCTACTGTGATCGTGAAGGACCCTGATGGCTCAACACTGAATACATCCAGAGGAGCACCAACTCCTGAACCACTTACAACACCT…	5
AT1G11840	chr1	3996083	3996084	2947f29c-6678-4f4e-b641-a399719e0137	10	597	+	GATAACCGTTGTACCACCTCGTTGGTCTACCATATACTGTTGATTTTTGATTATGCCACTAGACCTTTTTTGTTTATGGACAAAGCTGTTGAGGAGGAAAGATATCCCTGAGGAAGTATTTTAATATCTCGTAGAGCTTGGACCTGAAACATCAACTTGTTGTGGAAATACCTTATATTATTAACTATTGACAGATTTAGCTGGCTCTGGGCATTACTTTCATCTACCAACCCAGTACTTCCAAACTGTTGGATCCGTGCCAGAGGCTGAATGTGACTGCTGGAACTCTAGCACCAGTTAAAGGTGGAGGCAGTGTCTACTGTGATCGTGAAGGACCCTGATGGCTCAACACTGAATACATCCAGAGGAGCACCAACTCCTGAACCACTTACAACACCT…	5
AT1G11840	chr1	3996091	3996092	7de658cb-a821-4a1d-bcb5-0a9fcd5def50	98	593	+	TCGTTTTCTTTGTATTTACGCGTTGTTGATTTGATTATATGCTCCATAGTTTTACTTGAGGTTTTAAAATATGAAGCTGTTAGAGGAAAGAGATATCCCTGAGGAGAAAGTATTAATGAAGGTTTTACCTTGGTTTGGACCTGAACTTCTTATTCTGCTCGTAAGTTCAACATTATGGTGTAGCTCATCTTGATATTAGAACTGGCTTTGGCAACTTGCCATTTATTTAACTTTAGATGTTCCAATTGAATAAAGATCCGTGCCTTAGGGTGGAAATGTTGACTTGGAACCTGTCCAGTCAAAGGCTTGTAGTGTACTGTTGCTGTGAAGCTCCGGTTTGGCATCATTTTGAAGGGTCTCCAGTAGAGGCCTCATTCCAATTTCTGCCTAGTCATGTTC…	5
AT1G11840	chr1	3996091	3996092	7de658cb-a821-4a1d-bcb5-0a9fcd5def50	98	593	+	TCGTTTTCTTTGTATTTACGCGTTGTTGATTTGATTATATGCTCCATAGTTTTACTTGAGGTTTTAAAATATGAAGCTGTTAGAGGAAAGAGATATCCCTGAGGAGAAAGTATTAATGAAGGTTTTACCTTGGTTTGGACCTGAACTTCTTATTCTGCTCGTAAGTTCAACATTATGGTGTAGCTCATCTTGATATTAGAACTGGCTTTGGCAACTTGCCATTTATTTAACTTTAGATGTTCCAATTGAATAAAGATCCGTGCCTTAGGGTGGAAATGTTGACTTGGAACCTGTCCAGTCAAAGGCTTGTAGTGTACTGTTGCTGTGAAGCTCCGGTTTGGCATCATTTTGAAGGGTCTCCAGTAGAGGCCTCATTCCAATTTCTGCCTAGTCATGTTC…	5
AT1G11840	chr1	3996091	3996092	7de658cb-a821-4a1d-bcb5-0a9fcd5def50	98	593	+	TCGTTTTCTTTGTATTTACGCGTTGTTGATTTGATTATATGCTCCATAGTTTTACTTGAGGTTTTAAAATATGAAGCTGTTAGAGGAAAGAGATATCCCTGAGGAGAAAGTATTAATGAAGGTTTTACCTTGGTTTGGACCTGAACTTCTTATTCTGCTCGTAAGTTCAACATTATGGTGTAGCTCATCTTGATATTAGAACTGGCTTTGGCAACTTGCCATTTATTTAACTTTAGATGTTCCAATTGAATAAAGATCCGTGCCTTAGGGTGGAAATGTTGACTTGGAACCTGTCCAGTCAAAGGCTTGTAGTGTACTGTTGCTGTGAAGCTCCGGTTTGGCATCATTTTGAAGGGTCTCCAGTAGAGGCCTCATTCCAATTTCTGCCTAGTCATGTTC…	5
AT1G11840	chr1	3996091	3996092	7de658cb-a821-4a1d-bcb5-0a9fcd5def50	98	593	+	TCGTTTTCTTTGTATTTACGCGTTGTTGATTTGATTATATGCTCCATAGTTTTACTTGAGGTTTTAAAATATGAAGCTGTTAGAGGAAAGAGATATCCCTGAGGAGAAAGTATTAATGAAGGTTTTACCTTGGTTTGGACCTGAACTTCTTATTCTGCTCGTAAGTTCAACATTATGGTGTAGCTCATCTTGATATTAGAACTGGCTTTGGCAACTTGCCATTTATTTAACTTTAGATGTTCCAATTGAATAAAGATCCGTGCCTTAGGGTGGAAATGTTGACTTGGAACCTGTCCAGTCAAAGGCTTGTAGTGTACTGTTGCTGTGAAGCTCCGGTTTGGCATCATTTTGAAGGGTCTCCAGTAGAGGCCTCATTCCAATTTCTGCCTAGTCATGTTC…	5
AT1G11840	chr1	3996091	3996092	7de658cb-a821-4a1d-bcb5-0a9fcd5def50	98	593	+	TCGTTTTCTTTGTATTTACGCGTTGTTGATTTGATTATATGCTCCATAGTTTTACTTGAGGTTTTAAAATATGAAGCTGTTAGAGGAAAGAGATATCCCTGAGGAGAAAGTATTAATGAAGGTTTTACCTTGGTTTGGACCTGAACTTCTTATTCTGCTCGTAAGTTCAACATTATGGTGTAGCTCATCTTGATATTAGAACTGGCTTTGGCAACTTGCCATTTATTTAACTTTAGATGTTCCAATTGAATAAAGATCCGTGCCTTAGGGTGGAAATGTTGACTTGGAACCTGTCCAGTCAAAGGCTTGTAGTGTACTGTTGCTGTGAAGCTCCGGTTTGGCATCATTTTGAAGGGTCTCCAGTAGAGGCCTCATTCCAATTTCTGCCTAGTCATGTTC…	5
AT1G11840	chr1	3996091	3996092	7de658cb-a821-4a1d-bcb5-0a9fcd5def50	98	593	+	TCGTTTTCTTTGTATTTACGCGTTGTTGATTTGATTATATGCTCCATAGTTTTACTTGAGGTTTTAAAATATGAAGCTGTTAGAGGAAAGAGATATCCCTGAGGAGAAAGTATTAATGAAGGTTTTACCTTGGTTTGGACCTGAACTTCTTATTCTGCTCGTAAGTTCAACATTATGGTGTAGCTCATCTTGATATTAGAACTGGCTTTGGCAACTTGCCATTTATTTAACTTTAGATGTTCCAATTGAATAAAGATCCGTGCCTTAGGGTGGAAATGTTGACTTGGAACCTGTCCAGTCAAAGGCTTGTAGTGTACTGTTGCTGTGAAGCTCCGGTTTGGCATCATTTTGAAGGGTCTCCAGTAGAGGCCTCATTCCAATTTCTGCCTAGTCATGTTC…	5
AT1G11840	chr1	3996111	3996112	b7e9dbd7-6aaf-42a8-b9ff-cd033c729a5c	128	529	+	ACCGCGTTGGTGATTCTTGATCACGTCTTAAAGGGTTTTACTTGAGGTTTCAGCATGAAGCTGTTGAAAGAGATCTCATCCCTGGAGGTATTTTAAATGCTTTTTGGTTTGGACCTGAAACATCTAACTTGCTGTAGAAATCCACATAACTGGTGTTAGCTCATATGATATTGTAGAACTGGCTTGTTTTTGCAACTTACTCAAGATGTTTCCAATTAGCTGTGAGAACGATGTGCCAAGGGTGGAATGTAGGGAACCAGCCCCTCCAGACCAAAAGGTGGGAGTGTCATTGCTGTGGGACCAGTCGGCTTTGTCATCCAGAGAGAGGTCCAACCTGATTTTGCCAGCGCCTCGTGGCGGTGGTTTGACATGCAACCAAATTATGGCCAAGATGAAGAC…	5
AT1G11840	chr1	3996111	3996112	b7e9dbd7-6aaf-42a8-b9ff-cd033c729a5c	128	529	+	ACCGCGTTGGTGATTCTTGATCACGTCTTAAAGGGTTTTACTTGAGGTTTCAGCATGAAGCTGTTGAAAGAGATCTCATCCCTGGAGGTATTTTAAATGCTTTTTGGTTTGGACCTGAAACATCTAACTTGCTGTAGAAATCCACATAACTGGTGTTAGCTCATATGATATTGTAGAACTGGCTTGTTTTTGCAACTTACTCAAGATGTTTCCAATTAGCTGTGAGAACGATGTGCCAAGGGTGGAATGTAGGGAACCAGCCCCTCCAGACCAAAAGGTGGGAGTGTCATTGCTGTGGGACCAGTCGGCTTTGTCATCCAGAGAGAGGTCCAACCTGATTTTGCCAGCGCCTCGTGGCGGTGGTTTGACATGCAACCAAATTATGGCCAAGATGAAGAC…	5
AT1G11840	chr1	3996111	3996112	b7e9dbd7-6aaf-42a8-b9ff-cd033c729a5c	128	529	+	ACCGCGTTGGTGATTCTTGATCACGTCTTAAAGGGTTTTACTTGAGGTTTCAGCATGAAGCTGTTGAAAGAGATCTCATCCCTGGAGGTATTTTAAATGCTTTTTGGTTTGGACCTGAAACATCTAACTTGCTGTAGAAATCCACATAACTGGTGTTAGCTCATATGATATTGTAGAACTGGCTTGTTTTTGCAACTTACTCAAGATGTTTCCAATTAGCTGTGAGAACGATGTGCCAAGGGTGGAATGTAGGGAACCAGCCCCTCCAGACCAAAAGGTGGGAGTGTCATTGCTGTGGGACCAGTCGGCTTTGTCATCCAGAGAGAGGTCCAACCTGATTTTGCCAGCGCCTCGTGGCGGTGGTTTGACATGCAACCAAATTATGGCCAAGATGAAGAC…	5
AT1G11840	chr1	3996111	3996112	b7e9dbd7-6aaf-42a8-b9ff-cd033c729a5c	128	529	+	ACCGCGTTGGTGATTCTTGATCACGTCTTAAAGGGTTTTACTTGAGGTTTCAGCATGAAGCTGTTGAAAGAGATCTCATCCCTGGAGGTATTTTAAATGCTTTTTGGTTTGGACCTGAAACATCTAACTTGCTGTAGAAATCCACATAACTGGTGTTAGCTCATATGATATTGTAGAACTGGCTTGTTTTTGCAACTTACTCAAGATGTTTCCAATTAGCTGTGAGAACGATGTGCCAAGGGTGGAATGTAGGGAACCAGCCCCTCCAGACCAAAAGGTGGGAGTGTCATTGCTGTGGGACCAGTCGGCTTTGTCATCCAGAGAGAGGTCCAACCTGATTTTGCCAGCGCCTCGTGGCGGTGGTTTGACATGCAACCAAATTATGGCCAAGATGAAGAC…	5
AT1G11840	chr1	3996111	3996112	b7e9dbd7-6aaf-42a8-b9ff-cd033c729a5c	128	529	+	ACCGCGTTGGTGATTCTTGATCACGTCTTAAAGGGTTTTACTTGAGGTTTCAGCATGAAGCTGTTGAAAGAGATCTCATCCCTGGAGGTATTTTAAATGCTTTTTGGTTTGGACCTGAAACATCTAACTTGCTGTAGAAATCCACATAACTGGTGTTAGCTCATATGATATTGTAGAACTGGCTTGTTTTTGCAACTTACTCAAGATGTTTCCAATTAGCTGTGAGAACGATGTGCCAAGGGTGGAATGTAGGGAACCAGCCCCTCCAGACCAAAAGGTGGGAGTGTCATTGCTGTGGGACCAGTCGGCTTTGTCATCCAGAGAGAGGTCCAACCTGATTTTGCCAGCGCCTCGTGGCGGTGGTTTGACATGCAACCAAATTATGGCCAAGATGAAGAC…	5
AT1G11840	chr1	3996111	3996112	b7e9dbd7-6aaf-42a8-b9ff-cd033c729a5c	128	529	+	ACCGCGTTGGTGATTCTTGATCACGTCTTAAAGGGTTTTACTTGAGGTTTCAGCATGAAGCTGTTGAAAGAGATCTCATCCCTGGAGGTATTTTAAATGCTTTTTGGTTTGGACCTGAAACATCTAACTTGCTGTAGAAATCCACATAACTGGTGTTAGCTCATATGATATTGTAGAACTGGCTTGTTTTTGCAACTTACTCAAGATGTTTCCAATTAGCTGTGAGAACGATGTGCCAAGGGTGGAATGTAGGGAACCAGCCCCTCCAGACCAAAAGGTGGGAGTGTCATTGCTGTGGGACCAGTCGGCTTTGTCATCCAGAGAGAGGTCCAACCTGATTTTGCCAGCGCCTCGTGGCGGTGGTTTGACATGCAACCAAATTATGGCCAAGATGAAGAC…	5
AT1G11840	chr1	3996116	3996117	9425af1f-a2e6-4054-be71-f3c88c95d22c	27	508	+	GTTGGTGATTTGACATGCACCATTGAGACTTACAATAGAGGTCTGGTATGAAGCTGTTGGAAGGAAAAGATACTGCCCTGAGGAGAAAGATAACTTAATGTTCTAAGTTTGGACCTGATTCTCTCAACTTTGTTTGTGGTTCATTAACACTATTGGTGTTAATCCATGATATTGGAACTGGCTTTGGCATTCATACCATCAAGATACCGTTTCCTGTTTGAGAACGTCCTGTGCCAAGAGGGAGCACGCAAAAACAGCAGCAGCAGACTTGGGGAACCAGTCCTCCAGCAGATACAAAAGGTGAGGCGGTGCAAACTGTCATTGCAATTTGCTAGAAGGACCCTGATGGCTCAACGGTCATCCAGAGAGGTCCAACTCCGTGAACCTTCTGCCCGGTAC…	5
AT1G11840	chr1	3996116	3996117	9425af1f-a2e6-4054-be71-f3c88c95d22c	27	508	+	GTTGGTGATTTGACATGCACCATTGAGACTTACAATAGAGGTCTGGTATGAAGCTGTTGGAAGGAAAAGATACTGCCCTGAGGAGAAAGATAACTTAATGTTCTAAGTTTGGACCTGATTCTCTCAACTTTGTTTGTGGTTCATTAACACTATTGGTGTTAATCCATGATATTGGAACTGGCTTTGGCATTCATACCATCAAGATACCGTTTCCTGTTTGAGAACGTCCTGTGCCAAGAGGGAGCACGCAAAAACAGCAGCAGCAGACTTGGGGAACCAGTCCTCCAGCAGATACAAAAGGTGAGGCGGTGCAAACTGTCATTGCAATTTGCTAGAAGGACCCTGATGGCTCAACGGTCATCCAGAGAGGTCCAACTCCGTGAACCTTCTGCCCGGTAC…	5
AT1G11840	chr1	3996116	3996117	9425af1f-a2e6-4054-be71-f3c88c95d22c	27	508	+	GTTGGTGATTTGACATGCACCATTGAGACTTACAATAGAGGTCTGGTATGAAGCTGTTGGAAGGAAAAGATACTGCCCTGAGGAGAAAGATAACTTAATGTTCTAAGTTTGGACCTGATTCTCTCAACTTTGTTTGTGGTTCATTAACACTATTGGTGTTAATCCATGATATTGGAACTGGCTTTGGCATTCATACCATCAAGATACCGTTTCCTGTTTGAGAACGTCCTGTGCCAAGAGGGAGCACGCAAAAACAGCAGCAGCAGACTTGGGGAACCAGTCCTCCAGCAGATACAAAAGGTGAGGCGGTGCAAACTGTCATTGCAATTTGCTAGAAGGACCCTGATGGCTCAACGGTCATCCAGAGAGGTCCAACTCCGTGAACCTTCTGCCCGGTAC…	5
AT1G11840	chr1	3996116	3996117	9425af1f-a2e6-4054-be71-f3c88c95d22c	27	508	+	GTTGGTGATTTGACATGCACCATTGAGACTTACAATAGAGGTCTGGTATGAAGCTGTTGGAAGGAAAAGATACTGCCCTGAGGAGAAAGATAACTTAATGTTCTAAGTTTGGACCTGATTCTCTCAACTTTGTTTGTGGTTCATTAACACTATTGGTGTTAATCCATGATATTGGAACTGGCTTTGGCATTCATACCATCAAGATACCGTTTCCTGTTTGAGAACGTCCTGTGCCAAGAGGGAGCACGCAAAAACAGCAGCAGCAGACTTGGGGAACCAGTCCTCCAGCAGATACAAAAGGTGAGGCGGTGCAAACTGTCATTGCAATTTGCTAGAAGGACCCTGATGGCTCAACGGTCATCCAGAGAGGTCCAACTCCGTGAACCTTCTGCCCGGTAC…	5
AT1G11840	chr1	3996116	3996117	9425af1f-a2e6-4054-be71-f3c88c95d22c	27	508	+	GTTGGTGATTTGACATGCACCATTGAGACTTACAATAGAGGTCTGGTATGAAGCTGTTGGAAGGAAAAGATACTGCCCTGAGGAGAAAGATAACTTAATGTTCTAAGTTTGGACCTGATTCTCTCAACTTTGTTTGTGGTTCATTAACACTATTGGTGTTAATCCATGATATTGGAACTGGCTTTGGCATTCATACCATCAAGATACCGTTTCCTGTTTGAGAACGTCCTGTGCCAAGAGGGAGCACGCAAAAACAGCAGCAGCAGACTTGGGGAACCAGTCCTCCAGCAGATACAAAAGGTGAGGCGGTGCAAACTGTCATTGCAATTTGCTAGAAGGACCCTGATGGCTCAACGGTCATCCAGAGAGGTCCAACTCCGTGAACCTTCTGCCCGGTAC…	5
AT1G11840	chr1	3996116	3996117	9425af1f-a2e6-4054-be71-f3c88c95d22c	27	508	+	GTTGGTGATTTGACATGCACCATTGAGACTTACAATAGAGGTCTGGTATGAAGCTGTTGGAAGGAAAAGATACTGCCCTGAGGAGAAAGATAACTTAATGTTCTAAGTTTGGACCTGATTCTCTCAACTTTGTTTGTGGTTCATTAACACTATTGGTGTTAATCCATGATATTGGAACTGGCTTTGGCATTCATACCATCAAGATACCGTTTCCTGTTTGAGAACGTCCTGTGCCAAGAGGGAGCACGCAAAAACAGCAGCAGCAGACTTGGGGAACCAGTCCTCCAGCAGATACAAAAGGTGAGGCGGTGCAAACTGTCATTGCAATTTGCTAGAAGGACCCTGATGGCTCAACGGTCATCCAGAGAGGTCCAACTCCGTGAACCTTCTGCCCGGTAC…	5
AT1G02560	chr1	537922	537923	194bd2d9-5999-4ea3-93cb-4eaa5ec3b8e4	16	757	+	ACAAGGATAAGAAATGCGGAAGCTCAACCGTTCAGTGAACGGAACAAGGGTTCACTTCATCCCCAAATTGAACCAACAAGAATGTTGGCACACGCCGCGTCTCCACTGTTTTCAGGATCACACAGCTGATCGTCTCTGTCCAATGGCTCTCTCTTTGATCCCAGCTTTTCTTTCCTTTGAGCCTCTCCGTTCAAGGAAGACGCAATCTGAAAGTTGGTTGTGTGATGGCGAGAAAGAATTGATTCATTTGGTGTATATTCCTAATGGACTCTAGACACCGGAGATGTACCAAGGAGTTTGGTCCATTAGAGATGGCTTCAGTCCCCTCTCATGCTCACCTGTCTATTGCTAAGGACAAGGACCACCCATTGTGCAAGAACGTTTCCCGGAGTATCATTA…	14
AT1G02560	chr1	537924	537925	b13830df-3fdb-4764-8d51-ed7ef7239455	13	639	+	AAGGATAAGAGCCGGAAGCTCATCGTATCGGTAATGGAACATTGGGTCACACCATCCCAAATTGATAACAAGAATGGCTCATCGCTTGCGTTTTATGGTCACTTCTACCATGAGATTCCAAATTGACTTCTGTACCTCTGCTGTCCCGAATCTCCTCTTCGAATTACCAAGCTCTCCTTGAAGCCTCTGTTTCAAGGAAGATGCTAAGGTTATGGTATAGAAAGAATTAGAAGAATTCAACTCCGAGCATATATTCCGGCAATTTTGACCCAGAAGATTCCGCACCCAAGGAGTTTGGTCCATTAGATGATTTCAGTCCCTCCATGTTTTCCCTGCTCATGCTCCTGACCAGGGACCACCCACACATTGGTTTAGAACGTTTCCAAGATTGCTAGCTAC…	14
AT1G02560	chr1	537929	537930	9fb0bcc1-6dd0-4590-90e6-364e16d632d2	16	787	+	TAAGAGCCGGGAAGCTCAACACGTCGGACTGAACCGGATTAGGGTTTTCATTTTATCCAAATTGATAACAAGAAAATTGGCTCAATTTGCGCTTTACATCGCTCACTTTCAGATTTTCAAAATCTGGATTCGCTTCGCAAGAGTCCAATGGCTCCACACGATTTTCCAAGCTTTCTTCACATGAGCCACATGCTCTTAGGAAGACGAAATAAGTTAAGTTGTGTAGAAAAAAGAATTGGAAGAATTCTTAACTTCTCGGGGGTTCGTATATTCAGCGGCGCTGGGACATAAGAACGTTTTCAGAGTTTAGTCACATTACTGTAGATGATCTACAAGACACCTTTTCTCGCCGTATTTTCTTCAATCATCGTTTGAAGACGCGGTTTCTCTTCTATTGGT…	14
AT1G02560	chr1	537929	537930	914ae3ca-99b6-4185-9019-0bdca8ed2e5f	18	686	+	TAAGAGCCAGAAGCAACCATCAGTTGGAACTGGGGGTTCATCTCCCAAATTGATAACATAGAAAACTTGGCCTTATGCTCTGCGTCTCCTACAAGCTCCACATCCAGATACAGCAAGACCCGTCTCCAATCAGTCCCGGCCTCACCGCTCCAAGGGTTCTGGGAAGACGAATATCAGTTAGTTAGCGATAGAAAGAATTGGAAGAATTCAACTCCGAAGCTGTATATTCCCTGCAATCACTCTGACCCAGATCCGCCTCCTCCAAAGGAGTTTGGGTCCCATCAGAGATGACGACCCAGTCACCTGCTGTGATCAAGGACAAGGACACCTATGGTGCAAGAACGTTCCAGAGACTTAGTCAGCTCACCTGTATGGGATCATCGCTGCTGCGGGTGTGTG…	14
AT1G02560	chr1	537937	537938	3c8678da-4f3c-4499-a7a6-d7ee395bbbaa	31	737	+	GGAAGCTCATCGCCGGTGAACGGAACTGGGTTTACCCAAATTGATATCAGAAATGGCTTTCGCCGTGTCTCTACTAGCTTCTTCTCTACGGATTTACAGCTGATTCGTTCGCTAGCCCTGGTTCCTTTTTGCTCCCAGCTTTTTTTTTGGCACCGTCAAGGAAGACGAATAAGTTAGTTAGTGATAAGAAAGGAATCATTGAAGAATTCAACTCCGAAAGCTGTATATATTCCCTAGCAATCTCAACAGCACCGGAGATTCCGCTCCACTCAAGAAGTCGGAGGCCCACTAAGATGATACTTCAAGTCCCCTTCTGCTGTCTCCTGTCATGACTCAGGACAAAGACCTCCTCATCGGTGCAAGAACGTTTCTCCAGAGACCATTTGACAAATACCAATA…	14
AT1G02560	chr1	537959	537960	d8e437c5-5ddf-4b46-af07-7a054e2685f9	46	668	+	GAACTAGGTTGCGGCCTCATCCTCCCGCTGTTGCTGATAACCGGAAATGCTCGCTTGCGTCTCTATGTTTTTTTTTTTACCAGATTCCACAGCTGATTGTCTTCCGTTAGTCCCCAATGCTCCACACATCGCTGAATTCCAGGTCTCTTCACGAGCCTCTCCTCGTTCAAGGAAGACGAATCTGTTAGAGTGTGATGGAAAGAATTGGAAGAATTCAACTCCTAAATATTCCAAATCACTCAGCACAGAGTTCCGTTTCCAAGTCTGGTCCATTGAGAGATGATTTACAAGAAAGTCCCTTTTGCCGTATTTTCCTGCTTATGATCCTAAGGACAAGGACCACCTCATCGATGAAGAACGTTTCCAGAGTAACAACATGGTGCAGCTCTTTTCACCTCT…	14
AT1G02560	chr1	537961	537962	ad85dc36-34e0-4e57-ae23-cbaf612ded62	52	685	+	ACTAGGGTCATCATCCCAAATTGATAACAAGAAAAATGGCTCATGCTTGCTGTCACACGCTTCTTACAAGATTTAGTGATCGTTTCCGCAGTCCCAATTGACCCTCACTGATTCCCAAGCTTCTTCCTTCCTTCATGAGCCTCCGTTAAGGAAGACGAATATGGTCTGTAATGACAGAAAGAATTGGAAGAATTCAACTCCGAAAGCAACTAACCGGCAATCTTTGGACCGGAGATTCCGCACCTCCAAGGAGTTTGGCCCTAGATGATTTCCACAAGTCCTCTTCGCTACCAATTTACTGTTAGGACAAGGACCTTTCTCCACCACTTGACATATCAGAACATACCAGAGTATCATTGCACAGCTTCCAAACGGTATTGTGTGGTAAATTGTGGATGA…	14
AT1G02560	chr1	537976	537977	dddc5966-b7b9-42df-92d6-b5ac1d7f31f9	62	747	+	ATCCCCAATTAGATAACAAGAAATAAATCTGCTTGCGTCTTCTACTCATCGGAATTTTTACCATGCAGATTCAGCTAGATATATACCTATAGAGTCCCGGGTTCCTTCTTGGTTACCTCAAGCTTCTCACCACTGCACCACCCGTCTTCAAGGAAGACAAAATAAAGTTAGTTAGCTGATAGAAAGAATTGGAAGAATCACAACTCCAGCTAATATATTCCAGCAAATCATCTGGACTTCGGAGATTCCATCTCCAAGGAGTTTGGTCCATTGAGATGATTTCTACGAGAAGATCCCTTTCACTGTCGCTATTTCTCCTTGCTATGCTCAGGACAAGGTTTCCCTTCATTGTGCAAGAACGTTTCCCAGAGAAGATATCATTGTCTCTGCTCCACCTGC…	14
AT1G02560	chr1	537981	537982	8ff01949-3a02-4526-bd39-89862b2d332b	91	622	+	CAAATTGATAACAAGAAATGGCTCGTCATTGCGTCTTACATCGGCTTTTACAAGATTCCGGTAGGATCTTGTTTCCATATCAGAATAGTCCCGCTGGTTCCACTTTTGATTCCCAAGTTTCCACCGAGCCTCCAATTCAAGAAGATGAATAAGTTGGTTTTATGGAAGAATTAGAAGAATTCAACTCCGAAGCTGTATTACTCTCCTGTTGGCTTCAGCTCCACCGGAGATTTCCGCACCTCGGGAGTTTGGCACCATTAGAGATGATTTCAAAGTCCCACTTTCGCCGTATTTCCTGCTTATATCAAGGACAAGGGTCACCTCCTATGGTGCGGGAACGTTTCCGGAGTAACACAATTGGGTCAAGCTTCCAATCGGAGACTATTCATTTGTGGTGGT…	14
AT1G02560	chr1	537987	537988	fbd80a29-acf3-458c-8388-4019a35f6071	81	609	+	GATAACAAGAAAATGCTACGTTTGCGTTTTACATGGCTTTCATCACAAGATTTCAGCTGGATTCGCTTCCGCTAGTCCCAACTGGCTCACTTTTGATTTCCCAAGGTTTTTCTTCGAGCCTCCGTTTCAGGAAGACGAATATAAGTTGGGTTGGTGAGTTAGAAAGAATTGCTGGAAGAATCATATTCCGAAAGCTGTATATTCCATTGCTGCTTGGACTCGGAGATACCGTTCATTTCCTCTGGGGAGTCTGGTCCATTAGATGATCTACAAGTATTCCACTGTCAACATGTTCTGAGATCCAGGGACCACCTTTGCAGTATATGAAGATCGTCACCAGTATCATTGAGTCTGGTTTCCAATACTGAGATTAATCGCTAACTGTGGTTGTAGATGATG…	14
AT1G02560	chr1	537987	537988	78741e91-7fef-46ee-bc56-31694179ddd3	61	526	+	GATAACAAGAAATGGCTCATGTGTCTCTACTAGCTTACAAGATTCAAAATTGGATTTTGTCTGCTAGTCCAATGGCTTCATCGATCCCCAGGTCTTCGAGCCTCCGTCAAGGAAGACGAATGGTTTGGTTAGCGATAGAAAGAAGAAAACTTACGAGCTGTAACATATATTCCAGCAATCTCGGACACAAGTCCATTAGAAGATGATCATCAGTCCTCACTATACCTGCTCGCTCAAGGACAAGACCTTATGGTGCAAGAACGTCACAGAGTATCATTAGTCAGCTCCAATGGGATATTATTCGCTGTGGTGGTAAATTGTTGATGACGTTGCAAACAATTGGAAGCAACCTTGTAACTAAGGCCGCTGTTGATTCCACACTTTTGGATATTGTCATGT…	14
AT1G02560	chr1	537987	537988	3e0ac48a-86f2-473c-8749-775732f72e01	85	624	+	GATAACAAGGAAAACAATATTGCTTGCGACGTACACCTACACTGCACACACAAGATCTCACAAATTGGATTTGTCTCCAATCAGTCCAGCCTTTCTTCGATTACCCCTGGTTCTCCTTTGGCCTCTCCGTTCAAGGAAGACGAATTGGTTAGTTAGCGATGGAAAAGGAATTGGAGGAATCTAACTCCGAAATAATATTCCGGCAATCTGGACACCGAGATCCCGTACCTCCTCAAAGGAGTTTGGTCCATTCTAAGAGACATGATACCGGTCCCACATGCCGTATTTCCTGCCAACGGCCAAGGACAAGTTCCCTCTATTGGTGCAAGAACATCCAGAAGCTAGAGTAACATCGGTCAGCTTCCAATAATGGTAACAACGTTGTGGTGGTGCTGTTGG…	14
AT1G02560	chr1	537987	537988	b4880172-155e-467d-9dbc-5c86ad1e1c49	76	696	+	GATAACAAGAATGGTTCGCTGCGTCTCTACACTGACTACAGATTCGGTAGATTCGCTCCATTGCAGTCCCAATGGCTCACTTTGCTTCTCACAAAGCTCACCTCTGGCTTCCTGCGTCAGGAAGAGACGAAAAATCTGATAGCTTGGTGATAGAAAAGAATCGGAAGAAGAGCAACGCTGGCAATATATTCCAACAGCAATTTCTGATCACAGGAGATTCCGTATACCTTGCAGGTTGGTCCACTATAAGAGTCTGTACCAAGTGCCTCACGCCAATTTCCCTGTTCAACAATTTAGGACCAGGTTCCTCATAGCGCAGGAACGTTACCAGTAACACTTAGTCGGCTCCACCTGTATTGGATCATCTGCGCTGTAGCGCGGACGACGACGTCTGGCCAT…	14
AT1G02560	chr1	537987	537988	5ce32714-2883-4688-9122-832dbf32b0cf	73	617	+	GATAACAAGAAAATCAATACAATGCGTCATATATGGCTTTACATCAGATCACAGCAAAAAGATCTGCACTCTGTTGGGTCCCAATGGCTCCACATCGATTACTCCAAGCTTCTTCACTCGAGCCTACCGTCAAGGAAGACGAATAAAGTTAGTTAGCGATAGAAAGAATTGGAAGAATCTCAACTACCGAAAGCTGTATATCAATCTTTACTGGACACAAGAACCTGCATCTCCTTCTGGGTTAAGGTCCACTAAGTCGTACCTACAAAGCACCACGCCGTATTCTCTGCTTTCATGCTAAGGACAAGGTCACCCTATAGCATAAACAAGGACTACGTACCGGACATTGTACCAAAATCACCAATCTGGATTATTCGCTAGCGGCGCTGTGGATGATGA…	14
AT1G02560	chr1	538216	538217	a76f8244-c6ee-432b-9537-a149c38f855d	150	576	+	ATAAGTTAGTTAGCGACGTAGAATTGGAAGAATTCAACTCCTGAAAGCTGTATATTCCGGCAATCTCACTCTGGACTACCGGAGATTCCGTCTCCTCAAGGAGTTGGCCCAACAGAGATGATCTACCCCGATAGATCCTCACATATTTCCTGCTTATGCTCTAGGACCCAAAGGTTTATGGTGCAAGATTACGTTTCCAGAGTATCATCTGTACGCTGAGCACCCTAATCATCATGTAGGATTATTCTGTGGTAATGCCATTGGATGATGATCGGCAAACCATGTGTGCTCAACTACTCCTAAAGGTATTTCGATGCTGTTTCTGATCCCTAAGGATTGTCCATGTGCTATTTCCAGTATCAGTTACGGTTGCCGGCCGCTGCTGCGGTAGGCATCCCA…	7
AT1G02560	chr1	538222	538223	ccd04513-d7c8-4812-a678-6771cc14fe83	221	421	+	TAGTTAGCGTAGAAAGCTGGAAGGCTAACAATGAAAAGCATGGTAACGTTCGGCAATACTAAGGACACCTCAGTCGGTCTCCTCAAGGAGTTGGTCTAAGATGTACACATAGACCCTTTTTATCGTGTTTCTGCTTATGCTAAGGCTACGAGGCTTTTCTCTATGGTGCAAGACTACGTCGTAAAGGTATTAGCACAGTTGTATAGGTGTGGTGGTGCGACGATCGCGATCAACGCGGTGTAGCTGAACCTGTATCATGATGCTGATTGAATTCCTAAGGATGGCTGTTAACGGTATGTAGGTTACCTGGTGATCAGTTAATTTTGGCAGGTTGCTGGCGACTACCAGATACATCTGGCCTGATGTCTGTTGTGTTGTCTGCTGCTAGTATGGGTTTCG…	7
AT1G02560	chr1	538224	538225	103f4049-f36a-48bf-be7d-1cef26ab297f	214	441	+	GTTAGCGATGGAATCAGCAGAATCATTCCGAGCGTATATATCCAGCAAAATCATGGACACACAAGTACTCCATCTCCAAAGGATTGGTCCATTAGAGATGATCTCAGTCCTACCAACGTATTTCCTGCTTATGCTCTGGCTACAGGACCACCTCCACACTGGTGCAAGAACACGCTTCCAGAGTATCATTAGTCAGCTCTTCTGCTATAAACTGAACATCGCGGTGGTGCTGTTGGATGTTGCAAACATAATTGTAGCTTTAACTCCTAATATTTGATGTGGCTGATCCCTAAGATCATTGTCATGCGTTGCAATTCCATCAGATCAAGAACTGGTGGCACAAATAACTTGGCTATATGAGGCACATACAGCCCTGATGTGTCCACTGTTTTGTGGCGT…	7
AT1G02560	chr1	538241	538242	accc9621-ded0-447d-84fc-f237f5be83b6	227	528	+	TTGGAAGAATTCAACTCCGAAAGCTGTATTCCGGCTCAATCACAGCACCGGAGATTCCGCCTCAGGAGCTTGGTCCACTAGATGATACCATTCAGTCCTCTTCGCGCAACACCTGCTTATTGCACAGTGGAGACCAGACCACCACCATGGTCGCGAGAACGCTTCCAGTATTTAAGTCAGCTCCTAATATAGGATTATCATTGTGGTGGTGCTGCTGTGGATGCGCATGGCAAACCAAATAGCGGCTCAACCCTGTAACATACTTTAGATGCTGTTGATCCACTAAGGATTGCATGACTGCGCTAAATTCTCCAAGTGATCAGTTACAAATGGCAGCATATTATTGATATGATACATCGGCCTGGTACGTGTCCTTTGTTTTGTGTTGCTCTAAATAAA…	7
AT1G02560	chr1	538241	538242	388a1060-8baa-410e-bf94-ad4de47e130f	243	518	+	TTGGAAGAATTTCAACTCAAAAAGCTGCTATATTCTGTGCTCTGGACCGGAGATTCCGTTTCCAAGGAGACAGCCTCAAAAGATGATACAAGTCCCTTTCTTCTTCTATCGCACACCTGCATGCTCTGATACAGGATCACCTTCAGTGCAAGGATAAACCAGTATTAACATTGGTCAGCTCTTCCAATTATAGATTATTTCGTTGGTGGTGCTGTGGATGACGATATGGCAAACATAATTGTAGCACTTAACTCCTGTATCTTGATGTTGATCCTATCGTGAGACTTGTTTTGTTATACCTTGGTAGATCGGTCGCAGCTGGCTGGCTAACATTGTTATGTTTATCCAGCCAGCTTGTCACTGGTTTGTTGGTCTAGCTGGCTATTGATAGGGAGCACA…	7
AT1G02560	chr1	538241	538242	375bef3f-795f-4922-8219-0795bab88342	278	384	+	TTGGAAGAATAACTCTTGAGCTGTATATTCCACTGCTGCATTTGACTCGGAGATCCGTACTTCAAGGAGTTTGGTCCATTTGGAGATGATAAAGTCCTCGCCGTTATGCTTATTGCTCAAGGACAAGGACCCTTCGGTGCACTAGAACGTTACCAGAAGATATTGGTCAGCTCCAAACAGGAACTGCTCGCTGTGGTGGTGCTGTGGATGATATCGGCAAACACATAATAGCAACCCAGCATTTGATGTTGGATACTCAACATTTGATTGCATCGTCTATAATTCCTGGTGGATCAGCTCGGCTTCCAGCCGGCCTGATGTGTCCACAACTGTTGTGGTCTGTTGCTAGTATGGGAGCTTTCTCTGCATGGTGCTGAACCCAAA	7
AT1G02560	chr1	538292	538293	e6118c0d-a6e6-4969-8625-d4aac02b5588	292	544	+	GGAGATTCCGTCTCCACATTGGGAGTTTCAAGCCCTTAGACATGATTTACCAGTCCTTTTCCCAACATCGTTTTGTTTCCTGTTCAGCTCAAGGTCAGGTCCACCTATGGTGCAAAGTAACACGTTCCCGAAAGATATGTTCATCCAAATCTCCTGGCTCTTCCAAATCAGGATCGCCTATAGCCAGTGTTGGATGATGATATTGCAAACAATCGGCAGCCTTAACTCCTGTATTTATCGATGAGCTGTTGATCCTACTTGGGATTGTCATGTATTTGCTAAACTTCCGCTGACTGGTTCAAATACTTGGGCTCGTGGCATTTATTCAATGTATGAGGCACATCCTGACGCTGATGTTTCCATAACTTGTACTGTGTTGTCAAATGCTTAGTATGGGAG…	7
AT1G16470	chr1	5622826	5622827	f7a2f7d6-b1f9-4c35-88c7-a1d7c8b23039	39	440	+	ACCTAAAAGCCTATTTAACTTCCTCTTGCATTAATCACTTTGTTCGAATTTCGAAGCTGAAGCTACTAGCTTTTCGCTAATTTAGAGCTATGAGGAGATAGTCAGTACTCTGTTTTCTCACATCAGTCCAATTGGATAAGCTGGTGCAGATAGAACATGTCCACGGTTGTTGATCAAGCCGCTTGGGATTGTTTTGCATAGAGATCGACCATTGTCTAAAAGAAGTTGCCTTTTATCCTGGTTGATGAAGCATTTGTACAAAATTAGCTATTTGACTCCTAATTAGAGTTGTTACGGTGGCATGTACCTGATTTTAAGTTTTGGTTATAGGTAGAGTGGGAAACAGGCTGAGCAATATCTCGCACTACTGTTCAAAGATCCATCCCTGTTACCCATACT…	5
AT1G16470	chr1	5622826	5622827	9c391127-161f-471d-906b-97e2810c7276	11	724	+	ACCTAAAAGCCTATTTATTTCCTTCACCTCTCTTGCAACTAATACTTGTTCGATCGAAGCTGAAGCTAAGCTCGCTAATTTGCTTAAGGAGCTATGGGAGATAGTTCAGTTTCGTTTTCTCTTCCATTCAGCCCACATTTGACATCAAGCTGGTGCAGATAGTATATGCCCTTCAGCTGTTGGATGGCCAAACATTTAAGAACTTGTTCTCTAATAAGAGTTTGTCATTGCATTGAAAAGAAGTTGCCACCTTTATCTGGTTGATGTGGTTATGTTCAAAAATTCAATACTGACTCCTAACTATTTGGAGTTGTTCATCAAGTGGCATGGGTCCTGATTTCGAGTCTTTGTTAGGAAGAGTAGGAAACAGGCTGAGCAATATTTTGCTGCAAAGATCCC…	5
AT1G16470	chr1	5622837	5622838	3c54a7fa-1d55-4548-ada9-7980f64a1dfb	33	539	+	TATTTATTTTCCCTCTCCTTCTCTTTCTTTGCAACTAATCACTTGTTCGATCTTCCGAAATAAGCTAAAAATACCTATAATCTGCTGAGGAACTGGGAGACTGGTGCAGTACTTTGTTTTCACCTTACCAGCCCATCTGGTAAGCTAGCGCAGTTGAGAACACGCCCTTTTGCTGTTAGCTTTGGCCTAACATTCTTTACGCTTGGTCTTTTAATGGAGTTGTCGTATCTGAAAAGAAGCTCGCCTCTATCTGGTTGATGAAGCATCTGTTCAAAATCTCAGCATTTGACTCTCCTAATATTGAGTTGTCATTGTTCAGTTGTTAGGTCCCTGATTTTCGAGTCTTGTTAGGAAGTAGGAAACAGGCATAGGCAATATCTTGTCTCATTGGCACCTAGA…	5
AT1G16470	chr1	5622837	5622838	3c54a7fa-1d55-4548-ada9-7980f64a1dfb	33	539	+	TATTTATTTTCCCTCTCCTTCTCTTTCTTTGCAACTAATCACTTGTTCGATCTTCCGAAATAAGCTAAAAATACCTATAATCTGCTGAGGAACTGGGAGACTGGTGCAGTACTTTGTTTTCACCTTACCAGCCCATCTGGTAAGCTAGCGCAGTTGAGAACACGCCCTTTTGCTGTTAGCTTTGGCCTAACATTCTTTACGCTTGGTCTTTTAATGGAGTTGTCGTATCTGAAAAGAAGCTCGCCTCTATCTGGTTGATGAAGCATCTGTTCAAAATCTCAGCATTTGACTCTCCTAATATTGAGTTGTCATTGTTCAGTTGTTAGGTCCCTGATTTTCGAGTCTTGTTAGGAAGTAGGAAACAGGCATAGGCAATATCTTGTCTCATTGGCACCTAGA…	5
AT1G16470	chr1	5622896	5622897	d4f3a9a0-fcf8-4a92-90de-bc4984259493	17	521	+	TGAAGCTAAAGCTTCGCTAATTAGTTAGGAAATGGGAGATAGTCAGTACTCGTCTCACTTTCAGCCCTGGTTGGTTGGTGCAGATTAGATTGCCCTTTCAGCTGTTGGATGGCCAAACATCTTTAGGGATTGAAGCTTTTGCTGAGAGTTGTAGTTGCAACTGAAAGAAGTTGCCTTTATTCTGGTGATGAAGCACTTTGCTTTACAAAATTATTGTTGACTCCTAATTGAGTTGTTTACAGTGGCATGGGTCCTGATTTTCGAGTTTGGTGAGTAGAGGAAACAGGCTGAGCAATATCTGTTCAATGTTTAGAACCCATCCTGTTACCCTATCGACATAAGGGATATTCGCTACTGTTATGCTAGAGTTTTACTCAATCGGGAGGTGTTAGGCCTTTT…	5
AT1G16470	chr1	5622896	5622897	d4f3a9a0-fcf8-4a92-90de-bc4984259493	17	521	+	TGAAGCTAAAGCTTCGCTAATTAGTTAGGAAATGGGAGATAGTCAGTACTCGTCTCACTTTCAGCCCTGGTTGGTTGGTGCAGATTAGATTGCCCTTTCAGCTGTTGGATGGCCAAACATCTTTAGGGATTGAAGCTTTTGCTGAGAGTTGTAGTTGCAACTGAAAGAAGTTGCCTTTATTCTGGTGATGAAGCACTTTGCTTTACAAAATTATTGTTGACTCCTAATTGAGTTGTTTACAGTGGCATGGGTCCTGATTTTCGAGTTTGGTGAGTAGAGGAAACAGGCTGAGCAATATCTGTTCAATGTTTAGAACCCATCCTGTTACCCTATCGACATAAGGGATATTCGCTACTGTTATGCTAGAGTTTTACTCAATCGGGAGGTGTTAGGCCTTTT…	5
AT1G16470	chr1	5622899	5622900	883847d1-54b0-49ca-a848-d0727b2730ac	58	446	+	AGCTAAAGCTTTCGCTAATCGCTTAAGGAGCATCGAGAGATAGTTGCAGGGAAAAGTACTCGTTCTCTTCAGCCCATCTGGTAAGCTGGTGCAGATGAGAACGCCACAGCTGTTGGATCTGGCCAAACATTTTAAGGATTAAAGCTTGGAGTTGCTGCATTGAAAGAAGCTGCCTCGCTCTGGTTGACGAAGCATCTGTCAAATACTGCGTTTGACTCTAATATTGGAGTTGCAACGGTGGCGAGCCCTGATTTCGAGCTTTCGTTTCGAGGAGCAGGAAACAGGCTGAGCAATATCTTCGTTTGTACAAAGAACCCGCCCAGTTACCCAACTTGTTAAAGGGAAACCGCTACTGTTATGCTAGAGTTCACTCAATTAGGGGTGTAAGGCCTTTTCAGG…	5
AT1G16470	chr1	5622899	5622900	883847d1-54b0-49ca-a848-d0727b2730ac	58	446	+	AGCTAAAGCTTTCGCTAATCGCTTAAGGAGCATCGAGAGATAGTTGCAGGGAAAAGTACTCGTTCTCTTCAGCCCATCTGGTAAGCTGGTGCAGATGAGAACGCCACAGCTGTTGGATCTGGCCAAACATTTTAAGGATTAAAGCTTGGAGTTGCTGCATTGAAAGAAGCTGCCTCGCTCTGGTTGACGAAGCATCTGTCAAATACTGCGTTTGACTCTAATATTGGAGTTGCAACGGTGGCGAGCCCTGATTTCGAGCTTTCGTTTCGAGGAGCAGGAAACAGGCTGAGCAATATCTTCGTTTGTACAAAGAACCCGCCCAGTTACCCAACTTGTTAAAGGGAAACCGCTACTGTTATGCTAGAGTTCACTCAATTAGGGGTGTAAGGCCTTTTCAGG…	5
AT1G17290	chr1	5922903	5922904	8878a683-e533-4e32-a1b1-0ec74ecb51c6	212	721	+	GCCACTTGTCTTCTCTCTTCCGATTGTCTGCTTTAGTATTCCTTTCCTCTCTCCCATCACACTTGCACCATCAACCCAAGGTTATCAAATGTGGTATGCTGTCCATAGAAATTATACAACAACTGCTCTAGAGCTAAGAAGATTTGAAGACTAACAAGGACGTTTATCCAACTTGATGAGATCAACCCTCTGTAATTATGGGAATCCTACCAATCTCTTGGTCAGCCTACCATACTCAGAGAGGTTCTGTTTTATGTTCCTACACAGCCCAATTGGACGAGAGTGCTATCTACACGGTTTGTTAGTCTCTGATCATCGAATATTGGGCGTGCTTGGAAGATTTGGACCAATTCCTAGGAGCGTTGGTGCCACATGCCTGCCAGGTAACTTAAGGTACCG…	5
AT1G17290	chr1	5922909	5922910	b0e478bb-bed2-480d-8e73-f4f8c973cfe6	108	373	+	TGTCTTCTTTTCTTTCTCAAGTTGTTTGCTCTGAATTCTTTCCTTTTCCTATACTTTGACACCATCAACCTCAAGGTTAATGTGATAATGTCCTTGGAAATTGTCATTGCTCAAGAGCTATTGCAAGAAGATTTGAAGACTAACAAGGACGTTTATCCTACTGTCTGGATTATTTACTGGGAATTCCTCTTAATCACTTGGTCTTGCACATACATTTCACAGAGAGGTTCTGCTTTATGTTCCTACTCCCATGTCCCTGACTGGACGAGAGTGCATTCCAGTCTGGGCTTCAGTTCTGATCTGTATTGGCGTGCTTTGGAAGATTCTGGTTTCAATTCCCAGGAAGAGCGACTGGGTGCTTACAGCCAAGCCA	5
AT1G17290	chr1	5922925	5922926	6ff31b76-bc72-4d24-ae3e-a5e32fb48c08	1640	144	-	TTCCGATAAACGGTTGTGTGACCAACCAAATTAAATTAGTCTTTCTTTCTAGGGAGAAGATTAAATGAGGAACGGTAGGCATATGGTGGGATATGGAATAAAAAATGGATATGATGATAGGAGGAGGTTGATGATGGGATGGGC	5
AT1G17290	chr1	5922932	5922933	0724e2bc-a2b2-4382-abd1-f83dd438a59a	243	319	+	ATGTCTGCTTTAGTTCCTTTCCACTTCCCATCTTGACATCAACCCAAGGTTATCAAATGTGAGTGCTGTCCGTGGAGAAATTGTTTGCCAGAAATATAGAAGATTGAAGACTATCGGGGACGCTTATCCCTTTGATGAGATTATCTGTAATATCTGAATCCTCAATCTCTTGGTCAACAGCCTATACTTCAGGTTTCGCTTTATGTTCCTACCTGCCCTGTTGGATGAGAGTGTCTACACGGTTTACATTCAGTCTGATTCGATAGCGTGCTTGGAAGTATTTGGACCAATCCCCAAGAGTTGGTGTCAGCCTCTATGA	5
AT1G17290	chr1	5922979	5922980	5802ec74-8850-436c-b69a-a81add8eb751	163	1036	+	CATCAACCCAAGGTCAAATCAAGATGCTGGTCCTGAGAAATTGCTCAACATTGTTCGGAAATTGCAAGAAGATTAGGTAACAAGGACATTTATCCCTTTGATGAGATTATTTACTGTAATATGAGAATCCTTTAATCTCTTGGTTTATTGCCACCAACATTTTTTCAGAGAGGTTTCTTGCTTTTTTTACTATGCTCCATCCAGCCCTGTTGACGACGAGAGTATGCTAGGTCTGTTCAGTCTGATTCGGCTAAGCGTGTTGGAAGCAGAGAGCGATTTTGGACAAATTCCCGGAGAGTGAGTGTCAACAGCCACAGCCAGGTATTCAAGGGGTTACGATGTAATTGTTGATGAATCGAAAGCCGGTGTTTCCCTATTGATCCAATGATCAACCGACAG…	5
AT1G20693	chr1	7176884	7176885	ab9d0ab7-f313-4f9c-8e69-72149c1a0fb5	9	366	+	CACTTGAAATGCACCCACAAAGCGATCAATTCAAATTCTCACACTCTCTCTCTCACCTAAGAATCAATTATGAAAGGAGCTAAATCAAAGAGCTGATTCAGGAGGGGGTCGCTCTCTCGTGTCAAGAAGCCAATTAAAGGAGGAGGGGGGGGCTGGCAAAGCTGCTCAAGGTTCCAACAAACCAAAGAGGCCAGCCAGTGCACTTTGCATGGAAGATTTCCGTGAGTTTTCAAGTGGAAAACCCCCAGGGTTGCTGGGGGAGGGAGGAGGGGGAAGTTGGAAGACCTTTGTCTGATTCTGAAAGCTCCTTATGTATCAAGGCTGAACGCAAGGGAGGCGTTGTGGCTGCTGATGGCAAAGAGGAGC	7
AT1G20693	chr1	7176884	7176885	ab9d0ab7-f313-4f9c-8e69-72149c1a0fb5	9	366	+	CACTTGAAATGCACCCACAAAGCGATCAATTCAAATTCTCACACTCTCTCTCTCACCTAAGAATCAATTATGAAAGGAGCTAAATCAAAGAGCTGATTCAGGAGGGGGTCGCTCTCTCGTGTCAAGAAGCCAATTAAAGGAGGAGGGGGGGGCTGGCAAAGCTGCTCAAGGTTCCAACAAACCAAAGAGGCCAGCCAGTGCACTTTGCATGGAAGATTTCCGTGAGTTTTCAAGTGGAAAACCCCCAGGGTTGCTGGGGGAGGGAGGAGGGGGAAGTTGGAAGACCTTTGTCTGATTCTGAAAGCTCCTTATGTATCAAGGCTGAACGCAAGGGAGGCGTTGTGGCTGCTGATGGCAAAGAGGAGC	7
AT1G20693	chr1	7176884	7176885	ab9d0ab7-f313-4f9c-8e69-72149c1a0fb5	9	366	+	CACTTGAAATGCACCCACAAAGCGATCAATTCAAATTCTCACACTCTCTCTCTCACCTAAGAATCAATTATGAAAGGAGCTAAATCAAAGAGCTGATTCAGGAGGGGGTCGCTCTCTCGTGTCAAGAAGCCAATTAAAGGAGGAGGGGGGGGCTGGCAAAGCTGCTCAAGGTTCCAACAAACCAAAGAGGCCAGCCAGTGCACTTTGCATGGAAGATTTCCGTGAGTTTTCAAGTGGAAAACCCCCAGGGTTGCTGGGGGAGGGAGGAGGGGGAAGTTGGAAGACCTTTGTCTGATTCTGAAAGCTCCTTATGTATCAAGGCTGAACGCAAGGGAGGCGTTGTGGCTGCTGATGGCAAAGAGGAGC	7
AT1G20693	chr1	7176892	7176893	8130fdf8-966e-4e07-8a74-7a6006a06203	11	381	+	TCTCCCACAAAGCGATCAATTACAAATTACTACATGGCCTTAAGAATCAATTATCGAAAGGGCTAAAAAGATTTAGATTGAAACCAGGAAGTACCTGGCTCTGTGGTGAGAAGCTAGCTAAAGGAGCAGAGGGCGATAAAGCTGCTGCTAAGGACCCCAACAAACCAAGAGGCAGCCAGTGCTGCACACTAAAGATTTCCGTGAGACACTTAGAAGGAAAAACTCCCAAGAACGAAGTACTGTAGCAACAATTAGAAAAGAGCTGCTGGAGATAAGTGGAAGTCCTTGTCTGATTTTGAGAAAGCTCACAACGCTATGTTAAGGCTTAGAACGCAAGGTTGAATATGTAGAAGAACATTTTGTTTTCAAGAAACAAAGAAT	7
AT1G20693	chr1	7176892	7176893	8130fdf8-966e-4e07-8a74-7a6006a06203	11	381	+	TCTCCCACAAAGCGATCAATTACAAATTACTACATGGCCTTAAGAATCAATTATCGAAAGGGCTAAAAAGATTTAGATTGAAACCAGGAAGTACCTGGCTCTGTGGTGAGAAGCTAGCTAAAGGAGCAGAGGGCGATAAAGCTGCTGCTAAGGACCCCAACAAACCAAGAGGCAGCCAGTGCTGCACACTAAAGATTTCCGTGAGACACTTAGAAGGAAAAACTCCCAAGAACGAAGTACTGTAGCAACAATTAGAAAAGAGCTGCTGGAGATAAGTGGAAGTCCTTGTCTGATTTTGAGAAAGCTCACAACGCTATGTTAAGGCTTAGAACGCAAGGTTGAATATGTAGAAGAACATTTTGTTTTCAAGAAACAAAGAAT	7
AT1G20693	chr1	7176892	7176893	8130fdf8-966e-4e07-8a74-7a6006a06203	11	381	+	TCTCCCACAAAGCGATCAATTACAAATTACTACATGGCCTTAAGAATCAATTATCGAAAGGGCTAAAAAGATTTAGATTGAAACCAGGAAGTACCTGGCTCTGTGGTGAGAAGCTAGCTAAAGGAGCAGAGGGCGATAAAGCTGCTGCTAAGGACCCCAACAAACCAAGAGGCAGCCAGTGCTGCACACTAAAGATTTCCGTGAGACACTTAGAAGGAAAAACTCCCAAGAACGAAGTACTGTAGCAACAATTAGAAAAGAGCTGCTGGAGATAAGTGGAAGTCCTTGTCTGATTTTGAGAAAGCTCACAACGCTATGTTAAGGCTTAGAACGCAAGGTTGAATATGTAGAAGAACATTTTGTTTTCAAGAAACAAAGAAT	7
AT1G20693	chr1	7176899	7176900	c69eb23d-8f60-43c5-bc6b-76a3fc153b64	44	343	+	CAAAGCGATTGCTACAAATTCCTTTCACTCTTCTCTTGTCCCTGATCAATAACAGGAAGGCTAATCGAGATTGAAACCAGGAGCTCCAAGCTCTTGCAGCAAAGAAGCCAGCTAAAGGAGCAGGGCGGCCAAAGCTGCACTAAGGGACCCACTATTCAGAGGCCAGCCAGTATTTCGCTTAGAAGATTTCCAAGACTTTCAAGAAGGAATTCCCAAGAACAAGTCTGTAGCTACTGTTGGAAAGCTGCTGGAGACGGTGGAAGTCCATTTTTGTCTGGGATTAAGAAGCTCCTGCTGCTAAGGCTAGAAAACGCAAGGTGAATTGAGAAGTCAACAAGAAACT	7
AT1G20693	chr1	7176899	7176900	c69eb23d-8f60-43c5-bc6b-76a3fc153b64	44	343	+	CAAAGCGATTGCTACAAATTCCTTTCACTCTTCTCTTGTCCCTGATCAATAACAGGAAGGCTAATCGAGATTGAAACCAGGAGCTCCAAGCTCTTGCAGCAAAGAAGCCAGCTAAAGGAGCAGGGCGGCCAAAGCTGCACTAAGGGACCCACTATTCAGAGGCCAGCCAGTATTTCGCTTAGAAGATTTCCAAGACTTTCAAGAAGGAATTCCCAAGAACAAGTCTGTAGCTACTGTTGGAAAGCTGCTGGAGACGGTGGAAGTCCATTTTTGTCTGGGATTAAGAAGCTCCTGCTGCTAAGGCTAGAAAACGCAAGGTGAATTGAGAAGTCAACAAGAAACT	7
AT1G20693	chr1	7176899	7176900	c69eb23d-8f60-43c5-bc6b-76a3fc153b64	44	343	+	CAAAGCGATTGCTACAAATTCCTTTCACTCTTCTCTTGTCCCTGATCAATAACAGGAAGGCTAATCGAGATTGAAACCAGGAGCTCCAAGCTCTTGCAGCAAAGAAGCCAGCTAAAGGAGCAGGGCGGCCAAAGCTGCACTAAGGGACCCACTATTCAGAGGCCAGCCAGTATTTCGCTTAGAAGATTTCCAAGACTTTCAAGAAGGAATTCCCAAGAACAAGTCTGTAGCTACTGTTGGAAAGCTGCTGGAGACGGTGGAAGTCCATTTTTGTCTGGGATTAAGAAGCTCCTGCTGCTAAGGCTAGAAAACGCAAGGTGAATTGAGAAGTCAACAAGAAACT	7
AT1G20693	chr1	7176899	7176900	adc603ca-f140-4b85-87cb-2c3de5973c07	47	306	+	CAAAGCGATCAATCACAAATTTCACACCTTTTTTTTGTCCATCAAGAATTAATCGAAAAAGAAGCTAATTTAGATTAGAGGAAACAGGGAGCTCAGCTTTACCGTAGCTCAGAAGGATGCAATAAAAGGGAGCAAGGGCCGGCAAATTATACTGTTAGGACCCCCAACAAACCAGAGGCCAGCCGGTGCTCTCTTCCTCTTGTCACAAAGAGATTCCAAGACTTAGAAGGGAAAACCCCAAGAACAAGTCTGTAGCTACTGTTGGAAAAGCTGCTGAGACAAGTGGAAGTCCACCTTGTCTGAATT	7
AT1G20693	chr1	7176899	7176900	adc603ca-f140-4b85-87cb-2c3de5973c07	47	306	+	CAAAGCGATCAATCACAAATTTCACACCTTTTTTTTGTCCATCAAGAATTAATCGAAAAAGAAGCTAATTTAGATTAGAGGAAACAGGGAGCTCAGCTTTACCGTAGCTCAGAAGGATGCAATAAAAGGGAGCAAGGGCCGGCAAATTATACTGTTAGGACCCCCAACAAACCAGAGGCCAGCCGGTGCTCTCTTCCTCTTGTCACAAAGAGATTCCAAGACTTAGAAGGGAAAACCCCAAGAACAAGTCTGTAGCTACTGTTGGAAAAGCTGCTGAGACAAGTGGAAGTCCACCTTGTCTGAATT	7
AT1G20693	chr1	7176899	7176900	adc603ca-f140-4b85-87cb-2c3de5973c07	47	306	+	CAAAGCGATCAATCACAAATTTCACACCTTTTTTTTGTCCATCAAGAATTAATCGAAAAAGAAGCTAATTTAGATTAGAGGAAACAGGGAGCTCAGCTTTACCGTAGCTCAGAAGGATGCAATAAAAGGGAGCAAGGGCCGGCAAATTATACTGTTAGGACCCCCAACAAACCAGAGGCCAGCCGGTGCTCTCTTCCTCTTGTCACAAAGAGATTCCAAGACTTAGAAGGGAAAACCCCAAGAACAAGTCTGTAGCTACTGTTGGAAAAGCTGCTGAGACAAGTGGAAGTCCACCTTGTCTGAATT	7
AT1G20693	chr1	7176903	7176904	98fe9581-7233-461a-889c-d99befe67606	12	300	+	GCGATCAATCACTACAAAATTCCTCTCTTTTTTCGTCCCTAAAAGAATCAATTATGAAAGGAAAACTAAATTAAGATTATAATTGAAAACCAGAAAGGCTTCCAAGCTCTGTGGACCAAGAAGCCGCTAAAGAGCAGGCGGGCGGCTGCTGCTTGGACCCATTATCAAAGAGGCCAGCCAGTGCTTTATCTCTTTGGAAGATTTACCAAGACCTTGGAAGGAAATTACCCAAGAACAAAGTCTGTAAAATACTGTGGGAAAAGCTGCAAAGACAAGTGGGAAGTCCACTGTCTGATTCTT	7
AT1G20693	chr1	7176903	7176904	98fe9581-7233-461a-889c-d99befe67606	12	300	+	GCGATCAATCACTACAAAATTCCTCTCTTTTTTCGTCCCTAAAAGAATCAATTATGAAAGGAAAACTAAATTAAGATTATAATTGAAAACCAGAAAGGCTTCCAAGCTCTGTGGACCAAGAAGCCGCTAAAGAGCAGGCGGGCGGCTGCTGCTTGGACCCATTATCAAAGAGGCCAGCCAGTGCTTTATCTCTTTGGAAGATTTACCAAGACCTTGGAAGGAAATTACCCAAGAACAAAGTCTGTAAAATACTGTGGGAAAAGCTGCAAAGACAAGTGGGAAGTCCACTGTCTGATTCTT	7
AT1G20693	chr1	7176903	7176904	98fe9581-7233-461a-889c-d99befe67606	12	300	+	GCGATCAATCACTACAAAATTCCTCTCTTTTTTCGTCCCTAAAAGAATCAATTATGAAAGGAAAACTAAATTAAGATTATAATTGAAAACCAGAAAGGCTTCCAAGCTCTGTGGACCAAGAAGCCGCTAAAGAGCAGGCGGGCGGCTGCTGCTTGGACCCATTATCAAAGAGGCCAGCCAGTGCTTTATCTCTTTGGAAGATTTACCAAGACCTTGGAAGGAAATTACCCAAGAACAAAGTCTGTAAAATACTGTGGGAAAAGCTGCAAAGACAAGTGGGAAGTCCACTGTCTGATTCTT	7
AT1G20693	chr1	7176909	7176910	85e9643f-3588-4512-a810-ae80f85ac065	80	310	+	AATCACAAATTCTTTCACACTTTCTTTGCCCTAAGAATCAAATTATGAAAGGAGCTAATTAAAAAGACTGAAACAAGGAGCTCGAGCTCTCTGTGGACAAAGAAGCCGCGGCTAAAAGGAGCAGGCGTGGCGAAAAGGCTGGCTGCTCATAGGACCCCAACAAAAACCAAGAGGCCCGGCACAGACTGTACATCTGCTCTTACTGGAAGATTTCCGTGAAGACTCAAGAAGGAAACCCCTAGAACAAGTTTGGAAGCTATTCAATAAGAAGGGACTGGAGACTGGTAGCAGTCCATGCTTAGAGAATTTA	7
AT1G20693	chr1	7176909	7176910	85e9643f-3588-4512-a810-ae80f85ac065	80	310	+	AATCACAAATTCTTTCACACTTTCTTTGCCCTAAGAATCAAATTATGAAAGGAGCTAATTAAAAAGACTGAAACAAGGAGCTCGAGCTCTCTGTGGACAAAGAAGCCGCGGCTAAAAGGAGCAGGCGTGGCGAAAAGGCTGGCTGCTCATAGGACCCCAACAAAAACCAAGAGGCCCGGCACAGACTGTACATCTGCTCTTACTGGAAGATTTCCGTGAAGACTCAAGAAGGAAACCCCTAGAACAAGTTTGGAAGCTATTCAATAAGAAGGGACTGGAGACTGGTAGCAGTCCATGCTTAGAGAATTTA	7
AT1G20693	chr1	7176909	7176910	85e9643f-3588-4512-a810-ae80f85ac065	80	310	+	AATCACAAATTCTTTCACACTTTCTTTGCCCTAAGAATCAAATTATGAAAGGAGCTAATTAAAAAGACTGAAACAAGGAGCTCGAGCTCTCTGTGGACAAAGAAGCCGCGGCTAAAAGGAGCAGGCGTGGCGAAAAGGCTGGCTGCTCATAGGACCCCAACAAAAACCAAGAGGCCCGGCACAGACTGTACATCTGCTCTTACTGGAAGATTTCCGTGAAGACTCAAGAAGGAAACCCCTAGAACAAGTTTGGAAGCTATTCAATAAGAAGGGACTGGAGACTGGTAGCAGTCCATGCTTAGAGAATTTA	7
AT1G20693	chr1	7176941	7176942	734a7a1b-70a3-499a-a433-4499ff7fd057	14	289	+	TCGTCCCTAAAGAATCAATTATGAAAAAGGAAATAAATTTTAAGATTGAAACCAGGAGCTTCAAGCTTTACGCAGACCAAGAAGCAACGGCAAAGGAGCAGGGCGCGGCAGGGTGTTAGCTAAGGACCCCCAACAATCAAAGAGGCCGGCAAGTGCTCTCTTCTTATCGTTCACATGGAAGATCTTCCAAAGACTTTCAAGAAGGAAAACCCCAGAACAATAGTCGTATCTGTTGGAAGTGGTATAATAGACCTGGTAGCAGTCCTTTACACCTGTGCAGAACTTCTTT	7
AT1G20693	chr1	7176941	7176942	734a7a1b-70a3-499a-a433-4499ff7fd057	14	289	+	TCGTCCCTAAAGAATCAATTATGAAAAAGGAAATAAATTTTAAGATTGAAACCAGGAGCTTCAAGCTTTACGCAGACCAAGAAGCAACGGCAAAGGAGCAGGGCGCGGCAGGGTGTTAGCTAAGGACCCCCAACAATCAAAGAGGCCGGCAAGTGCTCTCTTCTTATCGTTCACATGGAAGATCTTCCAAAGACTTTCAAGAAGGAAAACCCCAGAACAATAGTCGTATCTGTTGGAAGTGGTATAATAGACCTGGTAGCAGTCCTTTACACCTGTGCAGAACTTCTTT	7
AT1G20693	chr1	7176941	7176942	734a7a1b-70a3-499a-a433-4499ff7fd057	14	289	+	TCGTCCCTAAAGAATCAATTATGAAAAAGGAAATAAATTTTAAGATTGAAACCAGGAGCTTCAAGCTTTACGCAGACCAAGAAGCAACGGCAAAGGAGCAGGGCGCGGCAGGGTGTTAGCTAAGGACCCCCAACAATCAAAGAGGCCGGCAAGTGCTCTCTTCTTATCGTTCACATGGAAGATCTTCCAAAGACTTTCAAGAAGGAAAACCCCAGAACAATAGTCGTATCTGTTGGAAGTGGTATAATAGACCTGGTAGCAGTCCTTTACACCTGTGCAGAACTTCTTT	7
AT1G26630	chr1	9205936	9205937	bf6a16ad-1651-47f7-9822-755edc166b1c	40	392	+	AACCTTTCTCCTAATTTTTGTGAAAACCGTCTGATGCCAGCTCCATTACTGGCGCAAGCGGCCAGAAGCACCAAGTCCGCCTTATCTAGCGGTCAACATCCGCTTGCTGGCACACTCGCTGCTCATCAAAAAACCATGTCCCCGCAAGGTTGCTTGATATCGCATTTCCAAACTGGCCGTGGTCGGCACGCACCAAACGCCTCATTGTTATTGTGATCTACCATTGGGGCTGTAGATTGCTCCACCTCAAATAATGGACGCCACCGAACCGTAATTGGTGATTACCAGTTGATATGATACACTTCACTGAAGGTGAATACGTTGAGCCACTTACATCTGACAGAAGGTAGCCACCAAGGATGGTCGGGTTCCCCCGGGTGGTTTCCGCCCAG	5
AT1G26630	chr1	9205936	9205937	bf6a16ad-1651-47f7-9822-755edc166b1c	40	392	+	AACCTTTCTCCTAATTTTTGTGAAAACCGTCTGATGCCAGCTCCATTACTGGCGCAAGCGGCCAGAAGCACCAAGTCCGCCTTATCTAGCGGTCAACATCCGCTTGCTGGCACACTCGCTGCTCATCAAAAAACCATGTCCCCGCAAGGTTGCTTGATATCGCATTTCCAAACTGGCCGTGGTCGGCACGCACCAAACGCCTCATTGTTATTGTGATCTACCATTGGGGCTGTAGATTGCTCCACCTCAAATAATGGACGCCACCGAACCGTAATTGGTGATTACCAGTTGATATGATACACTTCACTGAAGGTGAATACGTTGAGCCACTTACATCTGACAGAAGGTAGCCACCAAGGATGGTCGGGTTCCCCCGGGTGGTTTCCGCCCAG	5
AT1G26630	chr1	9205982	9205983	f9c1d772-705c-4801-8478-2be48a4d5291	70	351	+	CACCACTTTGAGGCCAGCGAATGCCAGAAAGAGCTTCCAAGACCCATACCTCCACCAATTCAGCCGGTATATCCGTACTGAGGTTGGTCGCCACTTAAAAAACCGTCCCAATAAGGTTGCTGAGGCTTGACACTTCCAAACTGGCCGGACAGCACGCTGCCTCTTGTTATATTGATCATCTCTAATTAAGAAGCGAAGATTGCTTTCCATCTTCCCTCGCTGCGACGTTCCATGTGAACCGTGTATTTCAGTGACTGATAAACCAAAGTAGATGGCTTTGAGCCTTTTGACTAGAAAGTGAGCCTAGGATGGTCACCGTATTGGTTTCCCACCGACGATAGTTTCCGCCAG	5
AT1G26630	chr1	9205982	9205983	f9c1d772-705c-4801-8478-2be48a4d5291	70	351	+	CACCACTTTGAGGCCAGCGAATGCCAGAAAGAGCTTCCAAGACCCATACCTCCACCAATTCAGCCGGTATATCCGTACTGAGGTTGGTCGCCACTTAAAAAACCGTCCCAATAAGGTTGCTGAGGCTTGACACTTCCAAACTGGCCGGACAGCACGCTGCCTCTTGTTATATTGATCATCTCTAATTAAGAAGCGAAGATTGCTTTCCATCTTCCCTCGCTGCGACGTTCCATGTGAACCGTGTATTTCAGTGACTGATAAACCAAAGTAGATGGCTTTGAGCCTTTTGACTAGAAAGTGAGCCTAGGATGGTCACCGTATTGGTTTCCCACCGACGATAGTTTCCGCCAG	5
AT1G26630	chr1	9205989	9205990	ea3258ad-5866-437b-80ad-fb05647293f6	76	355	+	TTGAGGCCAGCGAAATCCAGGAATCAAAGACCTATCCTTTAATCAGCCGGTATTGCCGTAAAAAGGTGGTACATCGTCACTTTAAAAACCGCCATTGCCAAGGTTGTTGAGGTACGAATTCCGAACTGCCGGTACGGTACGTATGTACCGTACATTTAGCGCTGATACTTCTTGCTGAAGCATTGCAGCATTGTCACACTTCCCTTGTGGCAATGACGTTCCACATGTGATTCTGTGATTACATCCAAGTTGATTGATTACTTGAGGAGACCGGCTCTGTGAGCCTTCATTGACAGTAAGCCACAAGGGATTTGTAGGTTACCAAGCTTTCCTTTGATGGTGCACCACCGCCCAG	5
AT1G26630	chr1	9205989	9205990	ea3258ad-5866-437b-80ad-fb05647293f6	76	355	+	TTGAGGCCAGCGAAATCCAGGAATCAAAGACCTATCCTTTAATCAGCCGGTATTGCCGTAAAAAGGTGGTACATCGTCACTTTAAAAACCGCCATTGCCAAGGTTGTTGAGGTACGAATTCCGAACTGCCGGTACGGTACGTATGTACCGTACATTTAGCGCTGATACTTCTTGCTGAAGCATTGCAGCATTGTCACACTTCCCTTGTGGCAATGACGTTCCACATGTGATTCTGTGATTACATCCAAGTTGATTGATTACTTGAGGAGACCGGCTCTGTGAGCCTTCATTGACAGTAAGCCACAAGGGATTTGTAGGTTACCAAGCTTTCCTTTGATGGTGCACCACCGCCCAG	5
AT1G26630	chr1	9205997	9205998	f6c67c22-65f3-409a-a796-688a6a22bb2f	94	329	+	AGCGAATCCAGAAGGAGGGACCAAGACCTGCCTTAATTCAGCCAGTATTATCGTTGAGGAAGCACTTGCTTAATTACCAATCCCGTTGCCAAGGTTGTTGAGGACCGCTGTTCCAAAACTGGCCAAGCACGGTTTCCGGCGTCACAATTTGTTGCTACTGATATCTTCACCTTGCTAAGAAGCTCAGATTGTTCCTCATTTCCCGTCGTGATGTTCCGTGAACCGTCGTTGATTACCAAGTTGATATATTTGAGGTATGGCTTGTAGAGCCTTTTGTAAGTGTGGCCAAGGATATGAATTTGAAGCTTCCGATGAATGGTACCGCCCAG	5
AT1G26630	chr1	9205997	9205998	f6c67c22-65f3-409a-a796-688a6a22bb2f	94	329	+	AGCGAATCCAGAAGGAGGGACCAAGACCTGCCTTAATTCAGCCAGTATTATCGTTGAGGAAGCACTTGCTTAATTACCAATCCCGTTGCCAAGGTTGTTGAGGACCGCTGTTCCAAAACTGGCCAAGCACGGTTTCCGGCGTCACAATTTGTTGCTACTGATATCTTCACCTTGCTAAGAAGCTCAGATTGTTCCTCATTTCCCGTCGTGATGTTCCGTGAACCGTCGTTGATTACCAAGTTGATATATTTGAGGTATGGCTTGTAGAGCCTTTTGTAAGTGTGGCCAAGGATATGAATTTGAAGCTTCCGATGAATGGTACCGCCCAG	5
AT1G26630	chr1	9206014	9206015	0c13f26f-30d9-4741-9dd0-93c5218785af	96	295	+	CAAGACCTATCTTAAAACAGCGGTATACCGTATAAAGGTGGTTTACTCGTCATCAAAACATATGTTCCGGCAAGTTGAGGTTTGCTCCAAACTGGCAGATGGGTACGCCAAATGTGTCTCTGTGCTATTGATATCTGCTAAGAGGTCAAAGATTGTTCCATCTCCCACAATCGATGTTCCGTGAACAATGACTCAGTTGATTTGATACACTGAGGATGGCTCGTGTGAGCCCTTCTTTGACAGTGTTGGCACCAAGGATGACACGGGCTTCCCTCGATGATATGACCTTATCCAG	5
AT1G26630	chr1	9206014	9206015	0c13f26f-30d9-4741-9dd0-93c5218785af	96	295	+	CAAGACCTATCTTAAAACAGCGGTATACCGTATAAAGGTGGTTTACTCGTCATCAAAACATATGTTCCGGCAAGTTGAGGTTTGCTCCAAACTGGCAGATGGGTACGCCAAATGTGTCTCTGTGCTATTGATATCTGCTAAGAGGTCAAAGATTGTTCCATCTCCCACAATCGATGTTCCGTGAACAATGACTCAGTTGATTTGATACACTGAGGATGGCTCGTGTGAGCCCTTCTTTGACAGTGTTGGCACCAAGGATGACACGGGCTTCCCTCGATGATATGACCTTATCCAG	5
AT2G24060	chr2	10229653	10229654	33a809b4-b4e6-4e69-8ab1-64e334619517	11	474	+	GGAGGTTACTCCGGTGGAGGTGGTAGCTACGGAGGTGGCGGCGGTAGACGCGAGGGTGGAGGATGAGCGGCGGCGGCCGGTTACCTCAAGAGGTGGTGGTGGCGGAAGCTACGGTGGTGGAAGACGAAGGGAGGAGGAGGATAGTGGTGGTGAAGGAGGAGGTTACGGAGGAAGCGGAAGGTGGTGGAGGATGGTAAATTCCTTTAATTAGGTTTGGGATTACCAATGAATGTTCTTCGCTTGTTATGCTTACTTGGTTTGTGTGTCTCTATATTTTGTTTGGTTCTGCTCTAGATTTGATGTAACAGTTCTGAGTTAGGTATTTTTGGTATCTGGAAACGTAATGTTAAGTCACTTGTCATTCTCTAAATAACAATTTTCAAGATATTATCTCTGTTG…	5
AT2G24060	chr2	10229655	10229656	e1b23561-b99f-4bbb-8765-f0b53c6750df	234	516	+	AGGTTATCGATTCTTTAGAGTAATAGAAGAGGTGCGCATGGCAGAAGCATGAAATTGATGAAGCACTCTTGGATATTTTCCTCAATCGTCCTGTTACTGTTAGGCTTAATCGATGGGGGCAACAAACATATGCTTGGTCTTGATGTTTACACAACTGATGAATGGCTCGTTCGAATGGCTAAGTATGATGTTTGAACTTGATTCGAGGTTATCATTAACTTCTGTTTGATGCAGATCCAGTTGTTAAAATGGATAGACTACAAGTAAATACAGTACGACTGTAAAGAGGTAGAAAAAGATCTGTTGGGAGAAACTATTCGCATAAGATCAAAGGAGAGCACATAAATGTTATAATATCGATCATAAGCATGATTATTCCGCCACGCTTAAAGGCTGCCC…	5
AT2G24060	chr2	10229685	10229686	f987a83b-13a0-427c-9b04-b7937044a257	250	468	+	AGGTAGGCCGAAGAAGCGAAATTGATGAAGCTTGATCCCTTGCTCTAGGTCAGCTACAATAGCTGCAGGCTTATCGATGGGCAACAAACATCAAATAGCTCTGACTGCACATTGAAGACGAATAATGCTGTGAAAACGGCTGATGATGCTGAACCTGATTCGGTATATCATCGCCAGCCCAGAGATCCCAGTCGTTTGCCGACCGGACTACGGTAAATACAGATACGACAAGCCAAGAGGAAAAAGATCAGCAACTAGAACAACCATTACCGTATCGAGATCCTAAAGGAAATCTAATAGGCTGCTGCTCAAATGATATATTCCGTTCGCTTGAGGCGCCCCAAAGTTCAAACAAGATGGTGACAAGGTTAAGGTGATTGCGTGAGCATGTGAGAGGGA…	5
AT2G24060	chr2	10229686	10229687	42776039-e770-4548-b68b-7aeac926295a	88	367	+	GGTAGGCCGAAGAAGCTAGCAGATCAGGGTCTTGACATCCCAAACTTAGGTGCAGCATACTGCTAAGGCCAACGTCCGGGCAACAACAAACGCTTGGTCAAGTAAAGACGCAGCGCCGCTTCGTGAATGGCTGACGATGCTGAACAACTGATCGGTCATTCTATTTGATGCAGATCCGGTCGTCTAAATGACAGCTTACAGTAATACAGATCTGAACAGCAAAAGAGGAAAAAAGATCCAGCAAAAGAAAACAACTCATATCGGATCTAAAGAGCTTAAATAGGGTTTATAAATATTGATAAATACGTTATCCTGCTCGTCTTGAATGCCCAAAAGTTCTTGCAAGATGATGGTGCCAGAATACCGA	5
AT2G24060	chr2	10229697	10229698	2e6f84e9-f94a-45f8-b817-b2e6347b5bdd	222	348	+	AGAAGCTGACGAAGCTTCTTGATCTCCTCAATTCGACCAGCTACTGTAAAGGCCATTGACGGGCAACAAACATGCTTGGTTTGGTTTAAGACGAAGCCGTTTTGAATGGCTGATGATGCTGAACTTGATCTGGTTGCTATCGCCTGACGCAGATCCAGTTGTTAAATATGATGGACTACGGTAAAAATACAGATACGAACAGGGTAAAGAGAGAGGAAAAGAACCCAGCAAAAGAAAACATTCGTCGGATTAAAGGAGCTCAAAATGGGCTATAATATTGATCCTGGTCTGAACTATTCCGTTCGTCTTGAGGGCTGCCCAAAAAGTTTTGCAAGGATGGTGACAAGG	5
AT2G28190	chr2	12014730	12014731	48898685-4507-4a4a-adb5-7de97560e9ba	191	295	+	TCCGCGGCGAGAAGGCTGTCGTAATTTAAGGACTTCTGATGCCGAAGTTATACTTTGACCCAGATGACTCAGGTCCTACAACTGTGAATGGCCATGTTATCAAGCTCTACTCCCAGGGCCTTAGATCATCTCCATGAGTTTGGTGATCTAACTAATGGATGCTATTCAACAGGTTCATCTCAACCCTAACTTATTCGACACCACGGAGCTCCAGATGAGTATCGCTATGGGTGGACCAAGGAAACTTGATGCCGACGCCGATGGCATAGAAAAACAACAATATTGTGGACATCAG	5
AT2G28190	chr2	12014742	12014743	a64dd721-8172-4e91-9ece-556743b4588a	216	453	+	AAGGCTGTTGCAGTGCTTGGGTATTTATTGACGTAAGGAGTTGTTACTCGCAGATGACTAGGTCCACCATTGTAAATGCCGTGTTATACACTGGTTTTTTTCCCAGGGCCACTTGGATCATTATTTACATGAGTTTGTCGATACATCAACTAATTGGATGTACTACATTATGGGACCACTTCTTACTTATTTAACTATATGACCTTCACGGAGCACGGGAAGATGAGTGCCGTAACAAGCGACCTACAAAGGAAAACTTAAATGCGACCAATGCTGGTGCGTGGCAGAAAAACTAACAATGGTGGGACAAACAAGATTCCGCTAACACTGACTGGTCCATTAATTACTGTTGTTGCAGAGCCTGTAGTTACGAGCTCGAGGATGACCTCGGAAAGGGTG…	5
AT2G28190	chr2	12014798	12014799	3465312f-8261-4185-9ff1-cd465a58c5ba	258	244	+	CCAAGATGACCAGGGTCCACAACTGTGAATGTTCGTATCACTGGTTTCACTCCAGGGCCTTTCGGATTTCATCGAGTTTGTGGTTTACAACACTAATGGATGTCGTTTAACAGGTTCTTTACTCTTCAACCTATCAACTCAGGATTTACCGGAGCTCCAGAAGAAGATGAAAGTGCCGTCGCGGGTGACCTGAGGAAATATAAATGCCAATGCCGATGGCGTAGAAACAACAATGGTAGCTCAG	5
AT2G28190	chr2	12014803	12014804	b0a3035d-4e1b-4602-9b97-042eb4d8be53	238	383	+	ATGACTCAGGTCCTAACTGTTGAATGTTCGTATCACTGGTTTATCAGGGCCTCATGGATTTCATCTCCATGAGTTTGGTGATACAACTAATAAGGACGTATCTCCAACAGGCGCCTTCATCCACAACCTAACAACATGACCTTACCAGAGCCCAGAAGACGCAGTGTCCATACCATGTCAGGCAAGACCAAGGAATTACTAATGTCAATGCTGATGGCGTGGCAGAAACATAATAGTGGCACCAGTTCCACTGACTTTGGTTCCCAAACTACAATATAATCTGGAAGAGCCTGTGGACCAGCTTAAGGTATGCACCATGGAAAAGGGTGGCCATGGGCCTCAGCACCGCACACAGTATCCAGGGCCAGAGGCCATGGCATGTG	5
AT2G28190	chr2	12014807	12014808	4ef60a1c-355e-4dbe-bb13-5e3b0f1a0501	289	230	+	CTCAGGTCCCTTACTTGTGATATGGTTTGCATTTTAAGCACCATCCAGGGCCCACATCAGATCATCTCCATGAGATGGTGATACCGTAAATGGATGCTATTTTCAACAGGTTTTACTTTTACACCTATAACATGACGGAGCTCCAGAAGATGAGTGCCGTTATGCGGGTGGTCAAAGGAATATTAAATCTAATGCCGATGGCGCAGAAACAACAATAGTAGACAATCAGA	5
AT2G28900	chr2	12414486	12414487	8eaa5b36-0d68-4c05-bfc5-a8ee9d1c4fe1	208	289	-	TCGATCACAGTTTAAGTCTCAACAGTCTGCGCCGGCCGCAGGGGTGGGATAGCTGCCACCGGTACGCAATTCGCGCCTGTTAACACAGGCGGGTGTTTTTCCAATCTCTCACCGCCACGGATACGTTCGATTCCGTATTCTGTTCCAGTACACTCCACCATTGGCCGGTGAGGCATTCACTGCTCTTACATACACAACTTCTAAGCACATGCTCCAGAGTGCTCTGCGGGTAGGTCTCCCAGTCGGTGGCCTTGTAAGTGTCTTCTGCAAGAAAATTAAGACTACCAAC	13
AT2G28900	chr2	12414533	12414534	70d20874-91b3-4872-a6c8-15b54525fd28	286	223	-	TGCTCCTGTCGCCGCGCCTGCCATCATTGGCGTTTTTCCAATCTCTGCCACGGATACGTTTATTCCGTATTCTGTTCCAATAAACCTACTCCACCCTTATTTCTTCCCAGTAAACACCTTCCCAACACAACTTCTAGAGCGCATCAACCAAAGTGCTCTTGGTGGAGTGACTCCTTTTGGCATGGATCGGGGAGTAAAGGATTCTTAGATTAGTGACTCCAAC	13
AT2G28900	chr2	12414542	12414543	e9e42138-a7ef-4bb1-b7bb-87872e7da5c6	238	197	-	CGCCGCGCCTGCTGACGGCTTGTGTTTTTCCAAATCTCTGCCGCCACGGACGTTCGATTCCGTATTCTGTTCAATATAGACCATTATCACCAGCTCCCTAGTAAACACCCCAACAACTTCTTAAGCGCGTGCTCCAAAGTGCTCTTGGAGACTCCTTGTCGGCTCCTTGTAAAGCTTCCAAAGATTTTAGTACCAAC	13
AT2G28900	chr2	12414550	12414551	1ac75dd4-d385-4780-a277-9216d3c56602	217	194	-	CTGCTAACATTGCGTTTTCCAATCAGCTGCGATAGCGTTCGATTCCGTATTCTGTTCCAAGAACACTCCACCAGCAGCTTGTAAACACCTTCCCCAACACAACTTCTTTGTATACGTAAGGCTCCAAAGGCTCTTTGGAAGACTCCTTAGCTCTATGGCCTTGTAAGAAGTCTCCGCGAGATTAGAACTCCAAC	13
AT2G28900	chr2	12414553	12414554	6a148df8-7ddf-42c6-8063-d6a02093b3d2	251	206	-	CTAACATTGCGTTTTTCCTTGTCTCGCCAGCGCGGCGGATGGCGTATATTGTTTTCGGGCTTCAGTTCCAATAATGACACTCCAACCAGCTCCCAAGTAAACACCTTCTTACACAACTTCCTAAGCGCATGCTCCAAAGTGGCTCTTGGAGACTCCTTTGTCTAGTTGGCCTTGTAAGTGTCTTCTGCGAGAGATTAGACTACTGC	13
AT2G28900	chr2	12414554	12414555	eb00107b-a28d-4f79-9004-94b654b587e7	239	244	-	TAACATTGCGTTTCCAGCCCTGCTGCCGGATAACGTTCGATCCGTATTCTGTTCCTAAACACTCCTCTCAGCTCTTAAACACCTTTCCCAACACAACTTCTTAAGTAACACATGCTCCAGTGCTCTTGGAGAGACCTCTAGAGTCAATGGCCTTGTAAGAACTTCTCCTGCATGATTTAGACCTTCCAACAGCTCTGATCTTGAGGAATCAATTGGTGTGGCTATGAAAGGTTCCCGAGCTCCA	13
AT2G28900	chr2	12414554	12414555	92526060-c6d5-4aca-bce1-68826b8e0651	314	199	-	TAACATTGCGTTTCCAATCTGCCGCCACGGATACGTTCGATTCCGGTATTTCTGTTCCAAATGTGACACTCCACCAGCTTCCAGCAGCTCCCCCAGTAAACACCTTCTCGACACAACTTCTTAGGATATGCGGCTCCAAAGTGCTCTTGGTACTCCCTTTGCAATGGCCTTGTGTCTTCTTAAGATTAGAACTTCCAAC	13
AT2G28900	chr2	12414559	12414560	cd135d5c-9e43-4f66-a5b8-a7c3a959fde2	271	203	-	TTGCGTTTTTCCAATCTCTATTCTATTGCGGATACGTTCGATTCCGTATTCTGTTCCAATGTACACTCTTACCACCAGCAGCTCCCCCAGTAAACAACCTTCTTTACCACAACTCCATGTGGCGCGCTCCAAAGTGCTCTTGGTGTAAGACTCCTTTGCAATGGCCTTGTGTGTCTTCCGCGGTGGTATTAAGACTCCACTTT	13
AT2G28900	chr2	12414560	12414561	9f6446a3-5d5f-4c71-bf6d-37f5a5331c9f	259	190	-	TGCGTTTTCAATCTCTGCTGCGGATACGTGTTCGATTCCGTAATTCTGTTCCAGTAAAGACACTCCAGCTTTATTAGCTCTTTGTAAACACCTTCTTTTGCTAACTTCTTAAGCGCATGCTCCAAAGTGCTCTGAAGACTCCCTTGCAGATGGCCTTGTAAGTCTTCTGCGAGATTAGTGACTCAACAGT	13
AT2G28900	chr2	12414560	12414561	0794decf-7743-4047-82f3-e5c1fb65dae3	225	175	-	TGCGTTTTTTCCAATCTCTGCTGCGGATACGTCAATTCCGTATTCTGTATACCAATAGTACACTCACCAGCAGCCTTAACACCTTCTTTACACAACTTCTTGAGCGCATGCCTCTAAAGTGCCTTGGACTCCTGGTTACAGGCCTTGTAAGGTCTTCTGCGGATTAGACTCCAAC	13
AT2G28900	chr2	12414560	12414561	fbe04ded-9f32-45ec-83b5-5519127b543a	337	187	-	TGCGTTTTTCCAATCTCTGCTGAATAGCGGTTTGTTTCCGTATTCTGTTCCAATGTAGACACTCCACCAATGCTCCCCCAATGTACACCTTCTTTGCAACTTCTTAAGCGCGATGCTCCAAAGTGCTCTTATGGTATTCCCTTTGTCATGGCCTTGTGGTGTCTTCTGCGGTGTTTTAGACTCCAGC	13
AT2G28900	chr2	12414560	12414561	a5f5ea54-71c5-4ee3-90fe-fcb977f7fdb9	226	187	-	TGCGTTTTTCCAATCTCTGCTTTAGGATACGTTTATTCAAATTCTGTTCCAATGTACACTCCACCAACGATTCCCCAATAAACACCTTCTTTACACAACTTCTTGATTGACATGCTTCCAAAGTGCTCTTGGAGACTCTCAGTCCATGGCCTTGTGTGTATGTCTTCTACGAGATTTAGACTCCAAC	13
AT2G28900	chr2	12414564	12414565	63756af1-6e65-467c-b279-217e2ca68043	227	167	-	TTTTTCTGCCGCACGGATACGTTCGATTCCGTATTCTGTTCCAGTACCACCAGCCTCCCTTAAACACCTTCTTTACACAACTTCTTAAGTGCGCATGCTCCAAGTGCTCTTGGGAGACTCCTTTTATGGCCTTGTAAGAACTTCTGCAAGTGATTTAAGACTCCAAC	13
AT2G34560	chr2	14560703	14560704	cea6fa86-9f46-416f-b683-d6654b81c2a1	82	417	+	GAAGCTGCCTGAAGATGTATAAACGGACCAACCAGAAGATGGTCATCCAACAGTGCTGCGGTGATGTCAACATTCCCGGTCACCAATCAAGATGGTATCAGCCATGGCCAATGGCAATGATTTATAAGATCGATAAAGTTTGTTTCCGTTTGTTTGAATTACTGTACTTGAGATTTTGAAGTGGGATATCTGGAAAATCCAATATCAAGTGAAAGTCATCTAAGTTAAGAGATACGCTAAAAGTTGTTTTGAAGCTGTGGCGATGCCTGTTAAATACCCCACGTCATTGCGGTCATAAACTCCTTGAAAAGGAATTTTCTTCGAGGCACCAAGTACAGAAAGTATGCTCTGCTAAAGAGGCTGTTGCTACAGAGCGCAATACATCTTCAACCGCCTCAC…	5
AT2G34560	chr2	14560703	14560704	cea6fa86-9f46-416f-b683-d6654b81c2a1	82	417	+	GAAGCTGCCTGAAGATGTATAAACGGACCAACCAGAAGATGGTCATCCAACAGTGCTGCGGTGATGTCAACATTCCCGGTCACCAATCAAGATGGTATCAGCCATGGCCAATGGCAATGATTTATAAGATCGATAAAGTTTGTTTCCGTTTGTTTGAATTACTGTACTTGAGATTTTGAAGTGGGATATCTGGAAAATCCAATATCAAGTGAAAGTCATCTAAGTTAAGAGATACGCTAAAAGTTGTTTTGAAGCTGTGGCGATGCCTGTTAAATACCCCACGTCATTGCGGTCATAAACTCCTTGAAAAGGAATTTTCTTCGAGGCACCAAGTACAGAAAGTATGCTCTGCTAAAGAGGCTGTTGCTACAGAGCGCAATACATCTTCAACCGCCTCAC…	5
AT2G34560	chr2	14560717	14560718	9fa30d99-e8cd-4b7d-8f4b-4649934deec3	126	332	+	AAGATGTATCAAACACAGGACCAACCAGAAGATGATCTCCAACAGGTTAATAAAGGTGATGTCAACAACAACTTTCCCGGTCACCAATCAGGAGACAGCAACACAAATCTGCCGAATCCGATTCGCGAGAAGCCGAAAGCTACGTTTCCCCCGTTTTGAGTCTGCAGGAACTCGTACTCTTCAAGAGTTGGAGTAGGGATTTCATTCCCACTACTTGAATCCAATTTGAAGGTGTTTCAAAGGTTTGAACGTTGACTGCCAGAGCTGTGACGCGTAGCCCCGTTAATGGAGCCTCTAACTCCGCGGAAGGTTTTTTTTGGTCCAAGTTCAGA	5
AT2G34560	chr2	14560717	14560718	9fa30d99-e8cd-4b7d-8f4b-4649934deec3	126	332	+	AAGATGTATCAAACACAGGACCAACCAGAAGATGATCTCCAACAGGTTAATAAAGGTGATGTCAACAACAACTTTCCCGGTCACCAATCAGGAGACAGCAACACAAATCTGCCGAATCCGATTCGCGAGAAGCCGAAAGCTACGTTTCCCCCGTTTTGAGTCTGCAGGAACTCGTACTCTTCAAGAGTTGGAGTAGGGATTTCATTCCCACTACTTGAATCCAATTTGAAGGTGTTTCAAAGGTTTGAACGTTGACTGCCAGAGCTGTGACGCGTAGCCCCGTTAATGGAGCCTCTAACTCCGCGGAAGGTTTTTTTTGGTCCAAGTTCAGA	5
AT2G34560	chr2	14560718	14560719	3d4fe7d5-81d4-4fd1-afa5-c3a987ab90cc	1328	444	+	AGATGTATCAAACAAAGGCTAACAAGATGGTTATCAACAGTTGAATATAGTGATGCGTCATTATTACCAGTCAATTAGGTGGTATCAGCCACCTAGGCCAATGGCAGCCTGATTATGCGAGGAAGCCGAAAGTCATGTACCTGTATGGAAGTCGCTGTGAACTGTAACTACTTTGTTGAGATAGTTGAGTTGTTGATATATTCGTAGGAATCAAATAACTAAGTGAAAGCATAAAGGTTTGAGTGAACGCTAAAAAGTTGCTCAAAGAGAAGCTGTGGCGATGCCTATTGGCACACCTACGTACTTTAATGGTCTAACTCTCGGGAAAGAGGCTTCACTTTTGGTCCTCAAGTCAGAAAGATTATGGCTGCAAAGATTGCCGCTTTACAGAAGATGCAA…	5
AT2G34560	chr2	14560718	14560719	3d4fe7d5-81d4-4fd1-afa5-c3a987ab90cc	1328	444	+	AGATGTATCAAACAAAGGCTAACAAGATGGTTATCAACAGTTGAATATAGTGATGCGTCATTATTACCAGTCAATTAGGTGGTATCAGCCACCTAGGCCAATGGCAGCCTGATTATGCGAGGAAGCCGAAAGTCATGTACCTGTATGGAAGTCGCTGTGAACTGTAACTACTTTGTTGAGATAGTTGAGTTGTTGATATATTCGTAGGAATCAAATAACTAAGTGAAAGCATAAAGGTTTGAGTGAACGCTAAAAAGTTGCTCAAAGAGAAGCTGTGGCGATGCCTATTGGCACACCTACGTACTTTAATGGTCTAACTCTCGGGAAAGAGGCTTCACTTTTGGTCCTCAAGTCAGAAAGATTATGGCTGCAAAGATTGCCGCTTTACAGAAGATGCAA…	5
AT2G34560	chr2	14560744	14560745	a00e1aea-32d9-4331-8893-fcae3b3d2b6a	139	592	+	AAGATGGAACTCATCCAACGGTAATAACAGTGTGTCATCATTTACTTCCCAGTTCCAATCAAGGATGGACTAACACAGCCTTGGCAATGGCATCGTGATTCGTGAAGAAGCCGAAAAGTCATGTTTCCCGTTTGAGTAACAGAAACTCGTACTTAATAGAGATACTGGATAATGATATCATCATATGTAGAGCTTCGAAATATCAAAAGAAAGCACTTCGAAGGTTGGAGAACGCTAGCTAGCCAAAGAAGCTGTAGCGGTGCCTTAATCCCACGCTACTCAATGGTCAACTCTGGAAAAGGAATTCAGCCTCCAAGTCCAGAAAGACTATGCTTGTTAAGGCTGCTGCTACAGAGTGAATCAACAACTTTATCATCCTAGCCTCTTAATCTGTTAGCA…	5
AT2G34560	chr2	14560744	14560745	a00e1aea-32d9-4331-8893-fcae3b3d2b6a	139	592	+	AAGATGGAACTCATCCAACGGTAATAACAGTGTGTCATCATTTACTTCCCAGTTCCAATCAAGGATGGACTAACACAGCCTTGGCAATGGCATCGTGATTCGTGAAGAAGCCGAAAAGTCATGTTTCCCGTTTGAGTAACAGAAACTCGTACTTAATAGAGATACTGGATAATGATATCATCATATGTAGAGCTTCGAAATATCAAAAGAAAGCACTTCGAAGGTTGGAGAACGCTAGCTAGCCAAAGAAGCTGTAGCGGTGCCTTAATCCCACGCTACTCAATGGTCAACTCTGGAAAAGGAATTCAGCCTCCAAGTCCAGAAAGACTATGCTTGTTAAGGCTGCTGCTACAGAGTGAATCAACAACTTTATCATCCTAGCCTCTTAATCTGTTAGCA…	5
AT2G34560	chr2	14560771	14560772	b7ee63e6-5821-47e4-aa33-01dbe3d2114c	171	396	+	GTGATGTCAACAACTTCCCCAGTTCCAATCAGGATGGTAACACACAGCCTCAGCCAATGGCAATGACTCGAAGCCAAAAAGTCCTTCGTTTCCCTGTCAGCAGAAAGACTTGGAAACTACACATACTGAGAGTTTGGTGAGTCATCATCCATCGTTGGAATACCAATTGCTAGTGGAAAAGCATCAAGAGTTTTGGAGAACGTTAAAAGGTATCAAAGAAGCTGTGATGTCTATTAAATACCCCACCGTACTAATAGCACATTAACCTCTGAAAAGGAATTCTTTAGCACCTCCAAAGAGTTCAGGAAAAGACTATGTTGCAAGGCTGTTCAAACCAAGAGTGCAATTTAACAACCTCATTCAGCCTCCATTTTGTTTGTTAGCAAAATGGAGAAG	5
AT2G34560	chr2	14560771	14560772	b7ee63e6-5821-47e4-aa33-01dbe3d2114c	171	396	+	GTGATGTCAACAACTTCCCCAGTTCCAATCAGGATGGTAACACACAGCCTCAGCCAATGGCAATGACTCGAAGCCAAAAAGTCCTTCGTTTCCCTGTCAGCAGAAAGACTTGGAAACTACACATACTGAGAGTTTGGTGAGTCATCATCCATCGTTGGAATACCAATTGCTAGTGGAAAAGCATCAAGAGTTTTGGAGAACGTTAAAAGGTATCAAAGAAGCTGTGATGTCTATTAAATACCCCACCGTACTAATAGCACATTAACCTCTGAAAAGGAATTCTTTAGCACCTCCAAAGAGTTCAGGAAAAGACTATGTTGCAAGGCTGTTCAAACCAAGAGTGCAATTTAACAACCTCATTCAGCCTCCATTTTGTTTGTTAGCAAAATGGAGAAG	5
AT2G38540	chr2	16130999	16131000	f0b4d519-4022-4d71-a7e2-aa897077cbbb	479	1004	+	TTTTTAATTTCTTGTACTTCTTATTGTGGTGTTCTTGTTATATGGGTTTGTCTGTACTATGTTGCAGGCAACATGTTATATGAAATTTCAGTACTTGAAGTACCCTACACACATACCCTACCATCATCTCATATTCCATTTCCCCTCCCTCCCCCACCTACATCCTCTAATCCCTTCCTTTCACTCTCCAGCGATCGTTTATATTGCTTGAAGATGAATCTTTCACAAACCTCATCTGCTAATCAAAAATGCTCTTGGTTGCAAATGAGGAGGTTTCAACACATTCGTGTGTTGAATATTATTGTAGTCGGTGGCAGAAGATATGTTTGCCCTTACCTCTATCAAAAGGTATTGTAGGCGATTGGCTATTATTGGGTCTGCAAGAGGGCTGATGTCGAT…	5
AT2G38540	chr2	16131006	16131007	97640e1a-a444-43d0-9451-36474807a7f8	460	1105	+	TTTCTTGTCTTTCTATTGTGGTGTTCTTGTTATATGGGTTTGCTTGTACTATGTTGCAGGCAACAACGTTATATGAAATTTCAGAGTACTTGAAGCCCTCCCATCTACTCAACCCACCATTTCATATTCACTATCCATCATCATCCCATCCTACCGTCCTCCTCCAATCCTCCCTCTCTCTCTGCCTCCTCATGGATTCAAATCTCAGATCTAGCTCAACATGGCGTTGCTCGTCGAGAAGACCTCAAGTGGCCGTGAATACAAGGTCAAAGACATGTCAAGCCGATTTCGGTCGTCTCGAACTCGAGCTCGCCGAAGTTGAGATGCCTGGACTACATGGCTTGTCGCCGTACCGAATTCGGACCACTCAGCCATTCAAAGGCGCTAGAATCACTCGGA…	5
AT2G38540	chr2	16131041	16131042	56ad1ab9-277e-4d36-99d2-5b77d06e3dac	503	483	+	ATGGGTTTGTCTGTACTATGTTAAGGCAACGTTATATGAAATTTCAGAGTACTTTGAAGTTTAAGCTACCACATCCCACCATCATCATCATATTCCATATCACCTATCCCATCCCATCTACCAACTTCCTCTAATTCCCACAGTAAATTGAAAACAAAATCTGAGATTCGCGAAGGAAGAAGAAGAGTTGTCTTGAGAGATTGATAGAGATGGACAACAATGGAGTTAAACCTTTGCAATCCGCCATGGAAGCCTTTGAAAAAGCTTTGAGAAAGTAGGTGAAGGGACTTATGGGAAAGTTACAGAGCAAGAGAGAAAGCTACTGGGATGATCGTTGCTTTGAAGAAGACGCGTCTCATGAGGATGAAGAAGGTGTTCCTCCTCTACTCTTCGCAAGAT…	5
AT2G38540	chr2	16131090	16131091	432822e2-ce5e-4489-946e-50eb73d4bd3b	537	724	+	CAGAGTACTTGAAGCATACCCACCATCATCCTCTACCAACTATCCATCCTACCGTTCCCTACCAAATCCCCTTTTCGCTTCTCAATTCCCATCCCATTCCCCACATGGCAGCTTCTTTGCGGCAGCCGGAGATACGATGTTTCCGAGCTCAGTAAGTAGATGTCGCAGGTCATTCCTCGCGCATCAAGGAGCTCGACCGCAGATTAATCAATTTCACAGATATGGTATGGAGAGAGAAACCTCCCAATCGACGCTGAACTTTATCGGCTAGAATCGAGGATCTCAATAGTCATCTTCTCTAAAAACTATGCTACCACGTGGTGCTTAGATGAATTGGTTGAGATCCACACGCTGCTATAAGGAATTGGCTCAATAGTGGTTCCGGTTTAACGTACATCC…	5
AT2G38540	chr2	16131097	16131098	aee4f8c5-4421-4551-a7bd-f7d035a57cdd	570	332	+	CTTGAAGTTTGATAAAAAAAAATCCCACCTACACCTCCATCATCATCCTACACACCATTTATATTCCATATTATCTACACCAACCTACCATGCCATATTCCTCTACAATTTCCCAAGCAATTAACCAAACCAAAAGAAGAAGAAGAGAAGCTAAATTCGAATCCTTTCGGGCAGCTCTCCAAATCACATTAGCGCTGTTTGTTCTTCACTATTGCTCTTTTGATTTCTTCCTGGGCTCAATTTCCCTGACTCCCAGCTCCGCTATGTCGGAGGTAGACGGATTTCCTGGCTCCTTCACCCAAGAAGATGACTGCTCCGGCTCCTGTCCTGAA	5
AT2G40980	chr2	17102917	17102918	549d3127-f336-4ba9-bfab-e1b74e43918c	594	60	+	TTGAAGGTTTCCGCCACAGGTATTTTGCTTAAAAATCTCGGCATCCTCAGGGAAATGGGA	20
AT2G40980	chr2	17102918	17102919	474e3078-7890-49ee-aea7-cb1452ace71a	563	63	+	TGAAGGTTTCTCTCCGCCAGGTATTTTGCTTAAAAATTCCTCGGCATCCACGGGAATGGGATC	20
AT2G40980	chr2	17102923	17102924	8392388c-b881-42cc-957d-0a17770e3e7d	601	67	+	TTGGAAGGTCTTTCCGACAGGTATTTTGCTTAAAATCTCGGCATCCTCACGGGAAATGGGATCACAT	20
AT2G40980	chr2	17102923	17102924	bba61c3a-ea7c-4d59-ae28-86c1aa3564b4	551	93	+	TTTGGAAGCTGAAGGTTTCTCCGCCACAGGTATCTCTGCTCAAAATCCTCGGCATCCTCACGGGAAATGGGATACATTCATGAACACTGCTCT	20
AT2G40980	chr2	17102924	17102925	6e4cd257-7c89-42c2-b1bc-0df59a0b6dc2	600	82	+	GAAGGTTTCACCATACAGGTATTTTGCTTAAAAATCCACCTCCGGCATCTCTACACAGGAAATGAAGGATCTTCTACTTGAA	20
AT2G40980	chr2	17102924	17102925	eba6b06b-0fc3-45b7-b2db-9975251f666f	584	73	+	TGAAGGTTTTCCGCCACAGGTATTTGCTTAAAATCTCGGCATCCTCACGAGAAATGGGATCTTACTCTTTGAA	20
AT2G40980	chr2	17102924	17102925	2741e73e-ecf0-4704-8a98-83dbd28eee4b	572	89	+	TTAAAGGAAGCTTGAAGGTCTTCTCCGCCACAGGTATTCTGCTTAAAATCACCGGCATCCTTCAGGGAAAATGGGATCACATTCTTGAA	20
AT2G40980	chr2	17102924	17102925	0bb30b1f-08e5-4d44-ab3c-c64fddaa03b4	549	79	+	TTGGGAAGCTGAAGGTCTTCCGCCACAGGGTATTCTGCTTAAAATCCTCGGCTACACCGGAAATGGACTCACATTTGAA	20
AT2G40980	chr2	17102924	17102925	7e378966-53fb-466f-bf95-98277838ca1d	563	82	+	TAAGGAGGTAAAGGGGTCTTCCGCCACAGGTATTTTGCTTAAAATCCTCGGCATCCACGGGAAATGGGATCACATTTTTGAA	20
AT2G40980	chr2	17102924	17102925	b52c4366-562b-4467-a455-ddc386d3e4cc	561	83	+	TTGGAAGCTTGAGGGTTTTCCGCCACAGGTATTTTGCTTAAAAATCCGGCATCCACGGGAAAATGGGATCACATTCTCTTGAA	20
AT2G40980	chr2	17102926	17102927	be5ed090-6556-4d59-a425-bc90f7e7c1e5	569	66	+	AAGGAAGCTACTGAAGGTCTTCTCCGCCACAGGTAACTTGCTTAAAAATCTCGGCATCCACGGGAA	20
AT2G40980	chr2	17102926	17102927	6114781c-de18-4c1e-b25d-f845a9ecf86e	559	94	+	GGAAGCTTGGAAGTTTCCGCCACAGGTATTTTGCTTAAAATCCTCGGCATCCTCAGGAAATGGGATCACATTCTTGAACTTATTGCTCAAGGTC	20
AT2G40980	chr2	17102928	17102929	292c166d-8d11-4b4b-a6fb-73789739a8f1	602	101	+	GGAAGCTTGAAGGTCTTCCGCCACAGGTATTTTGCTTAAAATCCTGGCATCCACGGGAAATGGGATTCACATTTGAACTTGCTCTTCTAAGGTTTGACATT	20
AT2G40980	chr2	17102928	17102929	62994b55-2810-46f5-8a39-6d55bfcb8276	559	104	+	AAGCTTGAAGGTCTTTCCGCCACAGGTATTTTGTCTAAAAATCCTCGGCATCCACGGGAAATGGGATCACCTTACTACTTGAACTTGCTCTCTAAGGTCTGACT	20
AT2G40980	chr2	17102928	17102929	7550d1e8-3fe3-4cc0-9c5b-1e67accb9b73	559	109	+	GGGGGGCTAAGGGGTTTTCCGCCACAGGTATTTTGCTCTAAAAATCCTCGGCATCCACGGGAAAATGGGATCTCATTTCTTGAACTTGCTCTTACTAAGGTCTGACATT	20
AT2G40980	chr2	17102928	17102929	f1d56e08-29e5-48b1-949a-4a71d638ef3e	561	111	+	GGAAGCTTAAGGGGTCTTTCCGCCACAGGTATTCTGCTTAAAATCTCGGCATCCTCACCGAATAGGGAATGGGATCACATTTCTGAACTTGCTCTCTCAAGGTCTGACATT	20
AT2G40980	chr2	17102934	17102935	158e2843-6462-418d-8f47-dcf629a41bf8	562	80	+	TTGAAGGGTTTTTCCGCCACAGGTATTTTGCTTTAAAAATTCCGGCATCCACGGGAAAATGGGTTACCTACTTTCTTGTA	20
AT2G40980	chr2	17102935	17102936	67987203-07c9-4d20-90b4-86f9e25ce12e	570	82	+	TGAAGGTCTTCCGCCACAGGTATTTTGTCACTCTAAAAAATCCATGGCATCACACACGGGAAATGGGATCACATTCTTGAAC	20
AT2G40980	chr2	17102935	17102936	2ded1f1f-ba73-4621-8d37-fd8735d6e109	574	73	+	AAGGTCTTCCGCCACAGGTATTTTGCTTAAAAATTCGGCATCCTTACGGGAAATGGGAACCACATTTTTGAAC	20
AT2G40980	chr2	17102936	17102937	90ea1d53-195f-4927-a3d4-926d7aea117e	318	105	+	GAAGGTCTTTCCGCCACAGGTATTTTGCTTAAAAATCCTCGGCATCCACGGGAAATGGGATCACATTCTTGAAACTTGCTCTCTAAGGTCTGACATTGAAGCTTC	20
AT2G43150	chr2	17946131	17946132	ef1fae82-dd55-45b5-82de-13563a59a49c	1	158	+	AGTGAAATCCCCTTCACCATACTACTACCATTTCTTCCTCCTCGGTGGCTCCCCACCATTACTACATCTCTCGCCCCTCCCGAAGTCTCCTCCTCCCCCATACTACTACATCTTCCGCCCCTCCCGTAAGTCTCCTCCATACTATCACTCCTCCTCCA	68
AT2G43150	chr2	17946132	17946133	9288b15f-9a90-4611-9103-02dfe43230b9	804	256	+	GTGAAATCCCCTCCATACTACCATTCACCGCCCCTCCCGTGAAGTCTCCTCCTCCCCCATATCTACCATTCCGCCCCTCCCGTAAAGTCTCCTCCTCCTCCATACTACTATCACTCCTCCTCCGGTGAAGTCCCCCACCACCACCATACTACTACCATCACCTCCTCCACAGTGAGGTACCTTCCATACTACTACCATTCCTCGCCCCTCCCGTAAAGTCTTCCTCCACCATATACTACCACTCCTCCTCCACATG	68
AT2G43150	chr2	17946166	17946167	7fc87f69-ed64-48da-a198-2117c206e246	618	319	+	CTCCTCCTCCTCCGGTAAATCCCCACCATACTACTACCATCCTCCGGTGAAATCCCATACTACCATTCCACCGCCCCGTGAAGTCTCCTCCCCCATACTACTACCATCACCGCCCTCCCTGTAAGTTTCCTTCCATTATCACTCCCTCCACAGAAGAAGTCCCCACCACCATCATACTACAACTCCTCCGGTGAAGTCTTCCTCCTCCCATACTACTACCAACCACCGCCCCTCCCGTAAAGTCTCCTCCATACTACTACCATCCCTCTCCCTCCTCAGTGAAGTCCCCTCCTCTCTCACAACATTACTCACATCACTC	68
AT2G43150	chr2	17946168	17946169	48a7d85c-df8e-45d0-af0e-10a1d6e0b941	71	143	+	CCTCCTCCTCCGGTGAAGTCCCCACCAACTACTACCATTTCTCCTCCGGTGAAGTTCCTCCTCCATACTACTACCATTTGCCCTCCCGTAAAGTCTTCCACCACCATATACCACTCCCTCCGGTGAAGTCCCCACCATCATTT	68
AT2G43150	chr2	17946171	17946172	cdd9e087-71ca-4a3d-81e8-4313e34d0d09	2435	152	+	CCTCCTCCGGTGAAGTCCCCACCTTCATAACCATCACCCTCCACAGTGAAGTCTCCTCCATACTACCATTTCCGCCCTCCCGTAAAGTCTCCTCCATACTACCACTCCCCCTCCAGTGAAGTCCCCACCACCACCATACTACTACCATTCCT	68
AT2G43150	chr2	17946171	17946172	76a9f95e-595c-45ba-a381-00a2fedade20	1394	159	+	CCTCCTCCGGTGAAGTCCCCTCCACCACCATACTACCATTCTTCCTCCTCCGGTGAAGTCTCCTCCTCCTACTACCATTTCCGCCCCTCCCGTAAAGTCTCCTCCTCCATACTACTCCCTTCCTCCGGTGAAGTCCCCACCACCATACTACTACCATTT	68
AT2G43150	chr2	17946171	17946172	eed06abb-1036-4872-b177-ca749e267de6	617	172	+	CCTCCTCCGGTGAAGTCCCCCACCACCATACTACTACCATTTTTCACCCTCCGGTGAAGTCTCCTCCTCCATACTACCATTTCCGCCCCTCCCGTAAAGTCTCCTCCTCCTCCATACTACACACTCCCACCTCCTCAGTGAAGTCCCCCACCACCATATACTACCATTTCCT	68
AT2G43150	chr2	17946171	17946172	71af567b-e67c-4e6c-8dbb-bcac3c0818cb	1927	172	+	CCTCCTCCGGTGAAGTCCCCACCACCACCATACTACTACCATTCACCTCCTCCTCCAGTGAAGTCACCTCCTCCATAACCATTCCGCCCCTCCCGTAAAGTCTCCTCCTCCATACTACTTACAACCCCTCCACAGTGAAGTCCCCCACCACCACCATACATACTACCATCTT	68
AT2G43150	chr2	17946171	17946172	89b6e7be-b622-4fc7-a3ae-efa64b1ec224	542	163	+	CCTCCTCCGGTGAAGTCCCCACCACCAACTACTACCATCTCTCCTCCGGTGAAGTCTCCTCCTCCTCCATCATACTACCATTCACCGCCCCCCGTAAAGTCCTCCTCCATACTACTACCACTCCCTCCTCCGGTGAAGTCCCCACCACCATACTACCATTTCT	68
AT2G43150	chr2	17946172	17946173	76a9f95e-595c-45ba-a381-00a2fedade20	145	120	+	CTCCTCCGGTGAAAATCCCCACCTCTACTACCATACCTCCTCCACAGTGAAATACCCACCTCATTACTACCATTTCCCCACCGGTGAAATCCCCACCACCGTACTACTACCATTTCACCT	68
AT2G43150	chr2	17946172	17946173	d99a544f-52e1-4e31-95ca-6a67ccb41283	2290	162	+	CTCCTCCGGTGAAGTCCCCTTCCATACTACTACCATTCTCCTCCGGTGAAGTCTCCTCCTCCATACTACTACACTCTTCCTCGCCCCTCCCGTAAAGTCTCCTCCATACTACCACTCCCTCTCCTCCAAGGTGAAGTCCCCACCACCATCAACTACCATTTC	68
AT2G43150	chr2	17946172	17946173	5f7836a8-dc51-4a9d-975e-546cf706c9b4	904	336	+	CTCCTCCGGTGAAATCCCCACCACCACCATACTACTACCATTTCTTCTCCTCCTCAGTGAATCCCCACCATATACCATTTCGCCCCCTCCTGAAGTCTCCTCCTCCCCCATACTACTACCATTTCGCCCCTCCCGTAAAGTCTCCTCCTCCATTACTATCACTCCCGGTGAAGTCCCCCCACCACCATACTACTACCTCATTCCTCCTCCGGTGAAGTCTCCTCCTCCTCCATAACCATTTCCGCCCCTCCCGTAAAGTCTTCCTCCTCCTCCATCATCTACCACTCCCCCTCCTCCGGTGAAGAGTCCCCCACCACCACCATAACTACTACCATT	68
AT2G43150	chr2	17946172	17946173	dd518234-eeb9-483b-81b0-bb6c35519345	73	299	+	CTCCTCCGGTGAATCCCCACCACCATATACTACCATCATCTCCTCCAGTGAAATCCCCCACCATACTACCATTCACCACCGCCCCCTCCCGTGTTCCTCCCCCATACTACTACCATTTCTCTGCCCTCCCGTAAAGTCTCCTCCTCCTCCATCACTCCCTCCAGTGAAGTCCCCACCATACTACCATCTCCTCCTCCGGTGAAGTCTCCTCCATACTACTACCAACACCGTCCCTCCCGTAAAGTCTCCTCCATACTACTACCACTCCCTCCGGTGAAGTCCCCACCATACTCACCATT	68
AT2G43150	chr2	17946172	17946173	c8ac0b26-c512-4c67-a98f-a99c725cad87	1842	174	+	CTCCTCCGGTGAAGTCCCCCACCACCACCATACTACTACCATTTCTCCTCCGGTGAAGTCTTCCTCCTCCTCCATACTACTACCATTCACCACCGCCCTCCCGTAAAGTCTCCTCCTCCATACTACCACTCCCCACCTCCACAGTGAAGTCCCACCACAACACTACTACCATTT	68
AT2G43150	chr2	17946172	17946173	557565bc-8bdc-4360-9dbd-2caf300b40b7	36	179	+	CTCCTCCGGTGAAGTCCCCACCACCATACTACTACCATTCCTCCGGTGAAGTCTCCTCCTCCTCCATACTACTACCATTCCACCGCCCCTCCCATAAAAGTCTCCTCCTCCTCCAACATTACTACCACTCCCTCCTCCTCCGGTGAAGTCCCCCACCACCATCATTACTACCATTTCTC	68
AT2G43150	chr2	17946172	17946173	4dcdad44-2ab3-43d3-af0d-6c9e5e80de30	452	175	+	CTCCTCCGGTGAAGTCCCCACCACCACCATACTACTACTACCATTACCTCTCCTCCTCCGGTGAAGTCTCCTCCTCCACATTACTACCATCTCGCCCCTCCCGCAAGTCTCTCCTCCTCCATACTACCACTCCCTCCAGTGAAGTCCCCACCACCACCATACTACTACCATTCTT	68
AT2G43150	chr2	17946172	17946173	3066f535-7432-487f-aff2-63508cdbd2e9	942	106	+	CTCCTCCGGTGAAGTCCCCCTTCCACCACATACTACCATTTCCTCCTCCGGTTGAAGTCTCCTCCATCATCACCGCCCCTCCCGTAAGTTTCCTTCCATACTACCA	68
AT2G43150	chr2	17946172	17946173	f7ee10ba-a42a-4921-9709-053409e68075	121	296	+	CTCCTCCGGTGAAATCCCCACCATACATCTTGCCCCTCCCATGTGAAGTTCTCCTCCTCCCCCATACTACTACCATTCCACGCCCCTCCCGTAAAGTCTCCTCCTCCTCCATTACTATCACTCCCACCTCCGGTGAAGTCCCCACCACCACCATACTACTACCATTCTCCTCCTCCTCAGTGAAGTCTCCTCCTCCATTACTACCATTCCGCCCTCCCGTAAGTCTCCTCCTCACTACTACCACTCCCCCACCTCCTCCACAGTGAAGTCCCCCTTCCTTCATTACTACTACCATT	68
AT2G43150	chr2	17946173	17946174	8ebe7ff0-03c8-4b35-b60b-77319d6bbbe6	2469	118	+	TCCTCCGGTGAAGTCTCCTCCATACTACCATTCCGCCCCTCCCGTAAAGTCTCCTTCCATACTACACACTCCCTCTCCTCCAAGGTGAAGTCCCTCCACCTTTCACATACACTACCAT	68
AT2G43150	chr2	17946173	17946174	ec5847bc-3273-46a4-ab43-f5fdbf2d45be	2680	123	+	TCCTCCGGTGAAGTCCCCACCACCATACTACCATCACCTCCTCCGGTGAAGTCTCCTCCTCCATACTACTACCATTTCGCCCCCACCCGTAAAGTCTCCTCCTCCACCATATTACCACTCCCT	68
AT2G43150	chr2	17946173	17946174	4ab0db74-cba4-4887-b472-00d8f68cfb52	106	161	+	TCCTCCGGTGAAGTCCCCACCACCATACTACCAACATCCTCCTCCTCAGTGAAGTCTCCTCCATACTACCATTCACCGCCCTCCCGTAAGTTCCTCCTTCCTCCACACTACTACCACTCCCTCCTCCACGGTGAAGTCCCCACCACCACCATACTACCATT	68
AT2G43150	chr2	17946173	17946174	dbcf078d-9f37-4550-9f89-b48c306f89f8	394	143	+	TCCTCCGGTGAAGTCCCTCCACCATACTACTACCATTACCTCCTCCGGTGATGCTCCTCCACTACTACCAACTACCTCGCCCTCCCGTAAAGTCTCCTCCATCATCCTCCTCCAGTGAAGTCCCCCACCACCATACTACCATT	68
AT2G43150	chr2	17946174	17946175	0fcf48ad-32c5-41e7-a53a-0036879add0c	1043	148	+	CCTCCGGTGAAGTCCCTCACCACCACTACTACCATTCTCCTCCTCCGGTGAAGTCCCCATATACTACCATTACCTCGCCCCCTCCCGTAAAGTCTCCTCCTCCTACTACCACTCCCTCCTCCGGTGAAGTCCCCACCATCAACTTCCT	68
AT2G43150	chr2	17946174	17946175	58623e9f-cb5d-43a0-bf10-af2626ad27e0	25	102	+	CCTCCGGTGAAGTCCCCACCACCATCATCTCTCCTCCGGTGAAGTCTCCTCCACTACTACCATTCCTGCCTCCCGTAAAGTCTCCTCCATATATCACACCCA	68
AT2G43150	chr2	17946176	17946177	5ca3ce6f-1e80-4903-ba59-d85d06509201	106	176	+	TCCGGTGAAGTCCCCCCACCACCACCATACTACTACCATTTCCTCCTCCTCCGGTGAAGTCTCCTCCTCCATACTACTACCATTTCGCCCTCCCGTAAAGTCTCCTCCTCCATACTACTACCACTCCCCTCCTCCTCCGGTGAAGTCCCCACCACCACCATACTACTACCATTCTA	68
AT2G43150	chr2	17946176	17946177	e1f0b7c3-2ad3-4e87-9337-3626c83c9137	1138	111	+	TCCGGTGAAGTCCCCACCACCGCTATACTACATCTCCTCCAGTGAAGTCTCCTCCTCCATACTACTACCATTCACCGCCCCTCCCGTAAAGTCTTCCAACCACTCCCACCT	68
AT2G43150	chr2	17946176	17946177	d82e0aff-ec24-41dd-b6ec-1940be9d2385	737	168	+	TCCGGTGAAGTCCCCACCACCATACTACTACCATTTTCTCCTTCCAGTGAAGTCTCCTCCATACTACTACCATTTCGCCCTCCCGTAAAGTCTCCTCCTCCATACTACTCTCTCCCTCCTCCTCCGGTGAAGTCCCTCACCACCACCATATTACCATTTCTTCCTCCT	68
AT2G43150	chr2	17946177	17946178	3de31bac-bb28-4596-8522-9b54ff5b536f	518	145	+	CCGGTGAAGTCCCCACCAACTACCATTTTCCTCCTCCGGTGAAGTCTCCTCCATACTACCATTTCTGCCCCTCCCGTAAAGTCTCCTCCATACTACTACCATTCCTCCGGTGAAGTCCCCTCACCATACTACCATTTCCTCCTCC	68
AT2G43150	chr2	17946177	17946178	c41fb262-74ab-43c1-aa4f-9d4aeabc2c70	985	141	+	CCGGTGAAGTCCCCCACCACTACATCTTCCTCCTCAGTGAAGTTCCTCCTCCATACTACTACCATTTGCCCCTCCCGTAAAGTCTCCTCCATACTACTACTCCCCCTCAGTGAAGTCCCCACAACACTACTACCATCCTCC	68
AT2G43150	chr2	17946177	17946178	4caa0ce5-9939-4d12-83ad-592523c28807	722	145	+	CCGGTGAAGTCCCCCACCATACTACACATCCTCCTCCGGTGAAGTCTCCTTCCTCCATACTACTCCATATGTGCCCCTGTGATCCATAACCACTCCCCCTCCACAGTGAAGTCCCCACCACCATACTACCATTTTTCCTCCTCCA	68
AT2G43150	chr2	17946177	17946178	50722b90-3d5f-439d-9c31-74e33d92403e	1115	150	+	CCGGTGAAGTCCCCTCCACCATACTACCACTTTCCTCCGGTGAAGTCTCCTCCATACTACTACCATTTTTGCCCTTCCCGTAAAGTCTCCTCCTCCATACTACTACCACTCCCTCCGGTGAAGTCCCCACCACCATAACCATTCTCCTCC	68
AT2G43150	chr2	17946177	17946178	7a407946-bfeb-484f-8b04-a48a59bf4113	1714	109	+	CCGGTGAAGTCCCCTCACCATACTACTCTCATTCTCCTCCTCCGGTGAAGTCTCCTCCTCCATACTACCATTTCTGCCCCGTAAGTCTCCTCCATACTACTCCACTCCC	68
AT2G43150	chr2	17946177	17946178	b9376f89-7a74-4776-a3ba-5f30d35f7c65	87	151	+	CCGGTGAAGTCCCCACCACCACCATACTACCATCACCTCCGGTGAAGTCTCCTCCTCCATTACCATTTCACCGCCCTCCCGTAAAGTCTCCTCCATACTACTACCTCCTCCTCCGGTGAAGTCCCCTTCCTCATACTCATTTTCTCCTCCA	68
AT2G43150	chr2	17946177	17946178	2b4c4cd7-5724-4160-aa65-10f0c341d11e	12	97	+	CCGGTGAAGTCTTCCAACTACCATTTCTGCCCTCCCGTTGACCACCTTCCATTACATTCCAAGTGTCCCCACCTCTACTACCATTTCTCCTCCTCCA	68
AT2G43150	chr2	17946177	17946178	eb71b81a-61b5-4966-9a83-0fb1aad051f4	289	136	+	CCGGTGAAGTCTCCTCCTCCATACTACTACCATCACCGCCCCTCCCGTGAGTCTCCTCCTTCCTCCATACTACTACCACTCCCACCTCCGGTGAAGTCCCCACCACCACCAACATACTACCATATTCTCCTCCTCC	68
AT2G43150	chr2	17946177	17946178	e8daedf3-7d4c-442e-83be-7d18bda9cd2f	225	107	+	CCGGTGAAGTCTCCTCCTCCAACCATTTTTGCCCCTGTAAGTCTCCTCCATACTACCACTCCCTCCACCGGTGAAGTCCCCCTCCACCACCATACTACTCTACCTCC	68
AT2G43150	chr2	17946177	17946178	f72a7954-e8c1-41f5-ba54-cd6031ea5b62	104	144	+	CCGGTGAAGTCCCCCACCACCACCATACTACCATTCCTCCGGTGAAGTCTCCTCCATACTACATTTCGCCCTCCCGTAAAGTCTCCTTCCATACTACTACCACTCCTCCACCAGTGAAGTCCCCCCTTCATACAACCATTCCTC	68
AT2G43150	chr2	17946177	17946178	dbdd1205-3324-400d-ba14-d36b1d5c3b9f	1303	167	+	CCGGTGAAGTCCCCACCACCACCATACTACTACCATTCACCTCCTCCGGTGAAGTCTCCTCCTCCTCCATACTACCATCTCCGTCCCTCCCGTAAAGTCTCCTCCTCCATCACTACCATCCCCACCTCCTCAGTGAAGTCCCCTCCGCTACTACACCATTCTCCTCC	68
AT2G43150	chr2	17946177	17946178	dbb28705-0cf6-46ed-b4ba-a531616fa713	127	121	+	CCGGTGAAGTCCCCACCACCACCATACTACTACACTACCTCCTCAGTGAAGTCTCCTCCTCCATACTACTACCATTTCGCCCCTCCCGTAAAGTCTCCTCCATACTACTACCACTCCCTCC	68
AT2G43150	chr2	17946177	17946178	c62f3e25-4679-4ea6-80cd-9589688008b9	101	145	+	CCGGTGAAGTCCCCACCACCACCATACTACTACCATTCCTCCTCCAGTGAAGTCTCCTCCTCCAACAACTCCGCCCCTCCCGTAAAGTTCCTCCACATTACCACTCCCTCCTAGGTGAAGTCCCCACCATACTACTACCATCTCC	68
AT2G43150	chr2	17946178	17946179	e3106492-86f8-4171-8542-84c079c70386	104	145	+	CGGTGAAGTCCCCCCACCATACTACTACCATTCCTCCAAGTGAAGTCTCCTCCTCCATACTACCATTACCGCCCCCCAAAGTACCTCCTCCATACTACCACTCCCTCGGTGAAGTCCCCCACCACCATACTACCATTCTCCTCCT	68
AT2G43150	chr2	17946179	17946180	aae9d830-869f-45e4-94e9-babaa87613da	300	162	+	GGTGAAGTCCCCTCACCATACTACTACCATCACCTCCTCCTCCGGTGAAGTCTCCTTCCTCCATACTACCATTCCTCGCCCCTGTAAAGTCTCCTCCTCCATACTACCACTCCCTCCTCCTACAAGTGAAGTCCCCACCACCACCATACTACCATTTCCTCC	68
AT2G43150	chr2	17946179	17946180	33dc895b-f6a3-4a97-8a20-bdc06cb6c500	35	116	+	GGTGAAGTCCCCCACCACATACTACTACCATTTCCTCCTCCTCGGTGAAGTCTCCATACTACTACCATTTCCGCCCCTAGTCTCCTCCTCCTCCATACTACTACCACTCCTCCGCT	68
AT2G43150	chr2	17946180	17946181	931c60d3-08f7-4843-9525-a14fa768be7f	859	113	+	GTGAAGTCCCCTCCACCATACTACTACCATTTTCCTCCTCCGGTGAAGTCTCCTCCATAACCATTTCCGCCTCCCGTAAAGTACCTCCTCCACTACCACTACCCCCTCCTCCA	68
AT2G43150	chr2	17946180	17946181	1df74a7c-3c56-4917-b518-5235cc1b2678	338	156	+	GTGAAGTCCCCACCACCATACTACTACCATTACCTCCTCAGTGAAGTCTTCCATACTACCATCTCTGCCCCTCCCGTAAAGTCTCCTCCTCCATACTACTACCACTCCCTCCTCCGGTGAAGTCCCCTCCACCACCATATTACTACATTTCCTCCA	68
AT2G43150	chr2	17946194	17946195	c1fc56bd-4362-41ca-a94d-2f6eb32761ae	26	152	+	TCCCCCATACTACTACCATTTCCGCCCCTCCCGCAAGTCTCCTCCTCCTCCATTATACTCCCTCCTCCAAGTAAGTCCCCATACTACCATTCCTCCAGTGAAGTTCCACCTTCCTTCCATACCACTACCTCGCCCCTCCCGTAAAGTCTCCT	68
AT2G43150	chr2	17946197	17946198	830df41a-2934-45e1-9a57-63f5f8c13e39	326	224	+	CCCATACTACTACCACTTCCGCCCCTCCCGTAAAGTCTCTCCTCCTCCTCCATTATACTCCTCCTCAGTGAAGTCCCCCCACCACTACTACCATCTCTCCTCCGGTGAAGTCTCCTCCTCCTCCAACTACCATCACCGCCCCTCCCGTAAGTTCCTCCTCCAATTACTACCACTCCCAAGTGAAGTCCCCACCATCTACTACCATCACCCTCCCTGGTGCAGTA	68
AT2G43150	chr2	17946198	17946199	f7d2d808-1740-4501-8237-a14077552488	539	142	+	CCATACTACTACCATTCACCTCCTCCTCGGTGAAGTCTCCTCCATACTACTCATCTCGCCCTCCAAGTCTCCACCATATTACATCCTCGGTGAAGTCCCCCACCATACTACCATTCCTCCACCTCGGTGAAGTCTCCTTCCT	68
AT2G43150	chr2	17946198	17946199	438e8917-00d3-4eea-a8e0-d3b64bcf75e7	656	253	+	CCATACTACTACCATTTCGCCCCTCCCGTAAAGTCTCCTCCTCCATACTACTATCACTTTCCTCCACAGGTGAAGTCCCCACCACCATACTACTACATCTTCCTCCTCCAGTGAAGTCTCCTCCTCCATTACTACCATTCCTCGCCCCAAGTCTCCTCCTCCTCCATACTACCACTCCCCTCCTCCGGTGAAGTCCCCCACCACCATATTACTACCATTTCTTCCTCCTCCTCCAAGTTGAAGTCTTCCTCCA	68
AT2G43150	chr2	17946198	17946199	f7712771-1698-493a-9a9d-f2aa5c5a567d	1945	254	+	CCATACTACTACCATTTCCGCCCCTCCCGTAAAGTAGTCTCCTCCTCCATACTACTATCACTCCCTCCTCCTCCGGTGAAGTCCCCCACCTTCCATCTACTACCATTCACTCCTTCCTCGGTGAAGTCTCCTCCACACTACTACCATACCACCGCCCTCCCGTAAGTCTCCTCCTCCTCCTCCATACACACCCTCCACAGGTGAAGTCCCCACCACCATACTACCATTTCTCCTCCGGTGAAGTCTACCTTCCT	68
AT2G43150	chr2	17946199	17946200	cb28ea8b-ac5e-45e2-ac02-0006ca5a6990	852	214	+	CATACTACCATCACCGCCCCTCCGTAAAGTCTCCTCCTCCTACTACTATCATTCCTCCTCCGGTGAAGTCCCCACCACCATACATTACCATTACCTCCACCACAGTGAAGTTCCTCCACTACTACTATTTCCGCCCTCCTAAAGTCTCCTTCCACTACTACTCCTCCAAGTGAAGTCCCCACCATACTACATTCCTCCAAGTGAAGTCACTCCT	68
AT2G43150	chr2	17946201	17946202	808a32ea-3848-4348-8a51-74c095b10eb0	334	170	+	TACTACTACCATTTTTCTCCTCCTCCGGTGAAGTCTCCTCCTCCTCCATACTACTCTCCATCTCGCCCCGTAAAGTCTCCTCCTCCATTACTACCACTCCCTCCTCCGGTGAAGTCCCCACCACCATACTACTCACCATTCACCTCCTCCGGTGAAGTCACCACCTCCAC	68
AT2G43150	chr2	17946202	17946203	ef4e82dd-70c1-4d80-b408-f732c5d80445	1018	160	+	ACTACTACCATTCTCCTCCTCCAGAAGTCTCCTCCTCCAAACTACCATTTCTGCCCTCCCTGCAAAAGTCTCCTCCTCCTCCATACTACTACCACTCCCTCCGGTGAAGTCCCCTCCACCAACCATTCTCCTCCTCCTCCGGTAAGTCTCCTCCTCCAAC	68
AT2G43150	chr2	17946202	17946203	63efac03-3868-465b-91e2-1450f173dcb1	1038	152	+	ACTACTACCATCTTTCCTCCTCCGGTGAAGTCTCCTCCTCCATACTACTACCATTTCGCCCCTCCCGTAAGTCTCCTCCTCCATACTACTACCACTCCCCTCCAAGTGAGTCCCCCTCTTCCATACTACCATTCCACGGTGAAGTCTCCTCC	68
AT2G43150	chr2	17946204	17946205	9a5165ec-d0b3-4a3c-89c9-8709f0e93928	1016	154	+	TACTACCATTCTCCTCCAGTGAAGTCTCCTCCTCCTCCATATAACCATCACCGCCCCTCCCGTAAAGTCTCCTCCTCCATACTACATCCTCCTCCGGTGAAGTCCCCCACCACCATACTACCATTTCTCCTCCACAGTGAAGTCTCCTCCTCCA	68
AT2G43150	chr2	17946204	17946205	1e898d83-d124-41fc-98b0-db8f84df9925	945	107	+	TACTACCATTTCTCGCCCTCCCGTAAAGTCTCCACCACCATACTACTACACTCCCGGTGTACCACCGCTACTACTACCATTTTTCCTCCGGTGAAGTCTCCTCCTCA	68
AT2G43150	chr2	17946205	17946206	09f0dd48-b24b-4daa-b0eb-084748854855	1432	227	+	ACTACCATACTTCCTCGCCCTCCCGTAAAGTCTCCTCCATTACTATCACTCCTCCTCCAAGGTGAAGTCCCCATACTCCATCTTCCTCCTCCTCCGGTGAAGTCTCCTCCATACTCCATTACCACCGCCCTCCCGTAAAGTCTCCTCCTCCATACTACCACTACTCCTCCTCCGGTGAAGTCCCACCACATACTACCATCTCCTCCAAGTGAAGTCCCTTCCTCCGC	68
AT2G43150	chr2	17946205	17946206	81170e31-5f0a-4ae1-8abc-3ee6b9476e4b	1849	125	+	ACTACCATTTCTCGCCCCTCCCGTAAAGTCTCCTCCTCCTCCATACTACCACTCCCTCCTCCAAGTGAAGTCCCCACCACCATCATACTACCATCTTCCTCCTCCGGTGAAGTCTCCTCCTCCGC	68
AT2G43150	chr2	17946205	17946206	54af51e7-47f2-47aa-b4ba-9fef8c17aa14	918	165	+	ACTACCATTCTTCTCCTCGGTGAAGTCTCCTCCTCCTCCAACATTACTACCATTTCCTTGCCCCTCCCGTAAAGTCTCCTCCTCCTCCATACTACTACCATCCCTCCGGTGAAGTCCCCACACCATACTACTCATCTTCCTCCGGTGAAGTTCCTCCTCCACATA	68
AT2G43150	chr2	17946205	17946206	958d1392-94ea-476c-8009-3a806bcce5a4	85	119	+	ACTACCATTTCGCCTCCCGTAAAGTCTCCTCCTCCTCCATACTACTACCACTCCCTCCTCCGGTGAAGTCCCCCACCGCATTACTACCATTTCCTCCTCCGATTGAAGTCTCCTCCTCA	68
AT2G43150	chr2	17946205	17946206	4b85694b-7863-4f5e-bd0a-ead2ba71d1f8	1074	126	+	ACTACCATTTCCTCGCCCTCCCGTAAGTCTTCCTCCTCCTCCATACTACTACATTCCTCCGGTGAAGTCCCCACCACCACCATACTACAACATCTTCCTCCTCCTCCGGTGAAGTCTCCTCCTCCA	68
AT2G43150	chr2	17946205	17946206	0df83923-9d53-4a78-aa34-8f728eae7ca0	482	151	+	ACTACCATTCTCCTCCAGTGAAGTCTCCTCCATAACCATTTCCGCCCCCAATGTCTCCTCCATACTACTACCACATTCCTCCTCCAAGTGAAGTCCCCCAACACTACTACCATCTTCCTCCTTCCAGTGAAGTCTTCCTCTTCCTCGCATA	68
AT2G43150	chr2	17946220	17946221	34a70871-6694-45a9-a582-9d4221bc6eba	792	155	+	CTCCTCCGGTGAAGTCTCCTCCTCCATACTACCATTTCGCCCCCGTAAAGTCTCCTCCATACTACCACCCCCTCCTCCTCCTAGGTGAAGTCCCCACCACTACTACCATTTCCTCCTCCGGTGAAGTCTCTTCCTCCTCCATTATTACCATTCTC	68
AT2G43150	chr2	17946221	17946222	8012db01-b1b4-45e4-a19b-cc0ad39ae773	505	140	+	TCCTCCGGTGAAGTCTCCTCCATTACTACCATCTCGCCCTCCCGTAAAGTCTCCTCCATAACCACTCCTCCTCCTCGGTGAAGTCCCACCACCATACTACTACCATTTCCTCCTCCGGTGAAGCTCCTCCTCCAACAACT	68
AT2G43150	chr2	17946225	17946226	75e5a40b-b074-4c45-8385-75dc7fe4eec3	52	142	+	CCGGTGAAGTCTTCCTCCACTACTCATACCTTCGCCCTAAGTCTTCCTCCTCCACTACTACCACTCCTCTAGTGAAGTCCCCCACCATACTACTACTACCATCTTCCTCCAAGTGAAGTCTCCTCCATATTACCATTACTTC	68
AT2G43150	chr2	17946227	17946228	d0e641ed-4df2-44f7-b911-f4bde4ebc58c	62	149	+	GGTGAAGTCTCCTCCTCCATACTACTACCATCTCGTCCCTCCCGTAAAGTCTCCTCCTCCATACTACACACCTCCTCCTCCGGTGTCCCCACCATACTACCATCTTCCTCCTAGGTGAAGTCTCCTCCACCATAACCATTACCTCCTCA	68
AT2G43150	chr2	17946228	17946229	bd904fb3-5fc2-4416-8a75-a7d98c25ebc5	1119	143	+	GTGAAGTCTCCTCCTCCATACTACTACCATCTTCTGCCCTCCCGTAAAGTCTCCTCCATACTACTACCACTCCCTCCACAGTGAAGTCCCCACCGCACACCTCCTCCTCAGTGAAGTCTCCTCCTCCAACACTCTTTCCCCAA	68
AT2G43150	chr2	17946228	17946229	bd01bbeb-af28-4895-ace8-661967df7417	402	150	+	GTGAAGTCTCCTCCTCCATTACTCATTTCGCCCCTCCCGTAAGTCTTCCTCCTCCATACTACTCTCATTCCTCCAAGTGAAGTCCCACCACCAACACTACTACCATCTTCCTCGGTGAAGTCTTCCTCCACTATTCCATCATCCTCCACA	68
AT2G43150	chr2	17946237	17946238	01987c41-daee-4bf6-8b28-a870d1e03398	2646	113	+	CCTCCTCCTCCATACTACCTCCTCCATGAAGTCCCACCACCATACTACCATTCTTCCTCCAAGTGAAGACCACCACCACCATAACTCACCATTTCTCCAAGTCGAAGTTCCAC	10
AT2G43150	chr2	17946238	17946239	0677a948-061f-4a0b-84e4-053bf93b930a	1302	108	+	CTCCTCCTCCATACTACCACTCCCTCCAGTGAAGTCCCCACCACCATACTACCATTCTCCTCCTCCTCAGTGAAGTCTCCTTCCTCCAACATCTTCCTCCAGTGAAGT	10
AT2G43150	chr2	17946248	17946249	faf5783a-ada3-478d-8ba6-dcfae8251fc3	8	80	+	ATACTACTACCACTCCCTCCTCAGTGGGAAGTCCCCTCCATACTACTCCATCTCCTCCTCCAGTGAAGTCTCCTCCTCCA	10
AT2G43150	chr2	17946249	17946250	300e604b-84a9-47e2-ad36-11c59d78fd00	108	489	+	TACTACTATCACTCCCTCTCCTCCGGTGAAGTCCCCACCACCACCATACTCACTTTACATCTTCCTCCTCGGTGAAGTCTCCTCCATATCAACCATTCTTCCTCGCCCCTCCCCGTGCAGTCTCCTCCTCCTCCATACTCCTCCCCTCCTCGGTGAAGTCCCCTTCTCTTCCGCTACTACCATTTCTCCTCCTCCTCGGTGAAGTCTCCTCCATCTATTACATCTTCCTCCTCGGTGAAGTTTCCAACTACTACCATCTCCTAGTGAATCCCACCATATTACCATTCTCCAAGGCTGAAATCCCTCACCTACCTACCATCTTCCTCCAACTGTGTAAGGCTATCCTCCATATTTACTCCCTCCTAGGTGAATCCCTCCACCATACCACAGCTCCACCAG…	10
AT2G43150	chr2	17946257	17946258	658eb6b4-5648-4714-a502-b3b8d06186c0	79	1533	+	CATTCCTCCGTGAAGTCTCCTCCATTACTACCATTTCTTCCACCGCCTCCACCCGTGAAATCCCCACCACCATACTATTACTCATCTCCACCACCAAAATCTCACCCTCCACCATACGTATACTCATCACCACCAAGTCATATTCACCTTCGTACTATTACTCATCTCACCTCCGGTGTCATACCTCAACCTCACCCACACCCCTTCTCCACTTGTCTCAAAGTTGTTGGTAAAGTGTATTGTTATAGATGTTATGACTGGACCCCAAAAAAGTCATGATAAAAAGCATCCAAGGTTGCTGTTGTGGAAGTGACTGTAAGGCCGGTGACAAGGACGGTTAAGGCATATAAGAAGACCAAGAACAACGGTAATACGCGCAATCACCGTTAAGGGATACAA…	10
AT2G43150	chr2	17946269	17946270	2762b101-61f6-4ba9-98cc-e23faa3d7c2e	159	1545	+	TCCTCCCGTAGTCTCTCCTCCACCAACTACTACACTCACCGCCTCACCCGTGAAATCCCCACCATACTATTACTCATCTCCACCAGCTACCTCCCCATACGTATACTCATCACCACCACCAAGTCATATTTCCACCGTTATTACTCATCTCTCCGTGTCATACCCTCATCCTCACCCACACCCACATCCACTTGTTCAAAGTTGTTGTAAAGGTGCTGTTAACAGATGTTATGACTGGACTCCCAAAAAGTCGCATGATAAAAAGCATTCCAAGGTGCTGTTGAAGTGACTTGTAAGGCCGGTTGACAAGACGGTTAAGGCATATGGAAAGACCAAGAACAACGGTAATAAATACGCATAAAACACCGTCAAAGGGATACAACTAAATCAAATACGGTG…	10
AT2G43150	chr2	17946276	17946277	ec5847bc-3273-46a4-ab43-f5fdbf2d45be	98	1724	+	GTGAAGTCTCCTCCATACTACCATTTCGCCTCCACCCGTGATCCCCACCACCACCATACTATTCCATCCACCACCACCAAATTTACCCACCATACGTATACTCATCACCAAGTCATATTTCCTCGTTAACTACTACTCACCTCCGGTGTCATACCCTCATCCTCACCCACTCCCACATCTCACTCTAGTACAAAGTTGTTGGTAAAGTGTATTGTTATAGATGTTATGACTGGACTCACCCCCATTAAAGTCGCATGATAAAAGCATCTCCAAGGTGCTGTTGTGGAAGTGACTTGTAAGGCCGGTGACAAGACGGTTAAGGCTATGGAAAGACCAAGAACAACGGTAAATACGCAATCACCAATTAAGGATACAACTATTTAAATACGGTGGTGAAGT…	10
AT2G43150	chr2	17946323	17946324	ea39bb18-4c1e-432e-ab4b-1ebeec7100be	217	395	+	AGTGAAATCCCCACCACCACCATACTACCATTTCACCGCCCCTCCCGTGAAGTCTTCCTCCTCCCCATACTACCATTCCACCGCCCTCCCGTAAAGTCTCCTCCTCCATATCACTCCCTCCAGTGAAGTCCCCACCATACTCTTCCTCCGGTGAAGTCTCCTCCTCCATACTACCATTTCCACCGCCCCTCCCGTAAAGTACTCCTTCCATACTACCACTCCCTCCTCCGGTGAAGTCCCCACCACCACCGCATACTACCATTTCCTCCTCCTCCGGTGAAGTCTCCTCCTTCCTCATATTACCATCTTCCTCCGGTGAAGTCTCCTCCTCCATACTACCATTTCTCTCCTCCTCCGGTTGGCTCCCACCACCATACTACCATTCACCTCCTCCA	10
AT2G43150	chr2	17946324	17946325	758e9899-0507-41e8-906d-b74893ef9ba6	118	1878	+	GTGAAGTCTCCTCCCCCATACTACTACCATCACCTCGCCCCCCAGTGAAGTCTCCTCCCCCAACACTACCATTTCGCCTCCCGTCAAGTCTCCTCCATACTCCCTCCGGTGAAGTCCCCACCATACTACTACCATTTTTCCTCCGGTGAAGTCTCCTCCTCCCCATACTACTACCATTTCGCCCTCCCGTCTTAGACTCCTCCCCATATACTACCATCTTCCTCCCGTGAAGTCTCCTCCACCATACTACCATTTTCGTCCTCCCGTTGAAATCCCCACCATACTATTACTCATCTCCAAAATTCACCCTCCACCATACGTATCATCACCACCACCACCAAAGTCAACTTCACCGTCGTACTCATCACCTCCGGTGTCATACCCTCATCCTTCACCCTC…	10
AT2G43150	chr2	17946411	17946412	658eb6b4-5648-4714-a502-b3b8d06186c0	1762	478	+	CCTCCTCCGGTGAAATCCCACCACCATACTACTACCATCACTCCTCCGGTGAAATCCCCACCACCATACTACTACCATCTTCGCCCTCCCGTGAAGTCTCCTTCCCCATATTACCATTTCGCCCCTCCCGTAAAGTCTTCCTCCATTATCACTCCCTCCGGTGAAGTCCCCACCATACTACCATCTCCAGTGAAGTCTCCTCCATATTACCATCTTCCTCGCCCCTCCCGTAAGTCTCCTCCAACACTACCCCTCCTCCTCCGGTGAAGTCCCCACCACCATATTACTACTACCATTCACCTCCTCCGGTGAAGTCTCCTCCTCCTCATACTATTAACCTCCTCCGGTGAAGTCTCCTCCAACTACTACCATTCACCTCCACAGTGAAATCCCCATACT…	11
AT2G43150	chr2	17946413	17946414	14f14788-b5d9-4e7a-bf80-924ff8b6f495	2373	133	+	TCCTCCGGTGAAATCCCCACCACCACAACTACTACCATTCTTCTCCTCTTCCAGGTGAAATCCCACCACCACCATATACTACTACCATTTCCTCCTCCTTGTTGAAATCCTCCTTCCAACTATTACCATCCCT	11
AT2G43150	chr2	17946417	17946418	8ebe7ff0-03c8-4b35-b60b-77319d6bbbe6	510	1530	+	CCGGTGAAGTCTCCTCCCAACCATCACCAGCCTCCGTCCATGATTACCATTTCGCCTCCCGTCAAGTCTCCTCCTCCATACTACTCACTCCTCCTCAGTGAAGTCCCCTTCACCACTACTACTCCTCCGGTGAAGTCTCCTCCCCATACTACCATTTTTGCCCCTCCCGTCAAGTCTCCTCCCATACTACCATCTTCCTCCTACTAGAAGTCTCCTCCTTCCATATTACTACCATTCACCGCGTCCTCCACCCGTGAATCCCTTCCATACTATTACTCATCTCCACCAAAATCTTACCCACCATACGTATACTCACCAAGTCATCACCACCGTTACTATTACTCATTTCTCTCCAAGTGTCATACCCTATCCACCCACACCCACATCCACTTGTCTCAA…	11
AT2G43150	chr2	17946417	17946418	ec5847bc-3273-46a4-ab43-f5fdbf2d45be	1939	366	+	CCGGTGAAGTCCCCACCACCATACTACCATCACCTCCTCCGGTGAAGTCTCCTCCTCCATACTACTACCATTTCGCCCCCACCCGTAAAGTCTCCTCCTCCACCATATTACCACTCCCTTCCTCCTAAGGTGAAGTCCCCACCACCACCATAACTACTACCATTTCCTCCGGTGAAGTCTCCTCCTCCAACTAACTACCAACTCCTCCTCCTCAGTGTGAAGTACCTCCATTACATCTCTCCTCCAAGTGAAATCCCCACCACCATATTACCATTTCTCCTCCGGTGAATCCCCCACCACCACCATACTACTACCAACTTCCTCCAATGAAATCTCCTCCTCCATTATTACCACTCCCTTCCTCCA	11
AT2G43150	chr2	17946424	17946425	39dc71c0-42c2-4d65-a589-3de64f15f3f2	151	472	+	AATCCCCACCTTCCTATACTCCATTCACCTCCTCCGGTGAATCCCCCTTTTCTTTCTTATATTACATTTTTCCACAGTGAAATCCCTTCTTCTATATTATTTTTGCCTCCTGTGAAGTTTTTCCTTCCTATACTCATTTTTTGCCTCCTGTAAGTTTCTCCTTCCATTACTATACTACTTCCTCTGTGAAGTCCCACAACACTCCAAGCTGACTCCACCATACATTACCATTCTCCGCCCCACCCGTAAAGTCTCCACCTCCATACTACTCATCCACGGTGAAGTCCCCACCACCATATTACCACTACCTCCTCCACAGTGAAGCCTCCTCCATAACCATTCCTCCCCGGTGAAGTTCCTCCATACTTCTACCTCCGGTGAATCCCTTCCATACATTTC…	11
AT2G43150	chr2	17946429	17946430	2762b101-61f6-4ba9-98cc-e23faa3d7c2e	1848	486	+	CCACCACCATACTACTCCATTCACCTCCTCCAGTGAAATCCCCACCACCATACTACTACCATTTCTGCCCTCCCGTGAAGTCTCCTCCTCCCCATATCATTACATCACCTCGCCCTCCCGTAAAGTCTCCTCCAACACTACTAACCTCCTCAGTGAAGTCCCCACCACCATACTACTACCATTTCTCCTCCGGTGAAGACCTCCTCCATACTACCATCACCGCCCTCCCGTAAAGTTCCTCCACACTACCACTCCTCCGGTGAAGTCCCCACCACCATACACTACCTCCTCTGCCGGTGAAGTCTTCCTTCCTTCCACTATTACCATTTCTCCTCCTAGGTGAAGTCTCCTCCTCCATTACTACCATTTCTCCTCCAAGTGAAATCCCCACCACCAACT…	11
AT2G43150	chr2	17946429	17946430	ef1fae82-dd55-45b5-82de-13563a59a49c	412	116	+	CCACCACCATATTACTACCATTTCTCCAAGTGAATCCCCACCATACTACTACCATTTTTCCTCCTTCCAATGAAATCTCCTCCTCCTCCATTATTACCACTCCCCACAAGTGAAAT	11
AT2G43150	chr2	17946429	17946430	c1fc56bd-4362-41ca-a94d-2f6eb32761ae	377	79	+	CCACCACCATACTACCATTACCACCTCCTCCTGTGAAATCTCCTCCTCAACTATTCTCATTACCTTCCTCCAAGTGAAT	11
AT2G43150	chr2	17946429	17946430	19ca01f9-41bb-4e09-9163-c94f14a71cbf	668	77	+	CCACCACCATACTACCATTTCTTCCTCCTCCTCCGTGAATTTCCTCCTCCATTCACTCCCTCCTCCTCAAGTGAAAT	11
AT2G43150	chr2	17946429	17946430	758e9899-0507-41e8-906d-b74893ef9ba6	2048	466	+	CCACCACCATACTACCATTCGCCCCTCCCGTTGAAGTCTCCTCCTCCCCCAACACTCCATTTGCCCCTCCCGTAAGTCTCTCCTCCTCCATACTATACTCCCTCTCCACAGGTGAAGTCCCCCTTCCACCATACAACTCCACAGTGAAGTCTCCTCCTCCATACTACCATTTCCTTGCCCCTCCCGTAAAGTTTTCCTCCTCCATACTACTACCACTCCTCCTCCAGGTGAAGTCCCCCACCACCATACTACCATTTCCTCCTCCTTCCGGTGAAGTCTCCTTCCATACTATTACCATTTCCTCCTCCTCAGTGAAGTCTTCCTCCATAACTACTACCATTTCTTCCTCCTCGGTGAAATCCCCACCACCAACTACTACCATTTCTCCTCCAAGTGAAA…	11
AT2G43150	chr2	17946429	17946430	34d696a9-9bf2-450c-b25f-abb6d46cc39a	979	95	+	CCACCACCATATTACCATCATCCTCGGTGAAATCCCCACCATCATTCCTCCTCTGTGAAAATCTCCTCAACTATTACCATCCTCCACAGTGAAAT	11
AT2G20360	chr2	8786072	8786073	f7962299-e671-4b96-8afc-4d86b9521cf1	47	1067	+	CAAGTAGTCACCCAGATTAGTTCAACGGCCACCGTCGGAAGAGCCAAATTCTATCATCTTCACTCAGATATCTACGGAGTCTTTATCACCTGAATAAGCGACTGGTTAATAAATGCTATTCTGTTTCCAACATTAAAGGGCGCTGGGACACCTCGCTATGCAAGGGTACTGGTGAAGGATCTTCCGCTAAGTGGCATTGGGCTGCTAATCACAGTATTTGGTGTGTGTGAGCACCAGGATTCACCTGAGCTCGTTATTTCGCACTGCGCCGGCAAATAATAAAATGTTACAAGTGCTTGTTTCCTCCTTTCCGAGAGCTCAGAGGACTCCCATGACACTCCGAGTTGATGAGATTGGGACAGGTGGTACCAATGAAATTTGATCCAGATGAAGACTTGA…	7
AT2G20360	chr2	8786085	8786086	fa7298fe-7d7a-45ba-8ab4-d690bb9827ce	53	573	+	GGAGATTAGTTTTTAACGGCCTTCTCGGAGGAGCTTCGATTTATCATTTTCTTTCCGGATCGCCTCTACGGAGTCTTCACCTATTTCCTGAATAAGCTGATAATTTTTTGCTCATGCAATTATTCGTCTTCCTCGCTACTAAGGGCGTGGGGGGACACCTGCTCCTCGCAAGGGTACTGGTTTGGGGGGGGTGGGGGGTGGGAAGATCTCTCCTTCCCCTGTGTTAAGTGGCATTGTAGCTACCACAGTATTTAGAAGCAGCACCAGAGGATTTTTTTTGGGACATGTTATCAACTACTGTGCAATAGCTAGCTAAAATGGGATAAGTGCTTGTTCACCACCAGAGCTCAGAGGAGACTCCGACATTTCCTTGGTTGGCCGGGGAGAGATTTTTCTAGG…	7
AT2G20360	chr2	8786087	8786088	1800f13b-bdcd-4070-854c-d89f6a8aa807	48	411	+	AGATTAGTTCAACGGCCTCCAATGGAGGAGCTTGGGCTTATTTCATCAGATCGCACTACGGAGTCTATACCCTGAAAATGGTAGGATAATTTATGGTTATCGTTTCACCTCATTTTAAAGGCGTGCTGACTCCTCTGCTTTGCAAAGGGTACTGGTGGGATCTTCCGTAAGTGGCTATCAGCTGCTACAGTATTTGGGAGCCACAAGGATCAAGGTCGTTATTCTTTACTACTGTGCAGCTATGGAAAATGGATTTACAAGTGCTTGTTCCAAAAGAGGCTCAAGAGGACTCTTCCACTGCTCTCAGGAGTTGATGGGAGATTTAGGACGGTGGTCCATATGAAAAATTTGATCCAAGATGAGACTGATTCATGGGTTGTTTGGCCAAGGCTATGCATC…	7
AT2G20360	chr2	8786087	8786088	4528332e-b828-4b30-b5e7-2fa9db6a3713	44	320	+	AGATTAGTCAACGGCCTCTCTTCGCCGGAGGAGCACTGATTTATCATCACTCACAGATCAATTACGGAGACCAATTCCTGAAACGAGCTGGATACTGCTGTTGCTGCTTTGTCCCGCTAAGGGCGTGACACCTGCCGAGAGAGGTACTGGTGGGAGATCTTCCGTTGGTAATCTAATAAATTTACAGTATCTTGGAGCCACAGGATCTTCTGGGTCGCTATCTTGTGCAAATAAGCTGCTAAATAGGATACAAGTATCATTGGCTTGTTCCTTCGAAGGCCTGACTCCTCGACATCAAAGTTGATGGGAGAGATTTGGAC	7
AT2G20360	chr2	8786087	8786088	b400dacc-3e08-408c-ba7a-7e719db45463	55	474	+	AGATTAGTTAACGGCCTTCAATGGAGGAGCTCGATACTATCATTCTTCACTCAAGATATCTACGGAGTTTTAATTCTCTGAATGAGTAGTAATTGTCGTTATTTTCGTTTCCGCTAAGGGCGTGGGACTCCTGCTTGCGCAGGGTCACTGGTGGGAGATTTCCGTAAGTGTTGTAGCTCAGTATTAAGGGCCAAGGTCAGGATTTAAGGTCGTTATCTTGTCGTTGAAGCTAATTATAAAATGGGATTTCAAAGTGCTGCTTTCTTGGTATACAGAGGGACACCTTGCTCTCAAGAAGTAAGAGATTAGGGACAGTGGTACCAATGAATATTGCTGATCCAAGATGTGGATCGATTAAGGCTGCTTTGGCCAAGGCTAACGCTACGTTATCGTTCAAAA…	7
AT2G20360	chr2	8786096	8786097	35cb1b79-db9d-4df5-88c7-58c768f13631	47	315	+	CAACGGCCTCTCTCGGAGGAGCTCGATTCTCAACCTCATCTTCCTGGATCATACACACAAGGCGACCGTTCCGAAACAAAGCATGATAATATCGCAAACTTATTCGTCTTCCCCACTGCTACTTGGGGCGTGGACACCGCCGCCGCAAGGTACTGGTGGGGAGATCTTCCGTAAGTGGCTGCTGCTCATGATTAAGAAGCCAAGGATCTTGGTCGTTATCTTGTGCAGCGCTAAAAATGGGATTCAAAGTGCTTGTTTACCGAATCAGAAGGACTACCTTCGACACTTCAAGTTGATAAGGAGATTTCTGGACAG	7
AT2G20360	chr2	8786098	8786099	4aa0f6fb-5ded-4c50-b905-f817df4c8cc3	65	992	+	ACGGCCTCGTCGGAGGAGCTTTTGCGATCTATCATTTCACACCAGATTGTTTACGGAGACCAATTTTCAGGAATGGGTAGATAATGTACCATTATACTCGCCTTCCCCATTCTGGCGTAGGACCCTCTGCTAAGGTACTGTGAGATTTCCTGTTGGTGCTGTAATAGAGTATTGGATCCAGGATCAAGGTCGCTATATTTCATTGACGCAAATAGCTGCAATGGGATCACAAGTGCTGCTGTTCCACAAGCTGTCAGAGGACTCTCTCGACATCAAAGTTGGGCGCGAAGGAGATTTCGCAGGACAGGTGGAGTACACTAGCGAAATTTCGCTGATCCGTCGAGAGATGAAGACTCGATTAAGGCATTGCTTGTCAAGGCTAATGTCGTTGCTTGGTCT…	7
AT2G21660	chr2	9266217	9266218	7a1fc7a7-aa79-48aa-9a97-e3cc169dc0f4	637	982	-	GTCGCCGTATTGAGCGAAGGCAGTCTCAAGACGCTCTGTCATCAGTGTGGCCCATGCTAGACCTCTAACGAGCACCGATACTCAACATCACCGGACGCCATTGAATTTGAAAGAAATCTAAGGGATTACAGAGAGTGTGGAATTTAATTATACGATTATTAATTTATAATTGTATTGTTGTGTATCGCAGTATCAAATTTCTCTTATATTGACCAACAATGACAAACATCTATGGAATAAGAATTTGAACAATAAACTTATCTTCATGAGACCAAACAATGAAGCACAAGGAACAAGTGCAGGGTAAACAAATTGCATTGTGTTTGTAAAGAGTATTTTGTATATCATCATATGTTTCCTGTGAATCTTGCCAAACTGTGATTCCGTTCACTCATTGAT…	6
AT2G21660	chr2	9266217	9266218	7a1fc7a7-aa79-48aa-9a97-e3cc169dc0f4	637	982	-	GTCGCCGTATTGAGCGAAGGCAGTCTCAAGACGCTCTGTCATCAGTGTGGCCCATGCTAGACCTCTAACGAGCACCGATACTCAACATCACCGGACGCCATTGAATTTGAAAGAAATCTAAGGGATTACAGAGAGTGTGGAATTTAATTATACGATTATTAATTTATAATTGTATTGTTGTGTATCGCAGTATCAAATTTCTCTTATATTGACCAACAATGACAAACATCTATGGAATAAGAATTTGAACAATAAACTTATCTTCATGAGACCAAACAATGAAGCACAAGGAACAAGTGCAGGGTAAACAAATTGCATTGTGTTTGTAAAGAGTATTTTGTATATCATCATATGTTTCCTGTGAATCTTGCCAAACTGTGATTCCGTTCACTCATTGAT…	6
AT2G21660	chr2	9266256	9266257	0964566f-6e68-4b60-9387-2312f1dd9c76	670	531	-	ATCAGTGGCCCATGCTAGACCTCCAACGAAGCACCGATACTCAACATCACCGGACGCCATTGAATTTTGAAAAGAAGATCTAAGGGATTACAGTGAGAGAGTGTGGAGGGATAATTGAGGTGATAGATGGGATGGTGGGATGGGGTTGTAATGAATGATAATAGGGTTGATGGATGAAATTCTGGAATTAAGATAGATATAATATGATATAGGTTGGAATTTGACTTCATAGTTTATTCTTGACTCCTACATTGGTACTGTAAGGAAGATGAGCTTAACAGTTTTGGTATGTGCAAGGCAGTCTACTCGGCGAAATAGTTCATTCAATTATCGATGGAACGGCTTCAATCACTTTGCCTTCTTGTCTTTCTTTGGGATTATCAAACCGTAACCTCCTCT…	6
AT2G21660	chr2	9266256	9266257	0964566f-6e68-4b60-9387-2312f1dd9c76	670	531	-	ATCAGTGGCCCATGCTAGACCTCCAACGAAGCACCGATACTCAACATCACCGGACGCCATTGAATTTTGAAAAGAAGATCTAAGGGATTACAGTGAGAGAGTGTGGAGGGATAATTGAGGTGATAGATGGGATGGTGGGATGGGGTTGTAATGAATGATAATAGGGTTGATGGATGAAATTCTGGAATTAAGATAGATATAATATGATATAGGTTGGAATTTGACTTCATAGTTTATTCTTGACTCCTACATTGGTACTGTAAGGAAGATGAGCTTAACAGTTTTGGTATGTGCAAGGCAGTCTACTCGGCGAAATAGTTCATTCAATTATCGATGGAACGGCTTCAATCACTTTGCCTTCTTGTCTTTCTTTGGGATTATCAAACCGTAACCTCCTCT…	6
AT2G21660	chr2	9266256	9266257	d72f20d9-11e5-4d3f-905f-889aca111a41	617	852	-	ATCAGTGGCCCAGCTAGACCTCCAGCAAGCACCGATACTCAACATCACCGGACGCCATTGAATTTGAAGAGAAAGATCTAAGGGATTACAGTGGAGTAGTGGGATTGGGGAATAGATGTGATATGGGATGATATGAGATGATGATAGGAGTTGATGGCAGCTAACTGCTAGTTATTAATAAATCTGAAAGTTTGGATAAATCCACGAAATCCAAGCCTCCATGTGCGTTGACCAGATAGTTAGAGACTAAGTCAAATCAGGTCAAAAACACAAAGCAAAAAAAAAGAGACATAAATCGAAGGGATGAGTTATGTGTCCATGAATTTCTGGATGACGACGGCATTAGCTATACCAGCTTGCTCGATGGTTTGGTCCAATTCTGTCAATTGTTTAGAGGGA…	6
AT2G21660	chr2	9266256	9266257	d72f20d9-11e5-4d3f-905f-889aca111a41	617	852	-	ATCAGTGGCCCAGCTAGACCTCCAGCAAGCACCGATACTCAACATCACCGGACGCCATTGAATTTGAAGAGAAAGATCTAAGGGATTACAGTGGAGTAGTGGGATTGGGGAATAGATGTGATATGGGATGATATGAGATGATGATAGGAGTTGATGGCAGCTAACTGCTAGTTATTAATAAATCTGAAAGTTTGGATAAATCCACGAAATCCAAGCCTCCATGTGCGTTGACCAGATAGTTAGAGACTAAGTCAAATCAGGTCAAAAACACAAAGCAAAAAAAAAGAGACATAAATCGAAGGGATGAGTTATGTGTCCATGAATTTCTGGATGACGACGGCATTAGCTATACCAGCTTGCTCGATGGTTTGGTCCAATTCTGTCAATTGTTTAGAGGGA…	6
AT2G21660	chr2	9266275	9266276	1c5183f5-d44a-4585-aa58-487b5945976b	629	826	-	CCTCCAACGAAGCACCGATACTCAACATCACCGGACGCCATTGATTTGAGAAATCTAAGGGATTACAGTGAGAGTAGTGGCAGGGGAGTATTAGAGGAGATAGGATGGTGGCAAATAAAATATGAATATGGATAGTATGGGAAATTTTTTTTTGTAATAAAAGTAAAATATTTTGGTATACACCCAATGAGCTATTACACGTAACTAAATCTAATACATATATAACCCTATCCATCCCCCAATAGAAACGAAAAAATTACAAATCATATATACAACCGTCGGCCGGTTAACCAAAGACTAAAATTAAATTTTGTCTTTGTTTTGGTTCAGTGATGAGAAACTATATTCTAATTAAAACTAGAAACGTATATTGTTAATAACCCTGTAATTTGTTTCTCC…	6
AT2G21660	chr2	9266275	9266276	1c5183f5-d44a-4585-aa58-487b5945976b	629	826	-	CCTCCAACGAAGCACCGATACTCAACATCACCGGACGCCATTGATTTGAGAAATCTAAGGGATTACAGTGAGAGTAGTGGCAGGGGAGTATTAGAGGAGATAGGATGGTGGCAAATAAAATATGAATATGGATAGTATGGGAAATTTTTTTTTGTAATAAAAGTAAAATATTTTGGTATACACCCAATGAGCTATTACACGTAACTAAATCTAATACATATATAACCCTATCCATCCCCCAATAGAAACGAAAAAATTACAAATCATATATACAACCGTCGGCCGGTTAACCAAAGACTAAAATTAAATTTTGTCTTTGTTTTGGTTCAGTGATGAGAAACTATATTCTAATTAAAACTAGAAACGTATATTGTTAATAACCCTGTAATTTGTTTCTCC…	6
AT2G21660	chr2	9266299	9266300	92f19f3d-1aa9-4bdf-b146-60c4d417a344	696	317	-	ACATCACCGGACGCCATTGATTGAAAAGAAATCCGAGGGATTACAGTGATGAGGGAGGTGTTTAGGTGATATGGGATATGGGCATATATGAGAATATGATGATGGGATGTATGATGGCTATTAAAGAGTTAGATAGCATTCTTTTTTTTTGGCAGATGTGATAGCATTCAAGTATAGAACATAGAAGATGTATTTCCAAATGAGAGAGAAAACAGTGTAGCAGCTCTGGACTGATCTTGTCAGAGAGTTCAAATTGTACACAGATGAGAGAAAGCCTATTAACAAAGTCTTCGTCATGCAAAATGAGACCCAAGGAC	6
AT2G21660	chr2	9266299	9266300	92f19f3d-1aa9-4bdf-b146-60c4d417a344	696	317	-	ACATCACCGGACGCCATTGATTGAAAAGAAATCCGAGGGATTACAGTGATGAGGGAGGTGTTTAGGTGATATGGGATATGGGCATATATGAGAATATGATGATGGGATGTATGATGGCTATTAAAGAGTTAGATAGCATTCTTTTTTTTTGGCAGATGTGATAGCATTCAAGTATAGAACATAGAAGATGTATTTCCAAATGAGAGAGAAAACAGTGTAGCAGCTCTGGACTGATCTTGTCAGAGAGTTCAAATTGTACACAGATGAGAGAAAGCCTATTAACAAAGTCTTCGTCATGCAAAATGAGACCCAAGGAC	6
AT2G21660	chr2	9266306	9266307	902f8c92-feac-4de6-9258-283337ce45f6	427	267	-	CGGACGCCATTGAATTTGAAAAAGAGAAATCTAGGTTTACAGAGTAGTGAAGCAATTGGAGATATGTGTAGGTGGAACGGTAGATGGATGGAGGGGTTGAGTATGGATGATAGTTGGTAGGTTGGGAGGATTTGATACAAGACAAACAAGACTTGCCATTAAATGGAGCTATAAAATTAAAACTGTGTAGTATGTGTCAATATTACAAATAATTGAGCCTCAGTTAAAGACTATAATAGAGCTCATCAAATATCGTTAAAAACAGCA	6
AT2G21660	chr2	9266306	9266307	902f8c92-feac-4de6-9258-283337ce45f6	427	267	-	CGGACGCCATTGAATTTGAAAAAGAGAAATCTAGGTTTACAGAGTAGTGAAGCAATTGGAGATATGTGTAGGTGGAACGGTAGATGGATGGAGGGGTTGAGTATGGATGATAGTTGGTAGGTTGGGAGGATTTGATACAAGACAAACAAGACTTGCCATTAAATGGAGCTATAAAATTAAAACTGTGTAGTATGTGTCAATATTACAAATAATTGAGCCTCAGTTAAAGACTATAATAGAGCTCATCAAATATCGTTAAAAACAGCA	6
AT3G06365	chr3	14200469	14200470	e0ba8329-1282-40be-869a-bd73a4f87d78	238	304	+	ATGAAAAGGACTTGAAAGAGAGTCAAAGAGTGCTTGAAATTGTCGGGAGAAGCAGATGGGCCGGCGATGTGTCATGTCGCGTACGTACGTGTGTGTGTCGCTGTGTCGGGTGTGGTTGTGTCGTGCTTGTGTATGGGTTTAGGTGGGTGTTGTGTGTGTTGTTCGTTGCTATGTTGCGGGCATATGTCGTCATGTGTAGGCTGCGTATGTTAGGCGCTCGTATGTTATGTGTTGTCGTCGTCATGTCGTTCGTCGTGTACGTCGTCGTTCGTCGCGCTGTTCGTACGACTCGACACACGTGCGG	11
AT3G06365	chr3	14200530	14200531	650f1a03-c9c9-45f4-a21b-d70f039a1eb7	222	168	+	AAAGGCCTGGCGATGCGGGCGTGCTGTAGCGATGGCGGGCAGGCGGGCGGGCGTGAAGGCGTGCGCAGGCGAGGTCGCTGGCGTCGGGCAGGGCGAGGCGTACGGCGCGCTCGTATGAAAGCGGGCGAAGGCGGCGGGCGCGCGCGCGATCGTGCGTACGACGCGCGC	11
AT3G06365	chr3	14200530	14200531	0a049509-0865-4ca6-9e80-2b84fd6aa773	33	71	+	GGGGGCCGGCGATGCGCAGCACACGGACCAGCGGCTGCGCACGTCGGTTCGTCGTCGTGTCGCGCGTTGTC	11
AT3G06365	chr3	14200543	14200544	76901c7c-093d-4013-af32-de8cf54eced6	847	91	+	GCGTCGTGCGTGCGTGCGTCACGGCGTGCGCGCGCGCGGGCGTCGCGGCGTCGCGCGCGCTGTCGTCGCGCGCGCGCGCGCGCGCGCGCGC	11
AT3G06365	chr3	14200543	14200544	0b595307-2956-4e98-ae35-8af1bd2715e0	363	90	+	GCGCACGCGCGCGTCGTTTCGCGCGGGCGCGCTGGCGTGCGCGGGGCGCGCGCGTCGCGTCGCGCGCGTCGCGCGCGTCGCGTCGCGCGC	11
AT3G06365	chr3	14200543	14200544	2240086b-f3cc-4ffc-afbe-818bfee7e7e1	264	51	+	GCGCGGGGCAGGCAAGCGTAAGCGTTGCGCGCGCTGGCATGGCTGGCGTGG	11
AT3G06365	chr3	14200543	14200544	8b28d9b9-8b80-4c29-ba69-a36ef4588c01	98	64	+	GCGTACAATGCGTTATGTCAATGCGTCTGGCGCTCGGGCGCGCGGGCCGCGCGTTGGCGTCGTC	11
AT3G06365	chr3	14200545	14200546	60de16a3-7389-40a1-9c7a-38e606afe009	313	58	+	GTGCGCGGGCTGCTGGCGTGGGGCGTGCGTTGCGGGCGGGCGTCGGGCGCGCGCGCGG	11
AT3G06365	chr3	14200547	14200548	6600f6c4-0b4b-44cc-a6b4-542e822d0ea3	435	77	+	AGGCGACAATGCGTCGTCGCTACGACAACGTGTCGTCGCGGCGGGCGGCGGGCGGCGCGCGTCGCGGCGGGCGCGGG	11
AT3G06365	chr3	14200548	14200549	a6279800-85b6-4ac9-8f9d-faf1fb38fd88	237	50	+	GTCGTGCGCGCGCGCGTCGGCGTACGACAGCGCGTCGCGTTTCGTCGTCA	11
AT3G06365	chr3	14200553	14200554	ad00ce7f-5e9d-4b1c-964d-bf500c0abedc	212	121	+	CGGCGTTGGCGTACATGTGTTCAGCGTTGTCATCACCGCGTTGTCGTCGTCATGTGTGTTGTTGCGTCGTCGCGTCGTGCGTCGTATGTCATGTATGTCGTACGTATGTGCGCGTCCAGCG	11
AT3G05760	chr3	1708084	1708085	efca37e3-46b9-429a-a597-236274078dde	89	389	+	GGGGTTGATGGCATTTGTAGAAAGAGGTTGACGTGGAAGAGTTTAAGGAAGCGTGCTTGAACACTGAAAAGAAGGAATGGATCAGTCTAATTTCGGTAAAGGTCCTGTAAAGAGCCCCTCTGAATGGTAGAGATTATTATGTAGACACGAGAATCGCTTGTGGCAAGACACAAGGTCGCTACCTCAGGTTGCATCATAGTCAGCAGGCTGTTATCTTCTTCATTGTCGTTGACTGTATTATGTTATAGATCGGCAAACTACTTGGATCATAGCAGGAAAACAAAGGGCATTAAAGATGTCATATAGCGAGGAAAGAGATTTCGTTTTGACAAAGACGCAAGAGCGAGTTAAAGGTTTAAGAGGAAAGCGCCAGGAACTCACAGAACAAG	5
AT3G05760	chr3	1708084	1708085	efca37e3-46b9-429a-a597-236274078dde	89	389	+	GGGGTTGATGGCATTTGTAGAAAGAGGTTGACGTGGAAGAGTTTAAGGAAGCGTGCTTGAACACTGAAAAGAAGGAATGGATCAGTCTAATTTCGGTAAAGGTCCTGTAAAGAGCCCCTCTGAATGGTAGAGATTATTATGTAGACACGAGAATCGCTTGTGGCAAGACACAAGGTCGCTACCTCAGGTTGCATCATAGTCAGCAGGCTGTTATCTTCTTCATTGTCGTTGACTGTATTATGTTATAGATCGGCAAACTACTTGGATCATAGCAGGAAAACAAAGGGCATTAAAGATGTCATATAGCGAGGAAAGAGATTTCGTTTTGACAAAGACGCAAGAGCGAGTTAAAGGTTTAAGAGGAAAGCGCCAGGAACTCACAGAACAAG	5
AT3G05760	chr3	1708110	1708111	b59f935c-764d-46e8-8986-cc2457729111	110	429	+	GTTTGATGTAGAAGAGTTTGAGAGCGTGCTTCGTGAACGCGAAAAGAAGGAATCAGATCGGTCTAAATCCTAGTCAAGGTCCTGTGCAAAGAGCCCTTTGGTGAGATTCGTAGACCAGAATCGTTTAGGCAAGACACAGGTCGTTACACCGGTAGCGCCCTTCATAAGTCAGCAGGCAAAAGTTTTTCTGTCGTCTGTGATTGTGTTATCTAGATTTGCAAACTACTTGGGATTCAAATGGGAATACTCAAAGGGCATTGGATGTTTATGCAGGAAAGAGATTTCGTACTCTGAACAAGTCCAGAGCGGTTCGAGGTTTAAAGAAGAAGCGCCAGGAACTTTCACAGAACAAGATCTGGACGAACGTCTCGAATTAGCTGGAAAGAAGGAAGAACTAAA…	5
AT3G05760	chr3	1708110	1708111	b59f935c-764d-46e8-8986-cc2457729111	110	429	+	GTTTGATGTAGAAGAGTTTGAGAGCGTGCTTCGTGAACGCGAAAAGAAGGAATCAGATCGGTCTAAATCCTAGTCAAGGTCCTGTGCAAAGAGCCCTTTGGTGAGATTCGTAGACCAGAATCGTTTAGGCAAGACACAGGTCGTTACACCGGTAGCGCCCTTCATAAGTCAGCAGGCAAAAGTTTTTCTGTCGTCTGTGATTGTGTTATCTAGATTTGCAAACTACTTGGGATTCAAATGGGAATACTCAAAGGGCATTGGATGTTTATGCAGGAAAGAGATTTCGTACTCTGAACAAGTCCAGAGCGGTTCGAGGTTTAAAGAAGAAGCGCCAGGAACTTTCACAGAACAAGATCTGGACGAACGTCTCGAATTAGCTGGAAAGAAGGAAGAACTAAA…	5
AT3G05760	chr3	1708118	1708119	e8599b6a-2ccf-4662-b498-9675287806d4	61	262	+	TGGAAGAGTTAAGGAAATACCGCTCGTGAACGCGAAAGAAGGAATCGGATCGGTCTAAATTCAGTTCAAAGGACACCAGCATACAAAGAGCCTCTGGAAGCATAGAGATTATCGCTGAGTTTGCACCCGTTGGGCAAGACACAGGTCGTTCAACCTCCGCAATGGTAGCGCCCACTAGTCAGCAGGCTGGTTATTCCTCTGTTCTGTTGTGATTGTGGCTGTTTGAGATTTCGGCAAACCTTGGATCATAAAATGGGAAAAC	5
AT3G05760	chr3	1708118	1708119	e8599b6a-2ccf-4662-b498-9675287806d4	61	262	+	TGGAAGAGTTAAGGAAATACCGCTCGTGAACGCGAAAGAAGGAATCGGATCGGTCTAAATTCAGTTCAAAGGACACCAGCATACAAAGAGCCTCTGGAAGCATAGAGATTATCGCTGAGTTTGCACCCGTTGGGCAAGACACAGGTCGTTCAACCTCCGCAATGGTAGCGCCCACTAGTCAGCAGGCTGGTTATTCCTCTGTTCTGTTGTGATTGTGGCTGTTTGAGATTTCGGCAAACCTTGGATCATAAAATGGGAAAAC	5
AT3G05760	chr3	1708118	1708119	d8b6e803-eb45-424c-8b73-8551d34a77ae	96	376	+	TGGAAGAGTCCAGCAGGAGCGTGCTCGTGAACGTGAGAAGAATCGGATCGGTCTAAATTCGGTCAAAGGTCCTTGTGCTAGAGCCCCACGCGAAGCCGCTAAGAGATTATCATGTAGTCAATCCGCTTGGGCAAAGACACAGGTCGCTACACCGGTAGCGCCTCTTGGTCAGCAGGCTAGTTAACATTTTCCACCGTCCATGCGTCGTGATTGTGTTGTTAAGATTCGGCAAACAACTACTTGGATCCAAATGGGAAAAACTCATAAGGGCTTGATGTCCATCGCGGTGGAGATCTACCTCTGCCTTTTATTGATTACAAGTCCAAGAGCGGTCGAGTTTTACTTGAATGGAAATGCCCAGGATCTCGCAGATCAG	5
AT3G05760	chr3	1708118	1708119	d8b6e803-eb45-424c-8b73-8551d34a77ae	96	376	+	TGGAAGAGTCCAGCAGGAGCGTGCTCGTGAACGTGAGAAGAATCGGATCGGTCTAAATTCGGTCAAAGGTCCTTGTGCTAGAGCCCCACGCGAAGCCGCTAAGAGATTATCATGTAGTCAATCCGCTTGGGCAAAGACACAGGTCGCTACACCGGTAGCGCCTCTTGGTCAGCAGGCTAGTTAACATTTTCCACCGTCCATGCGTCGTGATTGTGTTGTTAAGATTCGGCAAACAACTACTTGGATCCAAATGGGAAAAACTCATAAGGGCTTGATGTCCATCGCGGTGGAGATCTACCTCTGCCTTTTATTGATTACAAGTCCAAGAGCGGTCGAGTTTTACTTGAATGGAAATGCCCAGGATCTCGCAGATCAG	5
AT3G05760	chr3	1708133	1708134	2d6946b2-284d-44d5-9b5d-f275f08d6ed9	185	155	+	AGCGTGCTCGCTGATCGAAGAAGGAATTATGGATCGGTCTAAATCCTGGTTAAGGTCCTCAATGTTAGAGCCCACTGTGGTTGAGATATTTATGTAGTCCGGAATCTCTTGGGCAAGACACAGGTCGTTACACCGGTAGCGCCTTAAGTCAGCAG	5
AT3G05760	chr3	1708133	1708134	2d6946b2-284d-44d5-9b5d-f275f08d6ed9	185	155	+	AGCGTGCTCGCTGATCGAAGAAGGAATTATGGATCGGTCTAAATCCTGGTTAAGGTCCTCAATGTTAGAGCCCACTGTGGTTGAGATATTTATGTAGTCCGGAATCTCTTGGGCAAGACACAGGTCGTTACACCGGTAGCGCCTTAAGTCAGCAG	5
AT3G01500	chr3	195203	195204	96642a9e-13af-4447-8ab1-b9a66dd9e8de	137	562	-	TCAAGTCCCACAAGCCTCTTAAGCACACCTCTTGCGAAGTCATGTAGTAGCCTCCTTCCAAACAAGTGTTCCTTCACACAATAGTCCTTCTCTCAACAAATGGATGTTGTAAGTCAGGTTTGCTAAAAGACATTCTACCGCCCTTTTCACATCGGCCACTGATTGATCTTCAAAGGCTGAATCTACCAAGTTCTCATTACAAATTTAGACCAGGCAGGATTTTGATTTTGACCCAGTCCTCCAAAAATCAATGGGAATGGTTCCATCTTGAGGTGGTCATATAAGCCTCAAATCCCTCACCACATGCATACCAGTCCTACACCAGCACAGTTCTCTTCCTTCAGTTTGTGGTGTGTGGACCAGCATATGCCCCATGGCTGCTCCCGGCCTCCATTTTTG…	8
AT3G01500	chr3	195203	195204	96642a9e-13af-4447-8ab1-b9a66dd9e8de	137	562	-	TCAAGTCCCACAAGCCTCTTAAGCACACCTCTTGCGAAGTCATGTAGTAGCCTCCTTCCAAACAAGTGTTCCTTCACACAATAGTCCTTCTCTCAACAAATGGATGTTGTAAGTCAGGTTTGCTAAAAGACATTCTACCGCCCTTTTCACATCGGCCACTGATTGATCTTCAAAGGCTGAATCTACCAAGTTCTCATTACAAATTTAGACCAGGCAGGATTTTGATTTTGACCCAGTCCTCCAAAAATCAATGGGAATGGTTCCATCTTGAGGTGGTCATATAAGCCTCAAATCCCTCACCACATGCATACCAGTCCTACACCAGCACAGTTCTCTTCCTTCAGTTTGTGGTGTGTGGACCAGCATATGCCCCATGGCTGCTCCCGGCCTCCATTTTTG…	8
AT3G01500	chr3	195203	195204	96642a9e-13af-4447-8ab1-b9a66dd9e8de	137	562	-	TCAAGTCCCACAAGCCTCTTAAGCACACCTCTTGCGAAGTCATGTAGTAGCCTCCTTCCAAACAAGTGTTCCTTCACACAATAGTCCTTCTCTCAACAAATGGATGTTGTAAGTCAGGTTTGCTAAAAGACATTCTACCGCCCTTTTCACATCGGCCACTGATTGATCTTCAAAGGCTGAATCTACCAAGTTCTCATTACAAATTTAGACCAGGCAGGATTTTGATTTTGACCCAGTCCTCCAAAAATCAATGGGAATGGTTCCATCTTGAGGTGGTCATATAAGCCTCAAATCCCTCACCACATGCATACCAGTCCTACACCAGCACAGTTCTCTTCCTTCAGTTTGTGGTGTGTGGACCAGCATATGCCCCATGGCTGCTCCCGGCCTCCATTTTTG…	8
AT3G01500	chr3	195203	195204	96642a9e-13af-4447-8ab1-b9a66dd9e8de	137	562	-	TCAAGTCCCACAAGCCTCTTAAGCACACCTCTTGCGAAGTCATGTAGTAGCCTCCTTCCAAACAAGTGTTCCTTCACACAATAGTCCTTCTCTCAACAAATGGATGTTGTAAGTCAGGTTTGCTAAAAGACATTCTACCGCCCTTTTCACATCGGCCACTGATTGATCTTCAAAGGCTGAATCTACCAAGTTCTCATTACAAATTTAGACCAGGCAGGATTTTGATTTTGACCCAGTCCTCCAAAAATCAATGGGAATGGTTCCATCTTGAGGTGGTCATATAAGCCTCAAATCCCTCACCACATGCATACCAGTCCTACACCAGCACAGTTCTCTTCCTTCAGTTTGTGGTGTGTGGACCAGCATATGCCCCATGGCTGCTCCCGGCCTCCATTTTTG…	8
AT3G01500	chr3	195233	195234	b2596bfd-ba60-49b9-b768-af0a1f1b6bfd	179	508	-	ACGAAGTCGATACAGCCTCCCTTGAGCAAGTTCCTTCAACATGTGTCCTTCTCTCACAGAGTAAACGACGTCAGCGGTTTGCTGATGTACAATTCACCGCCTCTTTCATCGGCCACTCAGCTGATCTTCACATTTTGAATCTCCAATCTGAATTGACTTCCTTTGACAATGGCTGGTAAACAATTTGACCCAGTCCTCTAATAAGTAAGTCAGTTGTATCATCTAGAGGAGACGCAAGCCCTTTTGAGTCCAACGCTTGGTGCACTTGACCATCACCACAAGTCTCCACCAAAAAGGTAGGAAGACCGCGTATTCAATATGGCTGCTCTAGCGCCACCGTAATTTATCTCGGTCGATAAAAAAGGTGTGACCGAACGGCTGATACGGACCACGATGAGG…	8
AT3G01500	chr3	195233	195234	b2596bfd-ba60-49b9-b768-af0a1f1b6bfd	179	508	-	ACGAAGTCGATACAGCCTCCCTTGAGCAAGTTCCTTCAACATGTGTCCTTCTCTCACAGAGTAAACGACGTCAGCGGTTTGCTGATGTACAATTCACCGCCTCTTTCATCGGCCACTCAGCTGATCTTCACATTTTGAATCTCCAATCTGAATTGACTTCCTTTGACAATGGCTGGTAAACAATTTGACCCAGTCCTCTAATAAGTAAGTCAGTTGTATCATCTAGAGGAGACGCAAGCCCTTTTGAGTCCAACGCTTGGTGCACTTGACCATCACCACAAGTCTCCACCAAAAAGGTAGGAAGACCGCGTATTCAATATGGCTGCTCTAGCGCCACCGTAATTTATCTCGGTCGATAAAAAAGGTGTGACCGAACGGCTGATACGGACCACGATGAGG…	8
AT3G01500	chr3	195233	195234	b2596bfd-ba60-49b9-b768-af0a1f1b6bfd	179	508	-	ACGAAGTCGATACAGCCTCCCTTGAGCAAGTTCCTTCAACATGTGTCCTTCTCTCACAGAGTAAACGACGTCAGCGGTTTGCTGATGTACAATTCACCGCCTCTTTCATCGGCCACTCAGCTGATCTTCACATTTTGAATCTCCAATCTGAATTGACTTCCTTTGACAATGGCTGGTAAACAATTTGACCCAGTCCTCTAATAAGTAAGTCAGTTGTATCATCTAGAGGAGACGCAAGCCCTTTTGAGTCCAACGCTTGGTGCACTTGACCATCACCACAAGTCTCCACCAAAAAGGTAGGAAGACCGCGTATTCAATATGGCTGCTCTAGCGCCACCGTAATTTATCTCGGTCGATAAAAAAGGTGTGACCGAACGGCTGATACGGACCACGATGAGG…	8
AT3G01500	chr3	195233	195234	b2596bfd-ba60-49b9-b768-af0a1f1b6bfd	179	508	-	ACGAAGTCGATACAGCCTCCCTTGAGCAAGTTCCTTCAACATGTGTCCTTCTCTCACAGAGTAAACGACGTCAGCGGTTTGCTGATGTACAATTCACCGCCTCTTTCATCGGCCACTCAGCTGATCTTCACATTTTGAATCTCCAATCTGAATTGACTTCCTTTGACAATGGCTGGTAAACAATTTGACCCAGTCCTCTAATAAGTAAGTCAGTTGTATCATCTAGAGGAGACGCAAGCCCTTTTGAGTCCAACGCTTGGTGCACTTGACCATCACCACAAGTCTCCACCAAAAAGGTAGGAAGACCGCGTATTCAATATGGCTGCTCTAGCGCCACCGTAATTTATCTCGGTCGATAAAAAAGGTGTGACCGAACGGCTGATACGGACCACGATGAGG…	8
AT3G01500	chr3	195248	195249	67cbb6ce-f0f0-4c34-a827-d930974e276a	237	524	-	CCTCCCTTCAACAAGTAGTCCCTTTCACAAAAGTCCCTTCTCCAACAAAATGGATATGGTCACGGTTTATGCTAGAAGACATTCACCGGCCCCCTTTCGCATCGGCTCTGCAACAAGCCTTCAAAAGGGTCTAGATCCTCCAATCCCATAAATAACCCTTATCAAGGCTGGAGCAAGCTGAGCCCAGTCCCCTCTTGTTGAGTCAGCAAAGGTTGTTTCCATCTTGAGGGAAAGGAAGCATAGCCCTTTTGATCCCCACCTTCATGCACTGTGTCCTTGATCACCACCCAATAATCCTACAAGTGGAGTAAATCAGCGTGATTCAATGGCTGCTCCCAACGTCACCGTATTTGACTTTGTCAAAAGGAGAGAACCAAATGGCTAATACGGACCAAAAGG…	8
AT3G01500	chr3	195248	195249	67cbb6ce-f0f0-4c34-a827-d930974e276a	237	524	-	CCTCCCTTCAACAAGTAGTCCCTTTCACAAAAGTCCCTTCTCCAACAAAATGGATATGGTCACGGTTTATGCTAGAAGACATTCACCGGCCCCCTTTCGCATCGGCTCTGCAACAAGCCTTCAAAAGGGTCTAGATCCTCCAATCCCATAAATAACCCTTATCAAGGCTGGAGCAAGCTGAGCCCAGTCCCCTCTTGTTGAGTCAGCAAAGGTTGTTTCCATCTTGAGGGAAAGGAAGCATAGCCCTTTTGATCCCCACCTTCATGCACTGTGTCCTTGATCACCACCCAATAATCCTACAAGTGGAGTAAATCAGCGTGATTCAATGGCTGCTCCCAACGTCACCGTATTTGACTTTGTCAAAAGGAGAGAACCAAATGGCTAATACGGACCAAAAGG…	8
AT3G01500	chr3	195248	195249	67cbb6ce-f0f0-4c34-a827-d930974e276a	237	524	-	CCTCCCTTCAACAAGTAGTCCCTTTCACAAAAGTCCCTTCTCCAACAAAATGGATATGGTCACGGTTTATGCTAGAAGACATTCACCGGCCCCCTTTCGCATCGGCTCTGCAACAAGCCTTCAAAAGGGTCTAGATCCTCCAATCCCATAAATAACCCTTATCAAGGCTGGAGCAAGCTGAGCCCAGTCCCCTCTTGTTGAGTCAGCAAAGGTTGTTTCCATCTTGAGGGAAAGGAAGCATAGCCCTTTTGATCCCCACCTTCATGCACTGTGTCCTTGATCACCACCCAATAATCCTACAAGTGGAGTAAATCAGCGTGATTCAATGGCTGCTCCCAACGTCACCGTATTTGACTTTGTCAAAAGGAGAGAACCAAATGGCTAATACGGACCAAAAGG…	8
AT3G01500	chr3	195248	195249	67cbb6ce-f0f0-4c34-a827-d930974e276a	237	524	-	CCTCCCTTCAACAAGTAGTCCCTTTCACAAAAGTCCCTTCTCCAACAAAATGGATATGGTCACGGTTTATGCTAGAAGACATTCACCGGCCCCCTTTCGCATCGGCTCTGCAACAAGCCTTCAAAAGGGTCTAGATCCTCCAATCCCATAAATAACCCTTATCAAGGCTGGAGCAAGCTGAGCCCAGTCCCCTCTTGTTGAGTCAGCAAAGGTTGTTTCCATCTTGAGGGAAAGGAAGCATAGCCCTTTTGATCCCCACCTTCATGCACTGTGTCCTTGATCACCACCCAATAATCCTACAAGTGGAGTAAATCAGCGTGATTCAATGGCTGCTCCCAACGTCACCGTATTTGACTTTGTCAAAAGGAGAGAACCAAATGGCTAATACGGACCAAAAGG…	8
AT3G01500	chr3	195248	195249	1f51afb2-5ea2-4ef1-a181-75cb8700f900	44	481	-	CCTCCCTTCAAAGCAAGAATCTCAGTCAGTAATCCTTCTCTTGAGCAATCAAAGCAACCAAGTAAGCATTCACCGCCTCCCTTTCACATCGGCCAAGCGATCTACAAAGGCCGAATCAAGTTCTGATAACCTTTGACTTGGCTGATAAATCCATACCTCAGTCCTCTAAATACAGTGGATGTTTCCATCTTGAGGGAAAGACATAGGACAAATACCCACCACAGAGAGCACTGTGTCCTCTATCACCACAATGTTCTCCACCTGGAGAAACCACGTATCAGGCTGCTCTTGCGCCACCGTACAAACCTTGTCATGAAGGAGGAACCGATAAGCAGTATGTTGCGGACCACAAAAGGCATCCAGGGGCAAGTATCTACTTGACGGGTTGGTCACACGAGT…	8
AT3G01500	chr3	195248	195249	1f51afb2-5ea2-4ef1-a181-75cb8700f900	44	481	-	CCTCCCTTCAAAGCAAGAATCTCAGTCAGTAATCCTTCTCTTGAGCAATCAAAGCAACCAAGTAAGCATTCACCGCCTCCCTTTCACATCGGCCAAGCGATCTACAAAGGCCGAATCAAGTTCTGATAACCTTTGACTTGGCTGATAAATCCATACCTCAGTCCTCTAAATACAGTGGATGTTTCCATCTTGAGGGAAAGACATAGGACAAATACCCACCACAGAGAGCACTGTGTCCTCTATCACCACAATGTTCTCCACCTGGAGAAACCACGTATCAGGCTGCTCTTGCGCCACCGTACAAACCTTGTCATGAAGGAGGAACCGATAAGCAGTATGTTGCGGACCACAAAAGGCATCCAGGGGCAAGTATCTACTTGACGGGTTGGTCACACGAGT…	8
AT3G01500	chr3	195248	195249	1f51afb2-5ea2-4ef1-a181-75cb8700f900	44	481	-	CCTCCCTTCAAAGCAAGAATCTCAGTCAGTAATCCTTCTCTTGAGCAATCAAAGCAACCAAGTAAGCATTCACCGCCTCCCTTTCACATCGGCCAAGCGATCTACAAAGGCCGAATCAAGTTCTGATAACCTTTGACTTGGCTGATAAATCCATACCTCAGTCCTCTAAATACAGTGGATGTTTCCATCTTGAGGGAAAGACATAGGACAAATACCCACCACAGAGAGCACTGTGTCCTCTATCACCACAATGTTCTCCACCTGGAGAAACCACGTATCAGGCTGCTCTTGCGCCACCGTACAAACCTTGTCATGAAGGAGGAACCGATAAGCAGTATGTTGCGGACCACAAAAGGCATCCAGGGGCAAGTATCTACTTGACGGGTTGGTCACACGAGT…	8
AT3G01500	chr3	195248	195249	1f51afb2-5ea2-4ef1-a181-75cb8700f900	44	481	-	CCTCCCTTCAAAGCAAGAATCTCAGTCAGTAATCCTTCTCTTGAGCAATCAAAGCAACCAAGTAAGCATTCACCGCCTCCCTTTCACATCGGCCAAGCGATCTACAAAGGCCGAATCAAGTTCTGATAACCTTTGACTTGGCTGATAAATCCATACCTCAGTCCTCTAAATACAGTGGATGTTTCCATCTTGAGGGAAAGACATAGGACAAATACCCACCACAGAGAGCACTGTGTCCTCTATCACCACAATGTTCTCCACCTGGAGAAACCACGTATCAGGCTGCTCTTGCGCCACCGTACAAACCTTGTCATGAAGGAGGAACCGATAAGCAGTATGTTGCGGACCACAAAAGGCATCCAGGGGCAAGTATCTACTTGACGGGTTGGTCACACGAGT…	8
AT3G01500	chr3	195266	195267	4ee7fc41-4453-4c2f-842c-6398a79d25b9	255	606	-	GTTCCCTTCAAGTCCTTCTCACAAATGGATAACAATATGGTTTGCTAGTAAACATTCACCGCCCTTTCATCGGCACATTGATCTTCAAAGGCTGATCTCAGTTCTTGTTATAACCTTTGACTTGGCTGGTAAACAGATTTTGACCCAACCATGAAGTCAGTGGAGTTGTTCCATCTAGAGGGGAAAGGAACATTTCAAAATCCAAAGCACCGGAGTCCTATCACCACATAAAGTAGTTCTACCCTAAGGTGTGACCGAGTATTTCAATGATGCAACAGGCCACCGTATTTTGACCTGTGTCGAAAGGAACCAGAATGACAAATAGGCTGCAAGGCATCTCGTTTGAGTCCAAAGCGCGGTAAAAGTGGACACGTAAGTCTGCAGCAAGCAAAGCACCAT…	8
AT3G01500	chr3	195266	195267	4ee7fc41-4453-4c2f-842c-6398a79d25b9	255	606	-	GTTCCCTTCAAGTCCTTCTCACAAATGGATAACAATATGGTTTGCTAGTAAACATTCACCGCCCTTTCATCGGCACATTGATCTTCAAAGGCTGATCTCAGTTCTTGTTATAACCTTTGACTTGGCTGGTAAACAGATTTTGACCCAACCATGAAGTCAGTGGAGTTGTTCCATCTAGAGGGGAAAGGAACATTTCAAAATCCAAAGCACCGGAGTCCTATCACCACATAAAGTAGTTCTACCCTAAGGTGTGACCGAGTATTTCAATGATGCAACAGGCCACCGTATTTTGACCTGTGTCGAAAGGAACCAGAATGACAAATAGGCTGCAAGGCATCTCGTTTGAGTCCAAAGCGCGGTAAAAGTGGACACGTAAGTCTGCAGCAAGCAAAGCACCAT…	8
AT3G01500	chr3	195266	195267	4ee7fc41-4453-4c2f-842c-6398a79d25b9	255	606	-	GTTCCCTTCAAGTCCTTCTCACAAATGGATAACAATATGGTTTGCTAGTAAACATTCACCGCCCTTTCATCGGCACATTGATCTTCAAAGGCTGATCTCAGTTCTTGTTATAACCTTTGACTTGGCTGGTAAACAGATTTTGACCCAACCATGAAGTCAGTGGAGTTGTTCCATCTAGAGGGGAAAGGAACATTTCAAAATCCAAAGCACCGGAGTCCTATCACCACATAAAGTAGTTCTACCCTAAGGTGTGACCGAGTATTTCAATGATGCAACAGGCCACCGTATTTTGACCTGTGTCGAAAGGAACCAGAATGACAAATAGGCTGCAAGGCATCTCGTTTGAGTCCAAAGCGCGGTAAAAGTGGACACGTAAGTCTGCAGCAAGCAAAGCACCAT…	8
AT3G01500	chr3	195266	195267	4ee7fc41-4453-4c2f-842c-6398a79d25b9	255	606	-	GTTCCCTTCAAGTCCTTCTCACAAATGGATAACAATATGGTTTGCTAGTAAACATTCACCGCCCTTTCATCGGCACATTGATCTTCAAAGGCTGATCTCAGTTCTTGTTATAACCTTTGACTTGGCTGGTAAACAGATTTTGACCCAACCATGAAGTCAGTGGAGTTGTTCCATCTAGAGGGGAAAGGAACATTTCAAAATCCAAAGCACCGGAGTCCTATCACCACATAAAGTAGTTCTACCCTAAGGTGTGACCGAGTATTTCAATGATGCAACAGGCCACCGTATTTTGACCTGTGTCGAAAGGAACCAGAATGACAAATAGGCTGCAAGGCATCTCGTTTGAGTCCAAAGCGCGGTAAAAGTGGACACGTAAGTCTGCAGCAAGCAAAGCACCAT…	8
AT3G01500	chr3	195278	195279	530cbe8e-1943-4fae-8fae-63605705ccec	275	447	-	AGTCCTTCTCTCAAATGGATGTACAGGTTTTTGCTAAAAACATTCAACTCGCCTCCTTTTCTACACGGCACATTATCTGCTAGATTTGAATCTCCAAGTTCTGATATAACCTTTAACTTGGCTGATGGTATTGAATTTTTTGCCTCAACCTCTTAAAGTCAAGGAGTTGTTTTCCATCGGGAAAAACATGCTCAAGATCCACACCACGCACTGTGTCCTATCACACAATGTTCTCTACAAGGTGTGAAACCACATACCAATGGCTGCTCTGCGCCACCCGTAGCTTCAACCTTGTTCAAGAAGGAGGAACCAAAGCGCAAGTTAACGGGAGCTGCGAAGGCATCTGGCTGAAAAAGTCCCATTGTGATGGTGCACAAGTCTGAACAGCAACACCATGAG…	8
AT3G01500	chr3	195278	195279	530cbe8e-1943-4fae-8fae-63605705ccec	275	447	-	AGTCCTTCTCTCAAATGGATGTACAGGTTTTTGCTAAAAACATTCAACTCGCCTCCTTTTCTACACGGCACATTATCTGCTAGATTTGAATCTCCAAGTTCTGATATAACCTTTAACTTGGCTGATGGTATTGAATTTTTTGCCTCAACCTCTTAAAGTCAAGGAGTTGTTTTCCATCGGGAAAAACATGCTCAAGATCCACACCACGCACTGTGTCCTATCACACAATGTTCTCTACAAGGTGTGAAACCACATACCAATGGCTGCTCTGCGCCACCCGTAGCTTCAACCTTGTTCAAGAAGGAGGAACCAAAGCGCAAGTTAACGGGAGCTGCGAAGGCATCTGGCTGAAAAAGTCCCATTGTGATGGTGCACAAGTCTGAACAGCAACACCATGAG…	8
AT3G01500	chr3	195278	195279	530cbe8e-1943-4fae-8fae-63605705ccec	275	447	-	AGTCCTTCTCTCAAATGGATGTACAGGTTTTTGCTAAAAACATTCAACTCGCCTCCTTTTCTACACGGCACATTATCTGCTAGATTTGAATCTCCAAGTTCTGATATAACCTTTAACTTGGCTGATGGTATTGAATTTTTTGCCTCAACCTCTTAAAGTCAAGGAGTTGTTTTCCATCGGGAAAAACATGCTCAAGATCCACACCACGCACTGTGTCCTATCACACAATGTTCTCTACAAGGTGTGAAACCACATACCAATGGCTGCTCTGCGCCACCCGTAGCTTCAACCTTGTTCAAGAAGGAGGAACCAAAGCGCAAGTTAACGGGAGCTGCGAAGGCATCTGGCTGAAAAAGTCCCATTGTGATGGTGCACAAGTCTGAACAGCAACACCATGAG…	8
AT3G01500	chr3	195278	195279	530cbe8e-1943-4fae-8fae-63605705ccec	275	447	-	AGTCCTTCTCTCAAATGGATGTACAGGTTTTTGCTAAAAACATTCAACTCGCCTCCTTTTCTACACGGCACATTATCTGCTAGATTTGAATCTCCAAGTTCTGATATAACCTTTAACTTGGCTGATGGTATTGAATTTTTTGCCTCAACCTCTTAAAGTCAAGGAGTTGTTTTCCATCGGGAAAAACATGCTCAAGATCCACACCACGCACTGTGTCCTATCACACAATGTTCTCTACAAGGTGTGAAACCACATACCAATGGCTGCTCTGCGCCACCCGTAGCTTCAACCTTGTTCAAGAAGGAGGAACCAAAGCGCAAGTTAACGGGAGCTGCGAAGGCATCTGGCTGAAAAAGTCCCATTGTGATGGTGCACAAGTCTGAACAGCAACACCATGAG…	8
AT3G01500	chr3	195278	195279	6be92908-fa23-482a-9fb9-fc49b285b66b	269	497	-	AGTCCTTCTCTCACAAAATGGATGTTGCAATAGGTTTTATGCAGTGAAACATTTCACTCGCCTCTTTCACATCGCCACATTAAATCTTCGATGTGGCTATGAATCTCCCAATCTGATGCTCCTTAGACTTGGCTGAAGAACAAATTTGTCCTTAGTCCTCAAAAAGTCAATAGTGAGTTGTTTCCTATCTTTGGGAAAACATAAGCCCTTTAATCCCACAGCATGCACTGTGGGTCCTATCACCACAATGTTCTCCACCTTAAGGTGTAGAAACCGAGTCAATAATGTGCCGCTCGGCGCCACTGATTTGTACTTCTGATAACATGAAGGAGGTGACTTGATGACATTTAAAATAACGGTCCACGAGGCATCTCCTGGCTGAAAAGTCCAGACATGGAG…	8
AT3G01500	chr3	195278	195279	6be92908-fa23-482a-9fb9-fc49b285b66b	269	497	-	AGTCCTTCTCTCACAAAATGGATGTTGCAATAGGTTTTATGCAGTGAAACATTTCACTCGCCTCTTTCACATCGCCACATTAAATCTTCGATGTGGCTATGAATCTCCCAATCTGATGCTCCTTAGACTTGGCTGAAGAACAAATTTGTCCTTAGTCCTCAAAAAGTCAATAGTGAGTTGTTTCCTATCTTTGGGAAAACATAAGCCCTTTAATCCCACAGCATGCACTGTGGGTCCTATCACCACAATGTTCTCCACCTTAAGGTGTAGAAACCGAGTCAATAATGTGCCGCTCGGCGCCACTGATTTGTACTTCTGATAACATGAAGGAGGTGACTTGATGACATTTAAAATAACGGTCCACGAGGCATCTCCTGGCTGAAAAGTCCAGACATGGAG…	8
AT3G01500	chr3	195278	195279	6be92908-fa23-482a-9fb9-fc49b285b66b	269	497	-	AGTCCTTCTCTCACAAAATGGATGTTGCAATAGGTTTTATGCAGTGAAACATTTCACTCGCCTCTTTCACATCGCCACATTAAATCTTCGATGTGGCTATGAATCTCCCAATCTGATGCTCCTTAGACTTGGCTGAAGAACAAATTTGTCCTTAGTCCTCAAAAAGTCAATAGTGAGTTGTTTCCTATCTTTGGGAAAACATAAGCCCTTTAATCCCACAGCATGCACTGTGGGTCCTATCACCACAATGTTCTCCACCTTAAGGTGTAGAAACCGAGTCAATAATGTGCCGCTCGGCGCCACTGATTTGTACTTCTGATAACATGAAGGAGGTGACTTGATGACATTTAAAATAACGGTCCACGAGGCATCTCCTGGCTGAAAAGTCCAGACATGGAG…	8
AT3G01500	chr3	195278	195279	6be92908-fa23-482a-9fb9-fc49b285b66b	269	497	-	AGTCCTTCTCTCACAAAATGGATGTTGCAATAGGTTTTATGCAGTGAAACATTTCACTCGCCTCTTTCACATCGCCACATTAAATCTTCGATGTGGCTATGAATCTCCCAATCTGATGCTCCTTAGACTTGGCTGAAGAACAAATTTGTCCTTAGTCCTCAAAAAGTCAATAGTGAGTTGTTTCCTATCTTTGGGAAAACATAAGCCCTTTAATCCCACAGCATGCACTGTGGGTCCTATCACCACAATGTTCTCCACCTTAAGGTGTAGAAACCGAGTCAATAATGTGCCGCTCGGCGCCACTGATTTGTACTTCTGATAACATGAAGGAGGTGACTTGATGACATTTAAAATAACGGTCCACGAGGCATCTCCTGGCTGAAAAGTCCAGACATGGAG…	8
AT3G01500	chr3	195278	195279	1f999508-f072-4112-81d6-05aebe4cf412	227	440	-	AGTCCTTCTCTTTAAAGTTGATAGACTAGTTTGATTTATCTTTAAACAATTCGCCTCCTTTTCACATCAACAAGCGGTTCTAAAGGGCAATCTTCCCAAGTTCTCTAATAGTATCAGACTAAGGCTGGATGCTTGATTTAACCCAACCTCTAAAAATCAAGTGTTGTTTCCATCTAGAGGTGTCGATAGCCCTTTGATCCACCATATGCACTGTGTCAATCACCATTATAGTTCTCCACCTTAGTGAGATAGACCGTATTCAATGGCTGCTCCACCACCGATTTAACCTTGTCGATGTGGTACTACAACCAATTGATCTTTTAGCATCTTCATCGAATCTAACAATATAGGACAGCAATAATAGCTTCATCTGAACTAAGCAGACACTAAGTACTTAGG…	8
AT3G01500	chr3	195278	195279	1f999508-f072-4112-81d6-05aebe4cf412	227	440	-	AGTCCTTCTCTTTAAAGTTGATAGACTAGTTTGATTTATCTTTAAACAATTCGCCTCCTTTTCACATCAACAAGCGGTTCTAAAGGGCAATCTTCCCAAGTTCTCTAATAGTATCAGACTAAGGCTGGATGCTTGATTTAACCCAACCTCTAAAAATCAAGTGTTGTTTCCATCTAGAGGTGTCGATAGCCCTTTGATCCACCATATGCACTGTGTCAATCACCATTATAGTTCTCCACCTTAGTGAGATAGACCGTATTCAATGGCTGCTCCACCACCGATTTAACCTTGTCGATGTGGTACTACAACCAATTGATCTTTTAGCATCTTCATCGAATCTAACAATATAGGACAGCAATAATAGCTTCATCTGAACTAAGCAGACACTAAGTACTTAGG…	8
AT3G01500	chr3	195278	195279	1f999508-f072-4112-81d6-05aebe4cf412	227	440	-	AGTCCTTCTCTTTAAAGTTGATAGACTAGTTTGATTTATCTTTAAACAATTCGCCTCCTTTTCACATCAACAAGCGGTTCTAAAGGGCAATCTTCCCAAGTTCTCTAATAGTATCAGACTAAGGCTGGATGCTTGATTTAACCCAACCTCTAAAAATCAAGTGTTGTTTCCATCTAGAGGTGTCGATAGCCCTTTGATCCACCATATGCACTGTGTCAATCACCATTATAGTTCTCCACCTTAGTGAGATAGACCGTATTCAATGGCTGCTCCACCACCGATTTAACCTTGTCGATGTGGTACTACAACCAATTGATCTTTTAGCATCTTCATCGAATCTAACAATATAGGACAGCAATAATAGCTTCATCTGAACTAAGCAGACACTAAGTACTTAGG…	8
AT3G01500	chr3	195278	195279	1f999508-f072-4112-81d6-05aebe4cf412	227	440	-	AGTCCTTCTCTTTAAAGTTGATAGACTAGTTTGATTTATCTTTAAACAATTCGCCTCCTTTTCACATCAACAAGCGGTTCTAAAGGGCAATCTTCCCAAGTTCTCTAATAGTATCAGACTAAGGCTGGATGCTTGATTTAACCCAACCTCTAAAAATCAAGTGTTGTTTCCATCTAGAGGTGTCGATAGCCCTTTGATCCACCATATGCACTGTGTCAATCACCATTATAGTTCTCCACCTTAGTGAGATAGACCGTATTCAATGGCTGCTCCACCACCGATTTAACCTTGTCGATGTGGTACTACAACCAATTGATCTTTTAGCATCTTCATCGAATCTAACAATATAGGACAGCAATAATAGCTTCATCTGAACTAAGCAGACACTAAGTACTTAGG…	8
AT3G09260	chr3	2840711	2840712	b7005184-e06f-4e01-92ad-1b7cb1f9012d	225	1335	-	TTGTAATACCAGCATCCGGGTTCAGTTCTGATGGATGCGATCAGCGTAAAGTAGAGTCAAATCTGTATTGGAAATCCCATCTATCTACACGGAATACTTGGCTGATGGACAGGCGAGTATCCTGTAACATTCACTTTGCAGCAAACAAACTTCTTGCATACTCAGTAGGACAACCTTTGTAAATAAGTAATTCTGCGATATCATAGACAGCAAAACAAAAGGTTTAATCTGAGGGCCCCAATGGTTCTCCATTCCATGGTTCCGTTCCAAAGCGTAATTCCGAATTTGTAACGTTTGTCCCAAGTGTACTTCAGCGACTTCTAGACCTCTTGAGTGAACGTTCAAACGCGACAAGGAGGCCATTAGTCTTGGCGTAATTTGGCGCATTTTCTCAGACTT…	5
AT3G09260	chr3	2840739	2840740	37ab931a-de2d-43d3-84fa-045bece7a1b1	240	692	-	AACGTGTGAGGTTATTTGATGAGAGATCAAGTGTGTCCAGAACAATCTGTTTGGTCATCTGGCCACTTGAAATAGTATCCAACAGTGCCATAACAAAGTATCCGGTAGCATTTCAACTTGTCGGTTGCTGAACAGCTTCTAGCATACTCAGCATGATGCCTCTTGATAATATTTTCCGGTTGGTTCAGTTGGTGCTAAATTGCAGCGTAATCCGTGGCCCAGTTCTACTTGTATCCGTTTTCTCCAGATCATGATTTTCCGGATTTGCGTATTCAGCCTTAATGTACTTCAAACATTGACTCTTCCGACCCAAGTAGATCAGCAACACGGAGCAAAGGCTCTTCGCCAACCGATAGTAATTTCACATTTTCTTAGACTCCAGAATGAGGTTCTGCATCA…	5
AT3G09260	chr3	2840769	2840770	63397975-b112-4f6f-8e62-c07987b9c000	250	327	-	AGTAGAGTCCAAATCTGTTTTGTATCATCATTCGCTCGTGTTGTCAGCGCAGTGCCAGTAACATAAAGTGTTCAGTCGATTCCCACTTTGCAGCAGAAGCAGCTTCTTGCATCGAAGAGTACCGAAAAATAATATTTCCTGTTGAGTTCAGCGGACTCATTTGCAACAAAGTGTTCTGAGGCCAGTTAGTTCTGCAACACTGTTTTGCATATCATAGTGCCCCGGATTGCGTTGCGCCCAGTTGTACTTCGACAGACAAAACTCGGAGTAAACGTTCAATGCAATTGGTCAAAGGCATCAACCAATGGCGTAATTTTGCATTCTTAG	5
AT3G09260	chr3	2840780	2840781	d87a34e6-3393-4cc2-af1a-19a658715b33	210	552	-	AATCTGTTTTGTGAGTCCATCTGGCTCCTTGAGTTGTCTACAGTGACCCAACAAGATCCTGTGAATTCTTCTTGGTCAATGGCGAACCACGCTTCTTGCATACTTAAAAATGCCTCTGAAGATATTTCCTGTTGTTGTTGATCAAGGTACTAACTGCGACAAGTGAATCTTGGGCCCCCCCAGTTCTCTTGACATCTTCTGTTTCCGAGTATCGTAATTTCCGGCAGCGTATTTGTCCTTTTTAGATGTACTGCTATTGCAGTGCTTCCAAGCTAAGACGTTCAATGCAATTGTGTCAAAAGCCGCCATTATTTAGTGGCGTAATTTGCACGTTTCTTTACCAGTAAAATGAAAATCTGGCATCCATCTGGTTTTTGTGGAGGATCAGGTTTCTCTAGT…	5
AT3G09260	chr3	2840800	2840801	218c3d90-f669-49d2-9663-4a4d1248f8d7	258	64	-	TTGCCACTCGAGTTGTCGTAGATATCCGCATGACCGTAACTGTAAAAAGCATGAAATTGAAAAA	5
AT3G09390	chr3	2890135	2890136	523e97d4-ee8d-44d9-865e-5869e1de8500	422	419	-	TTGCCGCACTTGCAGCCAAATCCACATCTGCAGTTTCCTCCACAGCAGACATTTTCTGAAATTCAGATTGAAGGGGAATTAGGAGGTGTATGGGGGAAGATAATGTATGGATGATATAGAGGATATGATGCATTACTTGGATTATTATTGAGAGTTGAAAATACAAAGGCCCGATACAGACCAGACGCAAAGCGTACATAAAAGAAAACAAAGAATGAAAACGAAATCGATAGGGATAAGTTTTCCACTGACGGAAACACAACTTTTCACAGGTGAAATAGATCACCTCCCTTAGTGCATAAAGACACGAACCAACCACTTATCATCAAATCACAAGAGCTTAAAGCTTCCACCACGAAGACGAAAACCAAGTGAAGTCGACTCCTTCTGGATGTTGAA…	7
AT3G09390	chr3	2890135	2890136	523e97d4-ee8d-44d9-865e-5869e1de8500	422	419	-	TTGCCGCACTTGCAGCCAAATCCACATCTGCAGTTTCCTCCACAGCAGACATTTTCTGAAATTCAGATTGAAGGGGAATTAGGAGGTGTATGGGGGAAGATAATGTATGGATGATATAGAGGATATGATGCATTACTTGGATTATTATTGAGAGTTGAAAATACAAAGGCCCGATACAGACCAGACGCAAAGCGTACATAAAAGAAAACAAAGAATGAAAACGAAATCGATAGGGATAAGTTTTCCACTGACGGAAACACAACTTTTCACAGGTGAAATAGATCACCTCCCTTAGTGCATAAAGACACGAACCAACCACTTATCATCAAATCACAAGAGCTTAAAGCTTCCACCACGAAGACGAAAACCAAGTGAAGTCGACTCCTTCTGGATGTTGAA…	7
AT3G09390	chr3	2890138	2890139	02a4cf47-35ff-41c2-82a2-de84d7cb7ef6	419	461	-	CCGCACTTGCAGCCAGATCCACATCCGCAGTTTCCTCCACAGCAAGACATTTTCTCGGAGATTCAAATTGAGAGGGGTGGGGGGAATTGGGGTTAGTAGGATGGTGGGATGATGGTTGATAATGGATGATATAGGGAATGTATGTGGAAGGAGGGTGCGAAACAAAGTGTTCTTACTTTCTTTTGAATTTTAATCACATATTCTCCACACACGAAAACAACCCCCAATACCAAAACAAAGCAAAAACACAACCACATCTTGAGATTTCAAAATTACATAATAAATAACAAACTAAATTAATTAATTAAAAATTTGTTTCCCCAAATAACAAAATAACATTTTTTGCTTCTTCCTTGGATTTGGATTTCAAAATCAAACCTTTTTATTGAGTTTTGAACC…	7
AT3G09390	chr3	2890138	2890139	02a4cf47-35ff-41c2-82a2-de84d7cb7ef6	419	461	-	CCGCACTTGCAGCCAGATCCACATCCGCAGTTTCCTCCACAGCAAGACATTTTCTCGGAGATTCAAATTGAGAGGGGTGGGGGGAATTGGGGTTAGTAGGATGGTGGGATGATGGTTGATAATGGATGATATAGGGAATGTATGTGGAAGGAGGGTGCGAAACAAAGTGTTCTTACTTTCTTTTGAATTTTAATCACATATTCTCCACACACGAAAACAACCCCCAATACCAAAACAAAGCAAAAACACAACCACATCTTGAGATTTCAAAATTACATAATAAATAACAAACTAAATTAATTAATTAAAAATTTGTTTCCCCAAATAACAAAATAACATTTTTTGCTTCTTCCTTGGATTTGGATTTCAAAATCAAACCTTTTTATTGAGTTTTGAACC…	7
AT3G09390	chr3	2890141	2890142	59c24afe-5898-44ee-b415-f84ec1e30c1d	442	430	-	CACTTGCAGCTCAAATCTACATCTGCAGTTTTCCTCCACAGCAGACATTTTTCTCGAAATTCAAATTGAAGGATTTTTTTTTTGATGGAAGAGGGTGGGATGTTAGTGATGGAATGTGATGATAAGGGAATGTGTATGGGAGGAGGGTATTTTTTTTAGGAACAACTTAGCCTATTTATAAAAACTTGAATACACACGTGTAGTAGCTTACAACAATATTGGTCGTGGTACAATTTAAAAACTTCAACCAATAGCCGCCTTTCTTGAGCTTATTATATGAGGATTACTCCCATATAAATCCCAACGAGATATGACACTTCTCAATTGCCGTTACACTTATAGATAATTTTTCGGTACATAGCCACCGCTTCCTTCTCCACCACCAGCACCCCACCGTGA…	7
AT3G09390	chr3	2890141	2890142	59c24afe-5898-44ee-b415-f84ec1e30c1d	442	430	-	CACTTGCAGCTCAAATCTACATCTGCAGTTTTCCTCCACAGCAGACATTTTTCTCGAAATTCAAATTGAAGGATTTTTTTTTTGATGGAAGAGGGTGGGATGTTAGTGATGGAATGTGATGATAAGGGAATGTGTATGGGAGGAGGGTATTTTTTTTAGGAACAACTTAGCCTATTTATAAAAACTTGAATACACACGTGTAGTAGCTTACAACAATATTGGTCGTGGTACAATTTAAAAACTTCAACCAATAGCCGCCTTTCTTGAGCTTATTATATGAGGATTACTCCCATATAAATCCCAACGAGATATGACACTTCTCAATTGCCGTTACACTTATAGATAATTTTTCGGTACATAGCCACCGCTTCCTTCTCCACCACCAGCACCCCACCGTGA…	7
AT3G09390	chr3	2890148	2890149	6b7c149a-ca50-45f8-aa1e-10a474132724	424	349	-	AGCCAGATCCACATCTGCAGTTTCCTCCACAGCAAGACATTTTCTCGAGAATTCAGATTGAAAAGGGAATTAGAGGATAGGATGGAGGTGTTGGTTGATGAATAAGATGATAGGAGTGATGTGGGATGGGATTTAGTGGATAACCCAATGATTGAAATAACATCAAATTAAGGCCATTTCTTGTATTTGAACATCGTAGATGTTTTTGTAAATTACAAATACAACAAAGCTCACTTACCTTAACACCTCTCTATAAGCGAATGGTCAGAGAGTTTTTCACTTTTGAAACCACAAACAATTATAACAACAACTTTAAAGTAGAATCTGACCATTCTTGGTTGAATGAAGT	7
AT3G09390	chr3	2890148	2890149	6b7c149a-ca50-45f8-aa1e-10a474132724	424	349	-	AGCCAGATCCACATCTGCAGTTTCCTCCACAGCAAGACATTTTCTCGAGAATTCAGATTGAAAAGGGAATTAGAGGATAGGATGGAGGTGTTGGTTGATGAATAAGATGATAGGAGTGATGTGGGATGGGATTTAGTGGATAACCCAATGATTGAAATAACATCAAATTAAGGCCATTTCTTGTATTTGAACATCGTAGATGTTTTTGTAAATTACAAATACAACAAAGCTCACTTACCTTAACACCTCTCTATAAGCGAATGGTCAGAGAGTTTTTCACTTTTGAAACCACAAACAATTATAACAACAACTTTAAAGTAGAATCTGACCATTCTTGGTTGAATGAAGT	7
AT3G09390	chr3	2890163	2890164	22d5d599-eece-4fc0-8390-38a646230228	432	1278	-	CGCAGTTTCCTCCACAGCAAGACATTTTCTCGAGAGATTCAAATTGAGGGGATTGGGAGGGTGTTTGGGAAATGATGGTGTTGTTAAATAAGGTTGGAATGGTTTTTGGAAACAGGAGCTGAGTGGTTTATAAATAGATTTGACAAGGTTTCTCTACACAAACTGGTTTCAATACAAATGGAAAACAAAAGAAATTCCCAACTTCACAATTCTCTTGTTTTGTTTTTCACGATAACCAATCCTGTTTGTCCTTCTCTTTGTGTTGATTTAAGTTCCAAGATAAGAAAATGGAGCAACATAGAGCTTGTTTTAAAACAGCTTGTGGTGAGTCACGGCTGTAAGTTTGATCAAGTGTTTTGGCAGGGAATAGGAAAGAGCTCGAGGGAAATACGAGCAGTG…	7
AT3G09390	chr3	2890163	2890164	22d5d599-eece-4fc0-8390-38a646230228	432	1278	-	CGCAGTTTCCTCCACAGCAAGACATTTTCTCGAGAGATTCAAATTGAGGGGATTGGGAGGGTGTTTGGGAAATGATGGTGTTGTTAAATAAGGTTGGAATGGTTTTTGGAAACAGGAGCTGAGTGGTTTATAAATAGATTTGACAAGGTTTCTCTACACAAACTGGTTTCAATACAAATGGAAAACAAAAGAAATTCCCAACTTCACAATTCTCTTGTTTTGTTTTTCACGATAACCAATCCTGTTTGTCCTTCTCTTTGTGTTGATTTAAGTTCCAAGATAAGAAAATGGAGCAACATAGAGCTTGTTTTAAAACAGCTTGTGGTGAGTCACGGCTGTAAGTTTGATCAAGTGTTTTGGCAGGGAATAGGAAAGAGCTCGAGGGAAATACGAGCAGTG…	7
AT3G09390	chr3	2890171	2890172	58ed5f4c-1225-436e-8b24-be00493c6c94	455	292	-	CCTCCACAGCAAGACATTTCTCGAGAGGGGAGTTTGGGAAATAGGGATATAAGTATGAATATGATAGGGATGATGTAGGGGGAACGACCACATTCCAAACATAGAAATAGCTAAAGTCCACATCGAAAATCACACAAGACAACAAATAGTAGCAATTAAGATAAAGAGTTCAATAAGAGGACCTACACTACTTAAACCAACACAGAGCATCCTCTTCAAGTCTTTAAGCCATTTTTAAACCACAAACACTCATGATCCTCATCATCATCATTTTCTCTTCTTCGATGGCGGC	7
AT3G09390	chr3	2890171	2890172	58ed5f4c-1225-436e-8b24-be00493c6c94	455	292	-	CCTCCACAGCAAGACATTTCTCGAGAGGGGAGTTTGGGAAATAGGGATATAAGTATGAATATGATAGGGATGATGTAGGGGGAACGACCACATTCCAAACATAGAAATAGCTAAAGTCCACATCGAAAATCACACAAGACAACAAATAGTAGCAATTAAGATAAAGAGTTCAATAAGAGGACCTACACTACTTAAACCAACACAGAGCATCCTCTTCAAGTCTTTAAGCCATTTTTAAACCACAAACACTCATGATCCTCATCATCATCATTTTCTCTTCTTCGATGGCGGC	7
AT3G09390	chr3	2890171	2890172	264aeb1e-735f-436d-a256-e20c4617f338	466	344	-	CCTCCACAGCGACATTTCTCGAGAAAATTCAAATTGAAAGGGGATTAGGTGATAGAGGGGGGATAAATATGGAATAAATGATAGGTTATGGCACAATCTGTCAATATCACCATTTTAGCCATAATTCTTTCTACTTGCGCAATCCAAATTTTATAAGGTTTTCGACAATGCATTGTTTTCAATAAGTACAATGGAAAACAGAGAGATTAGAAGAGTAACACAAAAGCAAGAACGAGTTCCCTTTTTAAACATCCCTTAGCAATGGATCACCATTGAGAACTCTCTGTAGGCAGCAACGGGCCAGATGAAGACCACGTGATGATCCATCAAGCCAAAGGAACATC	7
AT3G09390	chr3	2890171	2890172	264aeb1e-735f-436d-a256-e20c4617f338	466	344	-	CCTCCACAGCGACATTTCTCGAGAAAATTCAAATTGAAAGGGGATTAGGTGATAGAGGGGGGATAAATATGGAATAAATGATAGGTTATGGCACAATCTGTCAATATCACCATTTTAGCCATAATTCTTTCTACTTGCGCAATCCAAATTTTATAAGGTTTTCGACAATGCATTGTTTTCAATAAGTACAATGGAAAACAGAGAGATTAGAAGAGTAACACAAAAGCAAGAACGAGTTCCCTTTTTAAACATCCCTTAGCAATGGATCACCATTGAGAACTCTCTGTAGGCAGCAACGGGCCAGATGAAGACCACGTGATGATCCATCAAGCCAAAGGAACATC	7
AT3G09820	chr3	3012144	3012145	cd42c13e-fef7-4af2-91f2-debbe216628e	62	673	+	AATCCTTTGGAATAAGGAACCCATCCGGCGCCTGCGCCGCCGCACGGAGTTCTTCGACTCAAATTACGTTTTACAATTGAACAACGATTTGGGTTACCAAACTTGCCACATGACATGACGAAAATGAGCCAGACTGAGATTCGCCGTAATTGAAATCTCATTGGAGGTGCTACCAGAACTACTTGCTAAGTGGCCCGGTTGGATGTTTCTGGATCTGAGGCATCCTGTTTTCACAGGGATCCATTGGGAAAAGGACAAATACGGAGAGGCAATATGAAGAAGGATGCTCAAATAGCTGGCGCTTATGTCCTTTATTCAAAGATGAGGCAACACCTACATCAGAACTTTGACTGTTGTGACAATTCAAGCAGTAGATTTATCATCGCCAATCTTCGCTGC…	5
AT3G09820	chr3	3012144	3012145	cd42c13e-fef7-4af2-91f2-debbe216628e	62	673	+	AATCCTTTGGAATAAGGAACCCATCCGGCGCCTGCGCCGCCGCACGGAGTTCTTCGACTCAAATTACGTTTTACAATTGAACAACGATTTGGGTTACCAAACTTGCCACATGACATGACGAAAATGAGCCAGACTGAGATTCGCCGTAATTGAAATCTCATTGGAGGTGCTACCAGAACTACTTGCTAAGTGGCCCGGTTGGATGTTTCTGGATCTGAGGCATCCTGTTTTCACAGGGATCCATTGGGAAAAGGACAAATACGGAGAGGCAATATGAAGAAGGATGCTCAAATAGCTGGCGCTTATGTCCTTTATTCAAAGATGAGGCAACACCTACATCAGAACTTTGACTGTTGTGACAATTCAAGCAGTAGATTTATCATCGCCAATCTTCGCTGC…	5
AT3G09820	chr3	3012157	3012158	d52f5bdc-4a31-4e51-a803-b3845f820d55	83	630	+	ATGGGAAAACCTCTCCTTTGACGCGTTTGCTGCCGTTGTTTAGAGTTTCATGACAAATAATACGACTTCTAAACTTGAACTCGTGCGAACTCATGTAGAGGACAAATTACTTGCCTGTACGATGAAATGGGCCAGAAGTCTATGTTGAATACAATGGTATATACCCAGAATTATCAAGTGGGCCCGGTGGATGCTCCATCAGACACCTAGGGCAACCAGTTTTCGGGTGAACAAGATCCATTGAAAGGACGTAAATACGGAGGCAATGCAGAAGACGCTACAGCTGTGCCTATGCACCACTATTACGAAGATGAGCGGCAACACCTCACGAACTTGCGGTAACAATGCTGACTGGTGGAAAGAGATCATACCTACTTTGCGCCGCTCATATCGCTCAAG…	5
AT3G09820	chr3	3012157	3012158	d52f5bdc-4a31-4e51-a803-b3845f820d55	83	630	+	ATGGGAAAACCTCTCCTTTGACGCGTTTGCTGCCGTTGTTTAGAGTTTCATGACAAATAATACGACTTCTAAACTTGAACTCGTGCGAACTCATGTAGAGGACAAATTACTTGCCTGTACGATGAAATGGGCCAGAAGTCTATGTTGAATACAATGGTATATACCCAGAATTATCAAGTGGGCCCGGTGGATGCTCCATCAGACACCTAGGGCAACCAGTTTTCGGGTGAACAAGATCCATTGAAAGGACGTAAATACGGAGGCAATGCAGAAGACGCTACAGCTGTGCCTATGCACCACTATTACGAAGATGAGCGGCAACACCTCACGAACTTGCGGTAACAATGCTGACTGGTGGAAAGAGATCATACCTACTTTGCGCCGCTCATATCGCTCAAG…	5
AT3G09820	chr3	3012170	3012171	92519613-a64c-4cce-aa95-e0bc1ad6339a	157	522	+	TCCTCGACGTCTCTGCCGCCGCGACATAGAGGTTTCGACAAATAACGACATATAAATTGAACAATGATTCGCGGAAGACAAACATCGCCCACCGTACGATGAAATATGAGCCGGAAGTCAACAATGTTGATACTGCTGGAAGGTGCTACCCAGAACTCAATAAAGTGGCCCAGTGGATGCTCATCAAAGTCCTGGGCAACCAGTTACATCGGGAACGCCATTACTGGAAAGGACAAATACGGAAGAGGTAATGAAGAAGGTACAGCAGCAGCCTGATATCGTCCTTATTCTCAGATGAGGCAACACCTACCGGAACTATTGCGGTGTTTGTGGTCATTTCTTGGTGGAGAAAGATCATTGCTCATCGTTCAATTTCTGCTGCTGCTGCTACAGGTTGAA…	5
AT3G09820	chr3	3012170	3012171	92519613-a64c-4cce-aa95-e0bc1ad6339a	157	522	+	TCCTCGACGTCTCTGCCGCCGCGACATAGAGGTTTCGACAAATAACGACATATAAATTGAACAATGATTCGCGGAAGACAAACATCGCCCACCGTACGATGAAATATGAGCCGGAAGTCAACAATGTTGATACTGCTGGAAGGTGCTACCCAGAACTCAATAAAGTGGCCCAGTGGATGCTCATCAAAGTCCTGGGCAACCAGTTACATCGGGAACGCCATTACTGGAAAGGACAAATACGGAAGAGGTAATGAAGAAGGTACAGCAGCAGCCTGATATCGTCCTTATTCTCAGATGAGGCAACACCTACCGGAACTATTGCGGTGTTTGTGGTCATTTCTTGGTGGAGAAAGATCATTGCTCATCGTTCAATTTCTGCTGCTGCTGCTACAGGTTGAA…	5
AT3G09820	chr3	3012172	3012173	51062d65-af97-4ed7-9e3f-30962f33ad22	69	596	+	CTCGACGTCTTTGCCGTCGTCGACCACTAGTTCTCGACAAATACGACACAATTGAACAAATGTGGCTCTAAGAGCAAACATTTGCCCGCACGATGAAATGAGCCAGAAGTCAATGTAGTCATTGCGGTATACCCAGAACTCGTAGAGGCCCAGTGGATGTCAAGTTCCTGGGCAACCAGTTACATGGGAACCCTAAAGGGAAAGGACAAATACGGAGAGGCAATGAAGAAAGACCGTTCGGTAGTGTCTATGCACCACCACCTCATTATTACAAAGATGAGGCATTTTACCGGAACAACAGCAATGCTCTTGGTGGAAGATCGCCATTGCCAATTTTTGCATTAATTATACAAGGTTGAACTTGAAGCCAGGATTGGCTACTGGTTGGGCGAGATATTT…	5
AT3G09820	chr3	3012172	3012173	51062d65-af97-4ed7-9e3f-30962f33ad22	69	596	+	CTCGACGTCTTTGCCGTCGTCGACCACTAGTTCTCGACAAATACGACACAATTGAACAAATGTGGCTCTAAGAGCAAACATTTGCCCGCACGATGAAATGAGCCAGAAGTCAATGTAGTCATTGCGGTATACCCAGAACTCGTAGAGGCCCAGTGGATGTCAAGTTCCTGGGCAACCAGTTACATGGGAACCCTAAAGGGAAAGGACAAATACGGAGAGGCAATGAAGAAAGACCGTTCGGTAGTGTCTATGCACCACCACCTCATTATTACAAAGATGAGGCATTTTACCGGAACAACAGCAATGCTCTTGGTGGAAGATCGCCATTGCCAATTTTTGCATTAATTATACAAGGTTGAACTTGAAGCCAGGATTGGCTACTGGTTGGGCGAGATATTT…	5
AT3G09820	chr3	3012195	3012196	9bd2aa06-68db-44a5-8aee-37b1e419b843	115	177	+	CCAACAGTTTCGACAAATACGACATTTGGAACTGAACAATGCGATTTTGCAGAACAAACATTTGCCCACATGTACGATGAAATGAGCCGGAAGAGTTTCAATCGTTGATACAACCGCTGGGGCGTCACCCAGAACAAACTTGGGGCCCAGGTGGATGACCGCAGACCTGCAACCAGT	5
AT3G09820	chr3	3012195	3012196	9bd2aa06-68db-44a5-8aee-37b1e419b843	115	177	+	CCAACAGTTTCGACAAATACGACATTTGGAACTGAACAATGCGATTTTGCAGAACAAACATTTGCCCACATGTACGATGAAATGAGCCGGAAGAGTTTCAATCGTTGATACAACCGCTGGGGCGTCACCCAGAACAAACTTGGGGCCCAGGTGGATGACCGCAGACCTGCAACCAGT	5
AT3G14415	chr3	4818665	4818666	bf240fa5-2436-4d57-a59d-0731740baace	110	888	+	GATGGAGATCATTAACGTTACCAAAGAGTATGACGCCAATCATACAAAGGCAAGTTGCCTAAGATGGTATATGACTACTATGCAAGTGCAGAAGATCAATGGACTCCAAAGAGAACAGAAACGCTCAAGAAGGCTTCCCAAGCCACAGATTTGCTGATGTGAACAAAATTGATATGGCGACACCATCAAGGGTTCAGATTTCCGATGCCGATCACAAATCGATCCATTAATGCCAAAAGATGATGAGCCACCCTGGACGGGAATATATACCAATGGAATATACGTTTGCTGACTACAAACGATTTATTTATGAATATTTTCAAGTTAGCAGAAAGCTGCTTCAAGGGCCCAGGAAACACCGACTTTTTCTTCCAAAATTTAACGCATACAAGAACCAGG…	6
AT3G14415	chr3	4818665	4818666	bf240fa5-2436-4d57-a59d-0731740baace	110	888	+	GATGGAGATCATTAACGTTACCAAAGAGTATGACGCCAATCATACAAAGGCAAGTTGCCTAAGATGGTATATGACTACTATGCAAGTGCAGAAGATCAATGGACTCCAAAGAGAACAGAAACGCTCAAGAAGGCTTCCCAAGCCACAGATTTGCTGATGTGAACAAAATTGATATGGCGACACCATCAAGGGTTCAGATTTCCGATGCCGATCACAAATCGATCCATTAATGCCAAAAGATGATGAGCCACCCTGGACGGGAATATATACCAATGGAATATACGTTTGCTGACTACAAACGATTTATTTATGAATATTTTCAAGTTAGCAGAAAGCTGCTTCAAGGGCCCAGGAAACACCGACTTTTTCTTCCAAAATTTAACGCATACAAGAACCAGG…	6
AT3G14415	chr3	4818665	4818666	bf240fa5-2436-4d57-a59d-0731740baace	110	888	+	GATGGAGATCATTAACGTTACCAAAGAGTATGACGCCAATCATACAAAGGCAAGTTGCCTAAGATGGTATATGACTACTATGCAAGTGCAGAAGATCAATGGACTCCAAAGAGAACAGAAACGCTCAAGAAGGCTTCCCAAGCCACAGATTTGCTGATGTGAACAAAATTGATATGGCGACACCATCAAGGGTTCAGATTTCCGATGCCGATCACAAATCGATCCATTAATGCCAAAAGATGATGAGCCACCCTGGACGGGAATATATACCAATGGAATATACGTTTGCTGACTACAAACGATTTATTTATGAATATTTTCAAGTTAGCAGAAAGCTGCTTCAAGGGCCCAGGAAACACCGACTTTTTCTTCCAAAATTTAACGCATACAAGAACCAGG…	6
AT3G14415	chr3	4818666	4818667	138ed31f-0b0a-40d8-a322-f6a3a5375ec0	35	537	+	ATGGAGATTCATTAACAACAAGACTAGGCGCAGCTGCGTAAGCAGAATGCCTAAAGATGGTGTCGCACTATGCATTCTGGTAAGAAGTCAATGGACTCTCTTTTAGAGAACAGAAACATCTTGCCAGGATTCCTCTCAATCCGGATTCTGATTGATGTGAGCAGATTGACATGACATTTCGTCGTTGAGAAAGATTCACTGAGCAATCCATTAGTTATCCAACTATCATAAAGATAGCTTCCTGATGGGAATATAATTATAGAGCTGCATTTAATGGAACTATGGTTATCAGGCTCCTGGTGCTGAAGAGTACTGCGCACACAGGGCAGGGATCCGTTCTTCCAGCGCGCATCAGAACAGGCGTGGTTGGGCAGCCGTAGTAGAGCTAGAGGAAATGGT…	6
AT3G14415	chr3	4818666	4818667	138ed31f-0b0a-40d8-a322-f6a3a5375ec0	35	537	+	ATGGAGATTCATTAACAACAAGACTAGGCGCAGCTGCGTAAGCAGAATGCCTAAAGATGGTGTCGCACTATGCATTCTGGTAAGAAGTCAATGGACTCTCTTTTAGAGAACAGAAACATCTTGCCAGGATTCCTCTCAATCCGGATTCTGATTGATGTGAGCAGATTGACATGACATTTCGTCGTTGAGAAAGATTCACTGAGCAATCCATTAGTTATCCAACTATCATAAAGATAGCTTCCTGATGGGAATATAATTATAGAGCTGCATTTAATGGAACTATGGTTATCAGGCTCCTGGTGCTGAAGAGTACTGCGCACACAGGGCAGGGATCCGTTCTTCCAGCGCGCATCAGAACAGGCGTGGTTGGGCAGCCGTAGTAGAGCTAGAGGAAATGGT…	6
AT3G14415	chr3	4818666	4818667	138ed31f-0b0a-40d8-a322-f6a3a5375ec0	35	537	+	ATGGAGATTCATTAACAACAAGACTAGGCGCAGCTGCGTAAGCAGAATGCCTAAAGATGGTGTCGCACTATGCATTCTGGTAAGAAGTCAATGGACTCTCTTTTAGAGAACAGAAACATCTTGCCAGGATTCCTCTCAATCCGGATTCTGATTGATGTGAGCAGATTGACATGACATTTCGTCGTTGAGAAAGATTCACTGAGCAATCCATTAGTTATCCAACTATCATAAAGATAGCTTCCTGATGGGAATATAATTATAGAGCTGCATTTAATGGAACTATGGTTATCAGGCTCCTGGTGCTGAAGAGTACTGCGCACACAGGGCAGGGATCCGTTCTTCCAGCGCGCATCAGAACAGGCGTGGTTGGGCAGCCGTAGTAGAGCTAGAGGAAATGGT…	6
AT3G14415	chr3	4818694	4818695	2c62d768-e516-4d47-b53f-8cf35d2c0f5f	70	696	+	ATGCAATCGCAAGGCAAGTTGCCTAAGATGGTATATCGTATCATTAACGCATCAAGTAAGAAGATCAATGGACTTCAAGATAGAAACGCTTTGCTCAGAATCCTCTTCCGGCCTCAGATTTTGATTGATGTGAACAAAAATTATTGATTTGGCGACTATCATGTTTCAAAGGTCAAGATCAACGTTGATGCCGATTTGGTTGCTCCTATTGCTTTTGATGGCTTCACCCTGATGAGAATGCTTTGCTAGAATCTGCGTTTGTTGCAGTATCATCACTGACTTATACTACTAGGCTACTCAAGTGGTGACTGTTTCACCACAGGGTCAGAATGCGTATTTTCCAGCTATGTATCAGAACAAGAAGGTGGTCGAGCAGCTTAGGAGGAAAACCGTAGAAGG…	6
AT3G14415	chr3	4818694	4818695	2c62d768-e516-4d47-b53f-8cf35d2c0f5f	70	696	+	ATGCAATCGCAAGGCAAGTTGCCTAAGATGGTATATCGTATCATTAACGCATCAAGTAAGAAGATCAATGGACTTCAAGATAGAAACGCTTTGCTCAGAATCCTCTTCCGGCCTCAGATTTTGATTGATGTGAACAAAAATTATTGATTTGGCGACTATCATGTTTCAAAGGTCAAGATCAACGTTGATGCCGATTTGGTTGCTCCTATTGCTTTTGATGGCTTCACCCTGATGAGAATGCTTTGCTAGAATCTGCGTTTGTTGCAGTATCATCACTGACTTATACTACTAGGCTACTCAAGTGGTGACTGTTTCACCACAGGGTCAGAATGCGTATTTTCCAGCTATGTATCAGAACAAGAAGGTGGTCGAGCAGCTTAGGAGGAAAACCGTAGAAGG…	6
AT3G14415	chr3	4818694	4818695	2c62d768-e516-4d47-b53f-8cf35d2c0f5f	70	696	+	ATGCAATCGCAAGGCAAGTTGCCTAAGATGGTATATCGTATCATTAACGCATCAAGTAAGAAGATCAATGGACTTCAAGATAGAAACGCTTTGCTCAGAATCCTCTTCCGGCCTCAGATTTTGATTGATGTGAACAAAAATTATTGATTTGGCGACTATCATGTTTCAAAGGTCAAGATCAACGTTGATGCCGATTTGGTTGCTCCTATTGCTTTTGATGGCTTCACCCTGATGAGAATGCTTTGCTAGAATCTGCGTTTGTTGCAGTATCATCACTGACTTATACTACTAGGCTACTCAAGTGGTGACTGTTTCACCACAGGGTCAGAATGCGTATTTTCCAGCTATGTATCAGAACAAGAAGGTGGTCGAGCAGCTTAGGAGGAAAACCGTAGAAGG…	6
AT3G14415	chr3	4818694	4818695	09ddca61-400f-4ff7-8809-952ebfe74ff1	73	893	+	ATGCAATCGCAAAGGCGAAGTTGCCTTAGATGGATTGACTATGCATTTGGTAAGAAGATCAATGGACTTCAAGAGAACAGAAACGCTTCTGTGAAGAATCCTTTCCGGCCACCAGGAGATCATATTGATTGATGTGAGGTAAATTGATACTGGTTGACTCCGTCTAGGGTCACAGATTTGTCCGCCGATTCATTGGTTGCTTCCTACTGCCTTTTTTAAAGAGATGGGCTTCCTGGATGGGGGAATACGCTACACCGGCATCGGAGCTGCGTCTGCTGCTGGAACATCATGTCATTATTTATGGGGGCTACTTCAAGTGCTAAGAAGTACTTTGCTTCCACAAGGGCCAGGGAAACGCAATTTCCAAATCATGCTAACACCAGAACAAGGAAAGGTGGT…	6
AT3G14415	chr3	4818694	4818695	09ddca61-400f-4ff7-8809-952ebfe74ff1	73	893	+	ATGCAATCGCAAAGGCGAAGTTGCCTTAGATGGATTGACTATGCATTTGGTAAGAAGATCAATGGACTTCAAGAGAACAGAAACGCTTCTGTGAAGAATCCTTTCCGGCCACCAGGAGATCATATTGATTGATGTGAGGTAAATTGATACTGGTTGACTCCGTCTAGGGTCACAGATTTGTCCGCCGATTCATTGGTTGCTTCCTACTGCCTTTTTTAAAGAGATGGGCTTCCTGGATGGGGGAATACGCTACACCGGCATCGGAGCTGCGTCTGCTGCTGGAACATCATGTCATTATTTATGGGGGCTACTTCAAGTGCTAAGAAGTACTTTGCTTCCACAAGGGCCAGGGAAACGCAATTTCCAAATCATGCTAACACCAGAACAAGGAAAGGTGGT…	6
AT3G14415	chr3	4818694	4818695	09ddca61-400f-4ff7-8809-952ebfe74ff1	73	893	+	ATGCAATCGCAAAGGCGAAGTTGCCTTAGATGGATTGACTATGCATTTGGTAAGAAGATCAATGGACTTCAAGAGAACAGAAACGCTTCTGTGAAGAATCCTTTCCGGCCACCAGGAGATCATATTGATTGATGTGAGGTAAATTGATACTGGTTGACTCCGTCTAGGGTCACAGATTTGTCCGCCGATTCATTGGTTGCTTCCTACTGCCTTTTTTAAAGAGATGGGCTTCCTGGATGGGGGAATACGCTACACCGGCATCGGAGCTGCGTCTGCTGCTGGAACATCATGTCATTATTTATGGGGGCTACTTCAAGTGCTAAGAAGTACTTTGCTTCCACAAGGGCCAGGGAAACGCAATTTCCAAATCATGCTAACACCAGAACAAGGAAAGGTGGT…	6
AT3G14415	chr3	4818716	4818717	1bd0aa60-796a-473a-ae43-4818cec18496	45	724	+	GCCTAAGATGGAACTGATTATGCATCAATAAGAAGATCAATGGACTTCAAGAGAACAGAATGCTGTAAGAAATCTCCAGCCAAGATCTTGATTGATGAACAAAATTGATTGCGAACCGTTTGGGTCAAGATCATCGATGCACCGATCATGGTTGCTCCATTGCTTCAAAAGATGGACACACCTGACAAGGAATGCTACGAATAAGAGCATCAATGTTTGCTGACAACAACGACTGCTCTAGGCTACACTGAGTGTTGAAGAAGTTGTTACGGGCCTGGATGCTGATTTCCCGAATCTATCGCCAAGAACGTTGAGCAGCTCGTGAAGAAGAAGCGCAAGAAAGCTAGTCAAAGCCATTGCTTTGAAGACTTCCATCCACCTCCCAAGAGCTGGGTTTAA…	6
AT3G14415	chr3	4818716	4818717	1bd0aa60-796a-473a-ae43-4818cec18496	45	724	+	GCCTAAGATGGAACTGATTATGCATCAATAAGAAGATCAATGGACTTCAAGAGAACAGAATGCTGTAAGAAATCTCCAGCCAAGATCTTGATTGATGAACAAAATTGATTGCGAACCGTTTGGGTCAAGATCATCGATGCACCGATCATGGTTGCTCCATTGCTTCAAAAGATGGACACACCTGACAAGGAATGCTACGAATAAGAGCATCAATGTTTGCTGACAACAACGACTGCTCTAGGCTACACTGAGTGTTGAAGAAGTTGTTACGGGCCTGGATGCTGATTTCCCGAATCTATCGCCAAGAACGTTGAGCAGCTCGTGAAGAAGAAGCGCAAGAAAGCTAGTCAAAGCCATTGCTTTGAAGACTTCCATCCACCTCCCAAGAGCTGGGTTTAA…	6
AT3G14415	chr3	4818716	4818717	1bd0aa60-796a-473a-ae43-4818cec18496	45	724	+	GCCTAAGATGGAACTGATTATGCATCAATAAGAAGATCAATGGACTTCAAGAGAACAGAATGCTGTAAGAAATCTCCAGCCAAGATCTTGATTGATGAACAAAATTGATTGCGAACCGTTTGGGTCAAGATCATCGATGCACCGATCATGGTTGCTCCATTGCTTCAAAAGATGGACACACCTGACAAGGAATGCTACGAATAAGAGCATCAATGTTTGCTGACAACAACGACTGCTCTAGGCTACACTGAGTGTTGAAGAAGTTGTTACGGGCCTGGATGCTGATTTCCCGAATCTATCGCCAAGAACGTTGAGCAGCTCGTGAAGAAGAAGCGCAAGAAAGCTAGTCAAAGCCATTGCTTTGAAGACTTCCATCCACCTCCCAAGAGCTGGGTTTAA…	6
AT3G14415	chr3	4818722	4818723	d98b9629-981d-44de-ba37-aa00a5e1291f	99	648	+	GATGGTATATGACATTATGCTATCACTGGTGCAGAAGAACTTCTTGTTGGGACTTCTCAAGTTAGAATGCTTTGTTAGAATCCTTCCGGCCCCGGGATTTGTTGATGTGAACAAAATTGACTTGGTGACTCCGTCACTAGTCAAGATTTCACATCGATGTCGATTAAGTTGCTCCATATCCTTCAAAAGATGATACCAGTCGGGAATTACAGCTAGGCTGTGTTGCTGCTGAACCATCATGACCAACACCGTTCCATTGGGGTGGCTGAAGAAGATATCTTCACCACAGGCCAGGAATCCGAACTTCCTTCTTCCACCAGCTTATGTATTCACACGATTGGAAGGTGGTTGAGGCAAATAGCTTAAGAAGAGCCGAAGAAGTTGGACTTGGCCACAATC…	6
AT3G14415	chr3	4818722	4818723	d98b9629-981d-44de-ba37-aa00a5e1291f	99	648	+	GATGGTATATGACATTATGCTATCACTGGTGCAGAAGAACTTCTTGTTGGGACTTCTCAAGTTAGAATGCTTTGTTAGAATCCTTCCGGCCCCGGGATTTGTTGATGTGAACAAAATTGACTTGGTGACTCCGTCACTAGTCAAGATTTCACATCGATGTCGATTAAGTTGCTCCATATCCTTCAAAAGATGATACCAGTCGGGAATTACAGCTAGGCTGTGTTGCTGCTGAACCATCATGACCAACACCGTTCCATTGGGGTGGCTGAAGAAGATATCTTCACCACAGGCCAGGAATCCGAACTTCCTTCTTCCACCAGCTTATGTATTCACACGATTGGAAGGTGGTTGAGGCAAATAGCTTAAGAAGAGCCGAAGAAGTTGGACTTGGCCACAATC…	6
AT3G14415	chr3	4818722	4818723	d98b9629-981d-44de-ba37-aa00a5e1291f	99	648	+	GATGGTATATGACATTATGCTATCACTGGTGCAGAAGAACTTCTTGTTGGGACTTCTCAAGTTAGAATGCTTTGTTAGAATCCTTCCGGCCCCGGGATTTGTTGATGTGAACAAAATTGACTTGGTGACTCCGTCACTAGTCAAGATTTCACATCGATGTCGATTAAGTTGCTCCATATCCTTCAAAAGATGATACCAGTCGGGAATTACAGCTAGGCTGTGTTGCTGCTGAACCATCATGACCAACACCGTTCCATTGGGGTGGCTGAAGAAGATATCTTCACCACAGGCCAGGAATCCGAACTTCCTTCTTCCACCAGCTTATGTATTCACACGATTGGAAGGTGGTTGAGGCAAATAGCTTAAGAAGAGCCGAAGAAGTTGGACTTGGCCACAATC…	6
AT3G14420	chr3	4821802	4821803	ce5a4931-6643-4913-8904-e39e4bd30ecc	24	700	+	GATGGAGATTTTAACGCTTTGGATTTGATGATAATCGGAGAAGCTGCTCGAGATGGTGTACGAACTATGTCACTGGTGCAGAAGACTCAATGGACTTAACTAAGAACAGAAACGTTGCAAGGATCTTACTCACAAAGCCTCGGACTTTGATTGATGTGAAAGATCGATGATATATCCGTCTCGAAGGTTCAAGATCTTGATGCCCACTTTGTTGCTCCGTAACTGCTATGCAAAAGATGACTACCCTGATGGGAATGCTTATTAGAAATACTGTTTGCTGATAGACTATTTGACCCTATCCTTCATGGGGCATCTCCAGCAAAAGAAGTTGCGTTTTTCAGGCCAGATACTACGATACTTTCTTCCGGTCTCGTATTCAAAGATAGAATGTGGTTGAGC…	9
AT3G14420	chr3	4821802	4821803	ce5a4931-6643-4913-8904-e39e4bd30ecc	24	700	+	GATGGAGATTTTAACGCTTTGGATTTGATGATAATCGGAGAAGCTGCTCGAGATGGTGTACGAACTATGTCACTGGTGCAGAAGACTCAATGGACTTAACTAAGAACAGAAACGTTGCAAGGATCTTACTCACAAAGCCTCGGACTTTGATTGATGTGAAAGATCGATGATATATCCGTCTCGAAGGTTCAAGATCTTGATGCCCACTTTGTTGCTCCGTAACTGCTATGCAAAAGATGACTACCCTGATGGGAATGCTTATTAGAAATACTGTTTGCTGATAGACTATTTGACCCTATCCTTCATGGGGCATCTCCAGCAAAAGAAGTTGCGTTTTTCAGGCCAGATACTACGATACTTTCTTCCGGTCTCGTATTCAAAGATAGAATGTGGTTGAGC…	9
AT3G14420	chr3	4821802	4821803	ce5a4931-6643-4913-8904-e39e4bd30ecc	24	700	+	GATGGAGATTTTAACGCTTTGGATTTGATGATAATCGGAGAAGCTGCTCGAGATGGTGTACGAACTATGTCACTGGTGCAGAAGACTCAATGGACTTAACTAAGAACAGAAACGTTGCAAGGATCTTACTCACAAAGCCTCGGACTTTGATTGATGTGAAAGATCGATGATATATCCGTCTCGAAGGTTCAAGATCTTGATGCCCACTTTGTTGCTCCGTAACTGCTATGCAAAAGATGACTACCCTGATGGGAATGCTTATTAGAAATACTGTTTGCTGATAGACTATTTGACCCTATCCTTCATGGGGCATCTCCAGCAAAAGAAGTTGCGTTTTTCAGGCCAGATACTACGATACTTTCTTCCGGTCTCGTATTCAAAGATAGAATGTGGTTGAGC…	9
AT3G14420	chr3	4821802	4821803	ce5a4931-6643-4913-8904-e39e4bd30ecc	24	700	+	GATGGAGATTTTAACGCTTTGGATTTGATGATAATCGGAGAAGCTGCTCGAGATGGTGTACGAACTATGTCACTGGTGCAGAAGACTCAATGGACTTAACTAAGAACAGAAACGTTGCAAGGATCTTACTCACAAAGCCTCGGACTTTGATTGATGTGAAAGATCGATGATATATCCGTCTCGAAGGTTCAAGATCTTGATGCCCACTTTGTTGCTCCGTAACTGCTATGCAAAAGATGACTACCCTGATGGGAATGCTTATTAGAAATACTGTTTGCTGATAGACTATTTGACCCTATCCTTCATGGGGCATCTCCAGCAAAAGAAGTTGCGTTTTTCAGGCCAGATACTACGATACTTTCTTCCGGTCTCGTATTCAAAGATAGAATGTGGTTGAGC…	9
AT3G14420	chr3	4821802	4821803	ce5a4931-6643-4913-8904-e39e4bd30ecc	24	700	+	GATGGAGATTTTAACGCTTTGGATTTGATGATAATCGGAGAAGCTGCTCGAGATGGTGTACGAACTATGTCACTGGTGCAGAAGACTCAATGGACTTAACTAAGAACAGAAACGTTGCAAGGATCTTACTCACAAAGCCTCGGACTTTGATTGATGTGAAAGATCGATGATATATCCGTCTCGAAGGTTCAAGATCTTGATGCCCACTTTGTTGCTCCGTAACTGCTATGCAAAAGATGACTACCCTGATGGGAATGCTTATTAGAAATACTGTTTGCTGATAGACTATTTGACCCTATCCTTCATGGGGCATCTCCAGCAAAAGAAGTTGCGTTTTTCAGGCCAGATACTACGATACTTTCTTCCGGTCTCGTATTCAAAGATAGAATGTGGTTGAGC…	9
AT3G14420	chr3	4821802	4821803	ce5a4931-6643-4913-8904-e39e4bd30ecc	24	700	+	GATGGAGATTTTAACGCTTTGGATTTGATGATAATCGGAGAAGCTGCTCGAGATGGTGTACGAACTATGTCACTGGTGCAGAAGACTCAATGGACTTAACTAAGAACAGAAACGTTGCAAGGATCTTACTCACAAAGCCTCGGACTTTGATTGATGTGAAAGATCGATGATATATCCGTCTCGAAGGTTCAAGATCTTGATGCCCACTTTGTTGCTCCGTAACTGCTATGCAAAAGATGACTACCCTGATGGGAATGCTTATTAGAAATACTGTTTGCTGATAGACTATTTGACCCTATCCTTCATGGGGCATCTCCAGCAAAAGAAGTTGCGTTTTTCAGGCCAGATACTACGATACTTTCTTCCGGTCTCGTATTCAAAGATAGAATGTGGTTGAGC…	9
AT3G14420	chr3	4821802	4821803	f9bf6f12-a8ca-43b1-9f14-c02c5657d869	29	944	+	GATGGAGATTTTAACGTTACCGAGACTGATCCGTAATTGTGGGGCTAAACCCTGATGGCAGCGCTCGTATATATGCATCTGGTTGACAGAAGACAATGGGGCTCTTAGAACAGAAAAACGCTTTGCCAGACCTTTACATAGCCATGGGATTTTAGAACTGATGAGCTGAGATTGACTGTACTCGTAAAGTCAAGATCCTCACTCGATGCCCATTTGGTTGCTCCATTATTGCCTCCACGCCGCACTAAAGGACGCTCCTTCCCCGATAAGGAATATGCAGCGAGAGCTGCTGCGGTGGGAACTATATGCTCTACATCCATGGGCACTCCCAGCGTTGAAGAAGTTCGCCCCAGGGCCAGGGAATCCATCCGACTCTTTTCCAGCTTATGTATTCAGAAC…	9
AT3G14420	chr3	4821802	4821803	f9bf6f12-a8ca-43b1-9f14-c02c5657d869	29	944	+	GATGGAGATTTTAACGTTACCGAGACTGATCCGTAATTGTGGGGCTAAACCCTGATGGCAGCGCTCGTATATATGCATCTGGTTGACAGAAGACAATGGGGCTCTTAGAACAGAAAAACGCTTTGCCAGACCTTTACATAGCCATGGGATTTTAGAACTGATGAGCTGAGATTGACTGTACTCGTAAAGTCAAGATCCTCACTCGATGCCCATTTGGTTGCTCCATTATTGCCTCCACGCCGCACTAAAGGACGCTCCTTCCCCGATAAGGAATATGCAGCGAGAGCTGCTGCGGTGGGAACTATATGCTCTACATCCATGGGCACTCCCAGCGTTGAAGAAGTTCGCCCCAGGGCCAGGGAATCCATCCGACTCTTTTCCAGCTTATGTATTCAGAAC…	9
AT3G14420	chr3	4821802	4821803	f9bf6f12-a8ca-43b1-9f14-c02c5657d869	29	944	+	GATGGAGATTTTAACGTTACCGAGACTGATCCGTAATTGTGGGGCTAAACCCTGATGGCAGCGCTCGTATATATGCATCTGGTTGACAGAAGACAATGGGGCTCTTAGAACAGAAAAACGCTTTGCCAGACCTTTACATAGCCATGGGATTTTAGAACTGATGAGCTGAGATTGACTGTACTCGTAAAGTCAAGATCCTCACTCGATGCCCATTTGGTTGCTCCATTATTGCCTCCACGCCGCACTAAAGGACGCTCCTTCCCCGATAAGGAATATGCAGCGAGAGCTGCTGCGGTGGGAACTATATGCTCTACATCCATGGGCACTCCCAGCGTTGAAGAAGTTCGCCCCAGGGCCAGGGAATCCATCCGACTCTTTTCCAGCTTATGTATTCAGAAC…	9
AT3G14420	chr3	4821802	4821803	f9bf6f12-a8ca-43b1-9f14-c02c5657d869	29	944	+	GATGGAGATTTTAACGTTACCGAGACTGATCCGTAATTGTGGGGCTAAACCCTGATGGCAGCGCTCGTATATATGCATCTGGTTGACAGAAGACAATGGGGCTCTTAGAACAGAAAAACGCTTTGCCAGACCTTTACATAGCCATGGGATTTTAGAACTGATGAGCTGAGATTGACTGTACTCGTAAAGTCAAGATCCTCACTCGATGCCCATTTGGTTGCTCCATTATTGCCTCCACGCCGCACTAAAGGACGCTCCTTCCCCGATAAGGAATATGCAGCGAGAGCTGCTGCGGTGGGAACTATATGCTCTACATCCATGGGCACTCCCAGCGTTGAAGAAGTTCGCCCCAGGGCCAGGGAATCCATCCGACTCTTTTCCAGCTTATGTATTCAGAAC…	9
AT3G14420	chr3	4821802	4821803	f9bf6f12-a8ca-43b1-9f14-c02c5657d869	29	944	+	GATGGAGATTTTAACGTTACCGAGACTGATCCGTAATTGTGGGGCTAAACCCTGATGGCAGCGCTCGTATATATGCATCTGGTTGACAGAAGACAATGGGGCTCTTAGAACAGAAAAACGCTTTGCCAGACCTTTACATAGCCATGGGATTTTAGAACTGATGAGCTGAGATTGACTGTACTCGTAAAGTCAAGATCCTCACTCGATGCCCATTTGGTTGCTCCATTATTGCCTCCACGCCGCACTAAAGGACGCTCCTTCCCCGATAAGGAATATGCAGCGAGAGCTGCTGCGGTGGGAACTATATGCTCTACATCCATGGGCACTCCCAGCGTTGAAGAAGTTCGCCCCAGGGCCAGGGAATCCATCCGACTCTTTTCCAGCTTATGTATTCAGAAC…	9
AT3G14420	chr3	4821802	4821803	f9bf6f12-a8ca-43b1-9f14-c02c5657d869	29	944	+	GATGGAGATTTTAACGTTACCGAGACTGATCCGTAATTGTGGGGCTAAACCCTGATGGCAGCGCTCGTATATATGCATCTGGTTGACAGAAGACAATGGGGCTCTTAGAACAGAAAAACGCTTTGCCAGACCTTTACATAGCCATGGGATTTTAGAACTGATGAGCTGAGATTGACTGTACTCGTAAAGTCAAGATCCTCACTCGATGCCCATTTGGTTGCTCCATTATTGCCTCCACGCCGCACTAAAGGACGCTCCTTCCCCGATAAGGAATATGCAGCGAGAGCTGCTGCGGTGGGAACTATATGCTCTACATCCATGGGCACTCCCAGCGTTGAAGAAGTTCGCCCCAGGGCCAGGGAATCCATCCGACTCTTTTCCAGCTTATGTATTCAGAAC…	9
AT3G14420	chr3	4821831	4821832	5334c288-c872-4572-b897-92bdc9a6223e	60	922	+	ATGCAATCGCAAAGAAGCTGCCTAAAGATGGTGTACGACTATGTTAAAATAAGTAGACCGCTGGGACTTTAGATAGATAACGTTTTGTCAAGGATCTTCTTTGGCTCCGGGTATTGCTGATGTGCTCGAGATTGACCGTTTACCGGCCATTTGAGTCAAGATCTCCTACCTGACCCAGCCCATACTTAGTGCTCCAACTGCCATGTAGATGGCCTACCTGATGGGGAATATGCTACTAATTAGAAATCGCTTTGCAGCTGAACTATCATGACACTAACCATAAGGGCATTTCCAGCGTATTGAAGAAGTTGCGCCACGAGTGGCCAGACACCGTTTTTCACCAGCTCATACGTGTTACAAGAACGGAATGACTGGTTGAGCAGCTGTGAGAAGAGCTGA…	9
AT3G14420	chr3	4821831	4821832	5334c288-c872-4572-b897-92bdc9a6223e	60	922	+	ATGCAATCGCAAAGAAGCTGCCTAAAGATGGTGTACGACTATGTTAAAATAAGTAGACCGCTGGGACTTTAGATAGATAACGTTTTGTCAAGGATCTTCTTTGGCTCCGGGTATTGCTGATGTGCTCGAGATTGACCGTTTACCGGCCATTTGAGTCAAGATCTCCTACCTGACCCAGCCCATACTTAGTGCTCCAACTGCCATGTAGATGGCCTACCTGATGGGGAATATGCTACTAATTAGAAATCGCTTTGCAGCTGAACTATCATGACACTAACCATAAGGGCATTTCCAGCGTATTGAAGAAGTTGCGCCACGAGTGGCCAGACACCGTTTTTCACCAGCTCATACGTGTTACAAGAACGGAATGACTGGTTGAGCAGCTGTGAGAAGAGCTGA…	9
AT3G14420	chr3	4821831	4821832	5334c288-c872-4572-b897-92bdc9a6223e	60	922	+	ATGCAATCGCAAAGAAGCTGCCTAAAGATGGTGTACGACTATGTTAAAATAAGTAGACCGCTGGGACTTTAGATAGATAACGTTTTGTCAAGGATCTTCTTTGGCTCCGGGTATTGCTGATGTGCTCGAGATTGACCGTTTACCGGCCATTTGAGTCAAGATCTCCTACCTGACCCAGCCCATACTTAGTGCTCCAACTGCCATGTAGATGGCCTACCTGATGGGGAATATGCTACTAATTAGAAATCGCTTTGCAGCTGAACTATCATGACACTAACCATAAGGGCATTTCCAGCGTATTGAAGAAGTTGCGCCACGAGTGGCCAGACACCGTTTTTCACCAGCTCATACGTGTTACAAGAACGGAATGACTGGTTGAGCAGCTGTGAGAAGAGCTGA…	9
AT3G14420	chr3	4821831	4821832	5334c288-c872-4572-b897-92bdc9a6223e	60	922	+	ATGCAATCGCAAAGAAGCTGCCTAAAGATGGTGTACGACTATGTTAAAATAAGTAGACCGCTGGGACTTTAGATAGATAACGTTTTGTCAAGGATCTTCTTTGGCTCCGGGTATTGCTGATGTGCTCGAGATTGACCGTTTACCGGCCATTTGAGTCAAGATCTCCTACCTGACCCAGCCCATACTTAGTGCTCCAACTGCCATGTAGATGGCCTACCTGATGGGGAATATGCTACTAATTAGAAATCGCTTTGCAGCTGAACTATCATGACACTAACCATAAGGGCATTTCCAGCGTATTGAAGAAGTTGCGCCACGAGTGGCCAGACACCGTTTTTCACCAGCTCATACGTGTTACAAGAACGGAATGACTGGTTGAGCAGCTGTGAGAAGAGCTGA…	9
AT3G14420	chr3	4821831	4821832	5334c288-c872-4572-b897-92bdc9a6223e	60	922	+	ATGCAATCGCAAAGAAGCTGCCTAAAGATGGTGTACGACTATGTTAAAATAAGTAGACCGCTGGGACTTTAGATAGATAACGTTTTGTCAAGGATCTTCTTTGGCTCCGGGTATTGCTGATGTGCTCGAGATTGACCGTTTACCGGCCATTTGAGTCAAGATCTCCTACCTGACCCAGCCCATACTTAGTGCTCCAACTGCCATGTAGATGGCCTACCTGATGGGGAATATGCTACTAATTAGAAATCGCTTTGCAGCTGAACTATCATGACACTAACCATAAGGGCATTTCCAGCGTATTGAAGAAGTTGCGCCACGAGTGGCCAGACACCGTTTTTCACCAGCTCATACGTGTTACAAGAACGGAATGACTGGTTGAGCAGCTGTGAGAAGAGCTGA…	9
AT3G14420	chr3	4821831	4821832	5334c288-c872-4572-b897-92bdc9a6223e	60	922	+	ATGCAATCGCAAAGAAGCTGCCTAAAGATGGTGTACGACTATGTTAAAATAAGTAGACCGCTGGGACTTTAGATAGATAACGTTTTGTCAAGGATCTTCTTTGGCTCCGGGTATTGCTGATGTGCTCGAGATTGACCGTTTACCGGCCATTTGAGTCAAGATCTCCTACCTGACCCAGCCCATACTTAGTGCTCCAACTGCCATGTAGATGGCCTACCTGATGGGGAATATGCTACTAATTAGAAATCGCTTTGCAGCTGAACTATCATGACACTAACCATAAGGGCATTTCCAGCGTATTGAAGAAGTTGCGCCACGAGTGGCCAGACACCGTTTTTCACCAGCTCATACGTGTTACAAGAACGGAATGACTGGTTGAGCAGCTGTGAGAAGAGCTGA…	9
AT3G14420	chr3	4821850	4821851	2c2a5bbd-5ce9-493b-b354-be9b417f0a4e	84	572	+	GCTGCCTAAGATGGTGTACGATACTATGCATCAAAGCGAAGAAGACCAACTGGACTTCACCAGAACAGAAACAACTTGCAAGGATCCACTCTCGGCACCGGATTCATTGATTGATGTGAAATGAGAACAAATACGCAATACACCTCGCTCTTGGGGTTCAGATTTGGCGCCTCCATCAAATAAACCTCCGCCGCAAAAGATGGCACCCTGATAAGGAATACTATCATTGTTGGAGCTGTTTGCAATTGAACTATCATGACTGACTTATCTGGGCTACTTCCTAGCAAGAGAGTGCAGGGCCAGGGATCCAATTTTCCAAATACGCTATCAGAACAGGAATGTGGTTGAAATCGTGAAAGAAGAGCTGAAGAAGGGCTGGTCAAAGCACTGCTTTCTTAA…	9
AT3G14420	chr3	4821850	4821851	2c2a5bbd-5ce9-493b-b354-be9b417f0a4e	84	572	+	GCTGCCTAAGATGGTGTACGATACTATGCATCAAAGCGAAGAAGACCAACTGGACTTCACCAGAACAGAAACAACTTGCAAGGATCCACTCTCGGCACCGGATTCATTGATTGATGTGAAATGAGAACAAATACGCAATACACCTCGCTCTTGGGGTTCAGATTTGGCGCCTCCATCAAATAAACCTCCGCCGCAAAAGATGGCACCCTGATAAGGAATACTATCATTGTTGGAGCTGTTTGCAATTGAACTATCATGACTGACTTATCTGGGCTACTTCCTAGCAAGAGAGTGCAGGGCCAGGGATCCAATTTTCCAAATACGCTATCAGAACAGGAATGTGGTTGAAATCGTGAAAGAAGAGCTGAAGAAGGGCTGGTCAAAGCACTGCTTTCTTAA…	9
AT3G14420	chr3	4821850	4821851	2c2a5bbd-5ce9-493b-b354-be9b417f0a4e	84	572	+	GCTGCCTAAGATGGTGTACGATACTATGCATCAAAGCGAAGAAGACCAACTGGACTTCACCAGAACAGAAACAACTTGCAAGGATCCACTCTCGGCACCGGATTCATTGATTGATGTGAAATGAGAACAAATACGCAATACACCTCGCTCTTGGGGTTCAGATTTGGCGCCTCCATCAAATAAACCTCCGCCGCAAAAGATGGCACCCTGATAAGGAATACTATCATTGTTGGAGCTGTTTGCAATTGAACTATCATGACTGACTTATCTGGGCTACTTCCTAGCAAGAGAGTGCAGGGCCAGGGATCCAATTTTCCAAATACGCTATCAGAACAGGAATGTGGTTGAAATCGTGAAAGAAGAGCTGAAGAAGGGCTGGTCAAAGCACTGCTTTCTTAA…	9
AT3G14420	chr3	4821850	4821851	2c2a5bbd-5ce9-493b-b354-be9b417f0a4e	84	572	+	GCTGCCTAAGATGGTGTACGATACTATGCATCAAAGCGAAGAAGACCAACTGGACTTCACCAGAACAGAAACAACTTGCAAGGATCCACTCTCGGCACCGGATTCATTGATTGATGTGAAATGAGAACAAATACGCAATACACCTCGCTCTTGGGGTTCAGATTTGGCGCCTCCATCAAATAAACCTCCGCCGCAAAAGATGGCACCCTGATAAGGAATACTATCATTGTTGGAGCTGTTTGCAATTGAACTATCATGACTGACTTATCTGGGCTACTTCCTAGCAAGAGAGTGCAGGGCCAGGGATCCAATTTTCCAAATACGCTATCAGAACAGGAATGTGGTTGAAATCGTGAAAGAAGAGCTGAAGAAGGGCTGGTCAAAGCACTGCTTTCTTAA…	9
AT3G14420	chr3	4821850	4821851	2c2a5bbd-5ce9-493b-b354-be9b417f0a4e	84	572	+	GCTGCCTAAGATGGTGTACGATACTATGCATCAAAGCGAAGAAGACCAACTGGACTTCACCAGAACAGAAACAACTTGCAAGGATCCACTCTCGGCACCGGATTCATTGATTGATGTGAAATGAGAACAAATACGCAATACACCTCGCTCTTGGGGTTCAGATTTGGCGCCTCCATCAAATAAACCTCCGCCGCAAAAGATGGCACCCTGATAAGGAATACTATCATTGTTGGAGCTGTTTGCAATTGAACTATCATGACTGACTTATCTGGGCTACTTCCTAGCAAGAGAGTGCAGGGCCAGGGATCCAATTTTCCAAATACGCTATCAGAACAGGAATGTGGTTGAAATCGTGAAAGAAGAGCTGAAGAAGGGCTGGTCAAAGCACTGCTTTCTTAA…	9
AT3G14420	chr3	4821850	4821851	2c2a5bbd-5ce9-493b-b354-be9b417f0a4e	84	572	+	GCTGCCTAAGATGGTGTACGATACTATGCATCAAAGCGAAGAAGACCAACTGGACTTCACCAGAACAGAAACAACTTGCAAGGATCCACTCTCGGCACCGGATTCATTGATTGATGTGAAATGAGAACAAATACGCAATACACCTCGCTCTTGGGGTTCAGATTTGGCGCCTCCATCAAATAAACCTCCGCCGCAAAAGATGGCACCCTGATAAGGAATACTATCATTGTTGGAGCTGTTTGCAATTGAACTATCATGACTGACTTATCTGGGCTACTTCCTAGCAAGAGAGTGCAGGGCCAGGGATCCAATTTTCCAAATACGCTATCAGAACAGGAATGTGGTTGAAATCGTGAAAGAAGAGCTGAAGAAGGGCTGGTCAAAGCACTGCTTTCTTAA…	9
AT3G14420	chr3	4821855	4821856	b5f59495-ec25-4517-b1ef-f66f590cbe96	75	640	+	CTAAGATGGCGATGACTATATTCGGTGCAGAAGACTTAATGGACTCCGAATTGACAGAAACGCTTTGTCAGGATCCTTTCTCGCACGGATCCGATTGATGCCGAGCAAGATTGGGTTTGACAACCGTTTCAAGCTTCAGATTCAATGCCCATGGCTCCCACTGCGCCATTGATAAGCTCCGACGGGATATCTTATAATAAGGCGCATCAGCTGGACTATTTGACACTATATCTTCACTGAAATAACCACCAGCGTGAAGTTGTGCACACAAGGCCAGGACCTGCGAATTCCTTCCACCGGGCAAAATCTATGTTATACGAAGAACAGGAAATGCGGCTGAGCAGTTCGAGAAGAGCTTGAGAGGGCTGGGTCAAAGCCATTGCTCTCAAGTAGACCCCA…	9
AT3G14420	chr3	4821855	4821856	b5f59495-ec25-4517-b1ef-f66f590cbe96	75	640	+	CTAAGATGGCGATGACTATATTCGGTGCAGAAGACTTAATGGACTCCGAATTGACAGAAACGCTTTGTCAGGATCCTTTCTCGCACGGATCCGATTGATGCCGAGCAAGATTGGGTTTGACAACCGTTTCAAGCTTCAGATTCAATGCCCATGGCTCCCACTGCGCCATTGATAAGCTCCGACGGGATATCTTATAATAAGGCGCATCAGCTGGACTATTTGACACTATATCTTCACTGAAATAACCACCAGCGTGAAGTTGTGCACACAAGGCCAGGACCTGCGAATTCCTTCCACCGGGCAAAATCTATGTTATACGAAGAACAGGAAATGCGGCTGAGCAGTTCGAGAAGAGCTTGAGAGGGCTGGGTCAAAGCCATTGCTCTCAAGTAGACCCCA…	9
AT3G14420	chr3	4821855	4821856	b5f59495-ec25-4517-b1ef-f66f590cbe96	75	640	+	CTAAGATGGCGATGACTATATTCGGTGCAGAAGACTTAATGGACTCCGAATTGACAGAAACGCTTTGTCAGGATCCTTTCTCGCACGGATCCGATTGATGCCGAGCAAGATTGGGTTTGACAACCGTTTCAAGCTTCAGATTCAATGCCCATGGCTCCCACTGCGCCATTGATAAGCTCCGACGGGATATCTTATAATAAGGCGCATCAGCTGGACTATTTGACACTATATCTTCACTGAAATAACCACCAGCGTGAAGTTGTGCACACAAGGCCAGGACCTGCGAATTCCTTCCACCGGGCAAAATCTATGTTATACGAAGAACAGGAAATGCGGCTGAGCAGTTCGAGAAGAGCTTGAGAGGGCTGGGTCAAAGCCATTGCTCTCAAGTAGACCCCA…	9
AT3G14420	chr3	4821855	4821856	b5f59495-ec25-4517-b1ef-f66f590cbe96	75	640	+	CTAAGATGGCGATGACTATATTCGGTGCAGAAGACTTAATGGACTCCGAATTGACAGAAACGCTTTGTCAGGATCCTTTCTCGCACGGATCCGATTGATGCCGAGCAAGATTGGGTTTGACAACCGTTTCAAGCTTCAGATTCAATGCCCATGGCTCCCACTGCGCCATTGATAAGCTCCGACGGGATATCTTATAATAAGGCGCATCAGCTGGACTATTTGACACTATATCTTCACTGAAATAACCACCAGCGTGAAGTTGTGCACACAAGGCCAGGACCTGCGAATTCCTTCCACCGGGCAAAATCTATGTTATACGAAGAACAGGAAATGCGGCTGAGCAGTTCGAGAAGAGCTTGAGAGGGCTGGGTCAAAGCCATTGCTCTCAAGTAGACCCCA…	9
AT3G14420	chr3	4821855	4821856	b5f59495-ec25-4517-b1ef-f66f590cbe96	75	640	+	CTAAGATGGCGATGACTATATTCGGTGCAGAAGACTTAATGGACTCCGAATTGACAGAAACGCTTTGTCAGGATCCTTTCTCGCACGGATCCGATTGATGCCGAGCAAGATTGGGTTTGACAACCGTTTCAAGCTTCAGATTCAATGCCCATGGCTCCCACTGCGCCATTGATAAGCTCCGACGGGATATCTTATAATAAGGCGCATCAGCTGGACTATTTGACACTATATCTTCACTGAAATAACCACCAGCGTGAAGTTGTGCACACAAGGCCAGGACCTGCGAATTCCTTCCACCGGGCAAAATCTATGTTATACGAAGAACAGGAAATGCGGCTGAGCAGTTCGAGAAGAGCTTGAGAGGGCTGGGTCAAAGCCATTGCTCTCAAGTAGACCCCA…	9
AT3G14420	chr3	4821855	4821856	b5f59495-ec25-4517-b1ef-f66f590cbe96	75	640	+	CTAAGATGGCGATGACTATATTCGGTGCAGAAGACTTAATGGACTCCGAATTGACAGAAACGCTTTGTCAGGATCCTTTCTCGCACGGATCCGATTGATGCCGAGCAAGATTGGGTTTGACAACCGTTTCAAGCTTCAGATTCAATGCCCATGGCTCCCACTGCGCCATTGATAAGCTCCGACGGGATATCTTATAATAAGGCGCATCAGCTGGACTATTTGACACTATATCTTCACTGAAATAACCACCAGCGTGAAGTTGTGCACACAAGGCCAGGACCTGCGAATTCCTTCCACCGGGCAAAATCTATGTTATACGAAGAACAGGAAATGCGGCTGAGCAGTTCGAGAAGAGCTTGAGAGGGCTGGGTCAAAGCCATTGCTCTCAAGTAGACCCCA…	9
AT3G14420	chr3	4821859	4821860	0683f14f-4db6-40a6-a103-a50d5d5416a9	83	828	+	GATGGTGTCGTATTATGCATCTGGTGCAGAAGACCGCCGCTGACACCAAGGAACAGATCTGCACCAGATCCTTTTCTGGATTCGTATTTGACGCGAGCCGGATCGATGATACTCCGTTTGGGCTTCGGATTCGATGCCATTTGTTGCACCAACTATCCGCAAAGTGCGGCTCACCCTGATGGGAATATAATTACTAATGGAGCTGCTCAGCTTGAACTATTTCGACTACACTATCACGATTCTTCCGGCGCTGAAGTCGTCTACACAGGCCTGGATCCGTTTTCACCAGCTCACCGATACGTGAACGAATGTGGTCGCAGCCGCGAGAAGAGCTTGAGAGGCTGGGTTTCGGGCATCCATGCACCTCATGACTTCCGGGAAGGCGAGGCCGCAGAGGAA…	9
AT3G14420	chr3	4821859	4821860	0683f14f-4db6-40a6-a103-a50d5d5416a9	83	828	+	GATGGTGTCGTATTATGCATCTGGTGCAGAAGACCGCCGCTGACACCAAGGAACAGATCTGCACCAGATCCTTTTCTGGATTCGTATTTGACGCGAGCCGGATCGATGATACTCCGTTTGGGCTTCGGATTCGATGCCATTTGTTGCACCAACTATCCGCAAAGTGCGGCTCACCCTGATGGGAATATAATTACTAATGGAGCTGCTCAGCTTGAACTATTTCGACTACACTATCACGATTCTTCCGGCGCTGAAGTCGTCTACACAGGCCTGGATCCGTTTTCACCAGCTCACCGATACGTGAACGAATGTGGTCGCAGCCGCGAGAAGAGCTTGAGAGGCTGGGTTTCGGGCATCCATGCACCTCATGACTTCCGGGAAGGCGAGGCCGCAGAGGAA…	9
AT3G14420	chr3	4821859	4821860	0683f14f-4db6-40a6-a103-a50d5d5416a9	83	828	+	GATGGTGTCGTATTATGCATCTGGTGCAGAAGACCGCCGCTGACACCAAGGAACAGATCTGCACCAGATCCTTTTCTGGATTCGTATTTGACGCGAGCCGGATCGATGATACTCCGTTTGGGCTTCGGATTCGATGCCATTTGTTGCACCAACTATCCGCAAAGTGCGGCTCACCCTGATGGGAATATAATTACTAATGGAGCTGCTCAGCTTGAACTATTTCGACTACACTATCACGATTCTTCCGGCGCTGAAGTCGTCTACACAGGCCTGGATCCGTTTTCACCAGCTCACCGATACGTGAACGAATGTGGTCGCAGCCGCGAGAAGAGCTTGAGAGGCTGGGTTTCGGGCATCCATGCACCTCATGACTTCCGGGAAGGCGAGGCCGCAGAGGAA…	9
AT3G14420	chr3	4821859	4821860	0683f14f-4db6-40a6-a103-a50d5d5416a9	83	828	+	GATGGTGTCGTATTATGCATCTGGTGCAGAAGACCGCCGCTGACACCAAGGAACAGATCTGCACCAGATCCTTTTCTGGATTCGTATTTGACGCGAGCCGGATCGATGATACTCCGTTTGGGCTTCGGATTCGATGCCATTTGTTGCACCAACTATCCGCAAAGTGCGGCTCACCCTGATGGGAATATAATTACTAATGGAGCTGCTCAGCTTGAACTATTTCGACTACACTATCACGATTCTTCCGGCGCTGAAGTCGTCTACACAGGCCTGGATCCGTTTTCACCAGCTCACCGATACGTGAACGAATGTGGTCGCAGCCGCGAGAAGAGCTTGAGAGGCTGGGTTTCGGGCATCCATGCACCTCATGACTTCCGGGAAGGCGAGGCCGCAGAGGAA…	9
AT3G14420	chr3	4821859	4821860	0683f14f-4db6-40a6-a103-a50d5d5416a9	83	828	+	GATGGTGTCGTATTATGCATCTGGTGCAGAAGACCGCCGCTGACACCAAGGAACAGATCTGCACCAGATCCTTTTCTGGATTCGTATTTGACGCGAGCCGGATCGATGATACTCCGTTTGGGCTTCGGATTCGATGCCATTTGTTGCACCAACTATCCGCAAAGTGCGGCTCACCCTGATGGGAATATAATTACTAATGGAGCTGCTCAGCTTGAACTATTTCGACTACACTATCACGATTCTTCCGGCGCTGAAGTCGTCTACACAGGCCTGGATCCGTTTTCACCAGCTCACCGATACGTGAACGAATGTGGTCGCAGCCGCGAGAAGAGCTTGAGAGGCTGGGTTTCGGGCATCCATGCACCTCATGACTTCCGGGAAGGCGAGGCCGCAGAGGAA…	9
AT3G14420	chr3	4821859	4821860	0683f14f-4db6-40a6-a103-a50d5d5416a9	83	828	+	GATGGTGTCGTATTATGCATCTGGTGCAGAAGACCGCCGCTGACACCAAGGAACAGATCTGCACCAGATCCTTTTCTGGATTCGTATTTGACGCGAGCCGGATCGATGATACTCCGTTTGGGCTTCGGATTCGATGCCATTTGTTGCACCAACTATCCGCAAAGTGCGGCTCACCCTGATGGGAATATAATTACTAATGGAGCTGCTCAGCTTGAACTATTTCGACTACACTATCACGATTCTTCCGGCGCTGAAGTCGTCTACACAGGCCTGGATCCGTTTTCACCAGCTCACCGATACGTGAACGAATGTGGTCGCAGCCGCGAGAAGAGCTTGAGAGGCTGGGTTTCGGGCATCCATGCACCTCATGACTTCCGGGAAGGCGAGGCCGCAGAGGAA…	9
AT3G14420	chr3	4821896	4821897	2c6b5b7b-c925-4fd9-a45b-bcb1703e3f57	119	238	+	CAATGGACTTATCAAGAACAGAAAACGTAACCAAACTGCCAGATCCTCTTCACGGCCAGGATATTCATTGATTGATGTGGTGAAGAACTGGATCACCGATTTACTTTCCGCTTTGAAGGCTCAGAATGTCATGCCCATTCTGGTTGCTTCAACCAACTGCACGCAAAAGATGATTTCCCTGACGGGAATATGCTTAAACAATGGAATTGTATCCTGTAGCTGTGAACTATCATGACTT	9
AT3G14420	chr3	4821896	4821897	2c6b5b7b-c925-4fd9-a45b-bcb1703e3f57	119	238	+	CAATGGACTTATCAAGAACAGAAAACGTAACCAAACTGCCAGATCCTCTTCACGGCCAGGATATTCATTGATTGATGTGGTGAAGAACTGGATCACCGATTTACTTTCCGCTTTGAAGGCTCAGAATGTCATGCCCATTCTGGTTGCTTCAACCAACTGCACGCAAAAGATGATTTCCCTGACGGGAATATGCTTAAACAATGGAATTGTATCCTGTAGCTGTGAACTATCATGACTT	9
AT3G14420	chr3	4821896	4821897	2c6b5b7b-c925-4fd9-a45b-bcb1703e3f57	119	238	+	CAATGGACTTATCAAGAACAGAAAACGTAACCAAACTGCCAGATCCTCTTCACGGCCAGGATATTCATTGATTGATGTGGTGAAGAACTGGATCACCGATTTACTTTCCGCTTTGAAGGCTCAGAATGTCATGCCCATTCTGGTTGCTTCAACCAACTGCACGCAAAAGATGATTTCCCTGACGGGAATATGCTTAAACAATGGAATTGTATCCTGTAGCTGTGAACTATCATGACTT	9
AT3G14420	chr3	4821896	4821897	2c6b5b7b-c925-4fd9-a45b-bcb1703e3f57	119	238	+	CAATGGACTTATCAAGAACAGAAAACGTAACCAAACTGCCAGATCCTCTTCACGGCCAGGATATTCATTGATTGATGTGGTGAAGAACTGGATCACCGATTTACTTTCCGCTTTGAAGGCTCAGAATGTCATGCCCATTCTGGTTGCTTCAACCAACTGCACGCAAAAGATGATTTCCCTGACGGGAATATGCTTAAACAATGGAATTGTATCCTGTAGCTGTGAACTATCATGACTT	9
AT3G14420	chr3	4821896	4821897	2c6b5b7b-c925-4fd9-a45b-bcb1703e3f57	119	238	+	CAATGGACTTATCAAGAACAGAAAACGTAACCAAACTGCCAGATCCTCTTCACGGCCAGGATATTCATTGATTGATGTGGTGAAGAACTGGATCACCGATTTACTTTCCGCTTTGAAGGCTCAGAATGTCATGCCCATTCTGGTTGCTTCAACCAACTGCACGCAAAAGATGATTTCCCTGACGGGAATATGCTTAAACAATGGAATTGTATCCTGTAGCTGTGAACTATCATGACTT	9
AT3G14420	chr3	4821896	4821897	2c6b5b7b-c925-4fd9-a45b-bcb1703e3f57	119	238	+	CAATGGACTTATCAAGAACAGAAAACGTAACCAAACTGCCAGATCCTCTTCACGGCCAGGATATTCATTGATTGATGTGGTGAAGAACTGGATCACCGATTTACTTTCCGCTTTGAAGGCTCAGAATGTCATGCCCATTCTGGTTGCTTCAACCAACTGCACGCAAAAGATGATTTCCCTGACGGGAATATGCTTAAACAATGGAATTGTATCCTGTAGCTGTGAACTATCATGACTT	9
AT3G14420	chr3	4821896	4821897	c1d9ff57-e995-4ba7-89d5-f2faa56f0e0a	135	786	+	CAATGGACTTCCAGAACAGGCGTTTGCAAGGATCCTTTCGGCACCAGGATCTGATTGACGCTGCTGTAGATTGTTCCGACATTCCACCGCTTGGGGTCAAGATATCTCGACGCCCACACGGTTGCCATTCAACTGCCATGCAAAAGATGGCTCACCCTGATGGGGAATATAATACTGCTGAGCAACAACACATCAGCTGGAACTATCATGCTCATCATGAAACCATTTCCAGCTGAGTTGTTTCTCAAGGTCAGGGATCCAATTCCAATATACCGTATCAGAACAGGAATGTAAATTGGCAGCTCGTGAGAGTGGAGGGGGCGGCTTGGGCCAAACCTTTGGCGGACCCAGGCTGGGCCGCAGAGTCGATATCACAGAACAGATTTCACTTTGCCTCCA…	9
AT3G14420	chr3	4821896	4821897	c1d9ff57-e995-4ba7-89d5-f2faa56f0e0a	135	786	+	CAATGGACTTCCAGAACAGGCGTTTGCAAGGATCCTTTCGGCACCAGGATCTGATTGACGCTGCTGTAGATTGTTCCGACATTCCACCGCTTGGGGTCAAGATATCTCGACGCCCACACGGTTGCCATTCAACTGCCATGCAAAAGATGGCTCACCCTGATGGGGAATATAATACTGCTGAGCAACAACACATCAGCTGGAACTATCATGCTCATCATGAAACCATTTCCAGCTGAGTTGTTTCTCAAGGTCAGGGATCCAATTCCAATATACCGTATCAGAACAGGAATGTAAATTGGCAGCTCGTGAGAGTGGAGGGGGCGGCTTGGGCCAAACCTTTGGCGGACCCAGGCTGGGCCGCAGAGTCGATATCACAGAACAGATTTCACTTTGCCTCCA…	9
AT3G14420	chr3	4821896	4821897	c1d9ff57-e995-4ba7-89d5-f2faa56f0e0a	135	786	+	CAATGGACTTCCAGAACAGGCGTTTGCAAGGATCCTTTCGGCACCAGGATCTGATTGACGCTGCTGTAGATTGTTCCGACATTCCACCGCTTGGGGTCAAGATATCTCGACGCCCACACGGTTGCCATTCAACTGCCATGCAAAAGATGGCTCACCCTGATGGGGAATATAATACTGCTGAGCAACAACACATCAGCTGGAACTATCATGCTCATCATGAAACCATTTCCAGCTGAGTTGTTTCTCAAGGTCAGGGATCCAATTCCAATATACCGTATCAGAACAGGAATGTAAATTGGCAGCTCGTGAGAGTGGAGGGGGCGGCTTGGGCCAAACCTTTGGCGGACCCAGGCTGGGCCGCAGAGTCGATATCACAGAACAGATTTCACTTTGCCTCCA…	9
AT3G14420	chr3	4821896	4821897	c1d9ff57-e995-4ba7-89d5-f2faa56f0e0a	135	786	+	CAATGGACTTCCAGAACAGGCGTTTGCAAGGATCCTTTCGGCACCAGGATCTGATTGACGCTGCTGTAGATTGTTCCGACATTCCACCGCTTGGGGTCAAGATATCTCGACGCCCACACGGTTGCCATTCAACTGCCATGCAAAAGATGGCTCACCCTGATGGGGAATATAATACTGCTGAGCAACAACACATCAGCTGGAACTATCATGCTCATCATGAAACCATTTCCAGCTGAGTTGTTTCTCAAGGTCAGGGATCCAATTCCAATATACCGTATCAGAACAGGAATGTAAATTGGCAGCTCGTGAGAGTGGAGGGGGCGGCTTGGGCCAAACCTTTGGCGGACCCAGGCTGGGCCGCAGAGTCGATATCACAGAACAGATTTCACTTTGCCTCCA…	9
AT3G14420	chr3	4821896	4821897	c1d9ff57-e995-4ba7-89d5-f2faa56f0e0a	135	786	+	CAATGGACTTCCAGAACAGGCGTTTGCAAGGATCCTTTCGGCACCAGGATCTGATTGACGCTGCTGTAGATTGTTCCGACATTCCACCGCTTGGGGTCAAGATATCTCGACGCCCACACGGTTGCCATTCAACTGCCATGCAAAAGATGGCTCACCCTGATGGGGAATATAATACTGCTGAGCAACAACACATCAGCTGGAACTATCATGCTCATCATGAAACCATTTCCAGCTGAGTTGTTTCTCAAGGTCAGGGATCCAATTCCAATATACCGTATCAGAACAGGAATGTAAATTGGCAGCTCGTGAGAGTGGAGGGGGCGGCTTGGGCCAAACCTTTGGCGGACCCAGGCTGGGCCGCAGAGTCGATATCACAGAACAGATTTCACTTTGCCTCCA…	9
AT3G14420	chr3	4821896	4821897	c1d9ff57-e995-4ba7-89d5-f2faa56f0e0a	135	786	+	CAATGGACTTCCAGAACAGGCGTTTGCAAGGATCCTTTCGGCACCAGGATCTGATTGACGCTGCTGTAGATTGTTCCGACATTCCACCGCTTGGGGTCAAGATATCTCGACGCCCACACGGTTGCCATTCAACTGCCATGCAAAAGATGGCTCACCCTGATGGGGAATATAATACTGCTGAGCAACAACACATCAGCTGGAACTATCATGCTCATCATGAAACCATTTCCAGCTGAGTTGTTTCTCAAGGTCAGGGATCCAATTCCAATATACCGTATCAGAACAGGAATGTAAATTGGCAGCTCGTGAGAGTGGAGGGGGCGGCTTGGGCCAAACCTTTGGCGGACCCAGGCTGGGCCGCAGAGTCGATATCACAGAACAGATTTCACTTTGCCTCCA…	9
AT3G14420	chr3	4821896	4821897	14c9e51a-e7b4-4482-8208-91ac8d0c10a8	115	663	+	CAATGGACTCTCAAGAGAACAGAACGCTTGCAAGGATCCTCTGCCGGATTTGATTGGATGTGGCAGATTGATGTACCTATTTGGTCAAGATTTTCGATGCCCCACTAGTTAACCCATAACGCAAAGATGGCTTCCCTGACAAGGGAATACTAAACTACTGCTGAGCTGCATCCAGCTGGAGCTATTCGATCGCTTCACGGGCTACCAGCGCTGAAGTTGCGCACCACGGGCCGAGATCCGATTTTTCCAACGATTTATGTATCAAGAACAGGAATGTGGTTGAATCTGAGAAGAGCGGCAGAGGGCTGGGTCAAAAGCCATTGCTTTTTGCTGATCCCAGGCTGGGCCGCAGAGTCTGATATCAAGAACAGATCCTTGCCTCCGCCAAACCTGACATTG…	9
AT3G14420	chr3	4821896	4821897	14c9e51a-e7b4-4482-8208-91ac8d0c10a8	115	663	+	CAATGGACTCTCAAGAGAACAGAACGCTTGCAAGGATCCTCTGCCGGATTTGATTGGATGTGGCAGATTGATGTACCTATTTGGTCAAGATTTTCGATGCCCCACTAGTTAACCCATAACGCAAAGATGGCTTCCCTGACAAGGGAATACTAAACTACTGCTGAGCTGCATCCAGCTGGAGCTATTCGATCGCTTCACGGGCTACCAGCGCTGAAGTTGCGCACCACGGGCCGAGATCCGATTTTTCCAACGATTTATGTATCAAGAACAGGAATGTGGTTGAATCTGAGAAGAGCGGCAGAGGGCTGGGTCAAAAGCCATTGCTTTTTGCTGATCCCAGGCTGGGCCGCAGAGTCTGATATCAAGAACAGATCCTTGCCTCCGCCAAACCTGACATTG…	9
AT3G14420	chr3	4821896	4821897	14c9e51a-e7b4-4482-8208-91ac8d0c10a8	115	663	+	CAATGGACTCTCAAGAGAACAGAACGCTTGCAAGGATCCTCTGCCGGATTTGATTGGATGTGGCAGATTGATGTACCTATTTGGTCAAGATTTTCGATGCCCCACTAGTTAACCCATAACGCAAAGATGGCTTCCCTGACAAGGGAATACTAAACTACTGCTGAGCTGCATCCAGCTGGAGCTATTCGATCGCTTCACGGGCTACCAGCGCTGAAGTTGCGCACCACGGGCCGAGATCCGATTTTTCCAACGATTTATGTATCAAGAACAGGAATGTGGTTGAATCTGAGAAGAGCGGCAGAGGGCTGGGTCAAAAGCCATTGCTTTTTGCTGATCCCAGGCTGGGCCGCAGAGTCTGATATCAAGAACAGATCCTTGCCTCCGCCAAACCTGACATTG…	9
AT3G14420	chr3	4821896	4821897	14c9e51a-e7b4-4482-8208-91ac8d0c10a8	115	663	+	CAATGGACTCTCAAGAGAACAGAACGCTTGCAAGGATCCTCTGCCGGATTTGATTGGATGTGGCAGATTGATGTACCTATTTGGTCAAGATTTTCGATGCCCCACTAGTTAACCCATAACGCAAAGATGGCTTCCCTGACAAGGGAATACTAAACTACTGCTGAGCTGCATCCAGCTGGAGCTATTCGATCGCTTCACGGGCTACCAGCGCTGAAGTTGCGCACCACGGGCCGAGATCCGATTTTTCCAACGATTTATGTATCAAGAACAGGAATGTGGTTGAATCTGAGAAGAGCGGCAGAGGGCTGGGTCAAAAGCCATTGCTTTTTGCTGATCCCAGGCTGGGCCGCAGAGTCTGATATCAAGAACAGATCCTTGCCTCCGCCAAACCTGACATTG…	9
AT3G14420	chr3	4821896	4821897	14c9e51a-e7b4-4482-8208-91ac8d0c10a8	115	663	+	CAATGGACTCTCAAGAGAACAGAACGCTTGCAAGGATCCTCTGCCGGATTTGATTGGATGTGGCAGATTGATGTACCTATTTGGTCAAGATTTTCGATGCCCCACTAGTTAACCCATAACGCAAAGATGGCTTCCCTGACAAGGGAATACTAAACTACTGCTGAGCTGCATCCAGCTGGAGCTATTCGATCGCTTCACGGGCTACCAGCGCTGAAGTTGCGCACCACGGGCCGAGATCCGATTTTTCCAACGATTTATGTATCAAGAACAGGAATGTGGTTGAATCTGAGAAGAGCGGCAGAGGGCTGGGTCAAAAGCCATTGCTTTTTGCTGATCCCAGGCTGGGCCGCAGAGTCTGATATCAAGAACAGATCCTTGCCTCCGCCAAACCTGACATTG…	9
AT3G14420	chr3	4821896	4821897	14c9e51a-e7b4-4482-8208-91ac8d0c10a8	115	663	+	CAATGGACTCTCAAGAGAACAGAACGCTTGCAAGGATCCTCTGCCGGATTTGATTGGATGTGGCAGATTGATGTACCTATTTGGTCAAGATTTTCGATGCCCCACTAGTTAACCCATAACGCAAAGATGGCTTCCCTGACAAGGGAATACTAAACTACTGCTGAGCTGCATCCAGCTGGAGCTATTCGATCGCTTCACGGGCTACCAGCGCTGAAGTTGCGCACCACGGGCCGAGATCCGATTTTTCCAACGATTTATGTATCAAGAACAGGAATGTGGTTGAATCTGAGAAGAGCGGCAGAGGGCTGGGTCAAAAGCCATTGCTTTTTGCTGATCCCAGGCTGGGCCGCAGAGTCTGATATCAAGAACAGATCCTTGCCTCCGCCAAACCTGACATTG…	9
AT3G14420	chr3	4821913	4821914	94733d81-c524-4a34-8f36-807d06d45391	144	781	+	GAACAGAAACGCTTGCCAGGATCCTCTTCCGCTCGGATCCGATTGATGGTGGTGGATTGACCGATATTTCCGTCAAGGGCTTCAGAATTCAGACCCGCCCATTTGGAGCATCCAACTGCCGCAAAAAGTGCTCCCTGATGGGAATCATATCATTGCTAAGAGCTATGCAGCTGACTATTCGCACTATTATTCATCGAACCACTTCCAGCGTTGAAGAGTATGCAGGGCCAGGGATCCTACGCCGAATTCTTCACCTCCAAATACCAACGTGCCAAGAACAAGGAATGTGGTTGAGCAGCTCGTAGAAGAGCTGGAAGGGCTGGGTCACGAAGCCATTGCCTCCAATGGACCCCAAGGCTGGGCCGCAGAGAGTCTGATCCAACCAAGGGAACAGGATTT…	5
AT3G14420	chr3	4821913	4821914	94733d81-c524-4a34-8f36-807d06d45391	144	781	+	GAACAGAAACGCTTGCCAGGATCCTCTTCCGCTCGGATCCGATTGATGGTGGTGGATTGACCGATATTTCCGTCAAGGGCTTCAGAATTCAGACCCGCCCATTTGGAGCATCCAACTGCCGCAAAAAGTGCTCCCTGATGGGAATCATATCATTGCTAAGAGCTATGCAGCTGACTATTCGCACTATTATTCATCGAACCACTTCCAGCGTTGAAGAGTATGCAGGGCCAGGGATCCTACGCCGAATTCTTCACCTCCAAATACCAACGTGCCAAGAACAAGGAATGTGGTTGAGCAGCTCGTAGAAGAGCTGGAAGGGCTGGGTCACGAAGCCATTGCCTCCAATGGACCCCAAGGCTGGGCCGCAGAGAGTCTGATCCAACCAAGGGAACAGGATTT…	5
AT3G14420	chr3	4821913	4821914	94733d81-c524-4a34-8f36-807d06d45391	144	781	+	GAACAGAAACGCTTGCCAGGATCCTCTTCCGCTCGGATCCGATTGATGGTGGTGGATTGACCGATATTTCCGTCAAGGGCTTCAGAATTCAGACCCGCCCATTTGGAGCATCCAACTGCCGCAAAAAGTGCTCCCTGATGGGAATCATATCATTGCTAAGAGCTATGCAGCTGACTATTCGCACTATTATTCATCGAACCACTTCCAGCGTTGAAGAGTATGCAGGGCCAGGGATCCTACGCCGAATTCTTCACCTCCAAATACCAACGTGCCAAGAACAAGGAATGTGGTTGAGCAGCTCGTAGAAGAGCTGGAAGGGCTGGGTCACGAAGCCATTGCCTCCAATGGACCCCAAGGCTGGGCCGCAGAGAGTCTGATCCAACCAAGGGAACAGGATTT…	5
AT3G14420	chr3	4821913	4821914	94733d81-c524-4a34-8f36-807d06d45391	144	781	+	GAACAGAAACGCTTGCCAGGATCCTCTTCCGCTCGGATCCGATTGATGGTGGTGGATTGACCGATATTTCCGTCAAGGGCTTCAGAATTCAGACCCGCCCATTTGGAGCATCCAACTGCCGCAAAAAGTGCTCCCTGATGGGAATCATATCATTGCTAAGAGCTATGCAGCTGACTATTCGCACTATTATTCATCGAACCACTTCCAGCGTTGAAGAGTATGCAGGGCCAGGGATCCTACGCCGAATTCTTCACCTCCAAATACCAACGTGCCAAGAACAAGGAATGTGGTTGAGCAGCTCGTAGAAGAGCTGGAAGGGCTGGGTCACGAAGCCATTGCCTCCAATGGACCCCAAGGCTGGGCCGCAGAGAGTCTGATCCAACCAAGGGAACAGGATTT…	5
AT3G14420	chr3	4821913	4821914	94733d81-c524-4a34-8f36-807d06d45391	144	781	+	GAACAGAAACGCTTGCCAGGATCCTCTTCCGCTCGGATCCGATTGATGGTGGTGGATTGACCGATATTTCCGTCAAGGGCTTCAGAATTCAGACCCGCCCATTTGGAGCATCCAACTGCCGCAAAAAGTGCTCCCTGATGGGAATCATATCATTGCTAAGAGCTATGCAGCTGACTATTCGCACTATTATTCATCGAACCACTTCCAGCGTTGAAGAGTATGCAGGGCCAGGGATCCTACGCCGAATTCTTCACCTCCAAATACCAACGTGCCAAGAACAAGGAATGTGGTTGAGCAGCTCGTAGAAGAGCTGGAAGGGCTGGGTCACGAAGCCATTGCCTCCAATGGACCCCAAGGCTGGGCCGCAGAGAGTCTGATCCAACCAAGGGAACAGGATTT…	5
AT3G14420	chr3	4821913	4821914	94733d81-c524-4a34-8f36-807d06d45391	144	781	+	GAACAGAAACGCTTGCCAGGATCCTCTTCCGCTCGGATCCGATTGATGGTGGTGGATTGACCGATATTTCCGTCAAGGGCTTCAGAATTCAGACCCGCCCATTTGGAGCATCCAACTGCCGCAAAAAGTGCTCCCTGATGGGAATCATATCATTGCTAAGAGCTATGCAGCTGACTATTCGCACTATTATTCATCGAACCACTTCCAGCGTTGAAGAGTATGCAGGGCCAGGGATCCTACGCCGAATTCTTCACCTCCAAATACCAACGTGCCAAGAACAAGGAATGTGGTTGAGCAGCTCGTAGAAGAGCTGGAAGGGCTGGGTCACGAAGCCATTGCCTCCAATGGACCCCAAGGCTGGGCCGCAGAGAGTCTGATCCAACCAAGGGAACAGGATTT…	5
AT3G14420	chr3	4821918	4821919	cc253d08-e662-4661-a2fd-319530d0f8f8	64	882	+	GAAACGCTTGCCAAGATCCTCTACATCGGCCAGATCATTGAGGTTGGTCGAGCAGCCAGAGATTGTTTACGACACCTCCGTCAGCTCCAGATTTCTTCGACGCCCCATTCATTGAGCGTTCCTATATTGCCCGTAATAGATGCCACCCTGGATGGGGGATCTGCTGGCACAACTACTTTAGCTAGAATTTTAGCAGAACTATTATGACGCTATTTCACTACGACTTTCCCAAATGCTGAAGAAGTTGTGCACACAAGGGCCAGGATCCAACGATTCACCTTCCCGATACTTTTATGCAACACAAGAACCGATGCCGGCTGAGCAGCTCGAGAGTGAATGGGAGAATGGCTCATTTGGCAACAACTCATTAAACACACATAGCAGATACCCAGAATAGAA…	5
AT3G14420	chr3	4821918	4821919	cc253d08-e662-4661-a2fd-319530d0f8f8	64	882	+	GAAACGCTTGCCAAGATCCTCTACATCGGCCAGATCATTGAGGTTGGTCGAGCAGCCAGAGATTGTTTACGACACCTCCGTCAGCTCCAGATTTCTTCGACGCCCCATTCATTGAGCGTTCCTATATTGCCCGTAATAGATGCCACCCTGGATGGGGGATCTGCTGGCACAACTACTTTAGCTAGAATTTTAGCAGAACTATTATGACGCTATTTCACTACGACTTTCCCAAATGCTGAAGAAGTTGTGCACACAAGGGCCAGGATCCAACGATTCACCTTCCCGATACTTTTATGCAACACAAGAACCGATGCCGGCTGAGCAGCTCGAGAGTGAATGGGAGAATGGCTCATTTGGCAACAACTCATTAAACACACATAGCAGATACCCAGAATAGAA…	5
AT3G14420	chr3	4821918	4821919	cc253d08-e662-4661-a2fd-319530d0f8f8	64	882	+	GAAACGCTTGCCAAGATCCTCTACATCGGCCAGATCATTGAGGTTGGTCGAGCAGCCAGAGATTGTTTACGACACCTCCGTCAGCTCCAGATTTCTTCGACGCCCCATTCATTGAGCGTTCCTATATTGCCCGTAATAGATGCCACCCTGGATGGGGGATCTGCTGGCACAACTACTTTAGCTAGAATTTTAGCAGAACTATTATGACGCTATTTCACTACGACTTTCCCAAATGCTGAAGAAGTTGTGCACACAAGGGCCAGGATCCAACGATTCACCTTCCCGATACTTTTATGCAACACAAGAACCGATGCCGGCTGAGCAGCTCGAGAGTGAATGGGAGAATGGCTCATTTGGCAACAACTCATTAAACACACATAGCAGATACCCAGAATAGAA…	5
AT3G14420	chr3	4821918	4821919	cc253d08-e662-4661-a2fd-319530d0f8f8	64	882	+	GAAACGCTTGCCAAGATCCTCTACATCGGCCAGATCATTGAGGTTGGTCGAGCAGCCAGAGATTGTTTACGACACCTCCGTCAGCTCCAGATTTCTTCGACGCCCCATTCATTGAGCGTTCCTATATTGCCCGTAATAGATGCCACCCTGGATGGGGGATCTGCTGGCACAACTACTTTAGCTAGAATTTTAGCAGAACTATTATGACGCTATTTCACTACGACTTTCCCAAATGCTGAAGAAGTTGTGCACACAAGGGCCAGGATCCAACGATTCACCTTCCCGATACTTTTATGCAACACAAGAACCGATGCCGGCTGAGCAGCTCGAGAGTGAATGGGAGAATGGCTCATTTGGCAACAACTCATTAAACACACATAGCAGATACCCAGAATAGAA…	5
AT3G14420	chr3	4821918	4821919	cc253d08-e662-4661-a2fd-319530d0f8f8	64	882	+	GAAACGCTTGCCAAGATCCTCTACATCGGCCAGATCATTGAGGTTGGTCGAGCAGCCAGAGATTGTTTACGACACCTCCGTCAGCTCCAGATTTCTTCGACGCCCCATTCATTGAGCGTTCCTATATTGCCCGTAATAGATGCCACCCTGGATGGGGGATCTGCTGGCACAACTACTTTAGCTAGAATTTTAGCAGAACTATTATGACGCTATTTCACTACGACTTTCCCAAATGCTGAAGAAGTTGTGCACACAAGGGCCAGGATCCAACGATTCACCTTCCCGATACTTTTATGCAACACAAGAACCGATGCCGGCTGAGCAGCTCGAGAGTGAATGGGAGAATGGCTCATTTGGCAACAACTCATTAAACACACATAGCAGATACCCAGAATAGAA…	5
AT3G14420	chr3	4821918	4821919	cc253d08-e662-4661-a2fd-319530d0f8f8	64	882	+	GAAACGCTTGCCAAGATCCTCTACATCGGCCAGATCATTGAGGTTGGTCGAGCAGCCAGAGATTGTTTACGACACCTCCGTCAGCTCCAGATTTCTTCGACGCCCCATTCATTGAGCGTTCCTATATTGCCCGTAATAGATGCCACCCTGGATGGGGGATCTGCTGGCACAACTACTTTAGCTAGAATTTTAGCAGAACTATTATGACGCTATTTCACTACGACTTTCCCAAATGCTGAAGAAGTTGTGCACACAAGGGCCAGGATCCAACGATTCACCTTCCCGATACTTTTATGCAACACAAGAACCGATGCCGGCTGAGCAGCTCGAGAGTGAATGGGAGAATGGCTCATTTGGCAACAACTCATTAAACACACATAGCAGATACCCAGAATAGAA…	5
AT3G14420	chr3	4821919	4821920	ef94562d-2d5b-4501-81a3-54185c934995	144	274	+	AAACGCTTTTGCCAGATCCTTTTCAGCCACGGAACCATTGATTGACGCTGAAGCAAGATTGACAGATACTCCGCTTGGGTTCAAGATTTCGATGCCTCTGAGTTGCCAACTGCCACTTAAACCAAAAAGATGGCTTCCAGTCCTGGAATTTGACATTTGCAAGAGCTGCACTCCTGCAAATGGAACTATCATGACATTATTTCATGTGAAAACTTCCAGCGTTGAAGAAGTTATGCACATCAGGGCCAGGATCCGATCTTTCACCAGATACAAC	5
AT3G14420	chr3	4821919	4821920	ef94562d-2d5b-4501-81a3-54185c934995	144	274	+	AAACGCTTTTGCCAGATCCTTTTCAGCCACGGAACCATTGATTGACGCTGAAGCAAGATTGACAGATACTCCGCTTGGGTTCAAGATTTCGATGCCTCTGAGTTGCCAACTGCCACTTAAACCAAAAAGATGGCTTCCAGTCCTGGAATTTGACATTTGCAAGAGCTGCACTCCTGCAAATGGAACTATCATGACATTATTTCATGTGAAAACTTCCAGCGTTGAAGAAGTTATGCACATCAGGGCCAGGATCCGATCTTTCACCAGATACAAC	5
AT3G14420	chr3	4821919	4821920	ef94562d-2d5b-4501-81a3-54185c934995	144	274	+	AAACGCTTTTGCCAGATCCTTTTCAGCCACGGAACCATTGATTGACGCTGAAGCAAGATTGACAGATACTCCGCTTGGGTTCAAGATTTCGATGCCTCTGAGTTGCCAACTGCCACTTAAACCAAAAAGATGGCTTCCAGTCCTGGAATTTGACATTTGCAAGAGCTGCACTCCTGCAAATGGAACTATCATGACATTATTTCATGTGAAAACTTCCAGCGTTGAAGAAGTTATGCACATCAGGGCCAGGATCCGATCTTTCACCAGATACAAC	5
AT3G14420	chr3	4821919	4821920	ef94562d-2d5b-4501-81a3-54185c934995	144	274	+	AAACGCTTTTGCCAGATCCTTTTCAGCCACGGAACCATTGATTGACGCTGAAGCAAGATTGACAGATACTCCGCTTGGGTTCAAGATTTCGATGCCTCTGAGTTGCCAACTGCCACTTAAACCAAAAAGATGGCTTCCAGTCCTGGAATTTGACATTTGCAAGAGCTGCACTCCTGCAAATGGAACTATCATGACATTATTTCATGTGAAAACTTCCAGCGTTGAAGAAGTTATGCACATCAGGGCCAGGATCCGATCTTTCACCAGATACAAC	5
AT3G14420	chr3	4821919	4821920	ef94562d-2d5b-4501-81a3-54185c934995	144	274	+	AAACGCTTTTGCCAGATCCTTTTCAGCCACGGAACCATTGATTGACGCTGAAGCAAGATTGACAGATACTCCGCTTGGGTTCAAGATTTCGATGCCTCTGAGTTGCCAACTGCCACTTAAACCAAAAAGATGGCTTCCAGTCCTGGAATTTGACATTTGCAAGAGCTGCACTCCTGCAAATGGAACTATCATGACATTATTTCATGTGAAAACTTCCAGCGTTGAAGAAGTTATGCACATCAGGGCCAGGATCCGATCTTTCACCAGATACAAC	5
AT3G14420	chr3	4821919	4821920	ef94562d-2d5b-4501-81a3-54185c934995	144	274	+	AAACGCTTTTGCCAGATCCTTTTCAGCCACGGAACCATTGATTGACGCTGAAGCAAGATTGACAGATACTCCGCTTGGGTTCAAGATTTCGATGCCTCTGAGTTGCCAACTGCCACTTAAACCAAAAAGATGGCTTCCAGTCCTGGAATTTGACATTTGCAAGAGCTGCACTCCTGCAAATGGAACTATCATGACATTATTTCATGTGAAAACTTCCAGCGTTGAAGAAGTTATGCACATCAGGGCCAGGATCCGATCTTTCACCAGATACAAC	5
AT3G14420	chr3	4821922	4821923	03fca88c-a9a3-42d0-b957-d4236d4ff608	58	502	+	CGCTTTTGCAAGGATCCCTCTTCAGCCCGGATTCTGATTGACGTGTAGCAAGATTAGCATGACTCACTCCGTCTTTGGTCAAGATTTTGCCCTGCCTCATTCATGGTCGCTCCATATAACGCAAAAAGATGGCTTCCCTGATGGGAATATATACTGCTGAAATGCTTTGCTGGTGGAACTATCACGATACTATCTTCAAGGCTACTTTCCAAATGTTGAGGTTGCGTACTACAGGCCAGAAACGTGATTCTTTCCAGCTCAACGTATCAAGAACGAATGTAGCGTTGAGCAAATTTGAAGAGCTGAGAGGCTGGGTTCGAAGCCGCACTGCTTCACTGACTCCAAGAGCTGAGGCCGCAGAGAGTCTGACATCAGAACAGATTCACTTGCCTCTTAAAC…	5
AT3G14420	chr3	4821922	4821923	03fca88c-a9a3-42d0-b957-d4236d4ff608	58	502	+	CGCTTTTGCAAGGATCCCTCTTCAGCCCGGATTCTGATTGACGTGTAGCAAGATTAGCATGACTCACTCCGTCTTTGGTCAAGATTTTGCCCTGCCTCATTCATGGTCGCTCCATATAACGCAAAAAGATGGCTTCCCTGATGGGAATATATACTGCTGAAATGCTTTGCTGGTGGAACTATCACGATACTATCTTCAAGGCTACTTTCCAAATGTTGAGGTTGCGTACTACAGGCCAGAAACGTGATTCTTTCCAGCTCAACGTATCAAGAACGAATGTAGCGTTGAGCAAATTTGAAGAGCTGAGAGGCTGGGTTCGAAGCCGCACTGCTTCACTGACTCCAAGAGCTGAGGCCGCAGAGAGTCTGACATCAGAACAGATTCACTTGCCTCTTAAAC…	5
AT3G14420	chr3	4821922	4821923	03fca88c-a9a3-42d0-b957-d4236d4ff608	58	502	+	CGCTTTTGCAAGGATCCCTCTTCAGCCCGGATTCTGATTGACGTGTAGCAAGATTAGCATGACTCACTCCGTCTTTGGTCAAGATTTTGCCCTGCCTCATTCATGGTCGCTCCATATAACGCAAAAAGATGGCTTCCCTGATGGGAATATATACTGCTGAAATGCTTTGCTGGTGGAACTATCACGATACTATCTTCAAGGCTACTTTCCAAATGTTGAGGTTGCGTACTACAGGCCAGAAACGTGATTCTTTCCAGCTCAACGTATCAAGAACGAATGTAGCGTTGAGCAAATTTGAAGAGCTGAGAGGCTGGGTTCGAAGCCGCACTGCTTCACTGACTCCAAGAGCTGAGGCCGCAGAGAGTCTGACATCAGAACAGATTCACTTGCCTCTTAAAC…	5
AT3G14420	chr3	4821922	4821923	03fca88c-a9a3-42d0-b957-d4236d4ff608	58	502	+	CGCTTTTGCAAGGATCCCTCTTCAGCCCGGATTCTGATTGACGTGTAGCAAGATTAGCATGACTCACTCCGTCTTTGGTCAAGATTTTGCCCTGCCTCATTCATGGTCGCTCCATATAACGCAAAAAGATGGCTTCCCTGATGGGAATATATACTGCTGAAATGCTTTGCTGGTGGAACTATCACGATACTATCTTCAAGGCTACTTTCCAAATGTTGAGGTTGCGTACTACAGGCCAGAAACGTGATTCTTTCCAGCTCAACGTATCAAGAACGAATGTAGCGTTGAGCAAATTTGAAGAGCTGAGAGGCTGGGTTCGAAGCCGCACTGCTTCACTGACTCCAAGAGCTGAGGCCGCAGAGAGTCTGACATCAGAACAGATTCACTTGCCTCTTAAAC…	5
AT3G14420	chr3	4821922	4821923	03fca88c-a9a3-42d0-b957-d4236d4ff608	58	502	+	CGCTTTTGCAAGGATCCCTCTTCAGCCCGGATTCTGATTGACGTGTAGCAAGATTAGCATGACTCACTCCGTCTTTGGTCAAGATTTTGCCCTGCCTCATTCATGGTCGCTCCATATAACGCAAAAAGATGGCTTCCCTGATGGGAATATATACTGCTGAAATGCTTTGCTGGTGGAACTATCACGATACTATCTTCAAGGCTACTTTCCAAATGTTGAGGTTGCGTACTACAGGCCAGAAACGTGATTCTTTCCAGCTCAACGTATCAAGAACGAATGTAGCGTTGAGCAAATTTGAAGAGCTGAGAGGCTGGGTTCGAAGCCGCACTGCTTCACTGACTCCAAGAGCTGAGGCCGCAGAGAGTCTGACATCAGAACAGATTCACTTGCCTCTTAAAC…	5
AT3G14420	chr3	4821922	4821923	03fca88c-a9a3-42d0-b957-d4236d4ff608	58	502	+	CGCTTTTGCAAGGATCCCTCTTCAGCCCGGATTCTGATTGACGTGTAGCAAGATTAGCATGACTCACTCCGTCTTTGGTCAAGATTTTGCCCTGCCTCATTCATGGTCGCTCCATATAACGCAAAAAGATGGCTTCCCTGATGGGAATATATACTGCTGAAATGCTTTGCTGGTGGAACTATCACGATACTATCTTCAAGGCTACTTTCCAAATGTTGAGGTTGCGTACTACAGGCCAGAAACGTGATTCTTTCCAGCTCAACGTATCAAGAACGAATGTAGCGTTGAGCAAATTTGAAGAGCTGAGAGGCTGGGTTCGAAGCCGCACTGCTTCACTGACTCCAAGAGCTGAGGCCGCAGAGAGTCTGACATCAGAACAGATTCACTTGCCTCTTAAAC…	5
AT3G14420	chr3	4821926	4821927	079b5a63-0e9b-4b80-b8a2-f228d2ca2ac8	172	187	+	TTTGCAAGTTTGCCATGGATCTGTAAATTGGTACCGGGCAAGATTGATATGACATCACCTCCTGTCAAAAGGTCACGGTGTCAAGATTTCTGATGCCCATTTAGTTGCTCCTGCACATGCAAAAGATGAGATACCACCTGATGGGGAATATGCTTTGCTAGAGCTGCACAACAGCAATGGTATCATG	5
AT3G14420	chr3	4821926	4821927	079b5a63-0e9b-4b80-b8a2-f228d2ca2ac8	172	187	+	TTTGCAAGTTTGCCATGGATCTGTAAATTGGTACCGGGCAAGATTGATATGACATCACCTCCTGTCAAAAGGTCACGGTGTCAAGATTTCTGATGCCCATTTAGTTGCTCCTGCACATGCAAAAGATGAGATACCACCTGATGGGGAATATGCTTTGCTAGAGCTGCACAACAGCAATGGTATCATG	5
AT3G14420	chr3	4821926	4821927	079b5a63-0e9b-4b80-b8a2-f228d2ca2ac8	172	187	+	TTTGCAAGTTTGCCATGGATCTGTAAATTGGTACCGGGCAAGATTGATATGACATCACCTCCTGTCAAAAGGTCACGGTGTCAAGATTTCTGATGCCCATTTAGTTGCTCCTGCACATGCAAAAGATGAGATACCACCTGATGGGGAATATGCTTTGCTAGAGCTGCACAACAGCAATGGTATCATG	5
AT3G14420	chr3	4821926	4821927	079b5a63-0e9b-4b80-b8a2-f228d2ca2ac8	172	187	+	TTTGCAAGTTTGCCATGGATCTGTAAATTGGTACCGGGCAAGATTGATATGACATCACCTCCTGTCAAAAGGTCACGGTGTCAAGATTTCTGATGCCCATTTAGTTGCTCCTGCACATGCAAAAGATGAGATACCACCTGATGGGGAATATGCTTTGCTAGAGCTGCACAACAGCAATGGTATCATG	5
AT3G14420	chr3	4821926	4821927	079b5a63-0e9b-4b80-b8a2-f228d2ca2ac8	172	187	+	TTTGCAAGTTTGCCATGGATCTGTAAATTGGTACCGGGCAAGATTGATATGACATCACCTCCTGTCAAAAGGTCACGGTGTCAAGATTTCTGATGCCCATTTAGTTGCTCCTGCACATGCAAAAGATGAGATACCACCTGATGGGGAATATGCTTTGCTAGAGCTGCACAACAGCAATGGTATCATG	5
AT3G14420	chr3	4821926	4821927	079b5a63-0e9b-4b80-b8a2-f228d2ca2ac8	172	187	+	TTTGCAAGTTTGCCATGGATCTGTAAATTGGTACCGGGCAAGATTGATATGACATCACCTCCTGTCAAAAGGTCACGGTGTCAAGATTTCTGATGCCCATTTAGTTGCTCCTGCACATGCAAAAGATGAGATACCACCTGATGGGGAATATGCTTTGCTAGAGCTGCACAACAGCAATGGTATCATG	5
AT3G20390	chr3	7110240	7110241	853a03d0-ad7d-4c65-bdcb-1c2d668dc98f	264	239	-	TACATTCAATCTACGATCTGCGTTTAAAACGATTGCATGTCTAGCGTCGATCGTGCTGAAAAGAAGCTGGAAGTACATGCATATATCTTGGCACCGTCTTTATGTTCAGCCAAAATCAGCAACCGATATTGTTTGTTCTTCACCCACCATGCGAATAATCAGCACCACTAAGCTTTTCAATCTCTTCATTTGAGTACTCGCTCAATCTGATCTTCGACGCTCTCTGAACAAACTCCAGT	5
AT3G20390	chr3	7110240	7110241	853a03d0-ad7d-4c65-bdcb-1c2d668dc98f	264	239	-	TACATTCAATCTACGATCTGCGTTTAAAACGATTGCATGTCTAGCGTCGATCGTGCTGAAAAGAAGCTGGAAGTACATGCATATATCTTGGCACCGTCTTTATGTTCAGCCAAAATCAGCAACCGATATTGTTTGTTCTTCACCCACCATGCGAATAATCAGCACCACTAAGCTTTTCAATCTCTTCATTTGAGTACTCGCTCAATCTGATCTTCGACGCTCTCTGAACAAACTCCAGT	5
AT3G20390	chr3	7110243	7110244	d53e08e3-c487-40a1-8ee0-45dc3f478b48	308	376	-	ATTCAATCTCTAATCTAGGCTGGGAGTTGAGAGGCAAAGCTGCAACTTAATACGTCGGTGTTCGTGAAGAGCTGGAGAAAAGCTGGGTGATATTGGCATATATCTCGTTCACTGTCTAAAGTCAGCAGAGGCCCAGCGACATGGTTTGTGTGTCTGCGACACAAGGGATCAGACCACTGAGCAGTCAGTATCTCCCCATGTTTGAGTACCTATTTCAGTCTACTTGTTCTCTTCGACGCTCTCTTCTAACAACTTTCCAGTCTCAGGTATAAGTCCAAGAACACCTGAGAGCTGAGTTTATGCAGGCAGGGCAGTTGGGGGTCCCAAAACAGCTGGTGCTTCAGTAGAGACCGACGATGAGTAACTTCCTTCTTCA	5
AT3G20390	chr3	7110243	7110244	d53e08e3-c487-40a1-8ee0-45dc3f478b48	308	376	-	ATTCAATCTCTAATCTAGGCTGGGAGTTGAGAGGCAAAGCTGCAACTTAATACGTCGGTGTTCGTGAAGAGCTGGAGAAAAGCTGGGTGATATTGGCATATATCTCGTTCACTGTCTAAAGTCAGCAGAGGCCCAGCGACATGGTTTGTGTGTCTGCGACACAAGGGATCAGACCACTGAGCAGTCAGTATCTCCCCATGTTTGAGTACCTATTTCAGTCTACTTGTTCTCTTCGACGCTCTCTTCTAACAACTTTCCAGTCTCAGGTATAAGTCCAAGAACACCTGAGAGCTGAGTTTATGCAGGCAGGGCAGTTGGGGGTCCCAAAACAGCTGGTGCTTCAGTAGAGACCGACGATGAGTAACTTCCTTCTTCA	5
AT3G20390	chr3	7110290	7110291	4b9fd8d0-4c4d-4573-9569-02d7ed802f62	293	298	-	GTCGATCGAGCTGCTGGAAGCTGGGGAGCGTTGGATACTCGTTCACTGTCTTTCGGAAGTCAACAGGATCAACAAACGGTCTTCTTCACCGAGGAATAATCACCACTAATGCTCAATAGTCTCCTCCCCAAAGCAAAGACCTGCTCAGTCTGGTTCTTCGACGCTCTCTGAAACAAACTTTCCAGTCTAGTTGGCAAGTCCAAGACAACCTGAAGAAAACCAGTGGCTGGCTTAAATGGCCTGGTTGGGTCTCAAACAGCTGGTACTTTCTCTAAACGCAACTTTCTTCTTCGCAGAG	5
AT3G20390	chr3	7110290	7110291	4b9fd8d0-4c4d-4573-9569-02d7ed802f62	293	298	-	GTCGATCGAGCTGCTGGAAGCTGGGGAGCGTTGGATACTCGTTCACTGTCTTTCGGAAGTCAACAGGATCAACAAACGGTCTTCTTCACCGAGGAATAATCACCACTAATGCTCAATAGTCTCCTCCCCAAAGCAAAGACCTGCTCAGTCTGGTTCTTCGACGCTCTCTGAAACAAACTTTCCAGTCTAGTTGGCAAGTCCAAGACAACCTGAAGAAAACCAGTGGCTGGCTTAAATGGCCTGGTTGGGTCTCAAACAGCTGGTACTTTCTCTAAACGCAACTTTCTTCTTCGCAGAG	5
AT3G20390	chr3	7110306	7110307	fc8a81fe-4c55-44fb-a6e4-46f02fe62f57	339	305	-	AAGGAGCTGGATATTGGCATATCTCGTTCACTGTCTTTGATCAGCCAAATCAGCCAACATGATTGTTGTCTTCACCATCTAGGTATAATCAGCACCACTAACTTTCAATCTCCCCATGTTTATTTTTGAGTACCTATTTTCAAGTCTGATCTTCGACGCTCTCACTGCCTCCTCTTCCGAAGCAAAATTCCAGTCTAGCGTATCAATCAGCTGCCTCCATATCAATTTCCACACAGCGGCCTGGTTAGGTCCTAGTAGGCTGCAGCTGGTGGTGCTTTCTCTCAGTAAGACACAACTTCCTTCTT	5
AT3G20390	chr3	7110306	7110307	fc8a81fe-4c55-44fb-a6e4-46f02fe62f57	339	305	-	AAGGAGCTGGATATTGGCATATCTCGTTCACTGTCTTTGATCAGCCAAATCAGCCAACATGATTGTTGTCTTCACCATCTAGGTATAATCAGCACCACTAACTTTCAATCTCCCCATGTTTATTTTTGAGTACCTATTTTCAAGTCTGATCTTCGACGCTCTCACTGCCTCCTCTTCCGAAGCAAAATTCCAGTCTAGCGTATCAATCAGCTGCCTCCATATCAATTTCCACACAGCGGCCTGGTTAGGTCCTAGTAGGCTGCAGCTGGTGGTGCTTTCTCTCAGTAAGACACAACTTCCTTCTT	5
AT3G20390	chr3	7110308	7110309	d1932e28-6be6-4e45-84aa-7edc5ed730ff	426	176	-	GGAGCTGGAGTATTATGGCATATATCTCATCACTGTCTATGTCAACATCAGCCAACTAATTGTTATCATCACCGGAATATCAGCACCACTAACTTTCATGTTATCTCCTCGTAAATGTTTGTGTACCTGCTCAGTCTTTATCTTCGACGCTCTCTCCGTGAACAAGTACTTTCAGT	5
AT3G20390	chr3	7110308	7110309	d1932e28-6be6-4e45-84aa-7edc5ed730ff	426	176	-	GGAGCTGGAGTATTATGGCATATATCTCATCACTGTCTATGTCAACATCAGCCAACTAATTGTTATCATCACCGGAATATCAGCACCACTAACTTTCATGTTATCTCCTCGTAAATGTTTGTGTACCTGCTCAGTCTTTATCTTCGACGCTCTCTCCGTGAACAAGTACTTTCAGT	5
AT3G24480	chr3	8901156	8901157	273043d9-5c99-4598-b93d-6cbb07f16326	241	805	-	ATAGAAGGGTGGGGGAGATGCATAGGATACTCCGATCACCGGCGGTAATGGCCCTTCAGATTCAGGTGATGGTAGGAGAACTGTGATGGACTGGCGGAGGAGGAGAACTGTGATGGATTGATGGCGGTGGAGACTGTAATGAACTGGTGTGGCGGCGGAGAACTGTATGGATTGACGGTGGAGGAGGAAATGCTCTATGCATGGAGGAGGAATCGATACAAGGCGGTGGGGAGGAGGGGAATATGGGGAGGAGGAGGGGTGGGGGAGTGAAGTGGCGGAGGGGATGGGTATGTGTAAATTGGTGGTGGTGGTGAAGATGATGCGGTGGAGGAGGAAGCTGTAGTAGTGGAAGGAGGCGGAAGTGATACGGTGGCGGCGGTGAGTTGTAGAGAAGGTGGG…	5
AT3G24480	chr3	8901179	8901180	d8da74b2-e31b-469d-a9ec-e9fb369b9999	465	868	-	ATGCATAGGATACTCTATATCAGACGGTAATGGCCTTCAAATTCAGGTGATGGTGGTGGAGGAAACTGTGATGGACTGGCGGTGGAGGAGGTGGAAAACTGATGGAAATGGATTGATGGTGGCGGTGGAGACTGTAATGAACTGATGGCGGCGGAGAACTGGCGAATGGATTGACGGTGGAGGAAGGAGGTGAGTATTCTCATGCATGGTGGAGGAGGAGGTAACGATACAGTGCGGTGGGAGGAGGGAAATAATGGGAGGGAAGGGGAGGGGAATGAGGTGGCGGTGGGGGATGGGTATGGATGCAGGTGGTGAATGATGCAGAGGAAGACTGAATGTGGTGGACGAAGTATGCGGTGGCGGCGGCGAAGAGTTGTTGGAGAGGAAGGAGGCGAGTGT…	5
AT3G24480	chr3	8901193	8901194	eed16b33-a9bd-4c56-acbf-0b917e1ac517	418	747	-	CCGATCACTTCATAAGAATGGCCCTTCAAATTCAGGTGATGGTGAAGGAGAGAACTGTGGTTGGACTGGCGGAGGAGAACTGTGATGGATTGGTTGGTGGCGGTGGAGAACTGTAATGAACTGATGGAGGCGACGTGGAGACTGTATGGATTGACGGTGGAGGAAGTATTCTATGCATGGAGGAGGAGGTGGTTCGATACCGAGGCGGTGGGGGAGGAGGGAATAATGGGGAGGAAGGGGGGTGGGGAGTAAAAGGCGGTGGGGGATGGGTATGTGTAAATTGGTGGTGGTGATGCGGTGGAGCTGTAGTAGTAGGAAGGAGGCGGAGTGATGCGGTGGCGGCGAGAGTTGTAGAGGTGGAGGCGGTGATGTGGAGGGGAAGCTGTAGTGTTGGAGGGG…	5
AT3G24480	chr3	8901211	8901212	50d23a6b-aeb9-40d0-8bc0-11826340ff2c	509	760	-	GGCCCTTCAAATTCAGGATGGTGGTGGTGGAGAACTGTGATGGACTGGCGGTGGAGGAGGAGACTGTAATGGATTGATGGTGGCGGTGAACTGTATGAACTGATGGAGGCGGCGTGGAGAACTGTGATGGATTGACGGTGGAGGAGGTGGAAATTCTATGCATGGAGGAGGTGGTTCGATACAAGAAGGCGGTGGGGGGAGGAGGGGAATAATGGGGAGGGTGGGGGGGTGGGGAGTAAAAGAGGCGAGGGGATGGGTTGGATGTATTGTGGTGGTGGTGATGATGCGGTGGAGGAGGAAGCTGAATGTGGACGGTGATGCGGTGGCGGCGGTGATGTAGGAGAAGGTGGAGGCGGTGATGATGTGGGGAGGAAGGAGCTGTAGTAGTGTGGAGGGAAG…	5
AT3G24480	chr3	8901255	8901256	98691d63-e701-421d-ad11-ba55907d986e	480	52	-	GACTGGCGGAGGAGGAAGAACTGATGGATTGATGGCGGTGGAGAACTGTAAT	5
AT3G24480	chr3	8901264	8901265	34875053-d2bb-42ad-a0a3-ad5a980dbc62	441	52	-	AAGGAGAACTGTAGTGGATTGATGGTGGCGGAGGAACTCCGTAATGAACTGA	6
AT3G24480	chr3	8901270	8901271	12d6c22b-da30-4dcd-9f3c-cc6fd355c361	424	727	-	AGGAGAACTGAATGGATTGATGGTGGCGGTGGAGAACTGAATGAACTGATGGAGGCGGCGGTGAAACTGTAGTGGATTGACGGTGGAGGTGGTAGTATTCTATGCATGGAGGAAGGTGGTTCGATACAAGGCGGTGGGGGAGGGAATAGTTGGGTGGGAGGGGGGTGGGAATGTGGTGGCGGTGGGGGATGGGAGGTGTGTGTAGCTGGTGGTGGTGTGCGAAGGGAAGCTGTAGTGTGTGGTGGAGGCGAAGTGATGCGGTGGCGGCGGAGTTGTAGAGGTGAAGGTGGGCGGTGAGTGTGGGGGAGGAAGCTGTAAGTAGTGAGGAGGAGGGAAGTGTGGCGGCGGAAGGAGAAAGTATGTTGTGGCGGCGGAAATAGTGGTGGTGGGGGAGGCGAG…	6
AT3G24480	chr3	8901274	8901275	8de38557-f720-463e-8c8d-52a908015d0d	567	59	-	GAACTGAGTGGATTGATGGCGAAGGTGGAGAACTGTAATGAACTGATGGAGGCGACGAG	6
AT3G24480	chr3	8901275	8901276	66b5653c-e362-4e25-a6f3-045f44bf05b1	583	55	-	AACAAAATGGATTGATGGCGGTGGAGAACTGTATGAAACTGATGGAGGCGGCGGA	6
AT3G24480	chr3	8901275	8901276	b2cdf89b-b484-4b11-9f79-ac7873582036	424	63	-	GAGAGGAGACTGTATGGGATTGATGGTGGCGGAGAACTGTAATGAACTGATGGAGGCGGCGGA	6
AT3G24480	chr3	8901283	8901284	9c21309d-2d5e-4739-8453-7e3c2f5ca7a5	498	760	-	TGGATTGATGGTGGCGGTGGAGTGACTGTAATGAACTGAGTGGACGGCGGAAACTGAATGGATTGTGCGGAGGAGGAAAGTATTCTCATGCATGGAGGTGGAGGTGTCATACAGTGGCAGGGGGAGGAGGGGAATATGGGGAGGGTGGGGGTGGGGAGTATGTGGTGGCGGTGGGATGGGGTGGATGTGTAAACGGTGGTGGTGGTGAAATGATGCGGTGGAGGAGGTGAGCTGAGTATGGTGGAGGCGGTGGAAGATGCGGTGGCGCGGAAGTTGTAGTAGGAAAGGTGGAGGCGGAAGTGATGTGGGGGAGGTGAAGCTGTAGTAATGAGGAGGAGGGGAAAAGATGTGGCGGCGGTGGAGGTAAAGAAGAAGGAGGAGAAAGTGGCGGCGGAGGAG…	6
AT4G20320	chr4	10974941	10974942	69c44cb9-3c8b-4fb1-8de5-9cb10bcfeee1	439	1092	+	GGAAACTTGTTAAGTGCTTAGGAAACAAAAGGAAGAAGATGAAGATGTGGTTGTCAGGAGTAGTGAGTAGACTTCGGCAAAAGGAGGATACGGCAAGTAGCATGGACTCATTACAAATCCTTGTGGCTCCTTGATGCCAAAATTCCATACTTAAACTATTGATTGGGACCATGTCACCTATTGAACACTGGTGAAGTTTACGTTTTTGGATGATGGTGGCGAAGGTGATTTGGATACTTGGAACTATGAGAGGTCTGGATTAAGCTGACTAGTGAAACATCAACTGGAAAAGTTATAAGCATGCTCAGTAGAGAAGAAGAGATTATTTAGAAGACTGCTCAGGTTGTTCCTACATTGATGCTATCAAAATGGATTGGGCGTGTGGCTGAGGATTCCAGT…	5
AT4G20320	chr4	10974941	10974942	69c44cb9-3c8b-4fb1-8de5-9cb10bcfeee1	439	1092	+	GGAAACTTGTTAAGTGCTTAGGAAACAAAAGGAAGAAGATGAAGATGTGGTTGTCAGGAGTAGTGAGTAGACTTCGGCAAAAGGAGGATACGGCAAGTAGCATGGACTCATTACAAATCCTTGTGGCTCCTTGATGCCAAAATTCCATACTTAAACTATTGATTGGGACCATGTCACCTATTGAACACTGGTGAAGTTTACGTTTTTGGATGATGGTGGCGAAGGTGATTTGGATACTTGGAACTATGAGAGGTCTGGATTAAGCTGACTAGTGAAACATCAACTGGAAAAGTTATAAGCATGCTCAGTAGAGAAGAAGAGATTATTTAGAAGACTGCTCAGGTTGTTCCTACATTGATGCTATCAAAATGGATTGGGCGTGTGGCTGAGGATTCCAGT…	5
AT4G20320	chr4	10974941	10974942	69c44cb9-3c8b-4fb1-8de5-9cb10bcfeee1	439	1092	+	GGAAACTTGTTAAGTGCTTAGGAAACAAAAGGAAGAAGATGAAGATGTGGTTGTCAGGAGTAGTGAGTAGACTTCGGCAAAAGGAGGATACGGCAAGTAGCATGGACTCATTACAAATCCTTGTGGCTCCTTGATGCCAAAATTCCATACTTAAACTATTGATTGGGACCATGTCACCTATTGAACACTGGTGAAGTTTACGTTTTTGGATGATGGTGGCGAAGGTGATTTGGATACTTGGAACTATGAGAGGTCTGGATTAAGCTGACTAGTGAAACATCAACTGGAAAAGTTATAAGCATGCTCAGTAGAGAAGAAGAGATTATTTAGAAGACTGCTCAGGTTGTTCCTACATTGATGCTATCAAAATGGATTGGGCGTGTGGCTGAGGATTCCAGT…	5
AT4G20320	chr4	10974941	10974942	69c44cb9-3c8b-4fb1-8de5-9cb10bcfeee1	439	1092	+	GGAAACTTGTTAAGTGCTTAGGAAACAAAAGGAAGAAGATGAAGATGTGGTTGTCAGGAGTAGTGAGTAGACTTCGGCAAAAGGAGGATACGGCAAGTAGCATGGACTCATTACAAATCCTTGTGGCTCCTTGATGCCAAAATTCCATACTTAAACTATTGATTGGGACCATGTCACCTATTGAACACTGGTGAAGTTTACGTTTTTGGATGATGGTGGCGAAGGTGATTTGGATACTTGGAACTATGAGAGGTCTGGATTAAGCTGACTAGTGAAACATCAACTGGAAAAGTTATAAGCATGCTCAGTAGAGAAGAAGAGATTATTTAGAAGACTGCTCAGGTTGTTCCTACATTGATGCTATCAAAATGGATTGGGCGTGTGGCTGAGGATTCCAGT…	5
AT4G20320	chr4	10974941	10974942	69c44cb9-3c8b-4fb1-8de5-9cb10bcfeee1	439	1092	+	GGAAACTTGTTAAGTGCTTAGGAAACAAAAGGAAGAAGATGAAGATGTGGTTGTCAGGAGTAGTGAGTAGACTTCGGCAAAAGGAGGATACGGCAAGTAGCATGGACTCATTACAAATCCTTGTGGCTCCTTGATGCCAAAATTCCATACTTAAACTATTGATTGGGACCATGTCACCTATTGAACACTGGTGAAGTTTACGTTTTTGGATGATGGTGGCGAAGGTGATTTGGATACTTGGAACTATGAGAGGTCTGGATTAAGCTGACTAGTGAAACATCAACTGGAAAAGTTATAAGCATGCTCAGTAGAGAAGAAGAGATTATTTAGAAGACTGCTCAGGTTGTTCCTACATTGATGCTATCAAAATGGATTGGGCGTGTGGCTGAGGATTCCAGT…	5
AT4G20320	chr4	10974941	10974942	69c44cb9-3c8b-4fb1-8de5-9cb10bcfeee1	439	1092	+	GGAAACTTGTTAAGTGCTTAGGAAACAAAAGGAAGAAGATGAAGATGTGGTTGTCAGGAGTAGTGAGTAGACTTCGGCAAAAGGAGGATACGGCAAGTAGCATGGACTCATTACAAATCCTTGTGGCTCCTTGATGCCAAAATTCCATACTTAAACTATTGATTGGGACCATGTCACCTATTGAACACTGGTGAAGTTTACGTTTTTGGATGATGGTGGCGAAGGTGATTTGGATACTTGGAACTATGAGAGGTCTGGATTAAGCTGACTAGTGAAACATCAACTGGAAAAGTTATAAGCATGCTCAGTAGAGAAGAAGAGATTATTTAGAAGACTGCTCAGGTTGTTCCTACATTGATGCTATCAAAATGGATTGGGCGTGTGGCTGAGGATTCCAGT…	5
AT4G20320	chr4	10974946	10974947	e9941f05-27d3-41e5-9e53-268ff49739f7	43	1667	+	CTTGTTAGTGTTTCTAGGAAACAAAAGGAAGATGAAGTATGAGCTTGTTCAGGAGGTGTAGTGGACCGGCACTGAGGAAAGTTCGTTCAGCAAGTAGATAGCATCGGACTACACATTCTGTTTCTGTGGCTTCCGAGTTCCTTGCCATTAAAATTGCTTCCATTTAACTTTGATGTTGGGACCATGTTTCCTATTGCTGAACTCACTGGTGGTTTTCACGCCTTGATGATGAATGGCGAGGTTGATCCTGGATTTTTGGAACTACGAACAGAGGGCTCATGGTATTAAGCTGACTTGGTGAAACAACACAACATTGGAAAAGTTTATACAGCATGTGCTTGAAAGAGAGGAGAGGAGATATCTTGGGAAGACTGTTCAGGGTTGTTCCTCATTATTGAT…	5
AT4G20320	chr4	10974946	10974947	e9941f05-27d3-41e5-9e53-268ff49739f7	43	1667	+	CTTGTTAGTGTTTCTAGGAAACAAAAGGAAGATGAAGTATGAGCTTGTTCAGGAGGTGTAGTGGACCGGCACTGAGGAAAGTTCGTTCAGCAAGTAGATAGCATCGGACTACACATTCTGTTTCTGTGGCTTCCGAGTTCCTTGCCATTAAAATTGCTTCCATTTAACTTTGATGTTGGGACCATGTTTCCTATTGCTGAACTCACTGGTGGTTTTCACGCCTTGATGATGAATGGCGAGGTTGATCCTGGATTTTTGGAACTACGAACAGAGGGCTCATGGTATTAAGCTGACTTGGTGAAACAACACAACATTGGAAAAGTTTATACAGCATGTGCTTGAAAGAGAGGAGAGGAGATATCTTGGGAAGACTGTTCAGGGTTGTTCCTCATTATTGAT…	5
AT4G20320	chr4	10974946	10974947	e9941f05-27d3-41e5-9e53-268ff49739f7	43	1667	+	CTTGTTAGTGTTTCTAGGAAACAAAAGGAAGATGAAGTATGAGCTTGTTCAGGAGGTGTAGTGGACCGGCACTGAGGAAAGTTCGTTCAGCAAGTAGATAGCATCGGACTACACATTCTGTTTCTGTGGCTTCCGAGTTCCTTGCCATTAAAATTGCTTCCATTTAACTTTGATGTTGGGACCATGTTTCCTATTGCTGAACTCACTGGTGGTTTTCACGCCTTGATGATGAATGGCGAGGTTGATCCTGGATTTTTGGAACTACGAACAGAGGGCTCATGGTATTAAGCTGACTTGGTGAAACAACACAACATTGGAAAAGTTTATACAGCATGTGCTTGAAAGAGAGGAGAGGAGATATCTTGGGAAGACTGTTCAGGGTTGTTCCTCATTATTGAT…	5
AT4G20320	chr4	10974946	10974947	e9941f05-27d3-41e5-9e53-268ff49739f7	43	1667	+	CTTGTTAGTGTTTCTAGGAAACAAAAGGAAGATGAAGTATGAGCTTGTTCAGGAGGTGTAGTGGACCGGCACTGAGGAAAGTTCGTTCAGCAAGTAGATAGCATCGGACTACACATTCTGTTTCTGTGGCTTCCGAGTTCCTTGCCATTAAAATTGCTTCCATTTAACTTTGATGTTGGGACCATGTTTCCTATTGCTGAACTCACTGGTGGTTTTCACGCCTTGATGATGAATGGCGAGGTTGATCCTGGATTTTTGGAACTACGAACAGAGGGCTCATGGTATTAAGCTGACTTGGTGAAACAACACAACATTGGAAAAGTTTATACAGCATGTGCTTGAAAGAGAGGAGAGGAGATATCTTGGGAAGACTGTTCAGGGTTGTTCCTCATTATTGAT…	5
AT4G20320	chr4	10974946	10974947	e9941f05-27d3-41e5-9e53-268ff49739f7	43	1667	+	CTTGTTAGTGTTTCTAGGAAACAAAAGGAAGATGAAGTATGAGCTTGTTCAGGAGGTGTAGTGGACCGGCACTGAGGAAAGTTCGTTCAGCAAGTAGATAGCATCGGACTACACATTCTGTTTCTGTGGCTTCCGAGTTCCTTGCCATTAAAATTGCTTCCATTTAACTTTGATGTTGGGACCATGTTTCCTATTGCTGAACTCACTGGTGGTTTTCACGCCTTGATGATGAATGGCGAGGTTGATCCTGGATTTTTGGAACTACGAACAGAGGGCTCATGGTATTAAGCTGACTTGGTGAAACAACACAACATTGGAAAAGTTTATACAGCATGTGCTTGAAAGAGAGGAGAGGAGATATCTTGGGAAGACTGTTCAGGGTTGTTCCTCATTATTGAT…	5
AT4G20320	chr4	10974946	10974947	e9941f05-27d3-41e5-9e53-268ff49739f7	43	1667	+	CTTGTTAGTGTTTCTAGGAAACAAAAGGAAGATGAAGTATGAGCTTGTTCAGGAGGTGTAGTGGACCGGCACTGAGGAAAGTTCGTTCAGCAAGTAGATAGCATCGGACTACACATTCTGTTTCTGTGGCTTCCGAGTTCCTTGCCATTAAAATTGCTTCCATTTAACTTTGATGTTGGGACCATGTTTCCTATTGCTGAACTCACTGGTGGTTTTCACGCCTTGATGATGAATGGCGAGGTTGATCCTGGATTTTTGGAACTACGAACAGAGGGCTCATGGTATTAAGCTGACTTGGTGAAACAACACAACATTGGAAAAGTTTATACAGCATGTGCTTGAAAGAGAGGAGAGGAGATATCTTGGGAAGACTGTTCAGGGTTGTTCCTCATTATTGAT…	5
AT4G20320	chr4	10974957	10974958	625fe4c4-2f5d-4997-9b74-5d4aca87b949	71	1114	+	TTAAGGAAACAAAAGGAAGAAGATGAAGTATGTAGCTGTCAGGAGGAGTGTGAGTGGACACATCGGCAAAGGAGTCCAAATAAGTAGCTAGACTCAACACAAATCCTGTGGCTCCAGAGGTACCGTCATTAAAATAGCTCCTACTCTAAACTCATTGATGTTGGGGACCATGTCACCTATCGAACATATTGCAAAGTCTACGTCTTGGATGATGGTGGCGAAGGTTGATCCTGGATTTGGGAACTATGAGAGGTTTACAGATTAAGCTGACTAGTGAAACAACATAACTACTGGAAAAGTTTTTGCTAAGCATGTGCTTAGAAAGAGGGAGGAGATTATCTGGGAAGACTGTTCCAGGTTGTCCCTCATATTACATTGATGCTATTCTCAAAATGGATT…	5
AT4G20320	chr4	10974957	10974958	625fe4c4-2f5d-4997-9b74-5d4aca87b949	71	1114	+	TTAAGGAAACAAAAGGAAGAAGATGAAGTATGTAGCTGTCAGGAGGAGTGTGAGTGGACACATCGGCAAAGGAGTCCAAATAAGTAGCTAGACTCAACACAAATCCTGTGGCTCCAGAGGTACCGTCATTAAAATAGCTCCTACTCTAAACTCATTGATGTTGGGGACCATGTCACCTATCGAACATATTGCAAAGTCTACGTCTTGGATGATGGTGGCGAAGGTTGATCCTGGATTTGGGAACTATGAGAGGTTTACAGATTAAGCTGACTAGTGAAACAACATAACTACTGGAAAAGTTTTTGCTAAGCATGTGCTTAGAAAGAGGGAGGAGATTATCTGGGAAGACTGTTCCAGGTTGTCCCTCATATTACATTGATGCTATTCTCAAAATGGATT…	5
AT4G20320	chr4	10974957	10974958	625fe4c4-2f5d-4997-9b74-5d4aca87b949	71	1114	+	TTAAGGAAACAAAAGGAAGAAGATGAAGTATGTAGCTGTCAGGAGGAGTGTGAGTGGACACATCGGCAAAGGAGTCCAAATAAGTAGCTAGACTCAACACAAATCCTGTGGCTCCAGAGGTACCGTCATTAAAATAGCTCCTACTCTAAACTCATTGATGTTGGGGACCATGTCACCTATCGAACATATTGCAAAGTCTACGTCTTGGATGATGGTGGCGAAGGTTGATCCTGGATTTGGGAACTATGAGAGGTTTACAGATTAAGCTGACTAGTGAAACAACATAACTACTGGAAAAGTTTTTGCTAAGCATGTGCTTAGAAAGAGGGAGGAGATTATCTGGGAAGACTGTTCCAGGTTGTCCCTCATATTACATTGATGCTATTCTCAAAATGGATT…	5
AT4G20320	chr4	10974957	10974958	625fe4c4-2f5d-4997-9b74-5d4aca87b949	71	1114	+	TTAAGGAAACAAAAGGAAGAAGATGAAGTATGTAGCTGTCAGGAGGAGTGTGAGTGGACACATCGGCAAAGGAGTCCAAATAAGTAGCTAGACTCAACACAAATCCTGTGGCTCCAGAGGTACCGTCATTAAAATAGCTCCTACTCTAAACTCATTGATGTTGGGGACCATGTCACCTATCGAACATATTGCAAAGTCTACGTCTTGGATGATGGTGGCGAAGGTTGATCCTGGATTTGGGAACTATGAGAGGTTTACAGATTAAGCTGACTAGTGAAACAACATAACTACTGGAAAAGTTTTTGCTAAGCATGTGCTTAGAAAGAGGGAGGAGATTATCTGGGAAGACTGTTCCAGGTTGTCCCTCATATTACATTGATGCTATTCTCAAAATGGATT…	5
AT4G20320	chr4	10974957	10974958	625fe4c4-2f5d-4997-9b74-5d4aca87b949	71	1114	+	TTAAGGAAACAAAAGGAAGAAGATGAAGTATGTAGCTGTCAGGAGGAGTGTGAGTGGACACATCGGCAAAGGAGTCCAAATAAGTAGCTAGACTCAACACAAATCCTGTGGCTCCAGAGGTACCGTCATTAAAATAGCTCCTACTCTAAACTCATTGATGTTGGGGACCATGTCACCTATCGAACATATTGCAAAGTCTACGTCTTGGATGATGGTGGCGAAGGTTGATCCTGGATTTGGGAACTATGAGAGGTTTACAGATTAAGCTGACTAGTGAAACAACATAACTACTGGAAAAGTTTTTGCTAAGCATGTGCTTAGAAAGAGGGAGGAGATTATCTGGGAAGACTGTTCCAGGTTGTCCCTCATATTACATTGATGCTATTCTCAAAATGGATT…	5
AT4G20320	chr4	10974957	10974958	625fe4c4-2f5d-4997-9b74-5d4aca87b949	71	1114	+	TTAAGGAAACAAAAGGAAGAAGATGAAGTATGTAGCTGTCAGGAGGAGTGTGAGTGGACACATCGGCAAAGGAGTCCAAATAAGTAGCTAGACTCAACACAAATCCTGTGGCTCCAGAGGTACCGTCATTAAAATAGCTCCTACTCTAAACTCATTGATGTTGGGGACCATGTCACCTATCGAACATATTGCAAAGTCTACGTCTTGGATGATGGTGGCGAAGGTTGATCCTGGATTTGGGAACTATGAGAGGTTTACAGATTAAGCTGACTAGTGAAACAACATAACTACTGGAAAAGTTTTTGCTAAGCATGTGCTTAGAAAGAGGGAGGAGATTATCTGGGAAGACTGTTCCAGGTTGTCCCTCATATTACATTGATGCTATTCTCAAAATGGATT…	5
AT4G20320	chr4	10974966	10974967	575e1bd2-496b-48aa-a06e-d9d2615ac095	72	1597	+	CAAAAGGAAGAAGATGAAGTTGTGGTTGCTCAGGAGGAGTAGTAGTGGGATCGGCAAAGGGAGTTCAGCAAGTAGCTTATTGGACTTATCCTCTGCTCTGGCTCCGAGTCACCTATTAAAATCGATCTCACTCAAACTGACGGCAGCATCGTTTACCGCTGGAACATGGTGAAGTCTACGCTTGGATGATGGTGGCGAGGTTGATTTGGATTTAAAGGAACTATCAGAGGTCATCGGATATTAAGCTAGACATTGAGGTGAAACAACATACTTAACTTGGAAAAGTTTATGGTATGTGCTAAGGAAAAGAGGAGAGGAGATTATATCGTAGACTGTTCAAGGTTGCTCCTTACATTGATGTAGCTATTTAAATAGATTGAGCGTGCAGCTAGGATTCCT…	5
AT4G20320	chr4	10974966	10974967	575e1bd2-496b-48aa-a06e-d9d2615ac095	72	1597	+	CAAAAGGAAGAAGATGAAGTTGTGGTTGCTCAGGAGGAGTAGTAGTGGGATCGGCAAAGGGAGTTCAGCAAGTAGCTTATTGGACTTATCCTCTGCTCTGGCTCCGAGTCACCTATTAAAATCGATCTCACTCAAACTGACGGCAGCATCGTTTACCGCTGGAACATGGTGAAGTCTACGCTTGGATGATGGTGGCGAGGTTGATTTGGATTTAAAGGAACTATCAGAGGTCATCGGATATTAAGCTAGACATTGAGGTGAAACAACATACTTAACTTGGAAAAGTTTATGGTATGTGCTAAGGAAAAGAGGAGAGGAGATTATATCGTAGACTGTTCAAGGTTGCTCCTTACATTGATGTAGCTATTTAAATAGATTGAGCGTGCAGCTAGGATTCCT…	5
AT4G20320	chr4	10974966	10974967	575e1bd2-496b-48aa-a06e-d9d2615ac095	72	1597	+	CAAAAGGAAGAAGATGAAGTTGTGGTTGCTCAGGAGGAGTAGTAGTGGGATCGGCAAAGGGAGTTCAGCAAGTAGCTTATTGGACTTATCCTCTGCTCTGGCTCCGAGTCACCTATTAAAATCGATCTCACTCAAACTGACGGCAGCATCGTTTACCGCTGGAACATGGTGAAGTCTACGCTTGGATGATGGTGGCGAGGTTGATTTGGATTTAAAGGAACTATCAGAGGTCATCGGATATTAAGCTAGACATTGAGGTGAAACAACATACTTAACTTGGAAAAGTTTATGGTATGTGCTAAGGAAAAGAGGAGAGGAGATTATATCGTAGACTGTTCAAGGTTGCTCCTTACATTGATGTAGCTATTTAAATAGATTGAGCGTGCAGCTAGGATTCCT…	5
AT4G20320	chr4	10974966	10974967	575e1bd2-496b-48aa-a06e-d9d2615ac095	72	1597	+	CAAAAGGAAGAAGATGAAGTTGTGGTTGCTCAGGAGGAGTAGTAGTGGGATCGGCAAAGGGAGTTCAGCAAGTAGCTTATTGGACTTATCCTCTGCTCTGGCTCCGAGTCACCTATTAAAATCGATCTCACTCAAACTGACGGCAGCATCGTTTACCGCTGGAACATGGTGAAGTCTACGCTTGGATGATGGTGGCGAGGTTGATTTGGATTTAAAGGAACTATCAGAGGTCATCGGATATTAAGCTAGACATTGAGGTGAAACAACATACTTAACTTGGAAAAGTTTATGGTATGTGCTAAGGAAAAGAGGAGAGGAGATTATATCGTAGACTGTTCAAGGTTGCTCCTTACATTGATGTAGCTATTTAAATAGATTGAGCGTGCAGCTAGGATTCCT…	5
AT4G20320	chr4	10974966	10974967	575e1bd2-496b-48aa-a06e-d9d2615ac095	72	1597	+	CAAAAGGAAGAAGATGAAGTTGTGGTTGCTCAGGAGGAGTAGTAGTGGGATCGGCAAAGGGAGTTCAGCAAGTAGCTTATTGGACTTATCCTCTGCTCTGGCTCCGAGTCACCTATTAAAATCGATCTCACTCAAACTGACGGCAGCATCGTTTACCGCTGGAACATGGTGAAGTCTACGCTTGGATGATGGTGGCGAGGTTGATTTGGATTTAAAGGAACTATCAGAGGTCATCGGATATTAAGCTAGACATTGAGGTGAAACAACATACTTAACTTGGAAAAGTTTATGGTATGTGCTAAGGAAAAGAGGAGAGGAGATTATATCGTAGACTGTTCAAGGTTGCTCCTTACATTGATGTAGCTATTTAAATAGATTGAGCGTGCAGCTAGGATTCCT…	5
AT4G20320	chr4	10974966	10974967	575e1bd2-496b-48aa-a06e-d9d2615ac095	72	1597	+	CAAAAGGAAGAAGATGAAGTTGTGGTTGCTCAGGAGGAGTAGTAGTGGGATCGGCAAAGGGAGTTCAGCAAGTAGCTTATTGGACTTATCCTCTGCTCTGGCTCCGAGTCACCTATTAAAATCGATCTCACTCAAACTGACGGCAGCATCGTTTACCGCTGGAACATGGTGAAGTCTACGCTTGGATGATGGTGGCGAGGTTGATTTGGATTTAAAGGAACTATCAGAGGTCATCGGATATTAAGCTAGACATTGAGGTGAAACAACATACTTAACTTGGAAAAGTTTATGGTATGTGCTAAGGAAAAGAGGAGAGGAGATTATATCGTAGACTGTTCAAGGTTGCTCCTTACATTGATGTAGCTATTTAAATAGATTGAGCGTGCAGCTAGGATTCCT…	5
AT4G20320	chr4	10975008	10975009	f5314ea1-ccb6-4d09-b297-28948ffed7ca	89	998	+	AGTGAGTGACTTTCGGCAAAGGAGTTCAGCAAAGTAGCATATCGGACTTATCAAAATTTGGGCTCAAGTTCACCGCCATTAAAATCGATTTCCATCAAACTGATGCTGGACCGTTTCCATATTGAACTGGTGAAGTTTACGACATTTGGATGATAGTGGCAAGGTTGATCTGAACTTGGGAACTATGAGAGGTTCATGGATATAAGCTGATAAACAGTGAAACAACAACAACTACTGGAAAAGTTTAGCATGTGCAAAGAAAGAGAGAGATATTTTGGGAAGACTGTTCAGGTTGTTCCTTTACTACTTTGATGCTATTCAAAAATGGATTATAGGGTGCGTAGGATTCCGGACGATGTCAGGTCCAGCTGATGTTTGTGTCGAGAACTGGAGGAACTA…	5
AT4G20320	chr4	10975008	10975009	f5314ea1-ccb6-4d09-b297-28948ffed7ca	89	998	+	AGTGAGTGACTTTCGGCAAAGGAGTTCAGCAAAGTAGCATATCGGACTTATCAAAATTTGGGCTCAAGTTCACCGCCATTAAAATCGATTTCCATCAAACTGATGCTGGACCGTTTCCATATTGAACTGGTGAAGTTTACGACATTTGGATGATAGTGGCAAGGTTGATCTGAACTTGGGAACTATGAGAGGTTCATGGATATAAGCTGATAAACAGTGAAACAACAACAACTACTGGAAAAGTTTAGCATGTGCAAAGAAAGAGAGAGATATTTTGGGAAGACTGTTCAGGTTGTTCCTTTACTACTTTGATGCTATTCAAAAATGGATTATAGGGTGCGTAGGATTCCGGACGATGTCAGGTCCAGCTGATGTTTGTGTCGAGAACTGGAGGAACTA…	5
AT4G20320	chr4	10975008	10975009	f5314ea1-ccb6-4d09-b297-28948ffed7ca	89	998	+	AGTGAGTGACTTTCGGCAAAGGAGTTCAGCAAAGTAGCATATCGGACTTATCAAAATTTGGGCTCAAGTTCACCGCCATTAAAATCGATTTCCATCAAACTGATGCTGGACCGTTTCCATATTGAACTGGTGAAGTTTACGACATTTGGATGATAGTGGCAAGGTTGATCTGAACTTGGGAACTATGAGAGGTTCATGGATATAAGCTGATAAACAGTGAAACAACAACAACTACTGGAAAAGTTTAGCATGTGCAAAGAAAGAGAGAGATATTTTGGGAAGACTGTTCAGGTTGTTCCTTTACTACTTTGATGCTATTCAAAAATGGATTATAGGGTGCGTAGGATTCCGGACGATGTCAGGTCCAGCTGATGTTTGTGTCGAGAACTGGAGGAACTA…	5
AT4G20320	chr4	10975008	10975009	f5314ea1-ccb6-4d09-b297-28948ffed7ca	89	998	+	AGTGAGTGACTTTCGGCAAAGGAGTTCAGCAAAGTAGCATATCGGACTTATCAAAATTTGGGCTCAAGTTCACCGCCATTAAAATCGATTTCCATCAAACTGATGCTGGACCGTTTCCATATTGAACTGGTGAAGTTTACGACATTTGGATGATAGTGGCAAGGTTGATCTGAACTTGGGAACTATGAGAGGTTCATGGATATAAGCTGATAAACAGTGAAACAACAACAACTACTGGAAAAGTTTAGCATGTGCAAAGAAAGAGAGAGATATTTTGGGAAGACTGTTCAGGTTGTTCCTTTACTACTTTGATGCTATTCAAAAATGGATTATAGGGTGCGTAGGATTCCGGACGATGTCAGGTCCAGCTGATGTTTGTGTCGAGAACTGGAGGAACTA…	5
AT4G20320	chr4	10975008	10975009	f5314ea1-ccb6-4d09-b297-28948ffed7ca	89	998	+	AGTGAGTGACTTTCGGCAAAGGAGTTCAGCAAAGTAGCATATCGGACTTATCAAAATTTGGGCTCAAGTTCACCGCCATTAAAATCGATTTCCATCAAACTGATGCTGGACCGTTTCCATATTGAACTGGTGAAGTTTACGACATTTGGATGATAGTGGCAAGGTTGATCTGAACTTGGGAACTATGAGAGGTTCATGGATATAAGCTGATAAACAGTGAAACAACAACAACTACTGGAAAAGTTTAGCATGTGCAAAGAAAGAGAGAGATATTTTGGGAAGACTGTTCAGGTTGTTCCTTTACTACTTTGATGCTATTCAAAAATGGATTATAGGGTGCGTAGGATTCCGGACGATGTCAGGTCCAGCTGATGTTTGTGTCGAGAACTGGAGGAACTA…	5
AT4G20320	chr4	10975008	10975009	f5314ea1-ccb6-4d09-b297-28948ffed7ca	89	998	+	AGTGAGTGACTTTCGGCAAAGGAGTTCAGCAAAGTAGCATATCGGACTTATCAAAATTTGGGCTCAAGTTCACCGCCATTAAAATCGATTTCCATCAAACTGATGCTGGACCGTTTCCATATTGAACTGGTGAAGTTTACGACATTTGGATGATAGTGGCAAGGTTGATCTGAACTTGGGAACTATGAGAGGTTCATGGATATAAGCTGATAAACAGTGAAACAACAACAACTACTGGAAAAGTTTAGCATGTGCAAAGAAAGAGAGAGATATTTTGGGAAGACTGTTCAGGTTGTTCCTTTACTACTTTGATGCTATTCAAAAATGGATTATAGGGTGCGTAGGATTCCGGACGATGTCAGGTCCAGCTGATGTTTGTGTCGAGAACTGGAGGAACTA…	5
AT4G02580	chr4	1134549	1134550	06d8d79a-dbd6-49f1-bfa0-355584eafa3a	39	564	+	CTTCGTGTGCGCTCTGTCCTTTAAATTTGTGAAAATGCTGCTAAGGCTTATTGCGAAGCGCTTAAAGATTTGGCAAGTTTTCCATAACAACACCAAGTGTTTCGTAGCTTTATTGACGGCACTTAAACTACCATCATGAGATCACCCTGATCAACAAACCTGACACTTGGGAGTTTTCAGAAACTAACCAATTTAAGGTTTGAGATTTTCTCTCTTACCGCCAATTCAAGCAGTCCGATTCCACCAAGATTGCACTATAGCAGAATGGAGGTGGCTCCTGTTCAGCAATGAGCGTAGTTGTTAGAGTTGAAGTACTCCTGCCGTGGTTATGAGGTCGTATTCTTACTCAACGGTCAACAGAGCAAAGTGGAAAGTATCACCTTTCTAGTTTGTGGCACT…	6
AT4G02580	chr4	1134573	1134574	a6011b24-e6fa-4f71-ab45-ca871e2b326b	28	282	+	AAATTGTCGAAAATGCTGGCTAGGCTTTATTGTGAGGTCTAAAGATCCATCGTCAAGTTTCGTCAACACTCAGGTGACTTGCGGCACTTAACTGACAGCCGGCCTTAATTACCATCAAGATTACCTGATCGCTACTCCGATACACATGGGAGTTTCAGAGGCTAACCAAACTTAAGGTTGGGAGATTCACTTATCATCCTCGAACTGGCAGTCTGAGTTATTTCCTGGATTTTTGCACACTATCGAAGAATGGAGGCTGGCTCCAATTCAGCAATGAATGTG	6
AT4G02580	chr4	1134579	1134580	5ce05619-77b7-4a74-af17-5c516b7aa213	48	470	+	TCGAAAATGCTGGCAGGCTTTGCTGCGAAGCGTCTCGAGATCCGTCAAGTTTCGTTACAACCTCTCAGGGTGACATAGCTTATCGACGGCCTTAAACTTACACTCTGGATCACCTGATAAACCCCGATCACGGGTTTCTAGAGGCTACTTGCTGAAGGTTGGGAGATTTTTCTCATCCATCCATTACAAGTCCTGTATTCCTTTCCAGGATTTTGCACATCTACATGGAATGAGGCTGAACCCCTGTTTCAGCTAATGATGCGGTTAAACATTGGTTAGAAGTTGTCCCTGCCGTGTATAAGGCTAACATTTACTTGCAATGTCAACAGAGCTAAGGTTGAAGTATCCTTTTGATTAAGCCATCTCGTCGTGAATCTGTCACGAGACCAAATCAGCTCT…	6
AT4G02580	chr4	1134581	1134582	fecb768f-23c3-4c4d-a57b-f1ab55fe9481	43	551	+	GAAAATGCTGGCAGGCTCGCTGCGAAGCGTCTCGAGATCCGTCAAGTTTCCGTCATCATCCAGGTGACTCGTAGCTTATCGACGGCCGTCACCTGGATTCCTGATAACAATCCGATTTACTAGGGTTTTCAGAGAGCTACTAAGCTAGGTTAGGAGATTTTTCACTACTATCTCACTACACCATTATAATTATATGGCAGTCCTTGAGTTATTCCAGATTAGCCAGCAGAATGGAGGCTGAACCCAATACCAAATGAATGTGGTATTGCTAAAGTTAAGCAGAGAAGTTGCCCCGCCGGTCGCTGAGGTTGCAACATTTGCTGTCAACAGAGCAAAGGTTGAAGTATCACCTTCTAGTTTGTGCACATCCTGTTTGAATCCAGCACCAGACATCGAATC…	6
AT4G02580	chr4	1134624	1134625	2f160310-d83d-42a9-8b8f-fc1195de14e2	79	603	+	CGTCAAGTTCCGTCAACCAACCTCAGGTGAACCGTAGCTTATCGACGGCCTTAAACTACCTTCGGATTCCTGATCAAACCCGATACCATGGGAGTTTCGAGAGGCTAACCGTCGAGGTTAAGGAGATTCTCTTGCCAACTCCAATTACAAGCAGTCCGAGTTATTCCGAGATCAATACAACGGCAGAATGGAGGCTGGCTCCCGGTCAAAATGTTGAACGGTATTGCATAAAGTTAAAAGAAGTTGCCCCCTATCCGTGTTTATGTTGCAACATTTCTTACTCAATGCTTACAGAGCACTGATATGGAAAGTATCACCTTCTGGGATTGTGGCCACTTTCAACACCTTAACAATGATCCAAGTCACGAGACTCGAATAAATCAGTGCCATCATCGGAGA…	6
AT4G02580	chr4	1134642	1134643	8ca06136-5ce5-4273-8e30-ac709afbd9cd	132	443	+	CCAACCTCACAGGTGACTTGGTCATTGACGGCCACTATATTACCTGATTCTCCGGTAACAAACCCGACACCACAGCAAGTTTCGTGAGAGAGGCTACTCTAATACAAGGTAAAGGAGATTCTTTTACTGTCATTCCAATTCAAGCAGCCCTAAGTTATTTCCACCAAGATCAATACAACAAATAGGATGGAGCAACTGGCTCCAATTAATTTACCAAATAATGAATATTGGTTAAGACTGGAAGTTACACCCATCCGTCTATGAGGTTGCCATTTTAATGTCAGAGCAAAGTTGGAAAGTACTATCACCAGTTTGTAGCCACATCCACTTTTGCATGATCCTGGTTTCAGAGACATCAATTGGTTCTGCTGACCATCAAAGAAGGCGAACCTGGTAGGT…	6
AT4G23470	chr4	12249276	12249277	84f5e90f-9afd-437e-84c6-7496176183e8	119	516	+	ATCCTTGTGAAAAATGCCGAAACAAGAATAGAAGATGGAGCTTTGTTGTTGAACTTCCGTAATAATCTGGCCATTCCAATCTTTACCCAGTATATCCAGAACGATCATTTCCAACACTTGTTGCAACTGTTAGTGGTGTGCCCTCTGTGCATTTGTTCGCAAGCGTGTATACTCTACGACGCATGCAAGGTACCTGCTGTGCCGGTTACATGCACTTGTAGTGGTGGTGCAGAAGCCAAATGCCTTAACTCCTTGTCTTATCCTGGAGCCTTTGCTGCTCTGCATCAAACTCTGTGGCCAACTTTATTCTTTCTCGCCAGATGAGTTCCAAATTTTAAACGCCAAATGCGTGACATAATACTATTTGGTTTAACAGTCACTTTGCCTCCTAGCCTGGTG…	5
AT4G23470	chr4	12249276	12249277	84f5e90f-9afd-437e-84c6-7496176183e8	119	516	+	ATCCTTGTGAAAAATGCCGAAACAAGAATAGAAGATGGAGCTTTGTTGTTGAACTTCCGTAATAATCTGGCCATTCCAATCTTTACCCAGTATATCCAGAACGATCATTTCCAACACTTGTTGCAACTGTTAGTGGTGTGCCCTCTGTGCATTTGTTCGCAAGCGTGTATACTCTACGACGCATGCAAGGTACCTGCTGTGCCGGTTACATGCACTTGTAGTGGTGGTGCAGAAGCCAAATGCCTTAACTCCTTGTCTTATCCTGGAGCCTTTGCTGCTCTGCATCAAACTCTGTGGCCAACTTTATTCTTTCTCGCCAGATGAGTTCCAAATTTTAAACGCCAAATGCGTGACATAATACTATTTGGTTTAACAGTCACTTTGCCTCCTAGCCTGGTG…	5
AT4G23470	chr4	12249276	12249277	84f5e90f-9afd-437e-84c6-7496176183e8	119	516	+	ATCCTTGTGAAAAATGCCGAAACAAGAATAGAAGATGGAGCTTTGTTGTTGAACTTCCGTAATAATCTGGCCATTCCAATCTTTACCCAGTATATCCAGAACGATCATTTCCAACACTTGTTGCAACTGTTAGTGGTGTGCCCTCTGTGCATTTGTTCGCAAGCGTGTATACTCTACGACGCATGCAAGGTACCTGCTGTGCCGGTTACATGCACTTGTAGTGGTGGTGCAGAAGCCAAATGCCTTAACTCCTTGTCTTATCCTGGAGCCTTTGCTGCTCTGCATCAAACTCTGTGGCCAACTTTATTCTTTCTCGCCAGATGAGTTCCAAATTTTAAACGCCAAATGCGTGACATAATACTATTTGGTTTAACAGTCACTTTGCCTCCTAGCCTGGTG…	5
AT4G23470	chr4	12249276	12249277	84f5e90f-9afd-437e-84c6-7496176183e8	119	516	+	ATCCTTGTGAAAAATGCCGAAACAAGAATAGAAGATGGAGCTTTGTTGTTGAACTTCCGTAATAATCTGGCCATTCCAATCTTTACCCAGTATATCCAGAACGATCATTTCCAACACTTGTTGCAACTGTTAGTGGTGTGCCCTCTGTGCATTTGTTCGCAAGCGTGTATACTCTACGACGCATGCAAGGTACCTGCTGTGCCGGTTACATGCACTTGTAGTGGTGGTGCAGAAGCCAAATGCCTTAACTCCTTGTCTTATCCTGGAGCCTTTGCTGCTCTGCATCAAACTCTGTGGCCAACTTTATTCTTTCTCGCCAGATGAGTTCCAAATTTTAAACGCCAAATGCGTGACATAATACTATTTGGTTTAACAGTCACTTTGCCTCCTAGCCTGGTG…	5
AT4G23470	chr4	12249290	12249291	dc4dfbcf-51ef-41bc-8e36-6e3423ed980a	142	495	+	GCCGAAACGGATAACGGAAGATCGGAGCTCTTCGTTGAACTCCGTAATGTTTGGCCATACTCCGGTTATGCTTCACCCCACAGTATCCAGAACGAATACTTGTTGCTTCATATCGCGCTGGTGTGCCCTCTGTGCATTTCTGCTTCGCAAGCGTGTGCTCCAACAAACGATACATGTCAAGGTACGTTTGTTGCGCAGGTTACCGCCATGTTGGTAGCAGGTGTAAGGAAGCCAAATGTCCATCTTTGCCTCGTAAGGGCTCTTCTTCACAATTAATTTTGCAAACTCTGCGGCCTCAACTTTGCTTCTTCTGCAAGATGAGACCAAATTCAAACGCATGAAAATGACATTGCATTATAGCTTCATAGTACGCCGACGCAGCCAGTGGCTTGCATTCAG…	5
AT4G23470	chr4	12249290	12249291	dc4dfbcf-51ef-41bc-8e36-6e3423ed980a	142	495	+	GCCGAAACGGATAACGGAAGATCGGAGCTCTTCGTTGAACTCCGTAATGTTTGGCCATACTCCGGTTATGCTTCACCCCACAGTATCCAGAACGAATACTTGTTGCTTCATATCGCGCTGGTGTGCCCTCTGTGCATTTCTGCTTCGCAAGCGTGTGCTCCAACAAACGATACATGTCAAGGTACGTTTGTTGCGCAGGTTACCGCCATGTTGGTAGCAGGTGTAAGGAAGCCAAATGTCCATCTTTGCCTCGTAAGGGCTCTTCTTCACAATTAATTTTGCAAACTCTGCGGCCTCAACTTTGCTTCTTCTGCAAGATGAGACCAAATTCAAACGCATGAAAATGACATTGCATTATAGCTTCATAGTACGCCGACGCAGCCAGTGGCTTGCATTCAG…	5
AT4G23470	chr4	12249290	12249291	dc4dfbcf-51ef-41bc-8e36-6e3423ed980a	142	495	+	GCCGAAACGGATAACGGAAGATCGGAGCTCTTCGTTGAACTCCGTAATGTTTGGCCATACTCCGGTTATGCTTCACCCCACAGTATCCAGAACGAATACTTGTTGCTTCATATCGCGCTGGTGTGCCCTCTGTGCATTTCTGCTTCGCAAGCGTGTGCTCCAACAAACGATACATGTCAAGGTACGTTTGTTGCGCAGGTTACCGCCATGTTGGTAGCAGGTGTAAGGAAGCCAAATGTCCATCTTTGCCTCGTAAGGGCTCTTCTTCACAATTAATTTTGCAAACTCTGCGGCCTCAACTTTGCTTCTTCTGCAAGATGAGACCAAATTCAAACGCATGAAAATGACATTGCATTATAGCTTCATAGTACGCCGACGCAGCCAGTGGCTTGCATTCAG…	5
AT4G23470	chr4	12249290	12249291	dc4dfbcf-51ef-41bc-8e36-6e3423ed980a	142	495	+	GCCGAAACGGATAACGGAAGATCGGAGCTCTTCGTTGAACTCCGTAATGTTTGGCCATACTCCGGTTATGCTTCACCCCACAGTATCCAGAACGAATACTTGTTGCTTCATATCGCGCTGGTGTGCCCTCTGTGCATTTCTGCTTCGCAAGCGTGTGCTCCAACAAACGATACATGTCAAGGTACGTTTGTTGCGCAGGTTACCGCCATGTTGGTAGCAGGTGTAAGGAAGCCAAATGTCCATCTTTGCCTCGTAAGGGCTCTTCTTCACAATTAATTTTGCAAACTCTGCGGCCTCAACTTTGCTTCTTCTGCAAGATGAGACCAAATTCAAACGCATGAAAATGACATTGCATTATAGCTTCATAGTACGCCGACGCAGCCAGTGGCTTGCATTCAG…	5
AT4G23470	chr4	12249370	12249371	ca5abb3b-2aa4-4350-8586-1ac1ab5a8f2a	251	183	+	AGAACGATATCCTTATTGTTGCTTCGCGTCTGGTGTGCCCACTGCCGCATCATCTGCTCAATGCAAGCGCTCTACGACGATACCGTCAAGGTACGTCTGCTGCCTGGCCAGTTTACAGCCACTGTGGTGGTGGGTGTGGAGAAGCCAAATGTCCACCTACCAACTTGTCACCACCGCCTTGAG	5
AT4G23470	chr4	12249370	12249371	ca5abb3b-2aa4-4350-8586-1ac1ab5a8f2a	251	183	+	AGAACGATATCCTTATTGTTGCTTCGCGTCTGGTGTGCCCACTGCCGCATCATCTGCTCAATGCAAGCGCTCTACGACGATACCGTCAAGGTACGTCTGCTGCCTGGCCAGTTTACAGCCACTGTGGTGGTGGGTGTGGAGAAGCCAAATGTCCACCTACCAACTTGTCACCACCGCCTTGAG	5
AT4G23470	chr4	12249370	12249371	ca5abb3b-2aa4-4350-8586-1ac1ab5a8f2a	251	183	+	AGAACGATATCCTTATTGTTGCTTCGCGTCTGGTGTGCCCACTGCCGCATCATCTGCTCAATGCAAGCGCTCTACGACGATACCGTCAAGGTACGTCTGCTGCCTGGCCAGTTTACAGCCACTGTGGTGGTGGGTGTGGAGAAGCCAAATGTCCACCTACCAACTTGTCACCACCGCCTTGAG	5
AT4G23470	chr4	12249370	12249371	ca5abb3b-2aa4-4350-8586-1ac1ab5a8f2a	251	183	+	AGAACGATATCCTTATTGTTGCTTCGCGTCTGGTGTGCCCACTGCCGCATCATCTGCTCAATGCAAGCGCTCTACGACGATACCGTCAAGGTACGTCTGCTGCCTGGCCAGTTTACAGCCACTGTGGTGGTGGGTGTGGAGAAGCCAAATGTCCACCTACCAACTTGTCACCACCGCCTTGAG	5
AT4G23470	chr4	12249371	12249372	a5ea7b1e-11a0-4a51-937d-cff1db5d820e	293	169	+	GAACGATACTTATTGCTGCTCGCGTTGTAGTGTGCCCCTTGTGCAACAACACTTGCTTCGCAAGCGCTTACGATGACCGTCAAGGTACGTCTGTTATGTCGCCAGCACACCTCAGCTGTTGGCTGGGCGCAGCGGCCTAATGCCCCATTATTTTTTGTTTGCCACTGAG	5
AT4G23470	chr4	12249371	12249372	a5ea7b1e-11a0-4a51-937d-cff1db5d820e	293	169	+	GAACGATACTTATTGCTGCTCGCGTTGTAGTGTGCCCCTTGTGCAACAACACTTGCTTCGCAAGCGCTTACGATGACCGTCAAGGTACGTCTGTTATGTCGCCAGCACACCTCAGCTGTTGGCTGGGCGCAGCGGCCTAATGCCCCATTATTTTTTGTTTGCCACTGAG	5
AT4G23470	chr4	12249371	12249372	a5ea7b1e-11a0-4a51-937d-cff1db5d820e	293	169	+	GAACGATACTTATTGCTGCTCGCGTTGTAGTGTGCCCCTTGTGCAACAACACTTGCTTCGCAAGCGCTTACGATGACCGTCAAGGTACGTCTGTTATGTCGCCAGCACACCTCAGCTGTTGGCTGGGCGCAGCGGCCTAATGCCCCATTATTTTTTGTTTGCCACTGAG	5
AT4G23470	chr4	12249371	12249372	a5ea7b1e-11a0-4a51-937d-cff1db5d820e	293	169	+	GAACGATACTTATTGCTGCTCGCGTTGTAGTGTGCCCCTTGTGCAACAACACTTGCTTCGCAAGCGCTTACGATGACCGTCAAGGTACGTCTGTTATGTCGCCAGCACACCTCAGCTGTTGGCTGGGCGCAGCGGCCTAATGCCCCATTATTTTTTGTTTGCCACTGAG	5
AT4G23470	chr4	12249371	12249372	40273fb4-aefa-43e1-8c89-012c241c9273	200	258	+	GAACGATACTCCACTATTGTTGCACTCGTTGGCGTGTCCCTTGTGCATCATTTAATCTCAAGCGTGCGCTTTTACGATGATGTCTGAGGTACGCTCAATTGTGCCGGTTACATGCCTTGGTGAGTAGAAGGTGTGAGAAGCCGGCAAGGTCCTCAACTTTACTGTACAAACCACTGGTTTGCAATTTGCAAACTTGTGGCCTCATTTGTTTTTTGCAAGATGAGTTCCAAATTCAAACGCAAATGTTTATTGCATTAT	5
AT4G23470	chr4	12249371	12249372	40273fb4-aefa-43e1-8c89-012c241c9273	200	258	+	GAACGATACTCCACTATTGTTGCACTCGTTGGCGTGTCCCTTGTGCATCATTTAATCTCAAGCGTGCGCTTTTACGATGATGTCTGAGGTACGCTCAATTGTGCCGGTTACATGCCTTGGTGAGTAGAAGGTGTGAGAAGCCGGCAAGGTCCTCAACTTTACTGTACAAACCACTGGTTTGCAATTTGCAAACTTGTGGCCTCATTTGTTTTTTGCAAGATGAGTTCCAAATTCAAACGCAAATGTTTATTGCATTAT	5
AT4G23470	chr4	12249371	12249372	40273fb4-aefa-43e1-8c89-012c241c9273	200	258	+	GAACGATACTCCACTATTGTTGCACTCGTTGGCGTGTCCCTTGTGCATCATTTAATCTCAAGCGTGCGCTTTTACGATGATGTCTGAGGTACGCTCAATTGTGCCGGTTACATGCCTTGGTGAGTAGAAGGTGTGAGAAGCCGGCAAGGTCCTCAACTTTACTGTACAAACCACTGGTTTGCAATTTGCAAACTTGTGGCCTCATTTGTTTTTTGCAAGATGAGTTCCAAATTCAAACGCAAATGTTTATTGCATTAT	5
AT4G23470	chr4	12249371	12249372	40273fb4-aefa-43e1-8c89-012c241c9273	200	258	+	GAACGATACTCCACTATTGTTGCACTCGTTGGCGTGTCCCTTGTGCATCATTTAATCTCAAGCGTGCGCTTTTACGATGATGTCTGAGGTACGCTCAATTGTGCCGGTTACATGCCTTGGTGAGTAGAAGGTGTGAGAAGCCGGCAAGGTCCTCAACTTTACTGTACAAACCACTGGTTTGCAATTTGCAAACTTGTGGCCTCATTTGTTTTTTGCAAGATGAGTTCCAAATTCAAACGCAAATGTTTATTGCATTAT	5
AT4G33010	chr4	15926828	15926829	44475f8e-d01b-4ccb-90f2-e4e1971870b6	89	308	-	AACACAATGGGACAGATAGTCCAACAAAGGCACGGCTGACTATGTTCCTCTGGAGGTATGACACACCATAGTTTCCTGTCTCCAAATGCTATTGCAAGCCTGTGAGGCCAATGTATCCAAGGTGGATAGGGTTCAGGGGAAAACAATTATCAAGAATGCGGCTTTTTCCGAGTCTATTTCGATTAATAGTAGGGAGAAGGTATTCCCTTGGTAGCGTTGTTCTGGACATCCGCATTTCCTTTTTATCTGGATATTCTTCCTGATTAAGATATGGCATCGCAGTAGTGACCTGACCATTCTCGCCTTGG	6
AT4G33010	chr4	15926828	15926829	44475f8e-d01b-4ccb-90f2-e4e1971870b6	89	308	-	AACACAATGGGACAGATAGTCCAACAAAGGCACGGCTGACTATGTTCCTCTGGAGGTATGACACACCATAGTTTCCTGTCTCCAAATGCTATTGCAAGCCTGTGAGGCCAATGTATCCAAGGTGGATAGGGTTCAGGGGAAAACAATTATCAAGAATGCGGCTTTTTCCGAGTCTATTTCGATTAATAGTAGGGAGAAGGTATTCCCTTGGTAGCGTTGTTCTGGACATCCGCATTTCCTTTTTATCTGGATATTCTTCCTGATTAAGATATGGCATCGCAGTAGTGACCTGACCATTCTCGCCTTGG	6
AT4G33010	chr4	15926828	15926829	096aed68-b0ca-4cfe-b2ee-bbec637515da	142	832	-	AACACAATGGGACAGAGCAATGTTCACGCAGTACACTCAAGCTGCGGTACTTGTTCTGGAAGGAGAGTGCACACCAGTTTCCCATCCTAATACATTGTTCCCACACTCCTGGTGGGCCAGTCTTGAAGAGCAAACCAAGGCACAGGGAAGGCAACAACTCTTCAGAATACGGCTTCCCATCATTAATTGGGGGATGTGGAGCTCCTTGAACGTTGTTCTGGACATCTGCATTTCCAATCAATCTGAGCAATTTCTTGATTGATAAAGCCAGCGTCGCAGTACCTGTCAGCTCCGCCTTGCACTGCAGTTGGCTATCTATAAGTTCAGGACAGGCTAACTGGGTCCGTGAAGTATCCATAATCCGATAATCCAGTTACGCGATCACAGGACGCGCGCGGT…	6
AT4G33010	chr4	15926828	15926829	096aed68-b0ca-4cfe-b2ee-bbec637515da	142	832	-	AACACAATGGGACAGAGCAATGTTCACGCAGTACACTCAAGCTGCGGTACTTGTTCTGGAAGGAGAGTGCACACCAGTTTCCCATCCTAATACATTGTTCCCACACTCCTGGTGGGCCAGTCTTGAAGAGCAAACCAAGGCACAGGGAAGGCAACAACTCTTCAGAATACGGCTTCCCATCATTAATTGGGGGATGTGGAGCTCCTTGAACGTTGTTCTGGACATCTGCATTTCCAATCAATCTGAGCAATTTCTTGATTGATAAAGCCAGCGTCGCAGTACCTGTCAGCTCCGCCTTGCACTGCAGTTGGCTATCTATAAGTTCAGGACAGGCTAACTGGGTCCGTGAAGTATCCATAATCCGATAATCCAGTTACGCGATCACAGGACGCGCGCGGT…	6
AT4G33010	chr4	15926828	15926829	740cf707-fd21-4307-90b4-5108ca2e92d0	156	1520	-	AACACAATGGGGCTGTGTCAAAACGAGCAGACACTGCAGTGCTGGTTCTTCCTCTGGAGGTTGCACACCACCAGTTCCTGCCAATACATCAGCCACACACCCTGTGGGACTCAGTGTCTTCAGAGGATGCAGGTTTTCAAGGCGCAGGGAAAACAATCTTCTCGAATACGGCTTTTTCCAAGTCTGCCAATAGCAGCGGGGAATAAGGAGCTCAAAGCATAGTTCTGGCATCTGCATTTTCCCTTTCAATCTGGACCCAATTTCTTCCCAGCAAGTAAAGAATACGGCGTCACAACCTGTCCAGCCTCACCACTCTCGATGCCTACCGAAGAATTTGGACAGGCCAACATTGAGGTCCAGAATCCATAGTCCATAATTTGTTTCGCCATCCTCTGGTTC…	6
AT4G33010	chr4	15926828	15926829	740cf707-fd21-4307-90b4-5108ca2e92d0	156	1520	-	AACACAATGGGGCTGTGTCAAAACGAGCAGACACTGCAGTGCTGGTTCTTCCTCTGGAGGTTGCACACCACCAGTTCCTGCCAATACATCAGCCACACACCCTGTGGGACTCAGTGTCTTCAGAGGATGCAGGTTTTCAAGGCGCAGGGAAAACAATCTTCTCGAATACGGCTTTTTCCAAGTCTGCCAATAGCAGCGGGGAATAAGGAGCTCAAAGCATAGTTCTGGCATCTGCATTTTCCCTTTCAATCTGGACCCAATTTCTTCCCAGCAAGTAAAGAATACGGCGTCACAACCTGTCCAGCCTCACCACTCTCGATGCCTACCGAAGAATTTGGACAGGCCAACATTGAGGTCCAGAATCCATAGTCCATAATTTGTTTCGCCATCCTCTGGTTC…	6
AT4G33010	chr4	15926884	15926885	d8099913-25fe-45b5-913d-64e1fce4edc1	149	447	-	CTCTGGGAGGTATGCGCACCAGTTTCCGTCTCCAAATGCATTGTCACACGCCCTGTGAGGCCAGAACCAAAGGATGAGGCAAGGCGTGCGGGGAAGCAGCATACCATGGAATACGGTTTCCAGACCGCCATAGCGATAAATGGGATGAGGATTCCTATGAAGGTATGTAGCTGGGCATCTTGGATTCCTTTTCGATCTGGTGCCAGCCTTCCTCGATTGAAATGAGCATCATTGAACCTGTCTAGCTCCGCCTTGCTCACTCTTTGCAGTTACAATCGTGTTCAGGACCGGCCAAGACATTGGACGCCGTGGAATCCGTCCATTAATTCGTTTCGCAGCATCCTCTTGTCATTCCATCATAGTTCCGCCAAGGAGCCTCAAACCGTGTGTAGCGGTGCT…	6
AT4G33010	chr4	15926884	15926885	d8099913-25fe-45b5-913d-64e1fce4edc1	149	447	-	CTCTGGGAGGTATGCGCACCAGTTTCCGTCTCCAAATGCATTGTCACACGCCCTGTGAGGCCAGAACCAAAGGATGAGGCAAGGCGTGCGGGGAAGCAGCATACCATGGAATACGGTTTCCAGACCGCCATAGCGATAAATGGGATGAGGATTCCTATGAAGGTATGTAGCTGGGCATCTTGGATTCCTTTTCGATCTGGTGCCAGCCTTCCTCGATTGAAATGAGCATCATTGAACCTGTCTAGCTCCGCCTTGCTCACTCTTTGCAGTTACAATCGTGTTCAGGACCGGCCAAGACATTGGACGCCGTGGAATCCGTCCATTAATTCGTTTCGCAGCATCCTCTTGTCATTCCATCATAGTTCCGCCAAGGAGCCTCAAACCGTGTGTAGCGGTGCT…	6
AT4G33010	chr4	15926911	15926912	90b6da6a-3020-4ced-a833-240882a56418	193	1679	-	CCTGTCTCTAAGTCATTGTTCTGCGCCCTGAAGGCCAAGCTTGGAACAAGCAGCGCAGGGAAGCAGCATACTTGATATGCTGCTTTTTCCATATGTCTGCTATTATAATGTTGGGATGTGAAAGCTCTCCCTTGTGAATCTGGACATCCTGCATTCCTTTGTTTTCAATCTGAGCAATAATCTTCCTGATTGAAAATAAGCATCGCAAACCCGTCCATTCTAGCCTTTGCCCTTTTCACTCTTTGTGGCTCAATCATGAAGTTCAGGGACAGGCCAAGACATTGTGGGTCAAATCCAGTCCATTAGCCGTTTCACGCCACATCCTCTGGTTCTATTCCATATTAAATCTGAAAGCCTCAAGTCTTGATTTGGAACTTTACTGTTCCGTTATACAGTTGG…	6
AT4G33010	chr4	15926911	15926912	90b6da6a-3020-4ced-a833-240882a56418	193	1679	-	CCTGTCTCTAAGTCATTGTTCTGCGCCCTGAAGGCCAAGCTTGGAACAAGCAGCGCAGGGAAGCAGCATACTTGATATGCTGCTTTTTCCATATGTCTGCTATTATAATGTTGGGATGTGAAAGCTCTCCCTTGTGAATCTGGACATCCTGCATTCCTTTGTTTTCAATCTGAGCAATAATCTTCCTGATTGAAAATAAGCATCGCAAACCCGTCCATTCTAGCCTTTGCCCTTTTCACTCTTTGTGGCTCAATCATGAAGTTCAGGGACAGGCCAAGACATTGTGGGTCAAATCCAGTCCATTAGCCGTTTCACGCCACATCCTCTGGTTCTATTCCATATTAAATCTGAAAGCCTCAAGTCTTGATTTGGAACTTTACTGTTCCGTTATACAGTTGG…	6
AT4G33010	chr4	15926925	15926926	e3ffe395-0c36-4cc3-a8af-1382c789fcd8	173	1194	-	CATTGTCCACACGCCCTGTGGGCCAAACTGGAGGCGGAGCCAAGTTGTGGCGCAGGGGAAAGCAACATACTCTTGGTTACGGCTCCGATCTAGCCATTGCAACGAGGGGGATGGTGGAGCTCCTTGGTGATGGTTCTGGACATCTCGGCGCGTTTTCTCCTTTCAATCTGTGGCAATTTCTTCCTGATTGAGTGATATGACATCGCAGAACCCGTCCAGCTCCGCTCTTTCTATATGGCTCTACTGATAGAGTTCCAGGACTGGCCAAGCCACATATTGTAGGTCCGGAGTCATGTCCAATCGTTTTCATCACATCCTCTGGTTCTACAACAAAGTAGTTCTTGATGCTCAAGTCTAGAGTGAATTCGTGTGCACTGTTCCGATAACACCACGGAAAAC…	6
AT4G33010	chr4	15926925	15926926	e3ffe395-0c36-4cc3-a8af-1382c789fcd8	173	1194	-	CATTGTCCACACGCCCTGTGGGCCAAACTGGAGGCGGAGCCAAGTTGTGGCGCAGGGGAAAGCAACATACTCTTGGTTACGGCTCCGATCTAGCCATTGCAACGAGGGGGATGGTGGAGCTCCTTGGTGATGGTTCTGGACATCTCGGCGCGTTTTCTCCTTTCAATCTGTGGCAATTTCTTCCTGATTGAGTGATATGACATCGCAGAACCCGTCCAGCTCCGCTCTTTCTATATGGCTCTACTGATAGAGTTCCAGGACTGGCCAAGCCACATATTGTAGGTCCGGAGTCATGTCCAATCGTTTTCATCACATCCTCTGGTTCTACAACAAAGTAGTTCTTGATGCTCAAGTCTAGAGTGAATTCGTGTGCACTGTTCCGATAACACCACGGAAAAC…	6
AT4G35000	chr4	16665140	16665141	f8ac9e27-286d-48d8-b1c8-2add6ff51343	308	488	-	AACCAAGCTCCTTGGTTTCTTGGCAGTGTTTTCTAAGTCTTGAGATGCATCTTCATCCTTTAGCATAAGTATCGACATTGGAACTCTTGACTTTCCAATATGTCTTTGTCAATAGGAAGTTTCAGCCAAGCCCTCTTGATTCTTTTCAGCAGTTCTAAAGTAGGAGTTGTCAAACTTTCAGCAGTGGCTCTAGGGTCTATAAGTCCATCAAAGCCTTGACCTCTCTGGGTGATTCCTTCTAAAGTAATATGGACCCCTGAAAGTGCCCACACAATCCTTATCAAGGATAACTAAAGCGAGTGAGAAACATCTCTGAATGATGGAAACTCTTGTTTGGCATCAGGAAGTCTCTTCCTTTGGGCAACATTTGAAAATCCTTCTCGGGTAACGAACGAAAGT…	5
AT4G35000	chr4	16665165	16665166	52da1f9f-ad91-4a68-b1f5-cc5214ebbf57	337	589	-	CGATTCCGCGTAGTCTCTGAAATGCGTCTTCGTCTTTTTGCATAGCGTATCGACAAAACGACGGAACTCCGGACCTGTTAGGAACTTGTCAATAGGAAGTTTCACCAAAACCTCTGATTCTTTTCAGCAATCAGTGATGGAGTTGTCAAGCTCAGCGGCTCTTGGGTCCATGGAACCATCAAAGCCTGAACCTCTGGGTGAAGCCCTTCTTAATGCGAGACCTAAGTGTAGCCAATCCAATCAGTTAATACCTTGCGGTAGAAACATCTCTGAATGGAACTCTTGTTTGGTGACATCAAGGAACTTCCTTCTTGGGCGAGACGCGTCGAAAAAATCTTTACCAGGGGTATGGACACGAGCACGGGTCCACCAGTAGCCTTTAACTTCAGCAACACGCGA…	5
AT4G35000	chr4	16665174	16665175	f20b9a7b-5093-4259-a801-f9ed719c1b16	305	442	-	GTAGTCTCTTCGGTAGTTGCATCTTCATCCTTTTGCATTGTCCGACAAGGCGCGAAGGACTCCGGGTCTTTTGTTAGGTCTTGTCAGTTGGAATGTTTCAACAAAGCCTCTGGATTCTTTTCAGCAGTTCCACGAAGTGGGTGTTATCATACTCTTCACGGCTCTGGGTCCGAAGTCCATCAAAGCCTGACCTCTTTCCGGGAGCCCTTCCTTAGATACCCGGTAGGCCAGCAGTTCCTTATCAGATGTTACCGACGAAGACATCTCTGGAAGTGTTGGAAACCTTGTTTGGCATCGGAAGTCTTCTTCTTGGGCAGACATTTGATCCTTTCTCGGGAACGAACAGCGATGTCAGGTCCACCAGTAATCTTCAATCATTTTACCACTTGCAAAGCTGGT…	5
AT4G35000	chr4	16665191	16665192	57bdcad9-9636-4cc6-b7a3-74a1fb58c665	422	458	-	CATCTTCATCCTTTTGCATAAATCTCTCGCTTCAGTAGTAGCCTTCATTGACCTCTGGGTCTTCCAATTAAGGTCTTGTCAGCGTGTTTTCAACAAGCCCTGATTCTCCTTTCTTTGCTACCACATAATAGGTTGGTCAAATCCCGGCTCTGCGGACCAGACCATCAAGCCCGCCCTCTCCTCCGGAGTGCCTTTCCCCAGAATGTTGTTGACCCAAGGTTGCCACAATCCTTATCAAATACCAAGCGGTAGAGACATCTCTACGGTATGGTTAGTGAGTACCTTTGTTTGAGCATCAGCGTGTAAAGTCTTCCTTCCTTTGGGGCAAACATTTGAAGAATCCTTTCTCCGGGTGCAGTGCCACGATGCTGACCACCAGACCCAGCAACTGCTACCACA…	5
AT4G35000	chr4	16665195	16665196	5caf808d-1636-4073-9412-ca15ebe3e82a	371	564	-	TTCATCCTTTTGTCATAGAGCTCAAACAGTGAACGGCGGAACTCTGGGTTCTTCCAATAAGGTCTTGTCAGTGGAGTTTCAACAAGCTCTTCCATGTATTCTTTTCAGCAATCAACGGGAGTTGTCAAAACTTCAGCGGCTCTTGGGTCCATGTACCATCAAAGCCTGACCTCTCCGGGTGGCCCTTCCCAAGTAGTTGACCCCCATGATGCTTCAATATCTTTATCAGATACCCAGCGGTAGAGACATCTCTGATATGTTAAACCTTTGTTTACATCAGTGTCTACCCTCCCCGGACGGACATTTTTGAGTAATCTCCACGGAAGCGAACACGATGACTTGTCCCTTTGCTGTTAACCTCTTACTGCTACCACACCAGCAGTGCTGATTAGGTCTACA…	5
AT4G37930	chr4	17831799	17831800	fb9d4b2c-dcf7-4e1e-8299-7bdaf32747ed	21	646	-	GCATAGCGTGGAGATGAGTTTGCGTAATCATCAGCGTTCAGGGAATTCGGATATATAATTTAGAGCACTGAGGGGTATAGTTTATCTCGGTACAGTGGTTTCTTCTCGACATATTGTTAAGGTGCTTGTTTGATTCCTCAACTTGACGCAGCATAGTCTTGGCTGGTGTAAAGGAATTCATTTGCGCGCGTGTCCTTCAAGCTGGTTCCTTGGTCGGATTGACTTGGAGCTACTGCGCCGGAGTAGCCATTCAACAGGCAGGTCCACTTCCTCAACAAGCCTCTGTGGTGGACATTTTAGGAGTAAACCATTCTGATTCCAGCTGGAACCAGCAAATCTTGGAGCAGTGTTTTGTTGGATGCAGTGGAAGCAGCTTTGACGCACTTTCCAATCTCTTGT…	5
AT4G37930	chr4	17831837	17831838	cea5f5d1-89c3-4671-b100-cca3d09b581d	106	605	-	ACATTCCATGGGAATTCAATAACAACAGAACACTTGTGGGGAAAACAGTTTTAGTTCTCTTACTTCATGAATCTTTCCAACCCAAATTTGTTGGGTGTCTGCTGCAATTTCCTAACGTGGCGCAGCATAATCTCGGCTGATGGTTGAAGGATTCCGCCATTGCTATGACCAGCGAATCTTTCAGCACTGAATCTTTGGCTTTCAGACTTCGAACAATTGTCCACCACTTGCAATATTTCAGCTACTTGGCGAGTCTTCCTCACTAAGCCTCCTGGTGAGCAGGTAATTCTGCCACAGGAACTGATAAAAGCATCTTTGGAACAGTGCAATGGACGCAAAAGCAGCTTCCCATCTTCCAGACCAGCGATCCTACTATTCCCTTGGGCAGCCCACAGGACT…	5
AT4G37930	chr4	17831889	17831890	3882e66a-fed5-4340-88cc-1e4b663165ec	95	843	-	TTTAGTTCTTGTACTTCATGGTTTCTTTCCACGACCCAAATTGTTGGGATCTACATTGCAGTTGTGAATTCAGGTCTTTTGGTAGTTGGCTGTTTATGCCTCTCGGATTGGATGAAAAGGATTCCATTGCTTGTACACAAAATCCTTCAACTTGGTTCCTACAGAGCTTCAGATTGACTGCATGTGGAGCCATTCTATGCGCATTTGGAGCGAATTTCACCGGACAGAGTCTTCTCCCCAGCAAACTTCTGGGTAAATTGAGGGGAGTACCTTCATTTCTTATTCCAGCTTGGAACCATGACGGAAACATCTCTTGGATCTGTGAGTTTTCGAATGGATGTTTGTTGTGGTAACAACTTCTTATCACTTCTTATCCAGGATTCCAGCATTCCTTGGGCT…	5
AT4G37930	chr4	17831898	17831899	88706c19-26e2-400b-b6fa-dfaf779d8d7e	74	1115	-	TGTACTTCATGGTTTCTTTCTCAAACCAATTGTTGATGGGAACTGCTTGATTCCCTAACTTCAACGTTACAGTTTCGCAATCTTAGGCATGGTTGAAGGATTCAATTGCTGACACGAGATCTTTCAACTGGTTCCGGCTTCAAGCTGACTTTGAGCTGCACCACAGCTATTGTCGGAAGTATTCGCTACTTTGGCAAAGTCTTCCTCAACAGAGCCTCTGGAGAGTGGATAGGAGTGCTCATTCTGATTCAACCAGGAGCTGTGGCAAATCTCCCGGAACAGAGTTTGATGGAGTATAAGTGGATTTAGCTTCCAGCACTTTCTTACTGATCCATCAATTCCTAGGGCGAGGATCACCAAGCCAGATGGTAACTTTTCCACCAAACAAGTTCAAATCCC…	5
AT4G37930	chr4	17831898	17831899	21d9d0d6-8d0c-4ee4-a635-a2b60bec9538	105	1098	-	TGTACTTCATGTGTTTCTTTCTCAAACCAAGGGCACTGAGCGATTCCCTGACCAGCGTTGGCAGTTCACAATCTTGGATTTGGATGTGGTTGTGAGGAATTCCGCTGGCAGCGAATCCTTTATCTGATCCTATTTGATTTGATGCACAGGAGCAATTAACACAGCTGTCATGGTAGCTCAATTCTTTGGCAAAGTCTTCCTTTAGCAAATAGCCTCTTGAAGAATAGGAGTACATTCTGATTCCCACAGGAGCTGTGCAAACATCTCCAGGATTATGTTTTGTTGGGATGCAGTGGAAGCAGCTTCCAAGCACCTTTCTCGATCTAGATCCATCAATTCCTTGGGCATTTAAATTCACTTGAAGCTGGATGTGTGTCAGTTCCATCAGTTTGAGCAAGT…	5
AT4G38970	chr4	18163861	18163862	34d18bdd-ebcc-4c24-90f5-4cae08df3013	237	396	-	CCCCATGTTTTCAAGCAAGTGTTCCTCAGTGGCAGGCGTGGGTGGACGTGCCGAGGGTTTGGTGCTCCTGGTTCGACGTTCAGATACGTTGCCTCTCCTCCTGACTGTCATCCTCTTGGATCAAACGATATTCCGGGACTATAGGGACTCTGCAACATTGGCATCAGGAAAGTGGCGGCAACCGATCAGAACACGAGCTCTGTTGTCTTAGTGGTACCTCAGCCACCGGGGAGTCATCATATTTAGATTGAGGATACCCAAAAACATGACGGAGTCCGATTAAAGTGGGTAAAAGAGGAAGACCTAGGACCTTCTCTGCCGCGTCGTAATCTTGTCAACGGTTTCTCATCCCCTTAACAATCTCTTTGGCTCAACAATCGGAACAAACCACTGATC	5
AT4G38970	chr4	18163861	18163862	34d18bdd-ebcc-4c24-90f5-4cae08df3013	237	396	-	CCCCATGTTTTCAAGCAAGTGTTCCTCAGTGGCAGGCGTGGGTGGACGTGCCGAGGGTTTGGTGCTCCTGGTTCGACGTTCAGATACGTTGCCTCTCCTCCTGACTGTCATCCTCTTGGATCAAACGATATTCCGGGACTATAGGGACTCTGCAACATTGGCATCAGGAAAGTGGCGGCAACCGATCAGAACACGAGCTCTGTTGTCTTAGTGGTACCTCAGCCACCGGGGAGTCATCATATTTAGATTGAGGATACCCAAAAACATGACGGAGTCCGATTAAAGTGGGTAAAAGAGGAAGACCTAGGACCTTCTCTGCCGCGTCGTAATCTTGTCAACGGTTTCTCATCCCCTTAACAATCTCTTTGGCTCAACAATCGGAACAAACCACTGATC	5
AT4G38970	chr4	18163885	18163886	4922c7c6-7855-4efd-9f6e-5e61d4e25ab9	341	681	-	TGCAACGCACGTGGCGTAGGAGAAGGAACAGTGCTCGGGTGTTTGGTGTACATGTTCATTGGCGTTCAAGTTAGAATGTGTTAAATTCACCCCACCTCTAACTGACCTCCGCGCAAGACGAATTCCGGGGACTTAGTGGGAGGACTCTGTTAGCAAAGGAGCAAGGAGGTGTGTAGTGGCGTAGCAACTTGTTCAGGAATGAAATTTCCACGATGTCTATAGTTGTACCTTTACCTCCGAGGAGTCACCAGCTCAGTTTGGAGGATACCTTCATGATGCATTAAATCAAGGCAGTAATGGTGAAAGAAAGTGACCTCAGCCCCAAACCTTCTTCTGGGACGTGTAAATGGGTTACTATCAATAGATAAGTATGCATGTGTTCCATCCAAATCTCTGGCT…	5
AT4G38970	chr4	18163885	18163886	4922c7c6-7855-4efd-9f6e-5e61d4e25ab9	341	681	-	TGCAACGCACGTGGCGTAGGAGAAGGAACAGTGCTCGGGTGTTTGGTGTACATGTTCATTGGCGTTCAAGTTAGAATGTGTTAAATTCACCCCACCTCTAACTGACCTCCGCGCAAGACGAATTCCGGGGACTTAGTGGGAGGACTCTGTTAGCAAAGGAGCAAGGAGGTGTGTAGTGGCGTAGCAACTTGTTCAGGAATGAAATTTCCACGATGTCTATAGTTGTACCTTTACCTCCGAGGAGTCACCAGCTCAGTTTGGAGGATACCTTCATGATGCATTAAATCAAGGCAGTAATGGTGAAAGAAAGTGACCTCAGCCCCAAACCTTCTTCTGGGACGTGTAAATGGGTTACTATCAATAGATAAGTATGCATGTGTTCCATCCAAATCTCTGGCT…	5
AT4G38970	chr4	18163889	18163890	15a32bbd-bfa8-4081-930b-123415d5d20c	293	194	-	ACGCACGTGCGTAGACGACGTATTGGAAATAGGCCTGGAGTCGTCGGCGTGTCGGAGTGGGTGCGCAACCGGCCTTGCCCGGCCAGGATCAAAATTCCAGTACTATGAGTATCCCTCTATACAAAGAGCTAAAGTGTTGCAGCAACCAGTTCAGAGTATTCTGTCTTAACTCAGCTCCGAAGTCACCAGCTCAG	5
AT4G38970	chr4	18163889	18163890	15a32bbd-bfa8-4081-930b-123415d5d20c	293	194	-	ACGCACGTGCGTAGACGACGTATTGGAAATAGGCCTGGAGTCGTCGGCGTGTCGGAGTGGGTGCGCAACCGGCCTTGCCCGGCCAGGATCAAAATTCCAGTACTATGAGTATCCCTCTATACAAAGAGCTAAAGTGTTGCAGCAACCAGTTCAGAGTATTCTGTCTTAACTCAGCTCCGAAGTCACCAGCTCAG	5
AT4G38970	chr4	18163932	18163933	359d3504-000d-4023-bf2d-577d3b497d30	305	602	-	CTGGTTCATTACGTTCAAGTTGGTTGATGTTGCCTCCACCTCCATACCACCTCCGGACAAGACAACAAATTCCCTGGGACTTGGGAGGGACTCTATTGTGGAGCTGAGGTGTAGGCAGCAACTTGTTCAGGTAGATTCTGTCTTAGACTCAGCTCCGGGAGTCACCAGTGCTTAATTAGGTACCTTCAAACATGTACGTTGTTCCTGGCAGTGAGAAGAAAACCTCAGCCCAAACCTTCTCTGCTGGTACGGCGAGTTCTGTCAATAAACGTGTTCTGATCCAGCCGATCTGGCCCAAATTATTTGGAACAAACCGCCGGTCCTAAGTATGCAGCGAACAATGGCAGTTGGAACCAAACAGCTTCCAAATAGAAGGGCAATGGACCGTTGGAATGCCAC…	5
AT4G38970	chr4	18163932	18163933	359d3504-000d-4023-bf2d-577d3b497d30	305	602	-	CTGGTTCATTACGTTCAAGTTGGTTGATGTTGCCTCCACCTCCATACCACCTCCGGACAAGACAACAAATTCCCTGGGACTTGGGAGGGACTCTATTGTGGAGCTGAGGTGTAGGCAGCAACTTGTTCAGGTAGATTCTGTCTTAGACTCAGCTCCGGGAGTCACCAGTGCTTAATTAGGTACCTTCAAACATGTACGTTGTTCCTGGCAGTGAGAAGAAAACCTCAGCCCAAACCTTCTCTGCTGGTACGGCGAGTTCTGTCAATAAACGTGTTCTGATCCAGCCGATCTGGCCCAAATTATTTGGAACAAACCGCCGGTCCTAAGTATGCAGCGAACAATGGCAGTTGGAACCAAACAGCTTCCAAATAGAAGGGCAATGGACCGTTGGAATGCCAC…	5
AT4G38970	chr4	18163937	18163938	a0f3cbed-fba8-49de-a031-999bcad9d0c7	388	552	-	TCATTGCGTTCAAGTTGATATAGTGCACCTTCCCACCTCTGACTGTCCTCCGGACCAGTAACAATTCCAGGACTGCGGAGGGACTCTGTTACGGTGAGCCCGGGTGTAGGCGACAACTTGTTCAGGATGATTCCGTCTGCAGACCGTTTTGCTCCGGGAGTCATGCAATGATTTAGATTGAGGAACGTTACCTTCAGTACATGCAGCGGCAGTTCTGAGCAGAGAAAAGAAAGACCCTCAGCCCAGAAACCTTCTCTGCCGGCGTAGTGTTCTGACTGATCGTGTTCCATCCAGCCAGTATCTGGCTCACAGCCTTGGATCGATGTCTTGCTGTCCTGAACACAGCGTCATCGAACAAACCCCAAGCAGCTTCCTTTGTTGTCGGAGGGCACAGGCGGT…	5
AT4G38970	chr4	18163937	18163938	a0f3cbed-fba8-49de-a031-999bcad9d0c7	388	552	-	TCATTGCGTTCAAGTTGATATAGTGCACCTTCCCACCTCTGACTGTCCTCCGGACCAGTAACAATTCCAGGACTGCGGAGGGACTCTGTTACGGTGAGCCCGGGTGTAGGCGACAACTTGTTCAGGATGATTCCGTCTGCAGACCGTTTTGCTCCGGGAGTCATGCAATGATTTAGATTGAGGAACGTTACCTTCAGTACATGCAGCGGCAGTTCTGAGCAGAGAAAAGAAAGACCCTCAGCCCAGAAACCTTCTCTGCCGGCGTAGTGTTCTGACTGATCGTGTTCCATCCAGCCAGTATCTGGCTCACAGCCTTGGATCGATGTCTTGCTGTCCTGAACACAGCGTCATCGAACAAACCCCAAGCAGCTTCCTTTGTTGTCGGAGGGCACAGGCGGT…	5
AT4G10340	chr4	6408224	6408225	62f4ca72-2c1f-4f28-950a-b1cde80c5520	66	419	+	TGCTTGGTACTCCATTTTTAGGCAGTCTTGAAGATCGTTTGCTCCTGTTGGCATCAAGCCACACCGTCAAGGTAATATCTCTCACTCTGAAAAGCCAGCTCCCAATTGCTGATTTAGGCACAAATACCTTAGAGACTACTGGTGATGGTTTATCAAGTGGTTGGTCCTAGCACAGGAATTTTTCTTTTGCCAGTACGGTCTTCTTGGAACAGAGATCAGATCCCAGAGTACTACCAAACAGTGAGGTGTAAAGATTAACAGACAGCCTTGGTCTTGGAAAGGAGAAGCCTGAGAACTTTATTAAATACCGGACTCGATATTGATCCAAAGATGAATTATGTTGAGGAGCAGTGGTTTCATTCATTCCTGCTCAAAACAAATTGCGCTAACTGGGCCCTG…	5
AT4G10340	chr4	6408227	6408228	f0f6dada-59bb-4490-a278-25257bf1fd91	67	430	+	TTGGTACTCCCTAACTTCAGGCGAGTTTCGTAGAGATCTTGTTGCTCCTGGCATCAAGCCCATCCGCTTCAAGACTAATGCTACACACAAGAAAAGCCGGTTCAGCTGGTCCAAGGCTGTACCTGAGACTAAGTGATGATACATGCCAAGAAGGTATGGTCCCTGATGAGAATTCTTCCACTTAACTTGATGGTACCTTGGACTCGGATCGAGAGATCCCAGTACCTATTTTACGGGTGAAGGGTCTGCTGCAAGATTGGTCTGCCCCAGCCTTGGAAAGAAGCCACTTGAACTTTTGCTAATCTCCAGATCCGTATTGATCCCGTCAAGATGGGCTATCAGGAAGCAAGCTATTGGTCCACACATTCCAAAGCTACCTATTACCAAATCTGGCCAACT…	5
AT4G10340	chr4	6408263	6408264	c3721bb9-afdb-4e13-bfca-020393dba11d	87	361	+	CGTCTGCTTCCGTTGGCCAAGCCCTCCACGTTCCAGACTGCATACCAAAGAAAAAGCCCTGATCCCGCTTGATGCCAAGGCTGGCTCTGAGAGACTAGCGATGAGCTCCTGATAGCATCGGCTCCAGCCAGGAATTCAGCATGCCAGCTTCTTGGGATAGATCAAAGAGTTCCCAGAGTACTTAACGGCGATATATTGATTTTGGTGGCCCATCATTTAGCCAAAACAGAGCCTGAGAACTCCTGCTAATACCAAGCTCGATTAAATCCGCAAGATGTAACTATGAATGGCTCATCATTCCTGAAGAAATCCTAACAAATTGGCCGCTATGTTGGCCCGAAGCTGTCATCATCTGGTTTAG	5
AT4G10340	chr4	6408263	6408264	c9a12a59-08f6-4f11-aedd-0e0cb07a0465	59	362	+	CGTCTGCTCCCGCTGGCATCGGCCCATCCAAGTTGTTGAAACACCACCTTGGAAAGCCTGTCCCTGCACTGTCCAAGCTGCCGAGACTAGCGGCGCCGAATACCGCCATCAAGAGTGGTTATGGTCCCAATCAGGAATATTTTTGCCTGATGTTTTTGGATAGAGATCAGAGATCCAGAGTTTATATGTTGAAAGCTTGCTGGATATGGTCGACCATTTGGTTTCAATAGAGCCCGTGGGAACTTATTGTTCCGGGCTATCGAATTGATCCATGCGAGAGACGACAATGAGGTAGCTGGTTCATTCCGAAGCTTCATTAAACAATATGGCGCATTGTTGGCCCGAAGCTTGTCTGGTTTAAG	5
AT4G10340	chr4	6408283	6408284	64b35337-48ae-4040-8238-ccb7b2f294db	126	511	+	AGCCCATCCACGTTCGAGACTAATTATCTTTTTTAAGAAAAAGCAAACAGCTCCAATTAAGTCCAGGCTGTCTATAAGGACTGCGACGAGGTCTGCCAGTGACAGCACCGACAAGGAAGAATTTCCGCCCGATGTCTCAATTGATAGATCAGGAGATCCAGAGAGTACACCAACGGCGTTGGTAAGATTATGGTTACGACCCTCCATCGGTCACCTTGAAAGAAGCCTGAAGAACTTGTTATACAAGCTCCATGAATTGATTCCACGCAAGATGAGGCTATGCTGGGAGGCAATGGTTCATCATCTTCCTGAAGCTCAAACCGGCTACTGGTGTAACTGCGGCCTGAAGCTGTCGGTTTAGATTGGTGCTCAATCCTTGATAGGAAACTCGAACTACTT…	5
AT4G10340	chr4	6408347	6408348	c96cf5c7-bae6-4b10-a296-b7eb34ee6b8f	9	297	+	AGGCTGTCAGTAGACTATTGGTGATGAGCACCCTATCTGCCAAGTGGTGGTCCAGCAGGAATTTGCCAGCCTGGTCTTGTAGAACAGAGATCCCAGAGTACTTAAGGTGAAGTTAGAGATTGTTATGACCCTATTCTGGTCTTGGAAAAGAAGCCTGCTGAGATTCTGCTACTAAAATACAGTTGAATTGATCCGCGAGATGTAATTTCAAGCTAAGGTAGCTAGCTGGTTTCATTCTTCCGAGGACTTAAACTCGGCTGGGACAAACTGTGGCCCCTGGAAGCTGCCTGGTTTAAG	8
AT4G10340	chr4	6408363	6408364	a90b6b91-d235-49c8-968f-78986df0a3f8	137	470	+	TAGCGATGAGCTGCCAAGACTGGTTTGCCCCTGACAGGAATCTCGCTGATGAAATCTTGGATGGATCAGAGATCCCAGTACTTAACCGATATTGTAAAGGATTAAAGGCATGGCCATTGGAAATCCTGAAAGAAGCCAAAGGAACTCTTGCTAATCTCAGGGTTTCTGAATTAATGATCCAAGATGGGCCGTTAGGAGCAGCTAGCTCATCATTCCAAGGCTTATTCTCGCCGAATCTGGCGCTAACTGCTGTGCCCTGAATATGTCATCTGGTCAAGTTAGCGCTTTGCTCTTGTCGATACATCGAACTACTTTGGCCGGAACCATTCCCAACAACCAATCCATCGCTGGTTGAGGGTTGCTCCTGTTGAGAAGCAAGTACTTACAGAAACACCAACA…	8
AT4G10340	chr4	6408368	6408369	f910cb17-d50b-4e91-91dd-e78490040020	211	183	+	ATGAGCTCGCCAAGTGGTATGGTCCAGGAATTTTTTGTGACAAAGCTCTCGGAACGGTCCAGAGATCCCAGAGTCTCAACGGCGAAAGGTATGCTAAGGATATAGCTACGACCCTAACCTCCAGCTACCTTGGAAGAAGCCTGGGAACTTATTTGTTCCCAGTTACTGTTGACACCGTGCAAG	8
AT4G10340	chr4	6408368	6408369	2e0fa7da-448b-4c43-ae74-76d8631cdde2	199	428	+	ATGAGCTCAGTGGACTGGCCCGCAGGATTTTCTTTGCTGAGTCAGGACCATGGATAGTACAGAGATCCAGACCAAACGGTGATTGTTGGGAGATTAGTTTTTTATGCTGCCTAACTTCAAGCTTGAAAGAGAAGCCGAGAACTCTGAATTTCGAAACTGTCCGTCAGATGGGCTGTCAAGCAGCTCATCATTCCTGAGGTTTAAACAAATATGGCGCAACTGTGGCCAGGGTGTGATCAAGCTTTAAGAACTGGAGTGTTCTGCTCTATTGATGGAGAGGGAGAGGAACTTGAACTTTGTCAGAACACCTATCAACCTTGACCATGAGCTGCTGTTTCCAGGCCGAGTCTACGGAAAACACCAACGGATAGGATTCGTAGGTGACTCACCAGGTCCATC…	8
AT4G10340	chr4	6408368	6408369	1c76356f-c7f2-4db1-ac3c-9e180bc87d9c	76	153	+	ATGAGCTCATCCTACAGCCCAGCCTCCTGTACCAGACCCCCAATCCAGAATTGGATAGATCAGAGATCCTTCCCAAGAAGAGCCCAAAGTGAAGTTATTGGAGATTAGTTATCGACCCCATTTGGTCCCTGAAAGAAGCCTGAACTTTGCTAA	8
AT4G10340	chr4	6408375	6408376	95c1fd49-91bd-499c-b90c-08e3ba044abc	294	148	+	CGCCAAGTGGTCAGCCCTGACAGGGAAGAAATCCCTCCGCCCGATGGGCTTCCTGACAGATCCAGGAGGATCCCAGAAGTCTCCCTAACGCGGGGGCACTGCCTGCAGACTGACGACCCCATCCAGCCTCCTAGCAGAAGCCCTGGGC	8
AT4G10340	chr4	6408380	6408381	340759ee-a0c1-44a7-a123-476cfe8b52cf	215	305	+	AGTGGTATGGTCCTGACAAGAATTTTCTCTTCTGCCTGACGGCTTCTTTGGATAGATCAGAGATTCCAGAAGAGTAAACGGTGAAGTTTGCAAAGATTATGGTATGACCCCGCCTAAGAAGCCTTAGAACCTTGCTAAATACACAAATTTAAAGGAATCCTGTACGGTAGATGGGCAATGGTAGCCGAGCGGTTTCAACGCCCTGAAGCTTTAAACAATTGGCGCTAACTGTGATCCAGCTGAAGCTGTCAGCTCAGCGCTATCCTGCGCCTACCAATGCGAACACGCCTGAACTTACTTGTTAG	8
AT4G10340	chr4	6408380	6408381	e94b258c-eb9c-4e0a-8ea4-e90c9b9df6f9	226	288	+	AGTGGTATGGTTCCTGACAGGAGAGAATTTTCTTACTGCCAGCACGGTTCTTGTATAGATCAGAGATCCCAGTACTTAAACGGTGAAGGTTGTTAGAGAAGATTATTGGTTGACCCAACTCTTTGGTTCTGGTAGAAAGCCTGAGAACTTTTGCAAATCCTGCTCTGAATTGATCCATCATGTCAAGATGAATACCAACAATTTGAGGAGCAGCTGGTTTACTTTCATCACCAAAGCTCAAACAGCTGATCAGCGACAACAAATGGCCTCTGGAAAGCTGTTTCGGAC	8
AT4G13430	chr4	7804187	7804188	133738e3-baf1-4fcc-a3c5-6fe648c3a35b	150	924	-	ATTAGCCTACTGTTGGTCTCCTTGGGTCGTTGCGGCCGGTTGAGCTGAGGCCCGCGGTTGGAGACGCAAGTAAATTTGCCTTCCTCTTTGTGTCATCCGTCGGGGAATCCTGCGTTCGGTTGGTACGCGCACTTGTTCATTCAGATAAGCGGTGTCTCTGCTGGGCCACCAGTGCAAGCACCATTTTTGGCTGGCTGGTGAAAGTCAACAGCCAGCTTCTTCAAAATCTACGGCGCGTGAACTTTCCACCTGCTTCCAGGGAACTGGAACGCATCCCGATCCCTCTGCCTTCTGAATGCCGGGGTCAGGAAAATGTGTCTAGGACCTTTCTGCCGCTGGAAAAGTTAGCTGCCATAAAATCCTCTGTCTTCCCACCAGACAGACCGTTATACTCTATCG…	5
AT4G13430	chr4	7804187	7804188	05a550db-faf8-4048-9796-e754c74bd777	202	978	-	ATTAGCCTACTGCAAAAAACTGGGTCAGTCAGCGCCGATAAATTCAAGTGGCTGCAGCAATGTGGTACGCTAAGTAAAAATTTGCCCTTCTTTGAGTCATCCGACCGGAAAATCTCGGTTTGTCGTTGGTACACACACTTGTGTTCATTCCCAAGCAAGATGTAAATCAGCTGGGCCACCAGACGACAACACAGCTAGGGCTGGCCGGTGTCACAAGCAGCTTCTTCTTTAAATCAGCGCACATGTCTTCCACCTGCTCCTGGTACTGGGTAGCAACCGCGTCATATCCATACCTTCTGGTTGGTTTGGGACAAGGAAGTTGGAACTTTATCACTTCCTCGGAAGTTTAGCTGCCATGTAAATACTGTTCTTCCACCAAACTAAACCATGTAGAATCTG…	5
AT4G13430	chr4	7804228	7804229	5731feaf-d7e9-413d-984e-7b1712fbdcb8	200	611	-	CGGTTAAATTGGCTGCAAACAGTGTGGAGACAAGATTAATTTGCCCTTCTTGGTGTCCCTGATCCGACCGGGAAGTTCCTGTTTATTGTCGTGGTGCACACCTAGGTTCATTTGCAGCAGCGTAGGTGTCTCTTATTGGGGCCACTGGCAAGCATTTGAGGGCTGGCTTTGGATTGCATTTCACCTCTTCAAGAATCTTGGCAATGTCTTTTCCACCTGCTCTTGGTACTGGGAGGCATATTGCATCCTATCAGCACCTTTCTGTGTAGCTGGATGAAGGTGAGTTGGAACTTTTTGCCCTTTCTGCTGGAAAAGTTTAGCTGCAGCTCATGAATCCTCTGTCTTCAACCAGTACAGTGACCGTGAATATCTGCTATTTTCACGTCTTATCCAGCTAAG…	5
AT4G13430	chr4	7804275	7804276	b230fb31-c3c8-4816-98cb-984efa825672	238	480	-	TGCCCTTCTGGAACCCATCACCACGGGGAAATGTTCCTATTGTCGTTGAGCACACTGAGGTTCATTCACAGATGTATGGTGTCTGCAGGGCCACCAAGGCAAGCACCACAGCTAGGCTGGCGTTTGGATCACAAAGCCAGCTTCTACGGTTTCTGCGCACATGTCTTTCCTCCCTTCTTCTTCTTGTCTGAACGCTGGTCTTCTCTTCTTTCTGGTTGCCGGGACAAGTTGAACTTAACCTTTTCAGCGTGGAAAGTTTAGCCGCAGCAATGAATCCTCTGTCTTCACCAATGACAAGACCGATGGTGTGTTCTCTGACCAATTTTTCACGTCCATGCATCTAACTTTTATCGATGTCAGGTTAGATTGCCACCAGGCTCCATTCGGTAACACGTCAGT…	5
AT4G13430	chr4	7804286	7804287	3f4c64d2-2591-4a0b-a682-0b4b7c515859	266	912	-	GTGTCCCATCTAACCGGGAAGTTCCTGATTGTCGTTAAGAAGCAACACTTAGGTTCATTCGATGCAGCGTAAGTCTGCTGGGCCACCGAGCAGACACCACAGCTGGCTGGCTGGTGTCAACAGCCGCTTCTTCGAATCTGGCACAGCGGTCTTTCCACCTGCTGCTGGACTGGAGCATGCACGTCTGACTCACCTTCTAGAGGAGCCGGGGCTGAAGATGAACTTGACCTTTTCTTCCTGCAGGAAGTTTTAACCGCAGCCATAAGAAAATCCTCTGTCTTCCCACCAGTACAAACCGAGATACTCTTGTCAATTTTTCGTCTTTGCATTCTTGCTGACGCTCGTAGACAGGGTGATGAGGGCTTAATTACCACAGGCTCCAGCTTTGCCATCAAATCT…	5
AT4G14880	chr4	8518169	8518170	1f8d9edb-38ea-419e-ba7a-fa45fd85bcd5	154	398	-	CTTTTATTTGGGTCTCTAAGAATGGAGGTTGTTCAAGCCTTCTAAGGTCATTCCGCTTCTTTCTTGTCACATCGATAAGAAATTCCATGTTTAGTAGATACCCTGATGTCTTGGTTATCGCCTACAAACGCTTCCCAGCGTTTTCTTCATCTGTGCAAAATATGCTGCAGCAGCCATTTTGCACCGAATAGATTCTTTTCAACAAGAAGCCACTTTAAAGCGAGTGCTGCCTTGCCAAATCGATGATTCGTCCACCTTGAACCTGAGCCAACTTTCATCAATGAAATCGCCCATTCGATACACCTTCGGATAGTGACCAGCTCCTGTCTCGATCTTCCGGTGAGGACCTGGCTTCACTGGCGATAGCACTTCCTCTTACCTGGCTCCACTCCGCACAC	8
AT4G14880	chr4	8518169	8518170	1f8d9edb-38ea-419e-ba7a-fa45fd85bcd5	154	398	-	CTTTTATTTGGGTCTCTAAGAATGGAGGTTGTTCAAGCCTTCTAAGGTCATTCCGCTTCTTTCTTGTCACATCGATAAGAAATTCCATGTTTAGTAGATACCCTGATGTCTTGGTTATCGCCTACAAACGCTTCCCAGCGTTTTCTTCATCTGTGCAAAATATGCTGCAGCAGCCATTTTGCACCGAATAGATTCTTTTCAACAAGAAGCCACTTTAAAGCGAGTGCTGCCTTGCCAAATCGATGATTCGTCCACCTTGAACCTGAGCCAACTTTCATCAATGAAATCGCCCATTCGATACACCTTCGGATAGTGACCAGCTCCTGTCTCGATCTTCCGGTGAGGACCTGGCTTCACTGGCGATAGCACTTCCTCTTACCTGGCTCCACTCCGCACAC	8
AT4G14880	chr4	8518169	8518170	1f8d9edb-38ea-419e-ba7a-fa45fd85bcd5	154	398	-	CTTTTATTTGGGTCTCTAAGAATGGAGGTTGTTCAAGCCTTCTAAGGTCATTCCGCTTCTTTCTTGTCACATCGATAAGAAATTCCATGTTTAGTAGATACCCTGATGTCTTGGTTATCGCCTACAAACGCTTCCCAGCGTTTTCTTCATCTGTGCAAAATATGCTGCAGCAGCCATTTTGCACCGAATAGATTCTTTTCAACAAGAAGCCACTTTAAAGCGAGTGCTGCCTTGCCAAATCGATGATTCGTCCACCTTGAACCTGAGCCAACTTTCATCAATGAAATCGCCCATTCGATACACCTTCGGATAGTGACCAGCTCCTGTCTCGATCTTCCGGTGAGGACCTGGCTTCACTGGCGATAGCACTTCCTCTTACCTGGCTCCACTCCGCACAC	8
AT4G14880	chr4	8518169	8518170	1f8d9edb-38ea-419e-ba7a-fa45fd85bcd5	154	398	-	CTTTTATTTGGGTCTCTAAGAATGGAGGTTGTTCAAGCCTTCTAAGGTCATTCCGCTTCTTTCTTGTCACATCGATAAGAAATTCCATGTTTAGTAGATACCCTGATGTCTTGGTTATCGCCTACAAACGCTTCCCAGCGTTTTCTTCATCTGTGCAAAATATGCTGCAGCAGCCATTTTGCACCGAATAGATTCTTTTCAACAAGAAGCCACTTTAAAGCGAGTGCTGCCTTGCCAAATCGATGATTCGTCCACCTTGAACCTGAGCCAACTTTCATCAATGAAATCGCCCATTCGATACACCTTCGGATAGTGACCAGCTCCTGTCTCGATCTTCCGGTGAGGACCTGGCTTCACTGGCGATAGCACTTCCTCTTACCTGGCTCCACTCCGCACAC	8
AT4G14880	chr4	8518169	8518170	1f8d9edb-38ea-419e-ba7a-fa45fd85bcd5	154	398	-	CTTTTATTTGGGTCTCTAAGAATGGAGGTTGTTCAAGCCTTCTAAGGTCATTCCGCTTCTTTCTTGTCACATCGATAAGAAATTCCATGTTTAGTAGATACCCTGATGTCTTGGTTATCGCCTACAAACGCTTCCCAGCGTTTTCTTCATCTGTGCAAAATATGCTGCAGCAGCCATTTTGCACCGAATAGATTCTTTTCAACAAGAAGCCACTTTAAAGCGAGTGCTGCCTTGCCAAATCGATGATTCGTCCACCTTGAACCTGAGCCAACTTTCATCAATGAAATCGCCCATTCGATACACCTTCGGATAGTGACCAGCTCCTGTCTCGATCTTCCGGTGAGGACCTGGCTTCACTGGCGATAGCACTTCCTCTTACCTGGCTCCACTCCGCACAC	8
AT4G14880	chr4	8518184	8518185	e19875d2-0b96-428c-896f-794d076d8e66	157	396	-	CTCTTAAGAGGTTGGAGTATCACCTTTAGGTCGGACACTGCTTCTTTCCTTATCGCATCGAAAAGGTTGTCTTGTTGATAGATACCTCTCCTTGAAACCTGGAATATCGTTAATTAGCTTCCAGCCAGCGGCGTTTTTCTTCCGGCACCTCTGGCAGTGTTTAATTGCCGCAGCCAGCTGCACTGATATGATATTTTCCGACACAAAAGTGACCTTCTTTAAGGCAAATTTATGCCCAGCAGTGTCCAATGGATTCATCACTTGGTCCTGACAACTTTCGTCAACAATAAATCAACATTACAGGTATAAACCAGCTCCCGTTCCCAAAATCTGATGAAGGACCTGGCTTCCCACCGGCAAATAGCACTTTCAGTCTGGCTCCACCTTTCCACATAG	8
AT4G14880	chr4	8518184	8518185	e19875d2-0b96-428c-896f-794d076d8e66	157	396	-	CTCTTAAGAGGTTGGAGTATCACCTTTAGGTCGGACACTGCTTCTTTCCTTATCGCATCGAAAAGGTTGTCTTGTTGATAGATACCTCTCCTTGAAACCTGGAATATCGTTAATTAGCTTCCAGCCAGCGGCGTTTTTCTTCCGGCACCTCTGGCAGTGTTTAATTGCCGCAGCCAGCTGCACTGATATGATATTTTCCGACACAAAAGTGACCTTCTTTAAGGCAAATTTATGCCCAGCAGTGTCCAATGGATTCATCACTTGGTCCTGACAACTTTCGTCAACAATAAATCAACATTACAGGTATAAACCAGCTCCCGTTCCCAAAATCTGATGAAGGACCTGGCTTCCCACCGGCAAATAGCACTTTCAGTCTGGCTCCACCTTTCCACATAG	8
AT4G14880	chr4	8518184	8518185	e19875d2-0b96-428c-896f-794d076d8e66	157	396	-	CTCTTAAGAGGTTGGAGTATCACCTTTAGGTCGGACACTGCTTCTTTCCTTATCGCATCGAAAAGGTTGTCTTGTTGATAGATACCTCTCCTTGAAACCTGGAATATCGTTAATTAGCTTCCAGCCAGCGGCGTTTTTCTTCCGGCACCTCTGGCAGTGTTTAATTGCCGCAGCCAGCTGCACTGATATGATATTTTCCGACACAAAAGTGACCTTCTTTAAGGCAAATTTATGCCCAGCAGTGTCCAATGGATTCATCACTTGGTCCTGACAACTTTCGTCAACAATAAATCAACATTACAGGTATAAACCAGCTCCCGTTCCCAAAATCTGATGAAGGACCTGGCTTCCCACCGGCAAATAGCACTTTCAGTCTGGCTCCACCTTTCCACATAG	8
AT4G14880	chr4	8518184	8518185	e19875d2-0b96-428c-896f-794d076d8e66	157	396	-	CTCTTAAGAGGTTGGAGTATCACCTTTAGGTCGGACACTGCTTCTTTCCTTATCGCATCGAAAAGGTTGTCTTGTTGATAGATACCTCTCCTTGAAACCTGGAATATCGTTAATTAGCTTCCAGCCAGCGGCGTTTTTCTTCCGGCACCTCTGGCAGTGTTTAATTGCCGCAGCCAGCTGCACTGATATGATATTTTCCGACACAAAAGTGACCTTCTTTAAGGCAAATTTATGCCCAGCAGTGTCCAATGGATTCATCACTTGGTCCTGACAACTTTCGTCAACAATAAATCAACATTACAGGTATAAACCAGCTCCCGTTCCCAAAATCTGATGAAGGACCTGGCTTCCCACCGGCAAATAGCACTTTCAGTCTGGCTCCACCTTTCCACATAG	8
AT4G14880	chr4	8518184	8518185	e19875d2-0b96-428c-896f-794d076d8e66	157	396	-	CTCTTAAGAGGTTGGAGTATCACCTTTAGGTCGGACACTGCTTCTTTCCTTATCGCATCGAAAAGGTTGTCTTGTTGATAGATACCTCTCCTTGAAACCTGGAATATCGTTAATTAGCTTCCAGCCAGCGGCGTTTTTCTTCCGGCACCTCTGGCAGTGTTTAATTGCCGCAGCCAGCTGCACTGATATGATATTTTCCGACACAAAAGTGACCTTCTTTAAGGCAAATTTATGCCCAGCAGTGTCCAATGGATTCATCACTTGGTCCTGACAACTTTCGTCAACAATAAATCAACATTACAGGTATAAACCAGCTCCCGTTCCCAAAATCTGATGAAGGACCTGGCTTCCCACCGGCAAATAGCACTTTCAGTCTGGCTCCACCTTTCCACATAG	8
AT4G14880	chr4	8518209	8518210	f831f8a2-12f8-4bf7-be2f-03a08551f216	148	551	-	CAAGCCTCGAAGGGTCATGGCTTCCGCTTCCTTTCTGGTTTGGCGTCAAAAGTGTTACCGTTGATAGAATACCTCTCCCCGAACTTGGAATATCGCCACAATAGCTTCCAATTCTTGGCCTCTGGAGGCAGTGAGTTTAATTGCTGCAGCAGCTGCTTGTTGGCGCCGAATGATATTCCCACATGGTTGAGGTGCCTTCCAAGGGTTTGTGAAGTAAGCTGCCTTGCCATGTCAATGGATTCATCACTTGAAACCTGAACAACTTCGTCAGTTGGTGATCAATTTGTTTCAGCGTTGTCGGTATAAACCAGCTCCTACTTGATCTTGAAGGAGACCTGGCTTCATACCGGATGAAATGTTTGTCTGCCCAACACGGCTATCACCACCAGATACAACTTT…	8
AT4G14880	chr4	8518209	8518210	f831f8a2-12f8-4bf7-be2f-03a08551f216	148	551	-	CAAGCCTCGAAGGGTCATGGCTTCCGCTTCCTTTCTGGTTTGGCGTCAAAAGTGTTACCGTTGATAGAATACCTCTCCCCGAACTTGGAATATCGCCACAATAGCTTCCAATTCTTGGCCTCTGGAGGCAGTGAGTTTAATTGCTGCAGCAGCTGCTTGTTGGCGCCGAATGATATTCCCACATGGTTGAGGTGCCTTCCAAGGGTTTGTGAAGTAAGCTGCCTTGCCATGTCAATGGATTCATCACTTGAAACCTGAACAACTTCGTCAGTTGGTGATCAATTTGTTTCAGCGTTGTCGGTATAAACCAGCTCCTACTTGATCTTGAAGGAGACCTGGCTTCATACCGGATGAAATGTTTGTCTGCCCAACACGGCTATCACCACCAGATACAACTTT…	8
AT4G14880	chr4	8518209	8518210	f831f8a2-12f8-4bf7-be2f-03a08551f216	148	551	-	CAAGCCTCGAAGGGTCATGGCTTCCGCTTCCTTTCTGGTTTGGCGTCAAAAGTGTTACCGTTGATAGAATACCTCTCCCCGAACTTGGAATATCGCCACAATAGCTTCCAATTCTTGGCCTCTGGAGGCAGTGAGTTTAATTGCTGCAGCAGCTGCTTGTTGGCGCCGAATGATATTCCCACATGGTTGAGGTGCCTTCCAAGGGTTTGTGAAGTAAGCTGCCTTGCCATGTCAATGGATTCATCACTTGAAACCTGAACAACTTCGTCAGTTGGTGATCAATTTGTTTCAGCGTTGTCGGTATAAACCAGCTCCTACTTGATCTTGAAGGAGACCTGGCTTCATACCGGATGAAATGTTTGTCTGCCCAACACGGCTATCACCACCAGATACAACTTT…	8
AT4G14880	chr4	8518209	8518210	f831f8a2-12f8-4bf7-be2f-03a08551f216	148	551	-	CAAGCCTCGAAGGGTCATGGCTTCCGCTTCCTTTCTGGTTTGGCGTCAAAAGTGTTACCGTTGATAGAATACCTCTCCCCGAACTTGGAATATCGCCACAATAGCTTCCAATTCTTGGCCTCTGGAGGCAGTGAGTTTAATTGCTGCAGCAGCTGCTTGTTGGCGCCGAATGATATTCCCACATGGTTGAGGTGCCTTCCAAGGGTTTGTGAAGTAAGCTGCCTTGCCATGTCAATGGATTCATCACTTGAAACCTGAACAACTTCGTCAGTTGGTGATCAATTTGTTTCAGCGTTGTCGGTATAAACCAGCTCCTACTTGATCTTGAAGGAGACCTGGCTTCATACCGGATGAAATGTTTGTCTGCCCAACACGGCTATCACCACCAGATACAACTTT…	8
AT4G14880	chr4	8518209	8518210	f831f8a2-12f8-4bf7-be2f-03a08551f216	148	551	-	CAAGCCTCGAAGGGTCATGGCTTCCGCTTCCTTTCTGGTTTGGCGTCAAAAGTGTTACCGTTGATAGAATACCTCTCCCCGAACTTGGAATATCGCCACAATAGCTTCCAATTCTTGGCCTCTGGAGGCAGTGAGTTTAATTGCTGCAGCAGCTGCTTGTTGGCGCCGAATGATATTCCCACATGGTTGAGGTGCCTTCCAAGGGTTTGTGAAGTAAGCTGCCTTGCCATGTCAATGGATTCATCACTTGAAACCTGAACAACTTCGTCAGTTGGTGATCAATTTGTTTCAGCGTTGTCGGTATAAACCAGCTCCTACTTGATCTTGAAGGAGACCTGGCTTCATACCGGATGAAATGTTTGTCTGCCCAACACGGCTATCACCACCAGATACAACTTT…	8
AT4G14880	chr4	8518235	8518236	8e7c7392-f902-4fae-88b4-12177189f442	239	350	-	TTCTTTCCTGAGCGCACATCGTAAGTACCGTTGTAATGATACCTCCCGAACTCTGGCGGATAACGCCAAATATTCACGACGTTTTCTGGCCTCTGGCAATTGCTGCAGCTATTCGCAGATATTCCCAACAAGTGACCTTCTTTAAGGGCAAGCCCTGCCTTGCCGCGCAAGCTCAAGTGGAGATTCATCACTTGAAACCTGGAACAACACCCATCAAGTTGGTTTCAGCCATTCAATAGCTGTCGGCAAACCGCACCTATCCCCAATCTTGAGGACCTGCTTCTTACCTGAATAGAATATGTATGATACAATCTATCACTTTCGATTACTCATTACCACCGCAGCAACAG	8
AT4G14880	chr4	8518235	8518236	8e7c7392-f902-4fae-88b4-12177189f442	239	350	-	TTCTTTCCTGAGCGCACATCGTAAGTACCGTTGTAATGATACCTCCCGAACTCTGGCGGATAACGCCAAATATTCACGACGTTTTCTGGCCTCTGGCAATTGCTGCAGCTATTCGCAGATATTCCCAACAAGTGACCTTCTTTAAGGGCAAGCCCTGCCTTGCCGCGCAAGCTCAAGTGGAGATTCATCACTTGAAACCTGGAACAACACCCATCAAGTTGGTTTCAGCCATTCAATAGCTGTCGGCAAACCGCACCTATCCCCAATCTTGAGGACCTGCTTCTTACCTGAATAGAATATGTATGATACAATCTATCACTTTCGATTACTCATTACCACCGCAGCAACAG	8
AT4G14880	chr4	8518235	8518236	8e7c7392-f902-4fae-88b4-12177189f442	239	350	-	TTCTTTCCTGAGCGCACATCGTAAGTACCGTTGTAATGATACCTCCCGAACTCTGGCGGATAACGCCAAATATTCACGACGTTTTCTGGCCTCTGGCAATTGCTGCAGCTATTCGCAGATATTCCCAACAAGTGACCTTCTTTAAGGGCAAGCCCTGCCTTGCCGCGCAAGCTCAAGTGGAGATTCATCACTTGAAACCTGGAACAACACCCATCAAGTTGGTTTCAGCCATTCAATAGCTGTCGGCAAACCGCACCTATCCCCAATCTTGAGGACCTGCTTCTTACCTGAATAGAATATGTATGATACAATCTATCACTTTCGATTACTCATTACCACCGCAGCAACAG	8
AT4G14880	chr4	8518235	8518236	8e7c7392-f902-4fae-88b4-12177189f442	239	350	-	TTCTTTCCTGAGCGCACATCGTAAGTACCGTTGTAATGATACCTCCCGAACTCTGGCGGATAACGCCAAATATTCACGACGTTTTCTGGCCTCTGGCAATTGCTGCAGCTATTCGCAGATATTCCCAACAAGTGACCTTCTTTAAGGGCAAGCCCTGCCTTGCCGCGCAAGCTCAAGTGGAGATTCATCACTTGAAACCTGGAACAACACCCATCAAGTTGGTTTCAGCCATTCAATAGCTGTCGGCAAACCGCACCTATCCCCAATCTTGAGGACCTGCTTCTTACCTGAATAGAATATGTATGATACAATCTATCACTTTCGATTACTCATTACCACCGCAGCAACAG	8
AT4G14880	chr4	8518235	8518236	8e7c7392-f902-4fae-88b4-12177189f442	239	350	-	TTCTTTCCTGAGCGCACATCGTAAGTACCGTTGTAATGATACCTCCCGAACTCTGGCGGATAACGCCAAATATTCACGACGTTTTCTGGCCTCTGGCAATTGCTGCAGCTATTCGCAGATATTCCCAACAAGTGACCTTCTTTAAGGGCAAGCCCTGCCTTGCCGCGCAAGCTCAAGTGGAGATTCATCACTTGAAACCTGGAACAACACCCATCAAGTTGGTTTCAGCCATTCAATAGCTGTCGGCAAACCGCACCTATCCCCAATCTTGAGGACCTGCTTCTTACCTGAATAGAATATGTATGATACAATCTATCACTTTCGATTACTCATTACCACCGCAGCAACAG	8
AT4G14880	chr4	8518235	8518236	c61e597b-6c6d-457f-bed0-116f1c6da8d6	186	182	-	TTCTTTCCCGCCAGCGTCAAAGTACCGTTGTGATAAATACCTCCTGACTGCTTGGTTGTAACAAATAGCTTCATTCTGGCCTCTGTGCGATGTTTTAGCGCCGATTTTTGCCGTCAGGCGATATTCCACAGTGGACCTTCTTTAAGGATAGCTGCCTTGCAGTATTGATTCGTCAGCGAAAC	8
AT4G14880	chr4	8518235	8518236	c61e597b-6c6d-457f-bed0-116f1c6da8d6	186	182	-	TTCTTTCCCGCCAGCGTCAAAGTACCGTTGTGATAAATACCTCCTGACTGCTTGGTTGTAACAAATAGCTTCATTCTGGCCTCTGTGCGATGTTTTAGCGCCGATTTTTGCCGTCAGGCGATATTCCACAGTGGACCTTCTTTAAGGATAGCTGCCTTGCAGTATTGATTCGTCAGCGAAAC	8
AT4G14880	chr4	8518235	8518236	c61e597b-6c6d-457f-bed0-116f1c6da8d6	186	182	-	TTCTTTCCCGCCAGCGTCAAAGTACCGTTGTGATAAATACCTCCTGACTGCTTGGTTGTAACAAATAGCTTCATTCTGGCCTCTGTGCGATGTTTTAGCGCCGATTTTTGCCGTCAGGCGATATTCCACAGTGGACCTTCTTTAAGGATAGCTGCCTTGCAGTATTGATTCGTCAGCGAAAC	8
AT4G14880	chr4	8518235	8518236	c61e597b-6c6d-457f-bed0-116f1c6da8d6	186	182	-	TTCTTTCCCGCCAGCGTCAAAGTACCGTTGTGATAAATACCTCCTGACTGCTTGGTTGTAACAAATAGCTTCATTCTGGCCTCTGTGCGATGTTTTAGCGCCGATTTTTGCCGTCAGGCGATATTCCACAGTGGACCTTCTTTAAGGATAGCTGCCTTGCAGTATTGATTCGTCAGCGAAAC	8
AT4G14880	chr4	8518235	8518236	c61e597b-6c6d-457f-bed0-116f1c6da8d6	186	182	-	TTCTTTCCCGCCAGCGTCAAAGTACCGTTGTGATAAATACCTCCTGACTGCTTGGTTGTAACAAATAGCTTCATTCTGGCCTCTGTGCGATGTTTTAGCGCCGATTTTTGCCGTCAGGCGATATTCCACAGTGGACCTTCTTTAAGGATAGCTGCCTTGCAGTATTGATTCGTCAGCGAAAC	8
AT4G14880	chr4	8518235	8518236	b0c35dc8-c0c9-4e5b-b52e-9ed0bfe3be0d	195	331	-	TTCTTTCCTTGTCGCGTCATGAAAGTCCGATAGATACCTCTTGACTGGGTTAACCGCCACAATATAGCTTCCCAGCCGTTTTCTGGCCTCTGGGCAAGTGTTTGCACCAGCGACGACACCACGACCGGATGAGTATTCTTATACATGGTGACTTCTTTTTAAGACAAGCTGCCTGGCTGTACGATGAGCCGTCACTTGACCTGAGCACTGCGTCAAAACCAACATTCAATACACCGGATAAAGAAAACAGCTCCTATCCCTTGATCTTGTGGACCCTGGCTTCCCACCGGATAAATGCTTCTTTCAACTGGCTCTCTTCCCTCCGTTATTG	8
AT4G14880	chr4	8518235	8518236	b0c35dc8-c0c9-4e5b-b52e-9ed0bfe3be0d	195	331	-	TTCTTTCCTTGTCGCGTCATGAAAGTCCGATAGATACCTCTTGACTGGGTTAACCGCCACAATATAGCTTCCCAGCCGTTTTCTGGCCTCTGGGCAAGTGTTTGCACCAGCGACGACACCACGACCGGATGAGTATTCTTATACATGGTGACTTCTTTTTAAGACAAGCTGCCTGGCTGTACGATGAGCCGTCACTTGACCTGAGCACTGCGTCAAAACCAACATTCAATACACCGGATAAAGAAAACAGCTCCTATCCCTTGATCTTGTGGACCCTGGCTTCCCACCGGATAAATGCTTCTTTCAACTGGCTCTCTTCCCTCCGTTATTG	8
AT4G14880	chr4	8518235	8518236	b0c35dc8-c0c9-4e5b-b52e-9ed0bfe3be0d	195	331	-	TTCTTTCCTTGTCGCGTCATGAAAGTCCGATAGATACCTCTTGACTGGGTTAACCGCCACAATATAGCTTCCCAGCCGTTTTCTGGCCTCTGGGCAAGTGTTTGCACCAGCGACGACACCACGACCGGATGAGTATTCTTATACATGGTGACTTCTTTTTAAGACAAGCTGCCTGGCTGTACGATGAGCCGTCACTTGACCTGAGCACTGCGTCAAAACCAACATTCAATACACCGGATAAAGAAAACAGCTCCTATCCCTTGATCTTGTGGACCCTGGCTTCCCACCGGATAAATGCTTCTTTCAACTGGCTCTCTTCCCTCCGTTATTG	8
AT4G14880	chr4	8518235	8518236	b0c35dc8-c0c9-4e5b-b52e-9ed0bfe3be0d	195	331	-	TTCTTTCCTTGTCGCGTCATGAAAGTCCGATAGATACCTCTTGACTGGGTTAACCGCCACAATATAGCTTCCCAGCCGTTTTCTGGCCTCTGGGCAAGTGTTTGCACCAGCGACGACACCACGACCGGATGAGTATTCTTATACATGGTGACTTCTTTTTAAGACAAGCTGCCTGGCTGTACGATGAGCCGTCACTTGACCTGAGCACTGCGTCAAAACCAACATTCAATACACCGGATAAAGAAAACAGCTCCTATCCCTTGATCTTGTGGACCCTGGCTTCCCACCGGATAAATGCTTCTTTCAACTGGCTCTCTTCCCTCCGTTATTG	8
AT4G14880	chr4	8518235	8518236	b0c35dc8-c0c9-4e5b-b52e-9ed0bfe3be0d	195	331	-	TTCTTTCCTTGTCGCGTCATGAAAGTCCGATAGATACCTCTTGACTGGGTTAACCGCCACAATATAGCTTCCCAGCCGTTTTCTGGCCTCTGGGCAAGTGTTTGCACCAGCGACGACACCACGACCGGATGAGTATTCTTATACATGGTGACTTCTTTTTAAGACAAGCTGCCTGGCTGTACGATGAGCCGTCACTTGACCTGAGCACTGCGTCAAAACCAACATTCAATACACCGGATAAAGAAAACAGCTCCTATCCCTTGATCTTGTGGACCCTGGCTTCCCACCGGATAAATGCTTCTTTCAACTGGCTCTCTTCCCTCCGTTATTG	8
AT4G14880	chr4	8518235	8518236	eefbf2cc-c501-464f-8293-1ffee79fbe04	176	361	-	TTCTTTCCTTGTCGCATCAAAAGTACTGTTGATAGAAATACCTCCCCGACTCGGAATGTTCGCCGCAATATATAGCTTCCCAGCGTTTTCTGGCCTCCGCATTATATTAATTGCTGCAGCATTTTGCACTGGCAATATTTACAGGACCTTCTTTAAGAAAGCAAACCAATGCCTTGCAGACAATGGATTCATCACTGAGTGAACCTGACACACTCGTCAGTTGAGATCGACGATCAACGCTTGTAGCGAACCAGCCTATCCTAAATCTGAAGGGACCTGGCTTCCCAACTGGCGATAGCACTTTCGACTCTGGCTCACTGTTACAGCTTGGCTGCATCTATCTTTAATGAAAATATCTGCC	8
AT4G14880	chr4	8518235	8518236	eefbf2cc-c501-464f-8293-1ffee79fbe04	176	361	-	TTCTTTCCTTGTCGCATCAAAAGTACTGTTGATAGAAATACCTCCCCGACTCGGAATGTTCGCCGCAATATATAGCTTCCCAGCGTTTTCTGGCCTCCGCATTATATTAATTGCTGCAGCATTTTGCACTGGCAATATTTACAGGACCTTCTTTAAGAAAGCAAACCAATGCCTTGCAGACAATGGATTCATCACTGAGTGAACCTGACACACTCGTCAGTTGAGATCGACGATCAACGCTTGTAGCGAACCAGCCTATCCTAAATCTGAAGGGACCTGGCTTCCCAACTGGCGATAGCACTTTCGACTCTGGCTCACTGTTACAGCTTGGCTGCATCTATCTTTAATGAAAATATCTGCC	8
AT4G14880	chr4	8518235	8518236	eefbf2cc-c501-464f-8293-1ffee79fbe04	176	361	-	TTCTTTCCTTGTCGCATCAAAAGTACTGTTGATAGAAATACCTCCCCGACTCGGAATGTTCGCCGCAATATATAGCTTCCCAGCGTTTTCTGGCCTCCGCATTATATTAATTGCTGCAGCATTTTGCACTGGCAATATTTACAGGACCTTCTTTAAGAAAGCAAACCAATGCCTTGCAGACAATGGATTCATCACTGAGTGAACCTGACACACTCGTCAGTTGAGATCGACGATCAACGCTTGTAGCGAACCAGCCTATCCTAAATCTGAAGGGACCTGGCTTCCCAACTGGCGATAGCACTTTCGACTCTGGCTCACTGTTACAGCTTGGCTGCATCTATCTTTAATGAAAATATCTGCC	8
AT4G14880	chr4	8518235	8518236	eefbf2cc-c501-464f-8293-1ffee79fbe04	176	361	-	TTCTTTCCTTGTCGCATCAAAAGTACTGTTGATAGAAATACCTCCCCGACTCGGAATGTTCGCCGCAATATATAGCTTCCCAGCGTTTTCTGGCCTCCGCATTATATTAATTGCTGCAGCATTTTGCACTGGCAATATTTACAGGACCTTCTTTAAGAAAGCAAACCAATGCCTTGCAGACAATGGATTCATCACTGAGTGAACCTGACACACTCGTCAGTTGAGATCGACGATCAACGCTTGTAGCGAACCAGCCTATCCTAAATCTGAAGGGACCTGGCTTCCCAACTGGCGATAGCACTTTCGACTCTGGCTCACTGTTACAGCTTGGCTGCATCTATCTTTAATGAAAATATCTGCC	8
AT4G14880	chr4	8518235	8518236	eefbf2cc-c501-464f-8293-1ffee79fbe04	176	361	-	TTCTTTCCTTGTCGCATCAAAAGTACTGTTGATAGAAATACCTCCCCGACTCGGAATGTTCGCCGCAATATATAGCTTCCCAGCGTTTTCTGGCCTCCGCATTATATTAATTGCTGCAGCATTTTGCACTGGCAATATTTACAGGACCTTCTTTAAGAAAGCAAACCAATGCCTTGCAGACAATGGATTCATCACTGAGTGAACCTGACACACTCGTCAGTTGAGATCGACGATCAACGCTTGTAGCGAACCAGCCTATCCTAAATCTGAAGGGACCTGGCTTCCCAACTGGCGATAGCACTTTCGACTCTGGCTCACTGTTACAGCTTGGCTGCATCTATCTTTAATGAAAATATCTGCC	8
AT4G14880	chr4	8518264	8518265	662ad379-0cb2-4977-be5e-09e9c213f89b	283	471	-	TTGATAGATACCTTCTGCTTCGATATCAGCGGGAATATCCGCCACAGATAGCTCTACCATTTGCATATATCAGGGATACTGGGCTAATGGTTAAGTAATATTACCAGCTGCTGCACCGTGTTAAATATTCCCCACAAAGGACCTTCTTCAAGGAGCAAGCTGCCTTGCCAAGCAAATTCATCACTTGAAGAACCTGGACAACTCCTTGTCAATAAAGTGGTCAGCATTCTAACACCAGGTATTGGACAGTCCCATCCCTTGATCTTGTGAAGAAAGGAGGACCTGGCTTCCCACCGGCAACACTTTCAACTGGCTCCAGCTCATATTGCTTGCGTTTGCGTTCTGTTCTTTAGATACTTCCCAGCACCTGTAGTGGACTTACCAAACCAATCTTCGAGA…	8
AT4G14880	chr4	8518264	8518265	662ad379-0cb2-4977-be5e-09e9c213f89b	283	471	-	TTGATAGATACCTTCTGCTTCGATATCAGCGGGAATATCCGCCACAGATAGCTCTACCATTTGCATATATCAGGGATACTGGGCTAATGGTTAAGTAATATTACCAGCTGCTGCACCGTGTTAAATATTCCCCACAAAGGACCTTCTTCAAGGAGCAAGCTGCCTTGCCAAGCAAATTCATCACTTGAAGAACCTGGACAACTCCTTGTCAATAAAGTGGTCAGCATTCTAACACCAGGTATTGGACAGTCCCATCCCTTGATCTTGTGAAGAAAGGAGGACCTGGCTTCCCACCGGCAACACTTTCAACTGGCTCCAGCTCATATTGCTTGCGTTTGCGTTCTGTTCTTTAGATACTTCCCAGCACCTGTAGTGGACTTACCAAACCAATCTTCGAGA…	8
AT4G14880	chr4	8518264	8518265	662ad379-0cb2-4977-be5e-09e9c213f89b	283	471	-	TTGATAGATACCTTCTGCTTCGATATCAGCGGGAATATCCGCCACAGATAGCTCTACCATTTGCATATATCAGGGATACTGGGCTAATGGTTAAGTAATATTACCAGCTGCTGCACCGTGTTAAATATTCCCCACAAAGGACCTTCTTCAAGGAGCAAGCTGCCTTGCCAAGCAAATTCATCACTTGAAGAACCTGGACAACTCCTTGTCAATAAAGTGGTCAGCATTCTAACACCAGGTATTGGACAGTCCCATCCCTTGATCTTGTGAAGAAAGGAGGACCTGGCTTCCCACCGGCAACACTTTCAACTGGCTCCAGCTCATATTGCTTGCGTTTGCGTTCTGTTCTTTAGATACTTCCCAGCACCTGTAGTGGACTTACCAAACCAATCTTCGAGA…	8
AT4G14880	chr4	8518264	8518265	662ad379-0cb2-4977-be5e-09e9c213f89b	283	471	-	TTGATAGATACCTTCTGCTTCGATATCAGCGGGAATATCCGCCACAGATAGCTCTACCATTTGCATATATCAGGGATACTGGGCTAATGGTTAAGTAATATTACCAGCTGCTGCACCGTGTTAAATATTCCCCACAAAGGACCTTCTTCAAGGAGCAAGCTGCCTTGCCAAGCAAATTCATCACTTGAAGAACCTGGACAACTCCTTGTCAATAAAGTGGTCAGCATTCTAACACCAGGTATTGGACAGTCCCATCCCTTGATCTTGTGAAGAAAGGAGGACCTGGCTTCCCACCGGCAACACTTTCAACTGGCTCCAGCTCATATTGCTTGCGTTTGCGTTCTGTTCTTTAGATACTTCCCAGCACCTGTAGTGGACTTACCAAACCAATCTTCGAGA…	8
AT4G14880	chr4	8518264	8518265	662ad379-0cb2-4977-be5e-09e9c213f89b	283	471	-	TTGATAGATACCTTCTGCTTCGATATCAGCGGGAATATCCGCCACAGATAGCTCTACCATTTGCATATATCAGGGATACTGGGCTAATGGTTAAGTAATATTACCAGCTGCTGCACCGTGTTAAATATTCCCCACAAAGGACCTTCTTCAAGGAGCAAGCTGCCTTGCCAAGCAAATTCATCACTTGAAGAACCTGGACAACTCCTTGTCAATAAAGTGGTCAGCATTCTAACACCAGGTATTGGACAGTCCCATCCCTTGATCTTGTGAAGAAAGGAGGACCTGGCTTCCCACCGGCAACACTTTCAACTGGCTCCAGCTCATATTGCTTGCGTTTGCGTTCTGTTCTTTAGATACTTCCCAGCACCTGTAGTGGACTTACCAAACCAATCTTCGAGA…	8
AT4G15802	chr4	8986920	8986921	36f0efea-46e6-451d-80a6-117dc5809a05	224	165	-	AGTGCCTTCACTCCCGTCGCCTTCAAATCGACAAATACCAGCTCCACCATTTCCCATTAATATTCTGCCCTCTTCGATGTCATTTAATCTTTGATGTTGGAGTCCGACATTACAGTCCTGGAACCTGGTTTGCATCTATTTTGAGCTGGAGTGAAATTTTGGATC	7
AT4G15802	chr4	8986933	8986934	51648441-b3c1-4f29-919d-b9aba85f53c2	224	204	-	CCCATCTCATTCTGCAAATCATAAGTAATGGCTTTGCTCTAGCTTCGTTGATTCTGCCTCCCCGGTCATCAATCTTTTGTGATGTAGAGCTGCCCATTTGGTCTGGAAGCCCTGGAAAGTTTGCATCTGCTGAGAAGATTTGGTGCCGAGCGATGCTATCAATTAGTGCTCTGCTTGAATCCTCAGTGAATCGGTATTCATCCC	7
AT4G15802	chr4	8986974	8986975	2d2e3e2b-38e9-4e21-a983-a2f4dc441deb	279	137	-	ATTGATTCAGCCTCATGTCATCAATCTTTGGTGAATGATGAGTCGTCATTGTCTGGAACCTGGTTTGACATCTGCTGGAGAAGATTTGGACAAGCAGTCGACTGCAGATCTCATTAGTATCAGAATCATGTACCATC	7
AT4G15802	chr4	8986974	8986975	e7d4d359-89a1-481b-abaa-ac3936f48943	261	98	-	ATTGATTCTGCCTTCCCGGTCATTTATCTTTGTGGTTGATGTGGAGTCCATCGTTTGTCTGGAACCTGGTTGCATCTATTTATGGAGAAGATTTTGGA	7
AT4G15802	chr4	8986974	8986975	d12236d1-c192-4cfa-8df3-a7d49a00539e	236	143	-	ATTGATTCTGCCTTGTCAATCTTTGTGGTTGATGGAAGTCTACATTGTCTGAACCTGGTTTGCATCTGCTGAGAAGATTTTGGAACAAGAAAGCAGTCATATCAGCAGTGCTCTGCTTAACTTCCTTTGAATCAAGAGCCGTC	7
AT4G15802	chr4	8986981	8986982	f67c32be-f87d-46d2-bdac-9b3085677892	316	140	-	CTGCCTCCCAATGTCATCAAATCTTTGATGTGTAGAGAGTCTAACATTGATCTGAAACCTGGTTTGCATCTGCTGGAATTTTGGACAAAACAGTCATATCAGCAGTGCTCTGCTAAATCCCTCAGAATCATGATCGACTT	7
AT4G15802	chr4	8986988	8986989	6173dacb-8725-4c9a-90c2-678f14bec6e2	259	81	-	CCATGTCATCAATCTTTGTGAGTGTGTAGTGTGTCTGACATTGTCTGACCTGGTTTGCATCTATTTGGGTAAGATTTTGGA	7
AT5G03880	chr5	1038680	1038681	62eafb86-62c5-439c-8956-e0c743ecc77a	200	687	-	GCATAAGTTTTGCTGCGGATACTCAACAATTTCTGACTCTCAAACATCGGCGACTCTTGAGTTGGAACTATTTGGAAGGCACCTGAGTGACCAGCTCTCTTGCATTGTTCCCTGCCGTTGGGGCTACCACAACACAACTGCGCTGGTTGGAACCAGTTCAACTTCACGTACAAGCTTACATGAAAGGAGCTTCATATGCCCATGTTTCGGCTAGGTGAGTTTCGGCCGCTGGTATGTACAGTGTTACCCTTTCCCATACGACCGATCATTGCAAATGCTGATGTTGTTTCGCGATAATAAAAATGCACCAAAGGCAGACTGAAAGGTCTGATGTTCCATCTCCATATTTCTCGGTGTTAGATATTGATGATTCCATCTGATTCATACATGGGTATCGAC…	7
AT5G03880	chr5	1038681	1038682	e7295eec-530e-4457-8b08-54e342d1fb05	125	335	-	CATAAGTTTGCTGGATACTCAACAATTTCTTAGTGCACTCTTTAACATCATCCAAAGTTGGATCTTCCAGGTAGGCACCTGGTAAAGTGACCAGCTTCAAAGCAATACCTGCCGCCGGGGCTACCACGAGCACAACTGCGCTGATGAGAAGCTTCCAGTTCTATAGTCTCGCGTACAAAGCTTACAAACGGAAATTTCAGTTGCCCAAGAATTCGAAGGCAGGTGGTAGTTTTCGCTGGTAAACAAGTTACCCTTTCCCATATTGACAAAGTCAGCGCAAAGCCTGTTTTGATTTGAGTTGAGCGCTTGACAGACTTAAGGAACTGTTCCATCTC	7
AT5G03880	chr5	1038704	1038705	c51bc285-ae38-4f08-88ec-5a2b23933425	168	405	-	ACAATTTCTGCGACTCTTTAGCATCGCGCACTCCAAGTGTTTGGATCTTCCAGGTAAGGCACCTGAAAGTGACCAGCTCTTAGCGAAGTTACCTGCCGTTTTAGCGGGGCTACCACGGCACGACTGACCAGGAGTAGTTGTGGAAAGTAACCAGTTCTATGATCAGCGTCAGCGATACAAACGGAGACCTTGTAGTGCCCAATATTCATGGCTTAGGTAATTCGCTGGAGACCCAAGTTACCTTTCCTTCAACGACAATCATTAAATCGGCTGTTATAGCCGTTAGCACCAAACAATGGACTTAAGGAACTTGTCCATCTCCAATATTTCTCGAGATAGACAATTTGATGTTTTCCATCTGATTCATGCTGACACTCTGAAACCAATGGGATCAACCAT…	7
AT5G03880	chr5	1038734	1038735	2f9f6c48-a14c-4aaa-9096-ffcb831ab10b	231	296	-	CCAGTGTTTGGATCTTCCAGGTAAGGCACCTGAAGTGACCAATTTCCAATAATAATACCGGCCATTTGGGGCTACCACAAGCACTTACTGCGCCGATGAGTGTAACTTTCCAGTTCTACAGTCAGCGTACAGCTTTACAAAAACGGTGGTAACTCATGTTGCCCAGAATTCATGTGGCGGGTGAGTTTTCGCTGGTGTGTACAAGTTACTTTTCCCATACGACCCAATCCGCAGCAGAGCCTGCTGTTATGCCGTTGGAGCACCAAACAGACTTTAGAAAGGAACTGTTCCATCTC	7
AT5G03880	chr5	1038736	1038737	da7ebd35-624e-44cc-a9d9-e1816ee4e531	190	670	-	AGTGTTTGGATCTTCTAGGTAAGGCACCTGAAAGTGGCTGTCTCTCAAGCAATACCTGCCATAGCGGGCAACCAGAGCACAACTCACGCTGATGTGTGGTAACCGTTCTTTCTAGTATCTTCCCGTCAAGCTTACGAAGCGGAACCCTCATAATGCCCCAGTATTCGAGTGGCTTAGGTGGTGTTTCGCTGGTGTACAAAGTTACCCTTCCCATAACGACAATCATTGGTATTCTGCTGTTGTTGCCGTTAAAGCACCAGACGACTAAGGAACTGTTCCATCTCATGTATTTCTCGGACGATATTGATGATTCCCATCTGATTCATACATGGACACTTCCGGTATTGGATCAACCATATGTGTACGGAACTGTTGTTTTCCTGCCCATCTGTTTAACCA…	7
AT5G03880	chr5	1038745	1038746	f7eda9fc-1770-45ee-8a15-bb2329f4ca59	220	247	-	ATCTTCCAAGGTAGGCACCCATGTGACAGCTTTCTAGCAATACCTGTTTGGGCTACTAAGCACTATCGCTGAGTGAACAGTTCTTTAACTTCACGTACAAGCTTACAAAACGGAACCTATATGCCCAAAATTCGAGTGGCTTAGGTGAATTCGCTGGTACAAGTTACCCTTTCCCATACGACCAATCATTGCAAGCCTGCTGTTATAGCCGTTGACACCAAGACAGACTTAGGAACTGTTCCATCTC	7
AT5G03880	chr5	1038755	1038756	ef7bb930-cd97-41e0-a700-4a1bad32e6f2	229	274	-	TAAGGCACCTGAGTGACCAGCTTCTCAAGCAATACCTGCCGTTTGGGGCCAGCTACGAGCACAACTGCGCTGAATGGTGGTACCAGTCCACAGAACTTCGCGTACAAGCTTACCAAAAGAGCGGAAAACCTCATATGCCTTAATTTGGCTTAGGTGAAGTTTCGCTGGTAAGTACAGTGTTACCTTTCTCATGCGACCAATCATTGCAAAGCCCTATTTGCATGTATGAGCGTGTTGAGCACTAAGTGTACAGACTGAGGAACTGTTCCATCTC	7
AT5G35630	chr5	13830640	13830641	0c69f4ee-902c-4f6c-89d0-9ada9f1f9f1e	35	925	+	CTCTTCATTATTTTGTTACCGCACAACCACACACACACCATCGTTACAAACACCTAACACCCGTGTGATCTGTACCGGTTTCAGTCCCGGATATCAATCCAATGGCCAGGATTCAAATTTCCAACATGCCAGACGAGAGTGCCTAACATTCATGCTGGTTATACATCATCCTGACTGGAGCTTTGCTGTGCTGAAACAGGAAGAAGCAGAGCAACCGCAGATGGCGAGGCTACACTGGTTCCTTGCTCTCCAATTAGTAATGCTAGAGTACTGTTAACTGAGACTGAGACACCAATCAGTCCAAACTCCAACTACATCGTCGATACATTGGCTCACTTGGATAAGAGGGAAGACCTGAACTGACTTGAAGCAAGTCCGCCAAGGACTATTGGAAGCCGG…	5
AT5G35630	chr5	13830652	13830653	b638112d-9621-405f-ae1d-beb99a2e8647	91	915	+	TGCTTTTTTGCTCTATTTTTTTTTTGCCATTTGCTACAAACTTCAAAACTCTTTGATCACCAATCAGACATCGGTTTCACACCGGTCCCAGGGATTTCACCAATCCGGCTCCAAGAATCTTCGGCGGCTTCTCCCAACATGTCAAGACGTGATGCCTCTAACTCTCATTCGGTCAACAAACATCATCAAGACACTAGAACACAATGCAAATTAACCAAGAAGTGCTAGAACCTTAACCGTTGGATGGGGAGAGGCTTTAGAGATCTGCTCCGTCTTGGATACAGATGGTGCTAGAGAGTGAGTTCTTGCTAAAGATCAAACCTTACTTTGATATTGACGCAGATATTGAATACATTTGGATGAGAGGCTTGGGAATTGACCAAGAAGCAGTCAAGATTA…	5
AT5G35630	chr5	13830681	13830682	07627b9e-228b-4ac7-ba09-ef75da63d794	69	773	+	TGTTACAAACCTAAACTACCTTGATCATCAGTTCTTAAAGTTCCAAAGATCCAGAGATATCAATCCAATCGAAATACCAAAGATCTTGCTATTGCACTTTCTCATCATGTCAGATGAGAGTGCCTATTATCAGTCATTGCAACATTTATCCAAGCTTGGAGCTCTTGTTGTGTTGAAACAGAAGAAGACAACAAAGATAAGAGGCTTTAGCTCCTGCTCCTATTTGCATGGTTGTTAAGATCAGCTTTCTTTGCTCTGTCCATCCAGCTTTTGCTCGATCTAACTCGTATTTTTAGCTACTGATTCGAACTGCTTAAATGCTTGTCTGGTTATTGTCAGCTGATTCCACTGCTACCAATGAACTATGATGGTCAAGTACCAGCTTGCTTTCTACCTGTT…	5
AT5G35630	chr5	13830691	13830692	fc02d718-c10a-42b7-9be4-21548313604d	94	884	+	ACCAAACTCTCCAAGTGTTCATCAGTTTTACCTTCGGTACAAGTCCAGGAACATCAATCCGGGCCAGATCAGCAGCTTTTCCAACATGTCACGGATGAGAGTGCCTAAACATCCGGTATACATCATCCTAGTTAAGAGCATTTACCTGTTGCGGCAATAATGAAACAGAAGCAGAAGCAGAGCAAAGGTGAGGCTCAAAGAGATTTGCTCCCAATCGGATACAGTCTGGTTAGAGACAGACACCAACAATTTAGACACCTCCTAAACACAACCATCGTAATCGACAGGATCATAGCTGAATTTTCACATCACTGGATCGGAGGATCAGGAATTGACATCAGAAGCAAGTCAGGACTGCTAAATGCAAGCTGGAGGATTCCATGAATACCTAAGAAGCGG…	5
AT5G35630	chr5	13830691	13830692	ba8ca729-3d83-447b-8117-102e0254d2b0	27	874	+	ACCAAACTACTTCCGTTGATCAACCGTCGGTTTTAGTCTTCAGTCCCAGGATCATTCAATTTGCAGCCAAGTGATTTGGTGAATCTCCATGTCAGATGAGAGTGCCTAACTCAAGTATTGCAACATCATCCGTCAGTTATGGGCTTGCTGTGTTGAAACAGAAGCAGAGCACTCAAAGACAGAGGTTTTTGATCTTGTTTCCAAGCCTGATATATGAGACTGTCTGCAGAGTTAAGGACTCCACCTTGCTTTAGGTCCAAACCACACTGTACGGATCATTGCTGAATACATGGGATCAGAGGATCAGAATTGACCAAAAGGCGGCAAGTCAAGGACTACTCAAAAAGCCTGAAGCTGGAGGATCCTTCTGAATCTCCTAGTGGAACTATGTCAGTTTGG…	5
AT5G44560	chr5	17946015	17946016	583ca4bb-00a9-4e7a-bbf2-f50a85b968be	11	411	+	TCTGATTTGGTTTTTTTCTGAGCGACCACTTATCCTGCTCCATAGAAGTGAAGTAATCCAACATCCGATTACATCAAGAAGAAGACCATCCCAAAGATGTCCGTTTACCGGTAAGAGAGAAATGGCTGTTGCTACTTACGAGGCACGCTACAGGGATACTTTCTCCATTTCTCTTTTCAACTAGAAGCGGTACTCGGTGCTGGGAATCCAAGAAACAGCTGAGACTGGAGCCAGGCCGCACAAAGATCTAGCTCGTCAACCAACGATGTTGAGGCATCAGATTATCTACCAACCCAGGAAGCCGTGCACGTAGATTGGGTGTAACAACACAACATCAGGCCGATCTGTGCCGGCATCCGATTCATCTGGTATGAAAGGTGCTTTTTCACCAAAAGCTAT…	5
AT5G44560	chr5	17946015	17946016	583ca4bb-00a9-4e7a-bbf2-f50a85b968be	11	411	+	TCTGATTTGGTTTTTTTCTGAGCGACCACTTATCCTGCTCCATAGAAGTGAAGTAATCCAACATCCGATTACATCAAGAAGAAGACCATCCCAAAGATGTCCGTTTACCGGTAAGAGAGAAATGGCTGTTGCTACTTACGAGGCACGCTACAGGGATACTTTCTCCATTTCTCTTTTCAACTAGAAGCGGTACTCGGTGCTGGGAATCCAAGAAACAGCTGAGACTGGAGCCAGGCCGCACAAAGATCTAGCTCGTCAACCAACGATGTTGAGGCATCAGATTATCTACCAACCCAGGAAGCCGTGCACGTAGATTGGGTGTAACAACACAACATCAGGCCGATCTGTGCCGGCATCCGATTCATCTGGTATGAAAGGTGCTTTTTCACCAAAAGCTAT…	5
AT5G44560	chr5	17946015	17946016	583ca4bb-00a9-4e7a-bbf2-f50a85b968be	11	411	+	TCTGATTTGGTTTTTTTCTGAGCGACCACTTATCCTGCTCCATAGAAGTGAAGTAATCCAACATCCGATTACATCAAGAAGAAGACCATCCCAAAGATGTCCGTTTACCGGTAAGAGAGAAATGGCTGTTGCTACTTACGAGGCACGCTACAGGGATACTTTCTCCATTTCTCTTTTCAACTAGAAGCGGTACTCGGTGCTGGGAATCCAAGAAACAGCTGAGACTGGAGCCAGGCCGCACAAAGATCTAGCTCGTCAACCAACGATGTTGAGGCATCAGATTATCTACCAACCCAGGAAGCCGTGCACGTAGATTGGGTGTAACAACACAACATCAGGCCGATCTGTGCCGGCATCCGATTCATCTGGTATGAAAGGTGCTTTTTCACCAAAAGCTAT…	5
AT5G44560	chr5	17946015	17946016	583ca4bb-00a9-4e7a-bbf2-f50a85b968be	11	411	+	TCTGATTTGGTTTTTTTCTGAGCGACCACTTATCCTGCTCCATAGAAGTGAAGTAATCCAACATCCGATTACATCAAGAAGAAGACCATCCCAAAGATGTCCGTTTACCGGTAAGAGAGAAATGGCTGTTGCTACTTACGAGGCACGCTACAGGGATACTTTCTCCATTTCTCTTTTCAACTAGAAGCGGTACTCGGTGCTGGGAATCCAAGAAACAGCTGAGACTGGAGCCAGGCCGCACAAAGATCTAGCTCGTCAACCAACGATGTTGAGGCATCAGATTATCTACCAACCCAGGAAGCCGTGCACGTAGATTGGGTGTAACAACACAACATCAGGCCGATCTGTGCCGGCATCCGATTCATCTGGTATGAAAGGTGCTTTTTCACCAAAAGCTAT…	5
AT5G44560	chr5	17946036	17946037	3bc44d8c-2fa4-4798-a519-0957a3c604fa	26	463	+	GACTTTACTTATCTGATCTAGAGGAAGAGAAGAAATCGCCATGAACATTCGAGAAAGAAGACCATTCCCAAGAGATGCTTCGTAAATAGTAAGAAATGGCTGTTGCTACTTAAGGTATCATGAACAAGAGATTACACTTCATTAGAGGAGAAGAGACTAGTTAAGAAATCAAGAAAAACAGCATGAGACTGGAATGAGGCTGCCACAAAGATTTATATAAATTCTGCCACATCAGCCTGATCTATTTGAGGCAACAGATTACCTCATTCAGGAATGTGTCAGATTGGGTGTAACAACTCTAACATCCAGGCCATGTTGATCGCCAGCACTTCGTTTCATTTGGTATGAAAAGGTGCTCTCCGGAAGCATGGTTATCAATGAAACAAGCAAAATTGCACC…	5
AT5G44560	chr5	17946036	17946037	3bc44d8c-2fa4-4798-a519-0957a3c604fa	26	463	+	GACTTTACTTATCTGATCTAGAGGAAGAGAAGAAATCGCCATGAACATTCGAGAAAGAAGACCATTCCCAAGAGATGCTTCGTAAATAGTAAGAAATGGCTGTTGCTACTTAAGGTATCATGAACAAGAGATTACACTTCATTAGAGGAGAAGAGACTAGTTAAGAAATCAAGAAAAACAGCATGAGACTGGAATGAGGCTGCCACAAAGATTTATATAAATTCTGCCACATCAGCCTGATCTATTTGAGGCAACAGATTACCTCATTCAGGAATGTGTCAGATTGGGTGTAACAACTCTAACATCCAGGCCATGTTGATCGCCAGCACTTCGTTTCATTTGGTATGAAAAGGTGCTCTCCGGAAGCATGGTTATCAATGAAACAAGCAAAATTGCACC…	5
AT5G44560	chr5	17946036	17946037	3bc44d8c-2fa4-4798-a519-0957a3c604fa	26	463	+	GACTTTACTTATCTGATCTAGAGGAAGAGAAGAAATCGCCATGAACATTCGAGAAAGAAGACCATTCCCAAGAGATGCTTCGTAAATAGTAAGAAATGGCTGTTGCTACTTAAGGTATCATGAACAAGAGATTACACTTCATTAGAGGAGAAGAGACTAGTTAAGAAATCAAGAAAAACAGCATGAGACTGGAATGAGGCTGCCACAAAGATTTATATAAATTCTGCCACATCAGCCTGATCTATTTGAGGCAACAGATTACCTCATTCAGGAATGTGTCAGATTGGGTGTAACAACTCTAACATCCAGGCCATGTTGATCGCCAGCACTTCGTTTCATTTGGTATGAAAAGGTGCTCTCCGGAAGCATGGTTATCAATGAAACAAGCAAAATTGCACC…	5
AT5G44560	chr5	17946036	17946037	3bc44d8c-2fa4-4798-a519-0957a3c604fa	26	463	+	GACTTTACTTATCTGATCTAGAGGAAGAGAAGAAATCGCCATGAACATTCGAGAAAGAAGACCATTCCCAAGAGATGCTTCGTAAATAGTAAGAAATGGCTGTTGCTACTTAAGGTATCATGAACAAGAGATTACACTTCATTAGAGGAGAAGAGACTAGTTAAGAAATCAAGAAAAACAGCATGAGACTGGAATGAGGCTGCCACAAAGATTTATATAAATTCTGCCACATCAGCCTGATCTATTTGAGGCAACAGATTACCTCATTCAGGAATGTGTCAGATTGGGTGTAACAACTCTAACATCCAGGCCATGTTGATCGCCAGCACTTCGTTTCATTTGGTATGAAAAGGTGCTCTCCGGAAGCATGGTTATCAATGAAACAAGCAAAATTGCACC…	5
AT5G44560	chr5	17946037	17946038	77c71d5e-333f-4315-8a00-5ed0eaecd37d	19	261	+	ACTTTACACTATCTCGATTTAGAAGTGAAGAGAATCCGACTACTTGAAGACATCCCAAAGATGTATTTCTGCTAGACTAGAGAATGGCTGTTACTCGAGGTACTTGAACAAGATTTCTTCTCATTGAGAGGAAGGTAAGTTAAGAATCAAGAATAGCTAAGACTGAAATGAGGCAAAAGATCTTGTATCGCTCGATTGAAGGCAACAGATTACCAACTTACCAGGAAGCCGTGTCAGATTTAGGGTGTCAACTTCATCCAG	5
AT5G44560	chr5	17946037	17946038	77c71d5e-333f-4315-8a00-5ed0eaecd37d	19	261	+	ACTTTACACTATCTCGATTTAGAAGTGAAGAGAATCCGACTACTTGAAGACATCCCAAAGATGTATTTCTGCTAGACTAGAGAATGGCTGTTACTCGAGGTACTTGAACAAGATTTCTTCTCATTGAGAGGAAGGTAAGTTAAGAATCAAGAATAGCTAAGACTGAAATGAGGCAAAAGATCTTGTATCGCTCGATTGAAGGCAACAGATTACCAACTTACCAGGAAGCCGTGTCAGATTTAGGGTGTCAACTTCATCCAG	5
AT5G44560	chr5	17946037	17946038	77c71d5e-333f-4315-8a00-5ed0eaecd37d	19	261	+	ACTTTACACTATCTCGATTTAGAAGTGAAGAGAATCCGACTACTTGAAGACATCCCAAAGATGTATTTCTGCTAGACTAGAGAATGGCTGTTACTCGAGGTACTTGAACAAGATTTCTTCTCATTGAGAGGAAGGTAAGTTAAGAATCAAGAATAGCTAAGACTGAAATGAGGCAAAAGATCTTGTATCGCTCGATTGAAGGCAACAGATTACCAACTTACCAGGAAGCCGTGTCAGATTTAGGGTGTCAACTTCATCCAG	5
AT5G44560	chr5	17946037	17946038	77c71d5e-333f-4315-8a00-5ed0eaecd37d	19	261	+	ACTTTACACTATCTCGATTTAGAAGTGAAGAGAATCCGACTACTTGAAGACATCCCAAAGATGTATTTCTGCTAGACTAGAGAATGGCTGTTACTCGAGGTACTTGAACAAGATTTCTTCTCATTGAGAGGAAGGTAAGTTAAGAATCAAGAATAGCTAAGACTGAAATGAGGCAAAAGATCTTGTATCGCTCGATTGAAGGCAACAGATTACCAACTTACCAGGAAGCCGTGTCAGATTTAGGGTGTCAACTTCATCCAG	5
AT5G44560	chr5	17946062	17946063	a1ae5f88-32b7-4aed-ae6d-ab3204cf4fe4	81	346	+	GTGAGAAGAGAAATCGCCATGAACTACACAGAAGAAGACATCCCAAGATGTTTTCTTGCACTGTTAGAGAAATGGCTGTTGCTACTCGAGGTATCGAACGGGAGATTACTTATTGGAGGAAGAGTTGGTCGTAGAATCAAGGAAAACAAATCGTAGTATGGAAATGAGCTGCCACAAAGATTTGCTCGTCAACTTGGTCGCTGAGGCAACAGAACCATACTTACAAGGAAGCCGCAGCACAGATTTTGGGTGTACTATATACACAGGCTTTTGTATCATGCCAGCACTTGATCTTCTTAGTTGAAAGGTATACCTTGAAGCTTTGATAATAATGATTGAGCAAAAA	5
AT5G44560	chr5	17946062	17946063	a1ae5f88-32b7-4aed-ae6d-ab3204cf4fe4	81	346	+	GTGAGAAGAGAAATCGCCATGAACTACACAGAAGAAGACATCCCAAGATGTTTTCTTGCACTGTTAGAGAAATGGCTGTTGCTACTCGAGGTATCGAACGGGAGATTACTTATTGGAGGAAGAGTTGGTCGTAGAATCAAGGAAAACAAATCGTAGTATGGAAATGAGCTGCCACAAAGATTTGCTCGTCAACTTGGTCGCTGAGGCAACAGAACCATACTTACAAGGAAGCCGCAGCACAGATTTTGGGTGTACTATATACACAGGCTTTTGTATCATGCCAGCACTTGATCTTCTTAGTTGAAAGGTATACCTTGAAGCTTTGATAATAATGATTGAGCAAAAA	5
AT5G44560	chr5	17946062	17946063	a1ae5f88-32b7-4aed-ae6d-ab3204cf4fe4	81	346	+	GTGAGAAGAGAAATCGCCATGAACTACACAGAAGAAGACATCCCAAGATGTTTTCTTGCACTGTTAGAGAAATGGCTGTTGCTACTCGAGGTATCGAACGGGAGATTACTTATTGGAGGAAGAGTTGGTCGTAGAATCAAGGAAAACAAATCGTAGTATGGAAATGAGCTGCCACAAAGATTTGCTCGTCAACTTGGTCGCTGAGGCAACAGAACCATACTTACAAGGAAGCCGCAGCACAGATTTTGGGTGTACTATATACACAGGCTTTTGTATCATGCCAGCACTTGATCTTCTTAGTTGAAAGGTATACCTTGAAGCTTTGATAATAATGATTGAGCAAAAA	5
AT5G44560	chr5	17946062	17946063	a1ae5f88-32b7-4aed-ae6d-ab3204cf4fe4	81	346	+	GTGAGAAGAGAAATCGCCATGAACTACACAGAAGAAGACATCCCAAGATGTTTTCTTGCACTGTTAGAGAAATGGCTGTTGCTACTCGAGGTATCGAACGGGAGATTACTTATTGGAGGAAGAGTTGGTCGTAGAATCAAGGAAAACAAATCGTAGTATGGAAATGAGCTGCCACAAAGATTTGCTCGTCAACTTGGTCGCTGAGGCAACAGAACCATACTTACAAGGAAGCCGCAGCACAGATTTTGGGTGTACTATATACACAGGCTTTTGTATCATGCCAGCACTTGATCTTCTTAGTTGAAAGGTATACCTTGAAGCTTTGATAATAATGATTGAGCAAAAA	5
AT5G44560	chr5	17946080	17946081	9722660f-eb7c-4f1a-b06b-518dd96c8c8a	24	156	+	ATGAACATCTCAGAAGAAGTCCCAAAAGATGCTCCGTACTGTAAGAGAAATGAATTGCTGCTACTTCGAGGTATCGAACAAGGAGATTACTCTCAACTAGAGGAGAAGAGACTGGTACATGGAATCAGAGAAAAAACAATACAAGTTGGAAATGAG	5
AT5G44560	chr5	17946080	17946081	9722660f-eb7c-4f1a-b06b-518dd96c8c8a	24	156	+	ATGAACATCTCAGAAGAAGTCCCAAAAGATGCTCCGTACTGTAAGAGAAATGAATTGCTGCTACTTCGAGGTATCGAACAAGGAGATTACTCTCAACTAGAGGAGAAGAGACTGGTACATGGAATCAGAGAAAAAACAATACAAGTTGGAAATGAG	5
AT5G44560	chr5	17946080	17946081	9722660f-eb7c-4f1a-b06b-518dd96c8c8a	24	156	+	ATGAACATCTCAGAAGAAGTCCCAAAAGATGCTCCGTACTGTAAGAGAAATGAATTGCTGCTACTTCGAGGTATCGAACAAGGAGATTACTCTCAACTAGAGGAGAAGAGACTGGTACATGGAATCAGAGAAAAAACAATACAAGTTGGAAATGAG	5
AT5G44560	chr5	17946080	17946081	9722660f-eb7c-4f1a-b06b-518dd96c8c8a	24	156	+	ATGAACATCTCAGAAGAAGTCCCAAAAGATGCTCCGTACTGTAAGAGAAATGAATTGCTGCTACTTCGAGGTATCGAACAAGGAGATTACTCTCAACTAGAGGAGAAGAGACTGGTACATGGAATCAGAGAAAAAACAATACAAGTTGGAAATGAG	5
AT5G46110	chr5	18697740	18697741	16ea0d75-6c01-4964-8199-207eb4ce5840	159	701	+	ATCGGAGAGGAGGGAGCGGAATCTGAAACTTGATCTCAGTCGTTTGCGGTTCGTCCAATTTCACCGATCGTCGGCGGCTACTATGGAGGAGAGAAAGAGAGCTCAAACTGGTCTGGAGCGCCGCTGCTGAAGGTGGAGAGAATCCGTTGGGACGCTTAAAGTTTGGATCGCCATCAGTATACCATGCTTCTTAGAAGTCTCTGGATCTACCTTTCACCATGTGGTCACCTCAGCTGATCCATGATATCTTCAACATCCTCCTTCAACAAGAAGATCTATAACTCACTTCCACCCTTATCCCTATCTGTATCGGTGCATACACTTGTTCGTGGGAGATATCTGTCTGATCGGCATGGTCCGTGGGGTCTCCTCTATAACGTGCCCGATAGCTACGAACCT…	7
AT5G46110	chr5	18697740	18697741	16ea0d75-6c01-4964-8199-207eb4ce5840	159	701	+	ATCGGAGAGGAGGGAGCGGAATCTGAAACTTGATCTCAGTCGTTTGCGGTTCGTCCAATTTCACCGATCGTCGGCGGCTACTATGGAGGAGAGAAAGAGAGCTCAAACTGGTCTGGAGCGCCGCTGCTGAAGGTGGAGAGAATCCGTTGGGACGCTTAAAGTTTGGATCGCCATCAGTATACCATGCTTCTTAGAAGTCTCTGGATCTACCTTTCACCATGTGGTCACCTCAGCTGATCCATGATATCTTCAACATCCTCCTTCAACAAGAAGATCTATAACTCACTTCCACCCTTATCCCTATCTGTATCGGTGCATACACTTGTTCGTGGGAGATATCTGTCTGATCGGCATGGTCCGTGGGGTCTCCTCTATAACGTGCCCGATAGCTACGAACCT…	7
AT5G46110	chr5	18697740	18697741	16ea0d75-6c01-4964-8199-207eb4ce5840	159	701	+	ATCGGAGAGGAGGGAGCGGAATCTGAAACTTGATCTCAGTCGTTTGCGGTTCGTCCAATTTCACCGATCGTCGGCGGCTACTATGGAGGAGAGAAAGAGAGCTCAAACTGGTCTGGAGCGCCGCTGCTGAAGGTGGAGAGAATCCGTTGGGACGCTTAAAGTTTGGATCGCCATCAGTATACCATGCTTCTTAGAAGTCTCTGGATCTACCTTTCACCATGTGGTCACCTCAGCTGATCCATGATATCTTCAACATCCTCCTTCAACAAGAAGATCTATAACTCACTTCCACCCTTATCCCTATCTGTATCGGTGCATACACTTGTTCGTGGGAGATATCTGTCTGATCGGCATGGTCCGTGGGGTCTCCTCTATAACGTGCCCGATAGCTACGAACCT…	7
AT5G46110	chr5	18697740	18697741	16ea0d75-6c01-4964-8199-207eb4ce5840	159	701	+	ATCGGAGAGGAGGGAGCGGAATCTGAAACTTGATCTCAGTCGTTTGCGGTTCGTCCAATTTCACCGATCGTCGGCGGCTACTATGGAGGAGAGAAAGAGAGCTCAAACTGGTCTGGAGCGCCGCTGCTGAAGGTGGAGAGAATCCGTTGGGACGCTTAAAGTTTGGATCGCCATCAGTATACCATGCTTCTTAGAAGTCTCTGGATCTACCTTTCACCATGTGGTCACCTCAGCTGATCCATGATATCTTCAACATCCTCCTTCAACAAGAAGATCTATAACTCACTTCCACCCTTATCCCTATCTGTATCGGTGCATACACTTGTTCGTGGGAGATATCTGTCTGATCGGCATGGTCCGTGGGGTCTCCTCTATAACGTGCCCGATAGCTACGAACCT…	7
AT5G46110	chr5	18697773	18697774	4fc849ca-c3f6-49e1-8fc7-eb88d7cfdade	198	960	+	CAGCTTCGTCTCAAAATTTTCGATTCGTTGCGATCAACGGTAGAAAGAGAAATTCTTTAAACCGGTTAAAGCCGCGCTGCTGAAGGTAGAAGATTCCATGCTAGGTATGCTAAAGTTGGATTCCTCGCCTCAGTATCCACTCTGGCTTGGTTATGGAACTTTTCATGTGGTACTTCTTGAATGTGATCATATCACATTAAAGATTTATAATTACTTCACCTCTTATCCTATTTTGTATCGGTGATACTTTGTTCGTGGGAGAGTTGTCATCAAATCTGATTGGTCGGTCCTATGGGTTTTTCCACTAACCGTGCCCCGATCGGAACTTGAACCTCCTCAAGGTATATAGTCCATCAGTCGCAGTCTAGGTCACGCCAAAGGCTTTCGTACTCGTGGTTA…	7
AT5G46110	chr5	18697773	18697774	4fc849ca-c3f6-49e1-8fc7-eb88d7cfdade	198	960	+	CAGCTTCGTCTCAAAATTTTCGATTCGTTGCGATCAACGGTAGAAAGAGAAATTCTTTAAACCGGTTAAAGCCGCGCTGCTGAAGGTAGAAGATTCCATGCTAGGTATGCTAAAGTTGGATTCCTCGCCTCAGTATCCACTCTGGCTTGGTTATGGAACTTTTCATGTGGTACTTCTTGAATGTGATCATATCACATTAAAGATTTATAATTACTTCACCTCTTATCCTATTTTGTATCGGTGATACTTTGTTCGTGGGAGAGTTGTCATCAAATCTGATTGGTCGGTCCTATGGGTTTTTCCACTAACCGTGCCCCGATCGGAACTTGAACCTCCTCAAGGTATATAGTCCATCAGTCGCAGTCTAGGTCACGCCAAAGGCTTTCGTACTCGTGGTTA…	7
AT5G46110	chr5	18697773	18697774	4fc849ca-c3f6-49e1-8fc7-eb88d7cfdade	198	960	+	CAGCTTCGTCTCAAAATTTTCGATTCGTTGCGATCAACGGTAGAAAGAGAAATTCTTTAAACCGGTTAAAGCCGCGCTGCTGAAGGTAGAAGATTCCATGCTAGGTATGCTAAAGTTGGATTCCTCGCCTCAGTATCCACTCTGGCTTGGTTATGGAACTTTTCATGTGGTACTTCTTGAATGTGATCATATCACATTAAAGATTTATAATTACTTCACCTCTTATCCTATTTTGTATCGGTGATACTTTGTTCGTGGGAGAGTTGTCATCAAATCTGATTGGTCGGTCCTATGGGTTTTTCCACTAACCGTGCCCCGATCGGAACTTGAACCTCCTCAAGGTATATAGTCCATCAGTCGCAGTCTAGGTCACGCCAAAGGCTTTCGTACTCGTGGTTA…	7
AT5G46110	chr5	18697773	18697774	4fc849ca-c3f6-49e1-8fc7-eb88d7cfdade	198	960	+	CAGCTTCGTCTCAAAATTTTCGATTCGTTGCGATCAACGGTAGAAAGAGAAATTCTTTAAACCGGTTAAAGCCGCGCTGCTGAAGGTAGAAGATTCCATGCTAGGTATGCTAAAGTTGGATTCCTCGCCTCAGTATCCACTCTGGCTTGGTTATGGAACTTTTCATGTGGTACTTCTTGAATGTGATCATATCACATTAAAGATTTATAATTACTTCACCTCTTATCCTATTTTGTATCGGTGATACTTTGTTCGTGGGAGAGTTGTCATCAAATCTGATTGGTCGGTCCTATGGGTTTTTCCACTAACCGTGCCCCGATCGGAACTTGAACCTCCTCAAGGTATATAGTCCATCAGTCGCAGTCTAGGTCACGCCAAAGGCTTTCGTACTCGTGGTTA…	7
AT5G46110	chr5	18697810	18697811	d5b9e19e-2612-4de3-8be7-48e34b961aa2	232	680	+	TCAACGGAGGAGAGAAAAGAGAAAATCTCCAAACCAGTAAAGCCGCCGCTGCTGCAGGTGGATCCGCAAAGGGATGCTAAGATAATTGGATCCCGCCCGTAACCTCTCGGCCGGTCTGGATCTTCTCATGTGACCTTGAATGCGATTCACATCCTTATCAGAAGAACATAATTACTTCCCACTAACCCCAAACTTGTATCAGACAGATACACCATGCTCCGTGGGAGTTGTACTACTTGATTCAGCTGGTCCGTGGTCTCCTAAACGTGCCCCGAATCGACTCGAAACCTTCCAAAGGTATTGATACCCGGTCAAGTCTGTCACGCCTTGAAACGCCACTTTATAGCAATGTACTCACACCACCGCTGCAAATGGTTGCTGTTCCATCACACCATCAGC…	7
AT5G46110	chr5	18697810	18697811	d5b9e19e-2612-4de3-8be7-48e34b961aa2	232	680	+	TCAACGGAGGAGAGAAAAGAGAAAATCTCCAAACCAGTAAAGCCGCCGCTGCTGCAGGTGGATCCGCAAAGGGATGCTAAGATAATTGGATCCCGCCCGTAACCTCTCGGCCGGTCTGGATCTTCTCATGTGACCTTGAATGCGATTCACATCCTTATCAGAAGAACATAATTACTTCCCACTAACCCCAAACTTGTATCAGACAGATACACCATGCTCCGTGGGAGTTGTACTACTTGATTCAGCTGGTCCGTGGTCTCCTAAACGTGCCCCGAATCGACTCGAAACCTTCCAAAGGTATTGATACCCGGTCAAGTCTGTCACGCCTTGAAACGCCACTTTATAGCAATGTACTCACACCACCGCTGCAAATGGTTGCTGTTCCATCACACCATCAGC…	7
AT5G46110	chr5	18697810	18697811	d5b9e19e-2612-4de3-8be7-48e34b961aa2	232	680	+	TCAACGGAGGAGAGAAAAGAGAAAATCTCCAAACCAGTAAAGCCGCCGCTGCTGCAGGTGGATCCGCAAAGGGATGCTAAGATAATTGGATCCCGCCCGTAACCTCTCGGCCGGTCTGGATCTTCTCATGTGACCTTGAATGCGATTCACATCCTTATCAGAAGAACATAATTACTTCCCACTAACCCCAAACTTGTATCAGACAGATACACCATGCTCCGTGGGAGTTGTACTACTTGATTCAGCTGGTCCGTGGTCTCCTAAACGTGCCCCGAATCGACTCGAAACCTTCCAAAGGTATTGATACCCGGTCAAGTCTGTCACGCCTTGAAACGCCACTTTATAGCAATGTACTCACACCACCGCTGCAAATGGTTGCTGTTCCATCACACCATCAGC…	7
AT5G46110	chr5	18697810	18697811	d5b9e19e-2612-4de3-8be7-48e34b961aa2	232	680	+	TCAACGGAGGAGAGAAAAGAGAAAATCTCCAAACCAGTAAAGCCGCCGCTGCTGCAGGTGGATCCGCAAAGGGATGCTAAGATAATTGGATCCCGCCCGTAACCTCTCGGCCGGTCTGGATCTTCTCATGTGACCTTGAATGCGATTCACATCCTTATCAGAAGAACATAATTACTTCCCACTAACCCCAAACTTGTATCAGACAGATACACCATGCTCCGTGGGAGTTGTACTACTTGATTCAGCTGGTCCGTGGTCTCCTAAACGTGCCCCGAATCGACTCGAAACCTTCCAAAGGTATTGATACCCGGTCAAGTCTGTCACGCCTTGAAACGCCACTTTATAGCAATGTACTCACACCACCGCTGCAAATGGTTGCTGTTCCATCACACCATCAGC…	7
AT5G46110	chr5	18697815	18697816	36f5bac1-6424-4f1e-907d-89d2980c71e9	240	278	+	GGAGGAGAAAGAGAAATCACCAAACATGGTTAAAGCCATACCCATTCGCTGCTGAAGAAAGATACCGCTACTGGGACGATGCCAAGTAGTTGGATCACCCACCAAGTATCCTGCTAAGTCTGGATTTTCTCATGTGGTACTCACCATTGAATGTGATTTCATTCCTTTAACGGAAGATCCAATTACTCCTGTCCCTATTTTAGTTATGTGATACTACTTGTCCTAAGGAGTTGTTTGGTTCTAAGTTTGGACTGGTCCGTGGGTTTCCTAAACGTGCC	7
AT5G46110	chr5	18697815	18697816	36f5bac1-6424-4f1e-907d-89d2980c71e9	240	278	+	GGAGGAGAAAGAGAAATCACCAAACATGGTTAAAGCCATACCCATTCGCTGCTGAAGAAAGATACCGCTACTGGGACGATGCCAAGTAGTTGGATCACCCACCAAGTATCCTGCTAAGTCTGGATTTTCTCATGTGGTACTCACCATTGAATGTGATTTCATTCCTTTAACGGAAGATCCAATTACTCCTGTCCCTATTTTAGTTATGTGATACTACTTGTCCTAAGGAGTTGTTTGGTTCTAAGTTTGGACTGGTCCGTGGGTTTCCTAAACGTGCC	7
AT5G46110	chr5	18697815	18697816	36f5bac1-6424-4f1e-907d-89d2980c71e9	240	278	+	GGAGGAGAAAGAGAAATCACCAAACATGGTTAAAGCCATACCCATTCGCTGCTGAAGAAAGATACCGCTACTGGGACGATGCCAAGTAGTTGGATCACCCACCAAGTATCCTGCTAAGTCTGGATTTTCTCATGTGGTACTCACCATTGAATGTGATTTCATTCCTTTAACGGAAGATCCAATTACTCCTGTCCCTATTTTAGTTATGTGATACTACTTGTCCTAAGGAGTTGTTTGGTTCTAAGTTTGGACTGGTCCGTGGGTTTCCTAAACGTGCC	7
AT5G46110	chr5	18697815	18697816	36f5bac1-6424-4f1e-907d-89d2980c71e9	240	278	+	GGAGGAGAAAGAGAAATCACCAAACATGGTTAAAGCCATACCCATTCGCTGCTGAAGAAAGATACCGCTACTGGGACGATGCCAAGTAGTTGGATCACCCACCAAGTATCCTGCTAAGTCTGGATTTTCTCATGTGGTACTCACCATTGAATGTGATTTCATTCCTTTAACGGAAGATCCAATTACTCCTGTCCCTATTTTAGTTATGTGATACTACTTGTCCTAAGGAGTTGTTTGGTTCTAAGTTTGGACTGGTCCGTGGGTTTCCTAAACGTGCC	7
AT5G46110	chr5	18697830	18697831	40e0174d-6916-4169-bb0e-3dbeda803cf8	245	458	+	GAAATTCTCAAAACAAGTTAAGCTCGCCGCTGCAAGGTAGAGATTCCGTTTGGGATGCTCTAAAGTTTGGATTCCTCCGCCAAGTATCCAACGGCTAGTCATTGGATTCTTTGGTACTTCTGAATGTGTTTTATTCCTCTCTAGAAGATTTATTGCTACTTTCCTTATCCCTATTTTGAGCATCAGTGTTCATTGTCAAGTTGTTTACTGCTTTAGTAAGCTGGTCGGGTCTCCTAAACGTGCCCTGATAGCATTCGAACACCTCAAGGTATTGATACCACCAGTCGGGATTGTACGTCAAGGCCATGTCAACTGCTAATGTACGCTGCGGTCTGTTGTCTCACTACACTTCTACCAACATCGGACACTTGGAGCCATTCAATGCGGCTGCACTCAATT…	7
AT5G46110	chr5	18697830	18697831	40e0174d-6916-4169-bb0e-3dbeda803cf8	245	458	+	GAAATTCTCAAAACAAGTTAAGCTCGCCGCTGCAAGGTAGAGATTCCGTTTGGGATGCTCTAAAGTTTGGATTCCTCCGCCAAGTATCCAACGGCTAGTCATTGGATTCTTTGGTACTTCTGAATGTGTTTTATTCCTCTCTAGAAGATTTATTGCTACTTTCCTTATCCCTATTTTGAGCATCAGTGTTCATTGTCAAGTTGTTTACTGCTTTAGTAAGCTGGTCGGGTCTCCTAAACGTGCCCTGATAGCATTCGAACACCTCAAGGTATTGATACCACCAGTCGGGATTGTACGTCAAGGCCATGTCAACTGCTAATGTACGCTGCGGTCTGTTGTCTCACTACACTTCTACCAACATCGGACACTTGGAGCCATTCAATGCGGCTGCACTCAATT…	7
AT5G46110	chr5	18697830	18697831	40e0174d-6916-4169-bb0e-3dbeda803cf8	245	458	+	GAAATTCTCAAAACAAGTTAAGCTCGCCGCTGCAAGGTAGAGATTCCGTTTGGGATGCTCTAAAGTTTGGATTCCTCCGCCAAGTATCCAACGGCTAGTCATTGGATTCTTTGGTACTTCTGAATGTGTTTTATTCCTCTCTAGAAGATTTATTGCTACTTTCCTTATCCCTATTTTGAGCATCAGTGTTCATTGTCAAGTTGTTTACTGCTTTAGTAAGCTGGTCGGGTCTCCTAAACGTGCCCTGATAGCATTCGAACACCTCAAGGTATTGATACCACCAGTCGGGATTGTACGTCAAGGCCATGTCAACTGCTAATGTACGCTGCGGTCTGTTGTCTCACTACACTTCTACCAACATCGGACACTTGGAGCCATTCAATGCGGCTGCACTCAATT…	7
AT5G46110	chr5	18697830	18697831	40e0174d-6916-4169-bb0e-3dbeda803cf8	245	458	+	GAAATTCTCAAAACAAGTTAAGCTCGCCGCTGCAAGGTAGAGATTCCGTTTGGGATGCTCTAAAGTTTGGATTCCTCCGCCAAGTATCCAACGGCTAGTCATTGGATTCTTTGGTACTTCTGAATGTGTTTTATTCCTCTCTAGAAGATTTATTGCTACTTTCCTTATCCCTATTTTGAGCATCAGTGTTCATTGTCAAGTTGTTTACTGCTTTAGTAAGCTGGTCGGGTCTCCTAAACGTGCCCTGATAGCATTCGAACACCTCAAGGTATTGATACCACCAGTCGGGATTGTACGTCAAGGCCATGTCAACTGCTAATGTACGCTGCGGTCTGTTGTCTCACTACACTTCTACCAACATCGGACACTTGGAGCCATTCAATGCGGCTGCACTCAATT…	7
AT5G46110	chr5	18697831	18697832	20167909-2c3f-4b5c-8349-3a20f9402d1a	232	830	+	AAATTCTCAAACCGGTTGGCTCGCCGCTGAAGGTGGAGATACCGCTGGGATGCTCAAAGTTGATTCCGCCAAGTATCCATGGCTAGTCACTGGATTCTTTTCATGTAGTACTTCTTGAATGATTCAACATCCTTAACAAGAAGATTTATAAACTTCCCTTAATCCCTATTTGTATCGGTGATACTTGTTCGTGGGAGTTGTTACTGCTTTGATCGTTGGTCCATGGGGTCTTCCTAAACGTGCCCAGTTGACTCGAACCTCCAAGGTATTGATACCAGTCGTAGTCTGTCTAGGCCATGTCACTAGCTACAATGTCTTTTGCTGCGGTTAATTGTCTCCTTTCTTCACCATTTGGTACTTGGCACTTCAATGCGGCTGCTTTACTCAATCATCATATGG…	7
AT5G46110	chr5	18697831	18697832	20167909-2c3f-4b5c-8349-3a20f9402d1a	232	830	+	AAATTCTCAAACCGGTTGGCTCGCCGCTGAAGGTGGAGATACCGCTGGGATGCTCAAAGTTGATTCCGCCAAGTATCCATGGCTAGTCACTGGATTCTTTTCATGTAGTACTTCTTGAATGATTCAACATCCTTAACAAGAAGATTTATAAACTTCCCTTAATCCCTATTTGTATCGGTGATACTTGTTCGTGGGAGTTGTTACTGCTTTGATCGTTGGTCCATGGGGTCTTCCTAAACGTGCCCAGTTGACTCGAACCTCCAAGGTATTGATACCAGTCGTAGTCTGTCTAGGCCATGTCACTAGCTACAATGTCTTTTGCTGCGGTTAATTGTCTCCTTTCTTCACCATTTGGTACTTGGCACTTCAATGCGGCTGCTTTACTCAATCATCATATGG…	7
AT5G46110	chr5	18697831	18697832	20167909-2c3f-4b5c-8349-3a20f9402d1a	232	830	+	AAATTCTCAAACCGGTTGGCTCGCCGCTGAAGGTGGAGATACCGCTGGGATGCTCAAAGTTGATTCCGCCAAGTATCCATGGCTAGTCACTGGATTCTTTTCATGTAGTACTTCTTGAATGATTCAACATCCTTAACAAGAAGATTTATAAACTTCCCTTAATCCCTATTTGTATCGGTGATACTTGTTCGTGGGAGTTGTTACTGCTTTGATCGTTGGTCCATGGGGTCTTCCTAAACGTGCCCAGTTGACTCGAACCTCCAAGGTATTGATACCAGTCGTAGTCTGTCTAGGCCATGTCACTAGCTACAATGTCTTTTGCTGCGGTTAATTGTCTCCTTTCTTCACCATTTGGTACTTGGCACTTCAATGCGGCTGCTTTACTCAATCATCATATGG…	7
AT5G46110	chr5	18697831	18697832	20167909-2c3f-4b5c-8349-3a20f9402d1a	232	830	+	AAATTCTCAAACCGGTTGGCTCGCCGCTGAAGGTGGAGATACCGCTGGGATGCTCAAAGTTGATTCCGCCAAGTATCCATGGCTAGTCACTGGATTCTTTTCATGTAGTACTTCTTGAATGATTCAACATCCTTAACAAGAAGATTTATAAACTTCCCTTAATCCCTATTTGTATCGGTGATACTTGTTCGTGGGAGTTGTTACTGCTTTGATCGTTGGTCCATGGGGTCTTCCTAAACGTGCCCAGTTGACTCGAACCTCCAAGGTATTGATACCAGTCGTAGTCTGTCTAGGCCATGTCACTAGCTACAATGTCTTTTGCTGCGGTTAATTGTCTCCTTTCTTCACCATTTGGTACTTGGCACTTCAATGCGGCTGCTTTACTCAATCATCATATGG…	7
AT5G46110	chr5	18697831	18697832	4b42d76d-b34e-45df-9326-dcc282d36ce8	254	800	+	AAATTCTCAAACCGGTTAAAGCCGCCGCTGCTGAGGTGGAATGCCTTCCGCTGGGATGCTAAAGACAATTGATTCCTCCACGCCAAGTATCCATCGATCTGTTCTACTGGATTCTTTACTCATGTGGTACTCACCTGAATGTGATTCAACATCCTTAACAAGAAGATCTATAATTACTTCCCTTATCCCTATTTTGTATCGGTTGATTCACACTGTTTCGTGAGTGCTCACAACAGCCAAATTTAGCTTAGCCTGGGTCTTTTCCTAACGTGCCCCCGATTGGTAACCGAACCTCCTTAAGGTATATTGGGCTTCCAGCACGCATCGGACGGTTTCCTTCGTGGGCCATGCCACTTAATCTAATGCCTTCACCTGCTGGTCGTCTGTCTTCCTTCACAC…	7
AT5G46110	chr5	18697831	18697832	4b42d76d-b34e-45df-9326-dcc282d36ce8	254	800	+	AAATTCTCAAACCGGTTAAAGCCGCCGCTGCTGAGGTGGAATGCCTTCCGCTGGGATGCTAAAGACAATTGATTCCTCCACGCCAAGTATCCATCGATCTGTTCTACTGGATTCTTTACTCATGTGGTACTCACCTGAATGTGATTCAACATCCTTAACAAGAAGATCTATAATTACTTCCCTTATCCCTATTTTGTATCGGTTGATTCACACTGTTTCGTGAGTGCTCACAACAGCCAAATTTAGCTTAGCCTGGGTCTTTTCCTAACGTGCCCCCGATTGGTAACCGAACCTCCTTAAGGTATATTGGGCTTCCAGCACGCATCGGACGGTTTCCTTCGTGGGCCATGCCACTTAATCTAATGCCTTCACCTGCTGGTCGTCTGTCTTCCTTCACAC…	7
AT5G46110	chr5	18697831	18697832	4b42d76d-b34e-45df-9326-dcc282d36ce8	254	800	+	AAATTCTCAAACCGGTTAAAGCCGCCGCTGCTGAGGTGGAATGCCTTCCGCTGGGATGCTAAAGACAATTGATTCCTCCACGCCAAGTATCCATCGATCTGTTCTACTGGATTCTTTACTCATGTGGTACTCACCTGAATGTGATTCAACATCCTTAACAAGAAGATCTATAATTACTTCCCTTATCCCTATTTTGTATCGGTTGATTCACACTGTTTCGTGAGTGCTCACAACAGCCAAATTTAGCTTAGCCTGGGTCTTTTCCTAACGTGCCCCCGATTGGTAACCGAACCTCCTTAAGGTATATTGGGCTTCCAGCACGCATCGGACGGTTTCCTTCGTGGGCCATGCCACTTAATCTAATGCCTTCACCTGCTGGTCGTCTGTCTTCCTTCACAC…	7
AT5G46110	chr5	18697831	18697832	4b42d76d-b34e-45df-9326-dcc282d36ce8	254	800	+	AAATTCTCAAACCGGTTAAAGCCGCCGCTGCTGAGGTGGAATGCCTTCCGCTGGGATGCTAAAGACAATTGATTCCTCCACGCCAAGTATCCATCGATCTGTTCTACTGGATTCTTTACTCATGTGGTACTCACCTGAATGTGATTCAACATCCTTAACAAGAAGATCTATAATTACTTCCCTTATCCCTATTTTGTATCGGTTGATTCACACTGTTTCGTGAGTGCTCACAACAGCCAAATTTAGCTTAGCCTGGGTCTTTTCCTAACGTGCCCCCGATTGGTAACCGAACCTCCTTAAGGTATATTGGGCTTCCAGCACGCATCGGACGGTTTCCTTCGTGGGCCATGCCACTTAATCTAATGCCTTCACCTGCTGGTCGTCTGTCTTCCTTCACAC…	7
AT5G46110	chr5	18697841	18697842	0e4834d1-6e73-4614-ac8d-146198804585	231	639	+	ACCGGTTAAAGCCGTTGCTGAAGGTGGAGATACCGCTGGGATGTTAAGTTGGATTCTCGCCAAAGTATCCATAAATTAGTCACTGGATCTTTTCTTTACTGTAGACATCTTTGAATGTGATTTCAACCAACAAGAAGATATATAAACTTCCCTTATCCCTATTTTTGTAACATGAATGGTGATCATAATAATACGTATTGGAGACTGTTTTACTGCATGGATCAAATCTGGTCCGTGGGCTTCCTAAACGTGTCCCGAATATTGACTTGAACCTTCCTTCAGGTATTGATGCGGTCGCAGTCTGTACGCCACAAGGCCATGTCACTAGCGTTGCCTTTTTCGCTGCGGTAATGTTTCCACCACTTCCCATCAAGCACTTGAGCCATTTTCTCAATGTAA…	6
AT5G46110	chr5	18697841	18697842	0e4834d1-6e73-4614-ac8d-146198804585	231	639	+	ACCGGTTAAAGCCGTTGCTGAAGGTGGAGATACCGCTGGGATGTTAAGTTGGATTCTCGCCAAAGTATCCATAAATTAGTCACTGGATCTTTTCTTTACTGTAGACATCTTTGAATGTGATTTCAACCAACAAGAAGATATATAAACTTCCCTTATCCCTATTTTTGTAACATGAATGGTGATCATAATAATACGTATTGGAGACTGTTTTACTGCATGGATCAAATCTGGTCCGTGGGCTTCCTAAACGTGTCCCGAATATTGACTTGAACCTTCCTTCAGGTATTGATGCGGTCGCAGTCTGTACGCCACAAGGCCATGTCACTAGCGTTGCCTTTTTCGCTGCGGTAATGTTTCCACCACTTCCCATCAAGCACTTGAGCCATTTTCTCAATGTAA…	6
AT5G46110	chr5	18697841	18697842	0e4834d1-6e73-4614-ac8d-146198804585	231	639	+	ACCGGTTAAAGCCGTTGCTGAAGGTGGAGATACCGCTGGGATGTTAAGTTGGATTCTCGCCAAAGTATCCATAAATTAGTCACTGGATCTTTTCTTTACTGTAGACATCTTTGAATGTGATTTCAACCAACAAGAAGATATATAAACTTCCCTTATCCCTATTTTTGTAACATGAATGGTGATCATAATAATACGTATTGGAGACTGTTTTACTGCATGGATCAAATCTGGTCCGTGGGCTTCCTAAACGTGTCCCGAATATTGACTTGAACCTTCCTTCAGGTATTGATGCGGTCGCAGTCTGTACGCCACAAGGCCATGTCACTAGCGTTGCCTTTTTCGCTGCGGTAATGTTTCCACCACTTCCCATCAAGCACTTGAGCCATTTTCTCAATGTAA…	6
AT5G46110	chr5	18697841	18697842	0e4834d1-6e73-4614-ac8d-146198804585	231	639	+	ACCGGTTAAAGCCGTTGCTGAAGGTGGAGATACCGCTGGGATGTTAAGTTGGATTCTCGCCAAAGTATCCATAAATTAGTCACTGGATCTTTTCTTTACTGTAGACATCTTTGAATGTGATTTCAACCAACAAGAAGATATATAAACTTCCCTTATCCCTATTTTTGTAACATGAATGGTGATCATAATAATACGTATTGGAGACTGTTTTACTGCATGGATCAAATCTGGTCCGTGGGCTTCCTAAACGTGTCCCGAATATTGACTTGAACCTTCCTTCAGGTATTGATGCGGTCGCAGTCTGTACGCCACAAGGCCATGTCACTAGCGTTGCCTTTTTCGCTGCGGTAATGTTTCCACCACTTCCCATCAAGCACTTGAGCCATTTTCTCAATGTAA…	6
AT5G46110	chr5	18697846	18697847	eefbac84-0161-48cb-bfb0-d55dfa5fcd09	260	853	+	TTAAAGCCGCCGCTGCTGAAGGTCCATCGCCGAAGATGCTTGAAGATTGGGGATTCATGCCGCAGATATCCTTGGCATGTCACTGACTTTTTTTTTCTTGGTACTTTGAATGTGATTACATTCAACAAGCAGATTTTATAATTACTTTATCCTTCTATTATGGTATCGGTGATACATTGCTTTGTGAAGGAAGTCGTTTGTTTGATTCTTGGTTGGTTCGTGAAGTTTTTAAACGTGCACAGGTTGAACATGTATTTCAGTAATATTTTCAGTCGAAGATTGGGTTACGTTTGTCGTGTCATATGTTTTTTTTTCGTTGCGGTTGCTGTCTCTTTTCTTCATAAAGCACTTGTAGCCATTTTCTTCAATGGCTGCTCAAATTTTATTATGTGGGACAAT…	6
AT5G46110	chr5	18697846	18697847	eefbac84-0161-48cb-bfb0-d55dfa5fcd09	260	853	+	TTAAAGCCGCCGCTGCTGAAGGTCCATCGCCGAAGATGCTTGAAGATTGGGGATTCATGCCGCAGATATCCTTGGCATGTCACTGACTTTTTTTTTCTTGGTACTTTGAATGTGATTACATTCAACAAGCAGATTTTATAATTACTTTATCCTTCTATTATGGTATCGGTGATACATTGCTTTGTGAAGGAAGTCGTTTGTTTGATTCTTGGTTGGTTCGTGAAGTTTTTAAACGTGCACAGGTTGAACATGTATTTCAGTAATATTTTCAGTCGAAGATTGGGTTACGTTTGTCGTGTCATATGTTTTTTTTTCGTTGCGGTTGCTGTCTCTTTTCTTCATAAAGCACTTGTAGCCATTTTCTTCAATGGCTGCTCAAATTTTATTATGTGGGACAAT…	6
AT5G46110	chr5	18697846	18697847	eefbac84-0161-48cb-bfb0-d55dfa5fcd09	260	853	+	TTAAAGCCGCCGCTGCTGAAGGTCCATCGCCGAAGATGCTTGAAGATTGGGGATTCATGCCGCAGATATCCTTGGCATGTCACTGACTTTTTTTTTCTTGGTACTTTGAATGTGATTACATTCAACAAGCAGATTTTATAATTACTTTATCCTTCTATTATGGTATCGGTGATACATTGCTTTGTGAAGGAAGTCGTTTGTTTGATTCTTGGTTGGTTCGTGAAGTTTTTAAACGTGCACAGGTTGAACATGTATTTCAGTAATATTTTCAGTCGAAGATTGGGTTACGTTTGTCGTGTCATATGTTTTTTTTTCGTTGCGGTTGCTGTCTCTTTTCTTCATAAAGCACTTGTAGCCATTTTCTTCAATGGCTGCTCAAATTTTATTATGTGGGACAAT…	6
AT5G46110	chr5	18697846	18697847	eefbac84-0161-48cb-bfb0-d55dfa5fcd09	260	853	+	TTAAAGCCGCCGCTGCTGAAGGTCCATCGCCGAAGATGCTTGAAGATTGGGGATTCATGCCGCAGATATCCTTGGCATGTCACTGACTTTTTTTTTCTTGGTACTTTGAATGTGATTACATTCAACAAGCAGATTTTATAATTACTTTATCCTTCTATTATGGTATCGGTGATACATTGCTTTGTGAAGGAAGTCGTTTGTTTGATTCTTGGTTGGTTCGTGAAGTTTTTAAACGTGCACAGGTTGAACATGTATTTCAGTAATATTTTCAGTCGAAGATTGGGTTACGTTTGTCGTGTCATATGTTTTTTTTTCGTTGCGGTTGCTGTCTCTTTTCTTCATAAAGCACTTGTAGCCATTTTCTTCAATGGCTGCTCAAATTTTATTATGTGGGACAAT…	6
AT5G46110	chr5	18697846	18697847	26ce25f9-85c5-43ee-9945-873650260100	252	769	+	TTAAAGCCGTCAATTGCTGAAGAGATAGGCGTCCTTGGATGCTAAAGTTGGATTCCGCCAAGTATCCGATCGGTTCAAGGGATCTTACCGTAGCACTTCATCGAACGTGATTCAACATCCAACAAGATCCAATTACTTCCTTATCCCAACTTGTATCGGTAGATATTTGTTTAGAGTTGCTTACTGGCTGATCGGTAGTCCAAGCACCAAACGTGCCCAAATTGACTGAACCTCCAAGGTATTGATCCAGTTCAGTACCATGTACGCCAAGGCCACGCTCTAGCAATGTCTTCGCTGGTTGCTACCTCACTTCAACGAAGGTACTAGAGCCATTTTGCGTGGTGTGGGAAGGTCTCACTGCATTATGACCGTCCTATCCCCATAACATATAGTGCTTGG…	6
AT5G46110	chr5	18697846	18697847	26ce25f9-85c5-43ee-9945-873650260100	252	769	+	TTAAAGCCGTCAATTGCTGAAGAGATAGGCGTCCTTGGATGCTAAAGTTGGATTCCGCCAAGTATCCGATCGGTTCAAGGGATCTTACCGTAGCACTTCATCGAACGTGATTCAACATCCAACAAGATCCAATTACTTCCTTATCCCAACTTGTATCGGTAGATATTTGTTTAGAGTTGCTTACTGGCTGATCGGTAGTCCAAGCACCAAACGTGCCCAAATTGACTGAACCTCCAAGGTATTGATCCAGTTCAGTACCATGTACGCCAAGGCCACGCTCTAGCAATGTCTTCGCTGGTTGCTACCTCACTTCAACGAAGGTACTAGAGCCATTTTGCGTGGTGTGGGAAGGTCTCACTGCATTATGACCGTCCTATCCCCATAACATATAGTGCTTGG…	6
AT5G46110	chr5	18697846	18697847	26ce25f9-85c5-43ee-9945-873650260100	252	769	+	TTAAAGCCGTCAATTGCTGAAGAGATAGGCGTCCTTGGATGCTAAAGTTGGATTCCGCCAAGTATCCGATCGGTTCAAGGGATCTTACCGTAGCACTTCATCGAACGTGATTCAACATCCAACAAGATCCAATTACTTCCTTATCCCAACTTGTATCGGTAGATATTTGTTTAGAGTTGCTTACTGGCTGATCGGTAGTCCAAGCACCAAACGTGCCCAAATTGACTGAACCTCCAAGGTATTGATCCAGTTCAGTACCATGTACGCCAAGGCCACGCTCTAGCAATGTCTTCGCTGGTTGCTACCTCACTTCAACGAAGGTACTAGAGCCATTTTGCGTGGTGTGGGAAGGTCTCACTGCATTATGACCGTCCTATCCCCATAACATATAGTGCTTGG…	6
AT5G46110	chr5	18697846	18697847	26ce25f9-85c5-43ee-9945-873650260100	252	769	+	TTAAAGCCGTCAATTGCTGAAGAGATAGGCGTCCTTGGATGCTAAAGTTGGATTCCGCCAAGTATCCGATCGGTTCAAGGGATCTTACCGTAGCACTTCATCGAACGTGATTCAACATCCAACAAGATCCAATTACTTCCTTATCCCAACTTGTATCGGTAGATATTTGTTTAGAGTTGCTTACTGGCTGATCGGTAGTCCAAGCACCAAACGTGCCCAAATTGACTGAACCTCCAAGGTATTGATCCAGTTCAGTACCATGTACGCCAAGGCCACGCTCTAGCAATGTCTTCGCTGGTTGCTACCTCACTTCAACGAAGGTACTAGAGCCATTTTGCGTGGTGTGGGAAGGTCTCACTGCATTATGACCGTCCTATCCCCATAACATATAGTGCTTGG…	6
AT5G46110	chr5	18697852	18697853	5db1a223-3020-497b-982d-67a7af07fb4b	265	819	+	CCGCCGCTGCTGAAGTGGAGATACCGCTGGGATGTTAAGTTGATTCCTCGTCAGATCCTGCTAAGTTTGCTGGATTCTTCTTACGCTGGTACTTCTTGAATGTGATCTTCATCCTAACAAGAAGATCTGCTACTTCCCTTATCCCTTATTCGTATCGGTGATCCTCTTGTTCGTGGGAGTTGTTTCATTGCTTGATCTGCTGGTCCATGTAGGTTCCTAAACGTGCCCGATTGACTCGAACCTCCAAGTATTGATACCTAGAGACCATGAAGTCTGGTCGCCATGGGCCTTGCTTTAGCAATGCTTTTTTCGCTGCAGCTGCTGTTCTACCTTCTCAAGCACTCGAAACGCCATTCTTTGGCCGAATTGCTTTTAAATTCATTATAGGACAAATCCATC…	6
AT5G46110	chr5	18697852	18697853	5db1a223-3020-497b-982d-67a7af07fb4b	265	819	+	CCGCCGCTGCTGAAGTGGAGATACCGCTGGGATGTTAAGTTGATTCCTCGTCAGATCCTGCTAAGTTTGCTGGATTCTTCTTACGCTGGTACTTCTTGAATGTGATCTTCATCCTAACAAGAAGATCTGCTACTTCCCTTATCCCTTATTCGTATCGGTGATCCTCTTGTTCGTGGGAGTTGTTTCATTGCTTGATCTGCTGGTCCATGTAGGTTCCTAAACGTGCCCGATTGACTCGAACCTCCAAGTATTGATACCTAGAGACCATGAAGTCTGGTCGCCATGGGCCTTGCTTTAGCAATGCTTTTTTCGCTGCAGCTGCTGTTCTACCTTCTCAAGCACTCGAAACGCCATTCTTTGGCCGAATTGCTTTTAAATTCATTATAGGACAAATCCATC…	6
AT5G46110	chr5	18697852	18697853	5db1a223-3020-497b-982d-67a7af07fb4b	265	819	+	CCGCCGCTGCTGAAGTGGAGATACCGCTGGGATGTTAAGTTGATTCCTCGTCAGATCCTGCTAAGTTTGCTGGATTCTTCTTACGCTGGTACTTCTTGAATGTGATCTTCATCCTAACAAGAAGATCTGCTACTTCCCTTATCCCTTATTCGTATCGGTGATCCTCTTGTTCGTGGGAGTTGTTTCATTGCTTGATCTGCTGGTCCATGTAGGTTCCTAAACGTGCCCGATTGACTCGAACCTCCAAGTATTGATACCTAGAGACCATGAAGTCTGGTCGCCATGGGCCTTGCTTTAGCAATGCTTTTTTCGCTGCAGCTGCTGTTCTACCTTCTCAAGCACTCGAAACGCCATTCTTTGGCCGAATTGCTTTTAAATTCATTATAGGACAAATCCATC…	6
AT5G46110	chr5	18697852	18697853	5db1a223-3020-497b-982d-67a7af07fb4b	265	819	+	CCGCCGCTGCTGAAGTGGAGATACCGCTGGGATGTTAAGTTGATTCCTCGTCAGATCCTGCTAAGTTTGCTGGATTCTTCTTACGCTGGTACTTCTTGAATGTGATCTTCATCCTAACAAGAAGATCTGCTACTTCCCTTATCCCTTATTCGTATCGGTGATCCTCTTGTTCGTGGGAGTTGTTTCATTGCTTGATCTGCTGGTCCATGTAGGTTCCTAAACGTGCCCGATTGACTCGAACCTCCAAGTATTGATACCTAGAGACCATGAAGTCTGGTCGCCATGGGCCTTGCTTTAGCAATGCTTTTTTCGCTGCAGCTGCTGTTCTACCTTCTCAAGCACTCGAAACGCCATTCTTTGGCCGAATTGCTTTTAAATTCATTATAGGACAAATCCATC…	6
AT5G46110	chr5	18697856	18697857	513cf45b-072d-4e7d-b08c-a23249547774	252	1086	+	CGCTGCTGAAGGTGGAGAGAGGTACCGCTGGGGATGCAAAGTTTGGATTCCACTGCCAAGTATCCTTCCTTGGCAAGTCACTCTAGAGAACTCTACCGTGGACTTTCTTGAATGTGATTTACTATCCAACCAGAAAGGCCATTCAATTCCCTCCATCCCCGCTTCTGACTAGGTGTTCATCACTTGGCTCGTGAGTTGTTTACTATAAATAGCTAGTCCAACAGGCTTCCAAACGTGCCCCCGATTGACTCGAACCTTCCTCAGGTATTGCACCCGGATGATGTTCACGCCTTAGGCCATGTTTTAGCAATGTTTTCTTCGCTGGTTGCTGTCTTCCACACACCAACAAAGCACTTGGGGCATCTTTAATGTGAATATTGCTTTCTATCTATTATGGAC…	6
AT5G46110	chr5	18697856	18697857	513cf45b-072d-4e7d-b08c-a23249547774	252	1086	+	CGCTGCTGAAGGTGGAGAGAGGTACCGCTGGGGATGCAAAGTTTGGATTCCACTGCCAAGTATCCTTCCTTGGCAAGTCACTCTAGAGAACTCTACCGTGGACTTTCTTGAATGTGATTTACTATCCAACCAGAAAGGCCATTCAATTCCCTCCATCCCCGCTTCTGACTAGGTGTTCATCACTTGGCTCGTGAGTTGTTTACTATAAATAGCTAGTCCAACAGGCTTCCAAACGTGCCCCCGATTGACTCGAACCTTCCTCAGGTATTGCACCCGGATGATGTTCACGCCTTAGGCCATGTTTTAGCAATGTTTTCTTCGCTGGTTGCTGTCTTCCACACACCAACAAAGCACTTGGGGCATCTTTAATGTGAATATTGCTTTCTATCTATTATGGAC…	6
AT5G46110	chr5	18697856	18697857	513cf45b-072d-4e7d-b08c-a23249547774	252	1086	+	CGCTGCTGAAGGTGGAGAGAGGTACCGCTGGGGATGCAAAGTTTGGATTCCACTGCCAAGTATCCTTCCTTGGCAAGTCACTCTAGAGAACTCTACCGTGGACTTTCTTGAATGTGATTTACTATCCAACCAGAAAGGCCATTCAATTCCCTCCATCCCCGCTTCTGACTAGGTGTTCATCACTTGGCTCGTGAGTTGTTTACTATAAATAGCTAGTCCAACAGGCTTCCAAACGTGCCCCCGATTGACTCGAACCTTCCTCAGGTATTGCACCCGGATGATGTTCACGCCTTAGGCCATGTTTTAGCAATGTTTTCTTCGCTGGTTGCTGTCTTCCACACACCAACAAAGCACTTGGGGCATCTTTAATGTGAATATTGCTTTCTATCTATTATGGAC…	6
AT5G46110	chr5	18697856	18697857	513cf45b-072d-4e7d-b08c-a23249547774	252	1086	+	CGCTGCTGAAGGTGGAGAGAGGTACCGCTGGGGATGCAAAGTTTGGATTCCACTGCCAAGTATCCTTCCTTGGCAAGTCACTCTAGAGAACTCTACCGTGGACTTTCTTGAATGTGATTTACTATCCAACCAGAAAGGCCATTCAATTCCCTCCATCCCCGCTTCTGACTAGGTGTTCATCACTTGGCTCGTGAGTTGTTTACTATAAATAGCTAGTCCAACAGGCTTCCAAACGTGCCCCCGATTGACTCGAACCTTCCTCAGGTATTGCACCCGGATGATGTTCACGCCTTAGGCCATGTTTTAGCAATGTTTTCTTCGCTGGTTGCTGTCTTCCACACACCAACAAAGCACTTGGGGCATCTTTAATGTGAATATTGCTTTCTATCTATTATGGAC…	6
AT5G46110	chr5	18697873	18697874	016cfd26-f362-4a63-90e8-bc6a1d55d460	276	577	+	ATACCGCTGTGAAATTGGTACCATTAAAGTTGGATTCTGCCAAGTATCCTGGCTAGTCACTGATTCTTTCTACCGTGGTTTTTCTGAATGTGATTTCATCATTTCCAACCAGAAGATACTCAATTACTTCCCTTACTTATCCCTATTCTGTATCAGCGATCTCAATGTGAAGTTATCTACTGCTTGATCAGCATAGCCTGGTCTCCAAACGTGCCCCCGATTGTTGAACCCAAGGAACTGATACCAGTCGGTTGTCACGCCAAGGCCATGTTCAGCGGCGTGCTCTTCTCGCTGCAGCTGTTGTCTCCCTTTCATCAGCAGACTTTGGCATTCTCAATGCTGCTTATTTGAGCAGCTATGCTCAGCAGCCACTCCCCATTCAGCTGTTTCAGCTCAGCG…	6
AT5G46110	chr5	18697873	18697874	016cfd26-f362-4a63-90e8-bc6a1d55d460	276	577	+	ATACCGCTGTGAAATTGGTACCATTAAAGTTGGATTCTGCCAAGTATCCTGGCTAGTCACTGATTCTTTCTACCGTGGTTTTTCTGAATGTGATTTCATCATTTCCAACCAGAAGATACTCAATTACTTCCCTTACTTATCCCTATTCTGTATCAGCGATCTCAATGTGAAGTTATCTACTGCTTGATCAGCATAGCCTGGTCTCCAAACGTGCCCCCGATTGTTGAACCCAAGGAACTGATACCAGTCGGTTGTCACGCCAAGGCCATGTTCAGCGGCGTGCTCTTCTCGCTGCAGCTGTTGTCTCCCTTTCATCAGCAGACTTTGGCATTCTCAATGCTGCTTATTTGAGCAGCTATGCTCAGCAGCCACTCCCCATTCAGCTGTTTCAGCTCAGCG…	6
AT5G46110	chr5	18697873	18697874	016cfd26-f362-4a63-90e8-bc6a1d55d460	276	577	+	ATACCGCTGTGAAATTGGTACCATTAAAGTTGGATTCTGCCAAGTATCCTGGCTAGTCACTGATTCTTTCTACCGTGGTTTTTCTGAATGTGATTTCATCATTTCCAACCAGAAGATACTCAATTACTTCCCTTACTTATCCCTATTCTGTATCAGCGATCTCAATGTGAAGTTATCTACTGCTTGATCAGCATAGCCTGGTCTCCAAACGTGCCCCCGATTGTTGAACCCAAGGAACTGATACCAGTCGGTTGTCACGCCAAGGCCATGTTCAGCGGCGTGCTCTTCTCGCTGCAGCTGTTGTCTCCCTTTCATCAGCAGACTTTGGCATTCTCAATGCTGCTTATTTGAGCAGCTATGCTCAGCAGCCACTCCCCATTCAGCTGTTTCAGCTCAGCG…	6
AT5G46110	chr5	18697873	18697874	016cfd26-f362-4a63-90e8-bc6a1d55d460	276	577	+	ATACCGCTGTGAAATTGGTACCATTAAAGTTGGATTCTGCCAAGTATCCTGGCTAGTCACTGATTCTTTCTACCGTGGTTTTTCTGAATGTGATTTCATCATTTCCAACCAGAAGATACTCAATTACTTCCCTTACTTATCCCTATTCTGTATCAGCGATCTCAATGTGAAGTTATCTACTGCTTGATCAGCATAGCCTGGTCTCCAAACGTGCCCCCGATTGTTGAACCCAAGGAACTGATACCAGTCGGTTGTCACGCCAAGGCCATGTTCAGCGGCGTGCTCTTCTCGCTGCAGCTGTTGTCTCCCTTTCATCAGCAGACTTTGGCATTCTCAATGCTGCTTATTTGAGCAGCTATGCTCAGCAGCCACTCCCCATTCAGCTGTTTCAGCTCAGCG…	6
AT5G01595	chr5	228030	228031	db100d7e-332c-4aa8-8623-84dd0934940d	16	527	-	TACTACTACAATCTTGTTTACTTGTTCAATCAAAAAGCTTTTACAAATCTTTGGTTCTTCCTTGTTTTAACCCCACCGTTAACATATCATCTGAAAGAAACTTATAGGATCCAAGTCTAATTCAAAAGCATCTGGAGCAAATTGACCGTGGCCTTTGCCAATCATCCTTAGCCGGGTGTAGTCTGAGATCTTCTTGATTGCTTCAATATCTTTCTTTGAATTCAATCTCAGCGAATCAGCTAGCTGGGATCATTGTTCTTGGGCCCAGAAAACGATTAGAAGCTTCTCAGCAATGTAATTCTCTAAAGACAAGCCAACTCTATAGCATATATAAATTTATCTCCTTTTTCAACAATCGATGATTCTTGATAGGAAACATAGGGAAAATTCACTCCCCTC…	5
AT5G01600	chr5	228030	228031	db100d7e-332c-4aa8-8623-84dd0934940d	16	527	-	TACTACTACAATCTTGTTTACTTGTTCAATCAAAAAGCTTTTACAAATCTTTGGTTCTTCCTTGTTTTAACCCCACCGTTAACATATCATCTGAAAGAAACTTATAGGATCCAAGTCTAATTCAAAAGCATCTGGAGCAAATTGACCGTGGCCTTTGCCAATCATCCTTAGCCGGGTGTAGTCTGAGATCTTCTTGATTGCTTCAATATCTTTCTTTGAATTCAATCTCAGCGAATCAGCTAGCTGGGATCATTGTTCTTGGGCCCAGAAAACGATTAGAAGCTTCTCAGCAATGTAATTCTCTAAAGACAAGCCAACTCTATAGCATATATAAATTTATCTCCTTTTTCAACAATCGATGATTCTTGATAGGAAACATAGGGAAAATTCACTCCCCTC…	5
AT5G01595	chr5	228050	228051	e68bf8d3-d1f0-48bd-aa68-c8784ca7f323	82	509	-	TCCATAATGTTCAATCTATTAAGCTTTAGCAGAATCTTCGGGTTCTTCTCTATTAATAACAGCATTGGTCATCTGACGGTAAAACCAGATGGAGCTTTTTGAGTCTAGTAGTTCAAAGCGTCTGGTCAGCGAAATGCCAGACCGTGGCCTTACCGTATCGTCCTTAGCTGGTGTGTGTCTAAATCTTCTTGATTGCTTCGGTTCTGCTCTCCCAAATTCACTCTTAACAAATCAGCTAAATTGGGGATCATGTTCTGGATCTACCAAGGCGTTTAAAGTGCTCTCATTTCGATATTCTTCAATATCGGGGCTCTTCTTCAAGCAATCTTCCATCTAGCACATATCGTTAGACGGCACTTCCTCTTGGTTCTGATCTTCCATAAAAACTTCTCAACAAGT…	5
AT5G01600	chr5	228050	228051	e68bf8d3-d1f0-48bd-aa68-c8784ca7f323	82	509	-	TCCATAATGTTCAATCTATTAAGCTTTAGCAGAATCTTCGGGTTCTTCTCTATTAATAACAGCATTGGTCATCTGACGGTAAAACCAGATGGAGCTTTTTGAGTCTAGTAGTTCAAAGCGTCTGGTCAGCGAAATGCCAGACCGTGGCCTTACCGTATCGTCCTTAGCTGGTGTGTGTCTAAATCTTCTTGATTGCTTCGGTTCTGCTCTCCCAAATTCACTCTTAACAAATCAGCTAAATTGGGGATCATGTTCTGGATCTACCAAGGCGTTTAAAGTGCTCTCATTTCGATATTCTTCAATATCGGGGCTCTTCTTCAAGCAATCTTCCATCTAGCACATATCGTTAGACGGCACTTCCTCTTGGTTCTGATCTTCCATAAAAACTTCTCAACAAGT…	5
AT5G01595	chr5	228094	228095	949d9ace-8a75-42a6-b386-e7ab87c94aca	136	390	-	TCTGTTTTGCCAAGCATTGTCATCTGAAGTAACTAATAAGGTCCAGATCTACCTAGCATCTGACGTGTAGCCGAACTCCGTGGCCTTTGCCGGCAACCTTATTGGTGTGTGTCCGGTATCTTCTTGATTGCTTCGATCTGCTCTCCAGTAATTCACTCGACGAATCTACTAACTGGGATCAAATTGTTCTCTGAGGCCACTTCAGAACGTTTAGAGCCACTCATTAGTTGTTTCTTCAATGCAGAGCCACAGCGCGGCATCCTTTTTCGACGTGTTTGAATTCTGCGATAGTAGGTACGCGATAGGTGGTAGTTTTCACTCTTCCTCTTCCTCTTTGATCCGACTCTATGACTTCTCAACGCCCTCTCTCTTCCCACTTGATTCCTTAAA	5
AT5G01600	chr5	228094	228095	949d9ace-8a75-42a6-b386-e7ab87c94aca	136	390	-	TCTGTTTTGCCAAGCATTGTCATCTGAAGTAACTAATAAGGTCCAGATCTACCTAGCATCTGACGTGTAGCCGAACTCCGTGGCCTTTGCCGGCAACCTTATTGGTGTGTGTCCGGTATCTTCTTGATTGCTTCGATCTGCTCTCCAGTAATTCACTCGACGAATCTACTAACTGGGATCAAATTGTTCTCTGAGGCCACTTCAGAACGTTTAGAGCCACTCATTAGTTGTTTCTTCAATGCAGAGCCACAGCGCGGCATCCTTTTTCGACGTGTTTGAATTCTGCGATAGTAGGTACGCGATAGGTGGTAGTTTTCACTCTTCCTCTTCCTCTTTGATCCGACTCTATGACTTCTCAACGCCCTCTCTCTTCCCACTTGATTCCTTAAA	5
AT5G01595	chr5	228094	228095	666fb20d-5a2d-4b18-ac8c-cf7ee4c038f7	123	414	-	TCTGTTTTAACCCCGAACACCAAGTCATCTGAAAGTACTTCGATAAGAAAGGTCCAAGTCTTTGTTCAAATCTGAGCGAAATGCCAAAGACTCCGTGGCCTTATTATCATCTTTGAGCCGGTAGAAAGTCTGAAATCACTTGATTGCTTCAAAGTATCTGCTCTCCCAAGTTTCACTCTCAAAATCAGCTAACCGGATCATTGTTCTCTGATGCCACTTTGAAACGTTTTAGTAGCCTCTCATTGAGTTTCTCCAAATAAAGCCAACCATTGCATATAAGACATCCACCTTCCAGCATGTTCAAAATTCTAAATAGATGTGACGAGTTGAGGAGAATTTCACTCTTCCTCGGTTCTTGTACTCCATAAACTTCTAGCATGCCTCTTCTCTCTTCACCGA…	5
AT5G01600	chr5	228094	228095	666fb20d-5a2d-4b18-ac8c-cf7ee4c038f7	123	414	-	TCTGTTTTAACCCCGAACACCAAGTCATCTGAAAGTACTTCGATAAGAAAGGTCCAAGTCTTTGTTCAAATCTGAGCGAAATGCCAAAGACTCCGTGGCCTTATTATCATCTTTGAGCCGGTAGAAAGTCTGAAATCACTTGATTGCTTCAAAGTATCTGCTCTCCCAAGTTTCACTCTCAAAATCAGCTAACCGGATCATTGTTCTCTGATGCCACTTTGAAACGTTTTAGTAGCCTCTCATTGAGTTTCTCCAAATAAAGCCAACCATTGCATATAAGACATCCACCTTCCAGCATGTTCAAAATTCTAAATAGATGTGACGAGTTGAGGAGAATTTCACTCTTCCTCGGTTCTTGTACTCCATAAACTTCTAGCATGCCTCTTCTCTCTTCACCGA…	5
AT5G01595	chr5	228094	228095	bb5459df-7868-45a1-8ea1-aa5a4a8e2ca7	109	249	-	TCTGTTTTTGACAGCCCATAGCGCATCTGAAAACTGATAGGTCCAAGTCTAGTTCGAGAGCATCTGGTGCCATGAACAAACCGGCCTTTATTTGCATCCTTAGCGGGTGAAAGTCTGGTATCTACTGATTGCTTCAATCTGCTCTAAAATTCACTCTCAGCGAAAATCAGCCAACAACTGGATCATTGTTCTCTGGCCACTCTTTGACGTTTAGATCTCCTGCTTTTAATTCTAGACGAATTCACTCTG	5
AT5G01600	chr5	228094	228095	bb5459df-7868-45a1-8ea1-aa5a4a8e2ca7	109	249	-	TCTGTTTTTGACAGCCCATAGCGCATCTGAAAACTGATAGGTCCAAGTCTAGTTCGAGAGCATCTGGTGCCATGAACAAACCGGCCTTTATTTGCATCCTTAGCGGGTGAAAGTCTGGTATCTACTGATTGCTTCAATCTGCTCTAAAATTCACTCTCAGCGAAAATCAGCCAACAACTGGATCATTGTTCTCTGGCCACTCTTTGACGTTTAGATCTCCTGCTTTTAATTCTAGACGAATTCACTCTG	5
AT5G59290	chr5	23915911	23915912	5d0f667a-1b1a-424c-9d47-7332b8342603	353	741	-	TGGCTTTACTAATGTCTGGTTTCCTCCGTCTTGGAATCATCCGGTGTTCTCACGTCTTTATCTTAGCTTGGGTTATAAATTTCCTAACCGTCTCAGCCAGTTCCACTTTATTGACTACCTGGGTTACCTAATTGATGATGGGCCAAATTCGATGCCTTCCAATGACGTATGGTCATCAACAGACGGATGCAAAAACAGAAAATCAGCGAGGTCTGGAGCTTTGGTTTTCCTGACTTACTAGCAATGCCTCAGCCGCACCAGACAAAGAATGCTCACACAACTACGCCTATCATCGATGTTCATTCGAGGACCAATGTGTTGAAGTATTCTATGCGTAGATTTCAGTAGCCGCCAGATGGTCTGGTAGTCAGACATCCCAAGGTTGTTTCATGGCTACCG…	7
AT5G59290	chr5	23915911	23915912	5d0f667a-1b1a-424c-9d47-7332b8342603	353	741	-	TGGCTTTACTAATGTCTGGTTTCCTCCGTCTTGGAATCATCCGGTGTTCTCACGTCTTTATCTTAGCTTGGGTTATAAATTTCCTAACCGTCTCAGCCAGTTCCACTTTATTGACTACCTGGGTTACCTAATTGATGATGGGCCAAATTCGATGCCTTCCAATGACGTATGGTCATCAACAGACGGATGCAAAAACAGAAAATCAGCGAGGTCTGGAGCTTTGGTTTTCCTGACTTACTAGCAATGCCTCAGCCGCACCAGACAAAGAATGCTCACACAACTACGCCTATCATCGATGTTCATTCGAGGACCAATGTGTTGAAGTATTCTATGCGTAGATTTCAGTAGCCGCCAGATGGTCTGGTAGTCAGACATCCCAAGGTTGTTTCATGGCTACCG…	7
AT5G59290	chr5	23915911	23915912	5d0f667a-1b1a-424c-9d47-7332b8342603	353	741	-	TGGCTTTACTAATGTCTGGTTTCCTCCGTCTTGGAATCATCCGGTGTTCTCACGTCTTTATCTTAGCTTGGGTTATAAATTTCCTAACCGTCTCAGCCAGTTCCACTTTATTGACTACCTGGGTTACCTAATTGATGATGGGCCAAATTCGATGCCTTCCAATGACGTATGGTCATCAACAGACGGATGCAAAAACAGAAAATCAGCGAGGTCTGGAGCTTTGGTTTTCCTGACTTACTAGCAATGCCTCAGCCGCACCAGACAAAGAATGCTCACACAACTACGCCTATCATCGATGTTCATTCGAGGACCAATGTGTTGAAGTATTCTATGCGTAGATTTCAGTAGCCGCCAGATGGTCTGGTAGTCAGACATCCCAAGGTTGTTTCATGGCTACCG…	7
AT5G59290	chr5	23915911	23915912	5d0f667a-1b1a-424c-9d47-7332b8342603	353	741	-	TGGCTTTACTAATGTCTGGTTTCCTCCGTCTTGGAATCATCCGGTGTTCTCACGTCTTTATCTTAGCTTGGGTTATAAATTTCCTAACCGTCTCAGCCAGTTCCACTTTATTGACTACCTGGGTTACCTAATTGATGATGGGCCAAATTCGATGCCTTCCAATGACGTATGGTCATCAACAGACGGATGCAAAAACAGAAAATCAGCGAGGTCTGGAGCTTTGGTTTTCCTGACTTACTAGCAATGCCTCAGCCGCACCAGACAAAGAATGCTCACACAACTACGCCTATCATCGATGTTCATTCGAGGACCAATGTGTTGAAGTATTCTATGCGTAGATTTCAGTAGCCGCCAGATGGTCTGGTAGTCAGACATCCCAAGGTTGTTTCATGGCTACCG…	7
AT5G59290	chr5	23915919	23915920	2ca6070d-95fb-49e4-9c43-98a5712376cf	421	650	-	CTAATGTCTGGTTTCCTCTGTCTTGGCCATCTTCCTGAGGTGTTCTCCACCATCTTTACTAGCTTGGGTTAATAGCTCCCTTACCGTCTTAGCCAGTTCTACCGCAGAAACCCACCTGGTTACCAAGATGATAGGCCAGTGTCATTGCCTCCATGAGCGGCAAGTCCATCCACCATGTCGGAAAGCATATGATTGAAGACTGCGGAAGTCTGGGTCCCGGTTTCTTTACCGTCAATAGCCTCACCCGGGAGTACGAGCAATGTGTTGCTCACAGCACGCCCATCATCGATGTTCGTTCGAGGACTGATAAGGTATTCCACATTTAATAGGATTTCCAATGCCAAGATGTCTGTGTAATACCATTCGTCAAATGTTTCGGCTACCCGCTTGCCTTCGTCA…	7
AT5G59290	chr5	23915919	23915920	2ca6070d-95fb-49e4-9c43-98a5712376cf	421	650	-	CTAATGTCTGGTTTCCTCTGTCTTGGCCATCTTCCTGAGGTGTTCTCCACCATCTTTACTAGCTTGGGTTAATAGCTCCCTTACCGTCTTAGCCAGTTCTACCGCAGAAACCCACCTGGTTACCAAGATGATAGGCCAGTGTCATTGCCTCCATGAGCGGCAAGTCCATCCACCATGTCGGAAAGCATATGATTGAAGACTGCGGAAGTCTGGGTCCCGGTTTCTTTACCGTCAATAGCCTCACCCGGGAGTACGAGCAATGTGTTGCTCACAGCACGCCCATCATCGATGTTCGTTCGAGGACTGATAAGGTATTCCACATTTAATAGGATTTCCAATGCCAAGATGTCTGTGTAATACCATTCGTCAAATGTTTCGGCTACCCGCTTGCCTTCGTCA…	7
AT5G59290	chr5	23915919	23915920	2ca6070d-95fb-49e4-9c43-98a5712376cf	421	650	-	CTAATGTCTGGTTTCCTCTGTCTTGGCCATCTTCCTGAGGTGTTCTCCACCATCTTTACTAGCTTGGGTTAATAGCTCCCTTACCGTCTTAGCCAGTTCTACCGCAGAAACCCACCTGGTTACCAAGATGATAGGCCAGTGTCATTGCCTCCATGAGCGGCAAGTCCATCCACCATGTCGGAAAGCATATGATTGAAGACTGCGGAAGTCTGGGTCCCGGTTTCTTTACCGTCAATAGCCTCACCCGGGAGTACGAGCAATGTGTTGCTCACAGCACGCCCATCATCGATGTTCGTTCGAGGACTGATAAGGTATTCCACATTTAATAGGATTTCCAATGCCAAGATGTCTGTGTAATACCATTCGTCAAATGTTTCGGCTACCCGCTTGCCTTCGTCA…	7
AT5G59290	chr5	23915919	23915920	2ca6070d-95fb-49e4-9c43-98a5712376cf	421	650	-	CTAATGTCTGGTTTCCTCTGTCTTGGCCATCTTCCTGAGGTGTTCTCCACCATCTTTACTAGCTTGGGTTAATAGCTCCCTTACCGTCTTAGCCAGTTCTACCGCAGAAACCCACCTGGTTACCAAGATGATAGGCCAGTGTCATTGCCTCCATGAGCGGCAAGTCCATCCACCATGTCGGAAAGCATATGATTGAAGACTGCGGAAGTCTGGGTCCCGGTTTCTTTACCGTCAATAGCCTCACCCGGGAGTACGAGCAATGTGTTGCTCACAGCACGCCCATCATCGATGTTCGTTCGAGGACTGATAAGGTATTCCACATTTAATAGGATTTCCAATGCCAAGATGTCTGTGTAATACCATTCGTCAAATGTTTCGGCTACCCGCTTGCCTTCGTCA…	7
AT5G59290	chr5	23915919	23915920	704ce9b5-cb3b-4f5d-accf-c894d257462a	339	908	-	CTAATGTCTGTGTTTCCTCTGTCTTGGGATCATCCTGGAATCTCCACCATCTTTATCTTTAGCGGGTTAATGCCTTAACCATCCAGCCAGTTCTACCATTGTAACTCGCACCTGGGATACCGATGTTATAGGCCAGTATTTCATTGCCTTCCACAATGACGGGATGATAAGTCCATCACCGATGTCGGCGTAACAGAACTGCGGGTCTGTGTCCCCGGTTTCATCGCTCAATGCCTTCACCCGGAGCTTGAGTCAAAGAATGCTCACAACACGCCATCATCAGTTCGTTGCGGGACCATGATGTGTTGAGATATTCTTATAATGCGGATTTCAGTAGCCGATGTCTGAGAGAGTATCGGATCAAGGTTTCGGCTACCCGCTTCACTTCGTCGTAACTCC…	7
AT5G59290	chr5	23915919	23915920	704ce9b5-cb3b-4f5d-accf-c894d257462a	339	908	-	CTAATGTCTGTGTTTCCTCTGTCTTGGGATCATCCTGGAATCTCCACCATCTTTATCTTTAGCGGGTTAATGCCTTAACCATCCAGCCAGTTCTACCATTGTAACTCGCACCTGGGATACCGATGTTATAGGCCAGTATTTCATTGCCTTCCACAATGACGGGATGATAAGTCCATCACCGATGTCGGCGTAACAGAACTGCGGGTCTGTGTCCCCGGTTTCATCGCTCAATGCCTTCACCCGGAGCTTGAGTCAAAGAATGCTCACAACACGCCATCATCAGTTCGTTGCGGGACCATGATGTGTTGAGATATTCTTATAATGCGGATTTCAGTAGCCGATGTCTGAGAGAGTATCGGATCAAGGTTTCGGCTACCCGCTTCACTTCGTCGTAACTCC…	7
AT5G59290	chr5	23915919	23915920	704ce9b5-cb3b-4f5d-accf-c894d257462a	339	908	-	CTAATGTCTGTGTTTCCTCTGTCTTGGGATCATCCTGGAATCTCCACCATCTTTATCTTTAGCGGGTTAATGCCTTAACCATCCAGCCAGTTCTACCATTGTAACTCGCACCTGGGATACCGATGTTATAGGCCAGTATTTCATTGCCTTCCACAATGACGGGATGATAAGTCCATCACCGATGTCGGCGTAACAGAACTGCGGGTCTGTGTCCCCGGTTTCATCGCTCAATGCCTTCACCCGGAGCTTGAGTCAAAGAATGCTCACAACACGCCATCATCAGTTCGTTGCGGGACCATGATGTGTTGAGATATTCTTATAATGCGGATTTCAGTAGCCGATGTCTGAGAGAGTATCGGATCAAGGTTTCGGCTACCCGCTTCACTTCGTCGTAACTCC…	7
AT5G59290	chr5	23915919	23915920	704ce9b5-cb3b-4f5d-accf-c894d257462a	339	908	-	CTAATGTCTGTGTTTCCTCTGTCTTGGGATCATCCTGGAATCTCCACCATCTTTATCTTTAGCGGGTTAATGCCTTAACCATCCAGCCAGTTCTACCATTGTAACTCGCACCTGGGATACCGATGTTATAGGCCAGTATTTCATTGCCTTCCACAATGACGGGATGATAAGTCCATCACCGATGTCGGCGTAACAGAACTGCGGGTCTGTGTCCCCGGTTTCATCGCTCAATGCCTTCACCCGGAGCTTGAGTCAAAGAATGCTCACAACACGCCATCATCAGTTCGTTGCGGGACCATGATGTGTTGAGATATTCTTATAATGCGGATTTCAGTAGCCGATGTCTGAGAGAGTATCGGATCAAGGTTTCGGCTACCCGCTTCACTTCGTCGTAACTCC…	7
AT5G59290	chr5	23915933	23915934	f4111b2f-f77b-4d94-8cc3-41398b5286fa	364	930	-	CCTCTGTCTTTGGATCATCTTCGTGTGTTCACCATCTTTATCTATGCTCTTGGTTATAGCTCTCAACCATCCTCTGCCAGTTCAACCGCATTTGTTGTTAAAACTCTCACCTAGGTTACTACAATATGTTGATAGGGCCAAATCGCAGCCAGTTGACGGCAAATGTCTGACTTTCACTATGTCGAGCATACAAAACTGGGTCTTGGTCCTCGGTTTCCGATCCAGTCCAGCAGCACCTCACCCTAGGAGTGCTTGAGCAAAGTTGATTCACAACCACGCCTGCACCATCAATGTTCGTTGTGGCGGGGCTGATGGTGTGGAGATTCTCAGCAATGTTGGATTTCAATGCAATGTCTCTGGTAGTCAAACATCAATTTGTGTTTCGGCTACCTCTTGCTG…	7
AT5G59290	chr5	23915933	23915934	f4111b2f-f77b-4d94-8cc3-41398b5286fa	364	930	-	CCTCTGTCTTTGGATCATCTTCGTGTGTTCACCATCTTTATCTATGCTCTTGGTTATAGCTCTCAACCATCCTCTGCCAGTTCAACCGCATTTGTTGTTAAAACTCTCACCTAGGTTACTACAATATGTTGATAGGGCCAAATCGCAGCCAGTTGACGGCAAATGTCTGACTTTCACTATGTCGAGCATACAAAACTGGGTCTTGGTCCTCGGTTTCCGATCCAGTCCAGCAGCACCTCACCCTAGGAGTGCTTGAGCAAAGTTGATTCACAACCACGCCTGCACCATCAATGTTCGTTGTGGCGGGGCTGATGGTGTGGAGATTCTCAGCAATGTTGGATTTCAATGCAATGTCTCTGGTAGTCAAACATCAATTTGTGTTTCGGCTACCTCTTGCTG…	7
AT5G59290	chr5	23915933	23915934	f4111b2f-f77b-4d94-8cc3-41398b5286fa	364	930	-	CCTCTGTCTTTGGATCATCTTCGTGTGTTCACCATCTTTATCTATGCTCTTGGTTATAGCTCTCAACCATCCTCTGCCAGTTCAACCGCATTTGTTGTTAAAACTCTCACCTAGGTTACTACAATATGTTGATAGGGCCAAATCGCAGCCAGTTGACGGCAAATGTCTGACTTTCACTATGTCGAGCATACAAAACTGGGTCTTGGTCCTCGGTTTCCGATCCAGTCCAGCAGCACCTCACCCTAGGAGTGCTTGAGCAAAGTTGATTCACAACCACGCCTGCACCATCAATGTTCGTTGTGGCGGGGCTGATGGTGTGGAGATTCTCAGCAATGTTGGATTTCAATGCAATGTCTCTGGTAGTCAAACATCAATTTGTGTTTCGGCTACCTCTTGCTG…	7
AT5G59290	chr5	23915933	23915934	f4111b2f-f77b-4d94-8cc3-41398b5286fa	364	930	-	CCTCTGTCTTTGGATCATCTTCGTGTGTTCACCATCTTTATCTATGCTCTTGGTTATAGCTCTCAACCATCCTCTGCCAGTTCAACCGCATTTGTTGTTAAAACTCTCACCTAGGTTACTACAATATGTTGATAGGGCCAAATCGCAGCCAGTTGACGGCAAATGTCTGACTTTCACTATGTCGAGCATACAAAACTGGGTCTTGGTCCTCGGTTTCCGATCCAGTCCAGCAGCACCTCACCCTAGGAGTGCTTGAGCAAAGTTGATTCACAACCACGCCTGCACCATCAATGTTCGTTGTGGCGGGGCTGATGGTGTGGAGATTCTCAGCAATGTTGGATTTCAATGCAATGTCTCTGGTAGTCAAACATCAATTTGTGTTTCGGCTACCTCTTGCTG…	7
AT5G59290	chr5	23915942	23915943	4b4db8d9-b52a-41e9-b4a5-8095868511d8	410	611	-	TGGATCATCTGGTGTTCCTACCATCTTGGATCAGTTGCTTGGGTTAATGATGACCCTCCTTCAGAGCGTCTAGCCATCCACCGCAGATCAACCTTGGTTACTACGAAGCGGGGCCTTTCCTAACTGCAGCCAGCATGAAACGGATAAAGCTATCAGCTATAGAACGGAGATTAACAAAAGACACCAATGGAGCTGGAGCCATGTTTCCCGACAACAGCCTCACTGGAGTGCTTGTAGCAAAATGCCATTTGCTTGATTATACGCCCATCATCAATGTTCACCGGACCATATGATGAAGATTCTAGCAATGGATTCCAAAGCATGTTGTCTGTGGTATACAGAACATCTAGGTTTTCAGCTACACCGACCTCATCAATACCAGTTACTGACCTTTATAGG…	7
AT5G59290	chr5	23915942	23915943	4b4db8d9-b52a-41e9-b4a5-8095868511d8	410	611	-	TGGATCATCTGGTGTTCCTACCATCTTGGATCAGTTGCTTGGGTTAATGATGACCCTCCTTCAGAGCGTCTAGCCATCCACCGCAGATCAACCTTGGTTACTACGAAGCGGGGCCTTTCCTAACTGCAGCCAGCATGAAACGGATAAAGCTATCAGCTATAGAACGGAGATTAACAAAAGACACCAATGGAGCTGGAGCCATGTTTCCCGACAACAGCCTCACTGGAGTGCTTGTAGCAAAATGCCATTTGCTTGATTATACGCCCATCATCAATGTTCACCGGACCATATGATGAAGATTCTAGCAATGGATTCCAAAGCATGTTGTCTGTGGTATACAGAACATCTAGGTTTTCAGCTACACCGACCTCATCAATACCAGTTACTGACCTTTATAGG…	7
AT5G59290	chr5	23915942	23915943	4b4db8d9-b52a-41e9-b4a5-8095868511d8	410	611	-	TGGATCATCTGGTGTTCCTACCATCTTGGATCAGTTGCTTGGGTTAATGATGACCCTCCTTCAGAGCGTCTAGCCATCCACCGCAGATCAACCTTGGTTACTACGAAGCGGGGCCTTTCCTAACTGCAGCCAGCATGAAACGGATAAAGCTATCAGCTATAGAACGGAGATTAACAAAAGACACCAATGGAGCTGGAGCCATGTTTCCCGACAACAGCCTCACTGGAGTGCTTGTAGCAAAATGCCATTTGCTTGATTATACGCCCATCATCAATGTTCACCGGACCATATGATGAAGATTCTAGCAATGGATTCCAAAGCATGTTGTCTGTGGTATACAGAACATCTAGGTTTTCAGCTACACCGACCTCATCAATACCAGTTACTGACCTTTATAGG…	7
AT5G59290	chr5	23915942	23915943	4b4db8d9-b52a-41e9-b4a5-8095868511d8	410	611	-	TGGATCATCTGGTGTTCCTACCATCTTGGATCAGTTGCTTGGGTTAATGATGACCCTCCTTCAGAGCGTCTAGCCATCCACCGCAGATCAACCTTGGTTACTACGAAGCGGGGCCTTTCCTAACTGCAGCCAGCATGAAACGGATAAAGCTATCAGCTATAGAACGGAGATTAACAAAAGACACCAATGGAGCTGGAGCCATGTTTCCCGACAACAGCCTCACTGGAGTGCTTGTAGCAAAATGCCATTTGCTTGATTATACGCCCATCATCAATGTTCACCGGACCATATGATGAAGATTCTAGCAATGGATTCCAAAGCATGTTGTCTGTGGTATACAGAACATCTAGGTTTTCAGCTACACCGACCTCATCAATACCAGTTACTGACCTTTATAGG…	7
AT5G59290	chr5	23915962	23915963	2e66f753-190a-4235-9192-6ea5464cf5df	414	778	-	CCACCATCTTTATCTCAATGCTTGGGTTGTTAGTAAAAGCTCCCTAACCTATCTCAGCCAGTTCTACTAATTGTAAAACTCACCTGGGTTACCATAGTAAGTTGGGCCAGTATCGTTGCCCCATAAGCCATCCACTAAGTCGGTGACATAACAAAGACTGAGGTCTGTGTCCCATGGTTTCTGATCTTGTCCAATGCCTCACCCGGAGTGCTTGAGCAATGTATGCTCACAGCAGCGCATTTCATTTGTGTTCATTCGGTACCATATGTGTTGAAGATTCTAGCAACGTGTTTTCAGTAACGAATGTCTGGTTCAAACATCAAGTTCATCGACCTTCGCTTGCCTTCATCCCATAATTGACCTCTGACCCCAACGGGGAGTACATTTCCTTAGCTCTCC…	7
AT5G59290	chr5	23915962	23915963	2e66f753-190a-4235-9192-6ea5464cf5df	414	778	-	CCACCATCTTTATCTCAATGCTTGGGTTGTTAGTAAAAGCTCCCTAACCTATCTCAGCCAGTTCTACTAATTGTAAAACTCACCTGGGTTACCATAGTAAGTTGGGCCAGTATCGTTGCCCCATAAGCCATCCACTAAGTCGGTGACATAACAAAGACTGAGGTCTGTGTCCCATGGTTTCTGATCTTGTCCAATGCCTCACCCGGAGTGCTTGAGCAATGTATGCTCACAGCAGCGCATTTCATTTGTGTTCATTCGGTACCATATGTGTTGAAGATTCTAGCAACGTGTTTTCAGTAACGAATGTCTGGTTCAAACATCAAGTTCATCGACCTTCGCTTGCCTTCATCCCATAATTGACCTCTGACCCCAACGGGGAGTACATTTCCTTAGCTCTCC…	7
AT5G59290	chr5	23915962	23915963	2e66f753-190a-4235-9192-6ea5464cf5df	414	778	-	CCACCATCTTTATCTCAATGCTTGGGTTGTTAGTAAAAGCTCCCTAACCTATCTCAGCCAGTTCTACTAATTGTAAAACTCACCTGGGTTACCATAGTAAGTTGGGCCAGTATCGTTGCCCCATAAGCCATCCACTAAGTCGGTGACATAACAAAGACTGAGGTCTGTGTCCCATGGTTTCTGATCTTGTCCAATGCCTCACCCGGAGTGCTTGAGCAATGTATGCTCACAGCAGCGCATTTCATTTGTGTTCATTCGGTACCATATGTGTTGAAGATTCTAGCAACGTGTTTTCAGTAACGAATGTCTGGTTCAAACATCAAGTTCATCGACCTTCGCTTGCCTTCATCCCATAATTGACCTCTGACCCCAACGGGGAGTACATTTCCTTAGCTCTCC…	7
AT5G59290	chr5	23915962	23915963	2e66f753-190a-4235-9192-6ea5464cf5df	414	778	-	CCACCATCTTTATCTCAATGCTTGGGTTGTTAGTAAAAGCTCCCTAACCTATCTCAGCCAGTTCTACTAATTGTAAAACTCACCTGGGTTACCATAGTAAGTTGGGCCAGTATCGTTGCCCCATAAGCCATCCACTAAGTCGGTGACATAACAAAGACTGAGGTCTGTGTCCCATGGTTTCTGATCTTGTCCAATGCCTCACCCGGAGTGCTTGAGCAATGTATGCTCACAGCAGCGCATTTCATTTGTGTTCATTCGGTACCATATGTGTTGAAGATTCTAGCAACGTGTTTTCAGTAACGAATGTCTGGTTCAAACATCAAGTTCATCGACCTTCGCTTGCCTTCATCCCATAATTGACCTCTGACCCCAACGGGGAGTACATTTCCTTAGCTCTCC…	7
AT5G59290	chr5	23915962	23915963	7f550821-c635-42d0-b55e-ac2dc70588be	361	747	-	CCACCATCTTTATCTATTACCAGGGTTAATGAGCTCCTCAAAACTGATCTAGCCAGTTACCACTAATTGTAATCTCACCTGATACTAATAATAGGCCAAATCATTGCTCCAATAAACAATGGATAAAGTCCATCCACTGCGGTCAGATGATTGACTGCGTATCTGCGTCCCAGTTTCTGGTACTGTCAATGCCTCCTCACCCCGGGTGCTTGGACGATAAAGTTGCTCACGCAACACATCATCGAGTTCATTAGACCAATATGATGGTTTTCTAGCAATGCGGATTCAGCAGTATGGTACTGTGTAATGTCTTGACATCAAATTCAACAATAACCCATTGCCTTATCAGAGTATTAAACTCTCTGAGCTTTATAGGTTACATTTTCAATAGCTCTTTCT…	7
AT5G59290	chr5	23915962	23915963	7f550821-c635-42d0-b55e-ac2dc70588be	361	747	-	CCACCATCTTTATCTATTACCAGGGTTAATGAGCTCCTCAAAACTGATCTAGCCAGTTACCACTAATTGTAATCTCACCTGATACTAATAATAGGCCAAATCATTGCTCCAATAAACAATGGATAAAGTCCATCCACTGCGGTCAGATGATTGACTGCGTATCTGCGTCCCAGTTTCTGGTACTGTCAATGCCTCCTCACCCCGGGTGCTTGGACGATAAAGTTGCTCACGCAACACATCATCGAGTTCATTAGACCAATATGATGGTTTTCTAGCAATGCGGATTCAGCAGTATGGTACTGTGTAATGTCTTGACATCAAATTCAACAATAACCCATTGCCTTATCAGAGTATTAAACTCTCTGAGCTTTATAGGTTACATTTTCAATAGCTCTTTCT…	7
AT5G59290	chr5	23915962	23915963	7f550821-c635-42d0-b55e-ac2dc70588be	361	747	-	CCACCATCTTTATCTATTACCAGGGTTAATGAGCTCCTCAAAACTGATCTAGCCAGTTACCACTAATTGTAATCTCACCTGATACTAATAATAGGCCAAATCATTGCTCCAATAAACAATGGATAAAGTCCATCCACTGCGGTCAGATGATTGACTGCGTATCTGCGTCCCAGTTTCTGGTACTGTCAATGCCTCCTCACCCCGGGTGCTTGGACGATAAAGTTGCTCACGCAACACATCATCGAGTTCATTAGACCAATATGATGGTTTTCTAGCAATGCGGATTCAGCAGTATGGTACTGTGTAATGTCTTGACATCAAATTCAACAATAACCCATTGCCTTATCAGAGTATTAAACTCTCTGAGCTTTATAGGTTACATTTTCAATAGCTCTTTCT…	7
AT5G59290	chr5	23915962	23915963	7f550821-c635-42d0-b55e-ac2dc70588be	361	747	-	CCACCATCTTTATCTATTACCAGGGTTAATGAGCTCCTCAAAACTGATCTAGCCAGTTACCACTAATTGTAATCTCACCTGATACTAATAATAGGCCAAATCATTGCTCCAATAAACAATGGATAAAGTCCATCCACTGCGGTCAGATGATTGACTGCGTATCTGCGTCCCAGTTTCTGGTACTGTCAATGCCTCCTCACCCCGGGTGCTTGGACGATAAAGTTGCTCACGCAACACATCATCGAGTTCATTAGACCAATATGATGGTTTTCTAGCAATGCGGATTCAGCAGTATGGTACTGTGTAATGTCTTGACATCAAATTCAACAATAACCCATTGCCTTATCAGAGTATTAAACTCTCTGAGCTTTATAGGTTACATTTTCAATAGCTCTTTCT…	7
AT5G10480	chr5	3298076	3298077	39b2c9a8-274c-4b4c-a751-8275ecf63a7a	238	548	-	CTTTCGCTGTAGTACCAAGCAAGTACCTGTACTCATGGGCTACCTGCCTGGCGTTATTGCAAGGAACAAAGTATCGACATAAGAGTCAAAAGAATGAAGTTCAATAAAGAGTTAGGCATCCTAACGCTGTACATCTCCATGTCTTAGTGTGGCAAGGTAGATAAAAACCAACTTCGCTGGTAATACCGGTAGGTATAGCAATAAAGCTGCTGTATCTGAGCCACAAGTGCCATGGTGCAAAAGCCTAAAGCTTCCTTGCCGAAAGTAAGTAGCGAAGTTTAATCTCTGTGATGAGCTCCTTACCTAAACCAGCGACGTAAGCAAGAATGAGATCGGACCTCTGGAAACTGTAGCAGGGTGTGCCCTAAAGGAAGGTGATAGCCTTGAACATCTGGCAAG…	5
AT5G10480	chr5	3298076	3298077	39b2c9a8-274c-4b4c-a751-8275ecf63a7a	238	548	-	CTTTCGCTGTAGTACCAAGCAAGTACCTGTACTCATGGGCTACCTGCCTGGCGTTATTGCAAGGAACAAAGTATCGACATAAGAGTCAAAAGAATGAAGTTCAATAAAGAGTTAGGCATCCTAACGCTGTACATCTCCATGTCTTAGTGTGGCAAGGTAGATAAAAACCAACTTCGCTGGTAATACCGGTAGGTATAGCAATAAAGCTGCTGTATCTGAGCCACAAGTGCCATGGTGCAAAAGCCTAAAGCTTCCTTGCCGAAAGTAAGTAGCGAAGTTTAATCTCTGTGATGAGCTCCTTACCTAAACCAGCGACGTAAGCAAGAATGAGATCGGACCTCTGGAAACTGTAGCAGGGTGTGCCCTAAAGGAAGGTGATAGCCTTGAACATCTGGCAAG…	5
AT5G10480	chr5	3298076	3298077	39b2c9a8-274c-4b4c-a751-8275ecf63a7a	238	548	-	CTTTCGCTGTAGTACCAAGCAAGTACCTGTACTCATGGGCTACCTGCCTGGCGTTATTGCAAGGAACAAAGTATCGACATAAGAGTCAAAAGAATGAAGTTCAATAAAGAGTTAGGCATCCTAACGCTGTACATCTCCATGTCTTAGTGTGGCAAGGTAGATAAAAACCAACTTCGCTGGTAATACCGGTAGGTATAGCAATAAAGCTGCTGTATCTGAGCCACAAGTGCCATGGTGCAAAAGCCTAAAGCTTCCTTGCCGAAAGTAAGTAGCGAAGTTTAATCTCTGTGATGAGCTCCTTACCTAAACCAGCGACGTAAGCAAGAATGAGATCGGACCTCTGGAAACTGTAGCAGGGTGTGCCCTAAAGGAAGGTGATAGCCTTGAACATCTGGCAAG…	5
AT5G10480	chr5	3298081	3298082	be97f523-226f-473e-b99d-0b69304c1ddc	232	299	-	GCTGACCAAGCGTACCCATTCGTAAGAAGGGGCTACCTGGACATGCCGCAAGGCAGAGTATCGTTGCATGTGAAGTCAAATGAAAGTTCAATATGTTAGGCATCAAATTGCTGTACATCTCCATGTCTCAGATGGTAAGGCAAGGTAGATGACAACTCGCTGGAATACTGTAGGTATAATAAAAACAGTATCTTGCCAATGCCAAAAGGTACAAAGCCTAGCTTCCCAAAGCGGTTAGCGATAATCTCTGTGATAAGCTTTACCCAGTGCAGCGTAACAAAAATGAAGAAGATCGGCAC	5
AT5G10480	chr5	3298081	3298082	be97f523-226f-473e-b99d-0b69304c1ddc	232	299	-	GCTGACCAAGCGTACCCATTCGTAAGAAGGGGCTACCTGGACATGCCGCAAGGCAGAGTATCGTTGCATGTGAAGTCAAATGAAAGTTCAATATGTTAGGCATCAAATTGCTGTACATCTCCATGTCTCAGATGGTAAGGCAAGGTAGATGACAACTCGCTGGAATACTGTAGGTATAATAAAAACAGTATCTTGCCAATGCCAAAAGGTACAAAGCCTAGCTTCCCAAAGCGGTTAGCGATAATCTCTGTGATAAGCTTTACCCAGTGCAGCGTAACAAAAATGAAGAAGATCGGCAC	5
AT5G10480	chr5	3298081	3298082	be97f523-226f-473e-b99d-0b69304c1ddc	232	299	-	GCTGACCAAGCGTACCCATTCGTAAGAAGGGGCTACCTGGACATGCCGCAAGGCAGAGTATCGTTGCATGTGAAGTCAAATGAAAGTTCAATATGTTAGGCATCAAATTGCTGTACATCTCCATGTCTCAGATGGTAAGGCAAGGTAGATGACAACTCGCTGGAATACTGTAGGTATAATAAAAACAGTATCTTGCCAATGCCAAAAGGTACAAAGCCTAGCTTCCCAAAGCGGTTAGCGATAATCTCTGTGATAAGCTTTACCCAGTGCAGCGTAACAAAAATGAAGAAGATCGGCAC	5
AT5G10480	chr5	3298081	3298082	b6a5c940-108b-4fd9-bca7-97a77aa1505c	208	327	-	GCTGACCAACATGTACCTGTCAAGTGGGCTACCTAGGGACAAGTATTGCGGTACAAAGCGTTGCGGATGAAAAGTCAAAATAAGTGAGATTCAATGTTAGGCATCCTGCGCTGACATCTCATGTCTTCCATGAAGGTGTGGCAAGGTAGGATAAGGTCCCACCGCCGGTGATACCGGTGGGGCGCAATAAAAGCTGCTGTATCTGTATCAACAAGTGCAGAAGGTGCAAGCCTAGAGCTTCCTAAGGTAAACCGAGAATGAGTAGCGGTATAAACTCTGGTTGAGCTACGCTGTTGCTTGCGGCGTAACAAGATGTTGGATCGGCAC	5
AT5G10480	chr5	3298081	3298082	b6a5c940-108b-4fd9-bca7-97a77aa1505c	208	327	-	GCTGACCAACATGTACCTGTCAAGTGGGCTACCTAGGGACAAGTATTGCGGTACAAAGCGTTGCGGATGAAAAGTCAAAATAAGTGAGATTCAATGTTAGGCATCCTGCGCTGACATCTCATGTCTTCCATGAAGGTGTGGCAAGGTAGGATAAGGTCCCACCGCCGGTGATACCGGTGGGGCGCAATAAAAGCTGCTGTATCTGTATCAACAAGTGCAGAAGGTGCAAGCCTAGAGCTTCCTAAGGTAAACCGAGAATGAGTAGCGGTATAAACTCTGGTTGAGCTACGCTGTTGCTTGCGGCGTAACAAGATGTTGGATCGGCAC	5
AT5G10480	chr5	3298081	3298082	b6a5c940-108b-4fd9-bca7-97a77aa1505c	208	327	-	GCTGACCAACATGTACCTGTCAAGTGGGCTACCTAGGGACAAGTATTGCGGTACAAAGCGTTGCGGATGAAAAGTCAAAATAAGTGAGATTCAATGTTAGGCATCCTGCGCTGACATCTCATGTCTTCCATGAAGGTGTGGCAAGGTAGGATAAGGTCCCACCGCCGGTGATACCGGTGGGGCGCAATAAAAGCTGCTGTATCTGTATCAACAAGTGCAGAAGGTGCAAGCCTAGAGCTTCCTAAGGTAAACCGAGAATGAGTAGCGGTATAAACTCTGGTTGAGCTACGCTGTTGCTTGCGGCGTAACAAGATGTTGGATCGGCAC	5
AT5G10480	chr5	3298087	3298088	71154376-f508-47ec-b724-92dddff07a3e	350	428	-	CAAGCATGTCCCTGTACAAGTGTGGGCTCTAAATCCCCTGGGACATAGATTGCAAGGACAAGTATCGTATGCATGGCGTAAGAAGGACAATAAAGTTCAGTATGTTGGGCATCTTAACGCTGTAGACATCTCCGATGTCTTCGGGAGGCGGATAAGAGACTAACTTCGCTGGTTACCGATGGGATACATATAAAAGAGCTGTATCTGAGCCACAGTGCGATGTGGTGCAGAGCCTTAGCTTCGGTATTTCAAAAAATGATGTAGCAGATATAATCTCTGTGATAGACCGCAATGACCAGCAGAACAGAGAAAAGTTAAAAATCGGAACCTCTGGAAACTGATAGGATGCAGTAAAAAAAATAGCCTTGACCTATCTGTGGCAGTTGCAGAAACAGGATC…	5
AT5G10480	chr5	3298087	3298088	71154376-f508-47ec-b724-92dddff07a3e	350	428	-	CAAGCATGTCCCTGTACAAGTGTGGGCTCTAAATCCCCTGGGACATAGATTGCAAGGACAAGTATCGTATGCATGGCGTAAGAAGGACAATAAAGTTCAGTATGTTGGGCATCTTAACGCTGTAGACATCTCCGATGTCTTCGGGAGGCGGATAAGAGACTAACTTCGCTGGTTACCGATGGGATACATATAAAAGAGCTGTATCTGAGCCACAGTGCGATGTGGTGCAGAGCCTTAGCTTCGGTATTTCAAAAAATGATGTAGCAGATATAATCTCTGTGATAGACCGCAATGACCAGCAGAACAGAGAAAAGTTAAAAATCGGAACCTCTGGAAACTGATAGGATGCAGTAAAAAAAATAGCCTTGACCTATCTGTGGCAGTTGCAGAAACAGGATC…	5
AT5G10480	chr5	3298087	3298088	71154376-f508-47ec-b724-92dddff07a3e	350	428	-	CAAGCATGTCCCTGTACAAGTGTGGGCTCTAAATCCCCTGGGACATAGATTGCAAGGACAAGTATCGTATGCATGGCGTAAGAAGGACAATAAAGTTCAGTATGTTGGGCATCTTAACGCTGTAGACATCTCCGATGTCTTCGGGAGGCGGATAAGAGACTAACTTCGCTGGTTACCGATGGGATACATATAAAAGAGCTGTATCTGAGCCACAGTGCGATGTGGTGCAGAGCCTTAGCTTCGGTATTTCAAAAAATGATGTAGCAGATATAATCTCTGTGATAGACCGCAATGACCAGCAGAACAGAGAAAAGTTAAAAATCGGAACCTCTGGAAACTGATAGGATGCAGTAAAAAAAATAGCCTTGACCTATCTGTGGCAGTTGCAGAAACAGGATC…	5
AT5G10480	chr5	3298089	3298090	2fffa172-ad7d-4579-9366-2db2e53167a3	243	408	-	AGCATGTACCTGTACATAGTGGGCTACCTGGGACATAAATTGCAGGAGCAAGTATCATAAGCGTAAAGAAGTCAATGTTAAAGTTCAAAATGGGCGTCCTAACGCTGTACATCTCTAATGTCTTGATGAGGCGGAGATGAACCAACTTCGCTGGGTGAAGTATCTGGGGATAACGTATAAAAAGCTATTGGATCTGAGCCACGGCTTGGTGCAGAGCCTAGCTTCCTTAGGCAGAGATGAGCAATATCCTCTCCTGGATGGCTTTTACCAATGAAACCACGACGTAGATTATGAAATGAGGATCGGACTTCTGGAAACTGTATAGGATGCCCCAAGTGAGATATATTTCAGGAACATCTGTGGCAAATAGCAAGCAATGGATCTGACCAAACCTACTAA…	5
AT5G10480	chr5	3298089	3298090	2fffa172-ad7d-4579-9366-2db2e53167a3	243	408	-	AGCATGTACCTGTACATAGTGGGCTACCTGGGACATAAATTGCAGGAGCAAGTATCATAAGCGTAAAGAAGTCAATGTTAAAGTTCAAAATGGGCGTCCTAACGCTGTACATCTCTAATGTCTTGATGAGGCGGAGATGAACCAACTTCGCTGGGTGAAGTATCTGGGGATAACGTATAAAAAGCTATTGGATCTGAGCCACGGCTTGGTGCAGAGCCTAGCTTCCTTAGGCAGAGATGAGCAATATCCTCTCCTGGATGGCTTTTACCAATGAAACCACGACGTAGATTATGAAATGAGGATCGGACTTCTGGAAACTGTATAGGATGCCCCAAGTGAGATATATTTCAGGAACATCTGTGGCAAATAGCAAGCAATGGATCTGACCAAACCTACTAA…	5
[truncated: 226 more rows]
