# Supplementary material for: New insights into Arabidopsis transcriptome complexity revealed by direct sequencing of native RNAs
Source: Nucleic Acids Res. 2020 Jul 11;48(14):7700–11. doi: 10.1093/nar/gkaa588 (PMC7430643; doi:10.1093/nar/gkaa588)
Supplement: gkaa588_Supplemental_Files [file gkaa588_supplemental_files.zip › Table_S3_base modifications.xlsx]

## Sheet: buds1_m5C
Isoform	5mC site in the related transcript isoforms	5mC fraction in the related transcript isoforms
AT1G01050.1	238|241	0.9608|0.9512
AT1G01090.1	694|707|1148	0.9216|0.931|0.9091
AT1G01100.2	168|198|318|321|333|354|363|589	0.9247|0.9855|0.9|0.9821|0.9091|0.9452|0.9231|0.9143
AT1G01100.4	178|298|301	0.9487|0.902|0.9
AT1G01170.1	280	0.9048
AT1G01310.1	789|809	0.9592|0.9024
AT1G01540.2	1539	0.9048
AT1G01550.1	957	0.9231
AT1G01620.1	714|746|1004|1020|1092	0.9275|0.9595|0.9|0.9487|0.9455
AT1G01720.1	408|559|1109	0.9048|0.9048|0.9091
AT1G01800.1	790	0.931
AT1G01820.1	1204	0.9048
AT1G01980.1	318|371|1531|1649	0.913|0.9|0.9355|0.913
AT1G02130.1	341|731	0.92|0.913
AT1G02140.1	299|667	0.92|0.9062
AT1G02205.2	2363|2413	0.9259|0.9
AT1G02280.1	128|708	0.9259|0.913
AT1G02305.1	226|444|1330	0.9|0.9483|0.92
AT1G02500.1	411	0.931
AT1G02560.1	267|374|832|960|1153	0.9524|0.9167|0.9048|0.9091|0.9615
AT1G02640.1	883|989|1204|1450|1834|2334|2708	0.9394|0.9333|0.9|0.9149|0.9091|0.9375|0.9231
AT1G02780.1	215|273|688|721|736|909|946	0.9175|0.9697|0.9385|0.9915|0.9|0.9379|0.9535
AT1G02790.1	210|320|404|455|476|740|1332|1370|1557|1563|1634	0.9032|0.9474|0.9009|0.9821|0.9944|0.9624|0.9444|0.9661|0.92|0.93|0.9254
AT1G02840.1	276|858|919|952|953|1261|1262	0.9286|0.9592|0.9286|0.9355|0.963|0.9153|0.9155
AT1G03090.1	2167|2189	0.9487|0.9649
AT1G03090.2	435|436|656|722|842|1304|1539|1706|2308|2361|2383	0.9512|0.9333|0.9487|0.9302|0.9231|0.9444|0.9178|0.9259|0.9091|0.9425|0.9787
AT1G03130.1	128|130|311	0.9091|0.9333|0.9048
AT1G03140.1	1201|1386	0.931|0.9048
AT1G03220.1	1121|1569	0.9211|0.907
AT1G03600.1	486|642|1065	0.9362|0.9091|0.9333
AT1G03680.1	565	0.9111
AT1G03900.1	709|1114	0.9259|0.92
AT1G04270.1	106|199|202|634|732|788	0.942|0.9714|0.9483|0.9|0.913|0.9495
AT1G04400.1	692	0.9048
AT1G04410.1	223|311|331|334|340|465|466|554|556|596|931|934|943|1097|1098|1182|1289	0.913|0.9524|0.9528|0.9806|0.9286|0.9389|0.9389|0.975|0.9487|0.9679|0.9167|0.9778|0.9556|0.9191|0.9697|0.9665|0.9037
AT1G04470.1	3139|3140	0.9091|0.9
AT1G04480.1	532|618|628|715	0.9506|0.9041|0.9167|0.9634
AT1G04530.1	740	0.9048
AT1G04540.1	2132	0.9048
AT1G04750.1	320	0.913
AT1G04820.1	839|1208|1349|1703	0.9|0.9756|0.9412|0.9718
AT1G04850.1	1424	0.9091
AT1G04985.1	1347	0.9
AT1G05010.1	1193	0.9231
AT1G05190.1	849	0.92
AT1G05850.1	275|298|572|1233|1357	0.9459|0.9444|0.9375|0.985|0.9744
AT1G05850.2	1518|1642	0.95|0.9
AT1G05890.1	1647	0.9048
AT1G06040.1	389|923	0.9444|0.9559
AT1G06260.1	103|253|774	0.9|0.92|0.9459
AT1G06390.1	915|1439	0.9355|0.9394
AT1G06400.1	772|836|965	0.9412|0.9259|0.9216
AT1G06570.2	1037|1515	0.9062|0.9259
AT1G06680.1	350|361|365|503|506|551|728|730|731|812|816|973|1003|1094|1111|1236|1276	0.9081|0.9278|0.9196|0.9677|0.931|0.9239|0.9|0.9801|0.9322|0.9733|0.931|0.9158|0.9837|0.9727|0.9685|0.9253|0.9556
AT1G06680.2	725|846	0.9167|0.9167
AT1G06760.1	506|618|696|699	0.9608|0.9|0.9333|0.9574
AT1G06890.1	1329	0.9048
AT1G07040.1	1323|1561	0.913|0.9048
AT1G07080.1	919	0.931
AT1G07110.1	2452	0.913
AT1G07135.1	544|623	0.9091|0.9118
AT1G07140.1	393|528	0.9375|0.9259
AT1G07320.1	336|648|1068	0.9048|0.9286|0.9333
AT1G07440.1	277|1020	0.9355|0.9
AT1G07590.1	340	0.9024
AT1G07750.1	1214	0.902
AT1G07770.1	188|704|755	0.9286|0.9293|0.913
AT1G07770.2	402	0.9259
AT1G07770.3	124|474|691	0.9394|0.9048|0.9583
AT1G07790.1	487	0.9091
AT1G07890.1	283|760|1149|1185	0.9474|0.9048|0.913|0.9167
AT1G07890.4	953	0.9
AT1G07920.1	314	0.9048
AT1G07930.1	180|311|325|425	0.9167|0.9091|0.9048|0.9091
AT1G07990.1	2262	0.9
AT1G08110.1	732	0.913
AT1G08200.1	1047|1426|1449	0.9032|0.9318|0.9412
AT1G08360.1	472|915|972	0.9151|0.9677|0.9167
AT1G08380.1	237|348|490|556|684	0.9535|0.9818|0.9|0.9333|0.986
AT1G08510.1	669	0.9259
AT1G08570.1	498|589|876|1247|1453	0.9286|0.9429|0.9333|0.9423|0.9259
AT1G08640.1	1163	0.9
AT1G08830.1	358|391|614|617|731	0.9091|0.9175|0.9375|0.9375|0.9697
AT1G08880.1	540|874	0.9333|0.9615
AT1G08980.1	463|469	0.9|0.92
AT1G09070.1	522|1045|1351	0.931|0.9242|0.907
AT1G09140.2	1038|1348|1350	0.9048|0.9|0.9
AT1G09150.1	1078|1150	0.9535|0.9231
AT1G09200.1	291|293|489|492	0.9355|0.9333|0.9167|0.92
AT1G09210.1	1376	0.9118
AT1G09310.1	593|744|746|749|868|871|895	0.9444|0.9062|0.9531|0.9718|0.96|0.9444|0.9118
AT1G09430.1	1516	0.9167
AT1G09590.1	727	0.9368
AT1G09640.1	947|1046	0.9091|0.9
AT1G09645.1	479	0.9
AT1G09690.1	814	0.95
AT1G09760.1	562|700|1140	0.9091|0.9412|0.9
AT1G09770.1	2749	0.913
AT1G09780.1	1909|1910	0.913|0.913
AT1G09795.1	1403	0.9
AT1G09815.1	623	0.9091
AT1G10070.1	451	0.9032
AT1G10070.2	1126	0.9048
AT1G10200.1	869	0.9524
AT1G10500.1	767|807	0.9348|0.9302
AT1G10670.1	1347|1566	0.9|0.907
AT1G10770.1	332|481|636|798	0.9857|0.9194|0.9437|0.901
AT1G10840.1	291|573	0.9167|0.9091
AT1G10950.1	964|996|1254|1689	0.9143|0.9231|0.9394|0.9375
AT1G10960.1	497	0.9231
AT1G11190.1	596	0.9167
AT1G11260.1	516|618|878|1056|1107|1110|1195|1210|1225|1299	0.9474|0.9167|0.9545|0.974|0.975|0.9167|0.9434|0.9426|0.9429|0.9359
AT1G11650.2	1277|1439	0.9286|0.9167
AT1G11680.1	1213	0.9444
AT1G11850.2	398|399	0.9091|0.9091
AT1G11860.1	633	0.9048
AT1G11910.1	1055|1056|1480|1635	0.958|0.906|0.9048|0.9206
AT1G11910.2	1683|1684|2263	0.931|0.9375|0.9153
AT1G12050.1	1476	0.913
AT1G12080.2	113	0.971
AT1G12090.1	235|358|659	0.92|0.9074|0.9375
AT1G12230.1	694|952|955|1149|1342	0.9184|0.9375|0.9394|0.9259|0.9091
AT1G12240.1	1385|1585|1674|1695|1988|2028|2037|2039	0.9286|0.92|0.9375|0.9355|0.9494|0.9206|0.9114|0.9074
AT1G12360.1	2235	0.913
AT1G12410.1	596	0.9
AT1G12440.1	586	0.9362
AT1G12780.1	1087|1712|1897|1947	0.9873|0.9722|0.9281|0.9722
AT1G12840.1	1859|1864|2713	0.9355|0.9091|0.9048
AT1G12900.1	914	0.9
AT1G12900.5	801	0.9024
AT1G12920.1	337	0.9167
AT1G13060.1	410|818|977	0.9|0.9048|0.9091
AT1G13280.1	983	0.9231
AT1G13440.1	603	0.9528
AT1G13930.1	238|277|283|286|288|765	0.977|0.9651|0.9852|0.977|0.9605|0.9091
AT1G13930.2	183|222|228|231	0.9211|0.94|0.9545|0.9412
AT1G13930.3	183|228|231|233	0.9512|0.9759|0.9623|0.913
AT1G13970.1	1552	0.913
AT1G13990.1	1036	0.9355
AT1G14320.1	356|721|930|959	0.9733|0.901|0.9344|0.9071
AT1G14400.1	177|298|547|752|780|883	0.9|0.9487|0.9|0.9813|0.9241|0.9012
AT1G14420.1	542	0.9333
AT1G14610.1	3529	0.9048
AT1G14830.1	1755	0.913
AT1G14870.1	399	0.9048
AT1G14890.1	872|874	0.9167|0.9348
AT1G14900.1	270|313|315|417|814	0.92|0.9167|0.92|0.9189|0.913
AT1G14920.1	2089	0.9048
AT1G15120.1	336|684	0.9574|0.9189
AT1G15230.1	560	0.9048
AT1G15270.1	184|389	0.9535|0.9231
AT1G15340.1	1384|1438|1493	0.92|0.9048|0.9091
AT1G15360.1	707	0.9
AT1G15370.1	544	0.9048
AT1G15380.1	314|778	0.9091|0.9074
AT1G15500.1	659|1827	0.9231|0.9348
AT1G15670.1	174|1197|1373	0.9|0.9048|0.9394
AT1G15690.1	473|1034|1796|2292|2357|2399	0.9|0.9286|0.9556|0.9111|0.94|0.9649
AT1G15740.1	583|957|1720	0.9167|0.9333|0.9655
AT1G15820.1	117|118|166|234|344|347|356|593|865	0.9032|0.9545|0.9167|0.9355|0.9827|0.9552|0.9652|0.9699|0.9562
AT1G15930.1	705|813	0.9167|0.9643
AT1G15930.2	248|257|373|596|654|729|762|783	0.9494|0.9216|0.9221|0.9048|0.931|0.9333|0.9424|0.9263
AT1G16080.1	785|860	0.9091|0.9167
AT1G16180.1	562|682	0.9|0.9091
AT1G16240.1	695	0.92
AT1G16700.1	554|691	0.9091|0.9048
AT1G16810.2	394	0.9
AT1G16880.1	559|753|835|885	0.9333|0.9286|0.9556|0.9048
AT1G16890.2	585|815	0.9531|0.9333
AT1G17080.1	313|315|325	0.9048|0.9412|0.9412
AT1G17145.1	1365	0.913
AT1G17200.1	260|468|709|788	0.9588|0.9688|0.9|0.9219
AT1G17210.1	3128	0.9048
AT1G17290.1	1332|1857|1860	0.9259|0.9|0.92
AT1G17530.1	309|370|516	0.9167|0.931|0.9429
AT1G17880.1	372|599|602|697	0.9259|0.9091|0.96|0.9398
AT1G18080.1	129|225|405|586|630|633|1142|1146	0.9444|0.95|0.9444|0.9444|0.9238|0.931|0.9811|0.9366
AT1G18210.1	424|426|848	0.9048|0.9565|0.9429
AT1G18540.1	252|328|655	0.9091|0.9|0.9057
AT1G18990.1	1454	0.9167
AT1G19000.2	961	0.931
AT1G19180.3	1103	0.9
AT1G19570.1	136|139|375|377|398|480|814	0.9508|0.9512|0.913|0.939|0.913|0.9403|0.9565
AT1G19660.1	397|430|1021|1056|1098|1149|1215|1310	0.9231|0.9444|0.9556|0.9348|0.9487|0.96|0.9211|0.9758
AT1G19670.1	291	0.9
AT1G19680.1	1477	0.931
AT1G19770.1	637|691	0.9032|0.9459
AT1G19910.1	273|334|618|843	0.931|0.9333|0.9565|0.9048
AT1G20010.1	1262	0.974
AT1G20050.1	734	0.9091
AT1G20100.1	710|904	0.913|0.913
AT1G20260.1	1609|1638	0.9412|0.9333
AT1G20330.1	1113	0.9286
AT1G20340.1	55|217|220|237|286|361|541	0.9192|0.987|0.9608|0.9756|0.9761|0.9677|0.9183
AT1G20430.1	411|514	0.9032|0.9167
AT1G20440.1	1139|1789|1942|1958|1959|2054	0.9688|0.985|0.9887|0.901|0.9805|0.9512
AT1G20450.1	1091|1094|1220|1384	0.971|0.9623|0.9767|0.9412
AT1G20580.1	313	0.9286
AT1G20620.1	160|257|363|367|566|618|959|1188|1210|1257|1373|1405|1781	0.9333|0.9224|0.918|0.9|0.9886|0.9314|0.9772|0.9833|0.9592|0.9745|0.9907|0.9444|0.9176
AT1G20620.4	1455|1848|2077|2099|2146|2262|2294|2602|2670	0.9783|0.9348|0.9683|0.9167|0.9593|0.9798|0.913|0.9615|0.9149
AT1G20620.6	1045|1354|1747|1976|1979|2045|2161	0.9|0.9464|0.9683|0.9524|0.92|0.95|0.9794
AT1G20630.1	318|572|1035|1260|1263	0.92|0.92|0.9474|0.963|0.9767
AT1G20650.1	1633	0.9259
AT1G20693.3	281	0.9048
AT1G20696.1	543	0.9487
AT1G20850.1	606	0.9167
AT1G20960.1	6953	0.9167
AT1G20980.1	3525	0.9
AT1G21000.1	1234	0.9062
AT1G21400.1	670|673	0.92|0.9048
AT1G21460.1	244	0.9286
AT1G21600.1	1280	0.9091
AT1G21680.1	1374|1376|1595|1597|2056|2273	0.9|0.9231|0.9512|0.9286|0.9062|0.9333
AT1G21720.1	306|410|857	0.92|0.9444|0.9167
AT1G21750.1	298|606|1690	0.9167|0.913|0.9412
AT1G22270.1	299|301|439	0.9062|0.9|0.9091
AT1G22300.1	392|726|759	0.9286|0.9718|0.9091
AT1G22410.1	1151|1876	0.9375|0.9091
AT1G22450.1	613|616|705|772|775	0.9167|0.9524|0.9231|0.9355|0.9048
AT1G22710.1	1448	0.9444
AT1G22840.1	154|329|389|504	0.9195|0.9697|0.9184|0.9394
AT1G23130.1	153|313|534|579	0.9091|0.9|0.95|0.9556
AT1G23190.1	1184|1864	0.92|0.9062
AT1G23240.1	525|527|568|641|883	0.9167|0.9487|0.9348|0.9508|0.9074
AT1G23260.1	761	0.9048
AT1G23310.1	672|933|1097|1552	0.9048|0.9318|0.9041|0.9398
AT1G23350.1	86|88|166	0.9167|0.9091|0.9167
AT1G23490.1	310|601|637	0.9355|0.9286|0.9381
AT1G23820.2	208|717|1016|1020|1310	0.9048|0.92|0.9683|0.971|0.9394
AT1G24020.1	296	0.9032
AT1G24050.1	652	0.9556
AT1G24180.1	1181	0.931
AT1G24260.1	785|1147	0.9259|0.9
AT1G24260.2	763|936|1125	0.9333|0.9038|0.9048
AT1G24360.1	516|818	0.9048|0.9091
AT1G24510.1	278|845	0.9|0.9
AT1G24520.1	201|204|474	0.97|0.9612|0.9286
AT1G24880.2	595|598|601|625	0.9677|0.9455|0.9315|0.9451
AT1G24880.3	506	0.925
AT1G25260.1	107|394|571|577	0.9286|0.9048|0.9231|0.9259
AT1G25275.1	545	0.9318
AT1G25440.1	1245|1357|1483	0.9231|0.9048|0.9286
AT1G26110.1	2414	0.9429
AT1G26550.1	161|486	0.931|0.9
AT1G26630.1	134|342|365|368|376|593	0.9074|0.934|0.9388|0.9189|0.9915|0.9241
AT1G26665.1	697	0.913
AT1G26670.1	632	0.92
AT1G26820.1	518	0.9375
AT1G26850.1	2341	0.9
AT1G26850.2	2374	0.9048
AT1G26880.1	235	0.9123
AT1G26920.1	570	0.9
AT1G27090.1	530|551|1038|1083|1535	0.913|0.9487|0.9091|0.9|0.9048
AT1G27130.1	796	0.9333
AT1G27290.1	459|523|600|603|682|804|914|1123	0.9091|0.9067|0.9143|0.9565|0.9167|0.913|0.9333|0.9167
AT1G27310.1	361|622|768	0.9429|0.9556|0.9231
AT1G27400.1	182|330|424|722	0.92|0.9304|0.9683|0.954
AT1G27450.2	1268	0.9032
AT1G27450.4	510|761	0.9|0.9444
AT1G27530.1	725	0.9268
AT1G27950.1	533|536|756	0.9444|0.9512|0.9375
AT1G28200.1	757	0.9
AT1G28290.1	675|676|1444	0.9167|0.9286|0.9091
AT1G28330.1	72|341|367|718	0.9487|0.9567|0.9767|0.9565
AT1G28375.1	456	0.9231
AT1G29050.1	1316	0.9048
AT1G29070.1	122|250	0.9459|0.9062
AT1G29140.1	34|103|195|198|382|698	0.9231|0.9394|0.9048|0.9692|0.9143|0.9231
AT1G29150.1	1654	0.92
AT1G29390.1	483	0.9091
AT1G29395.1	786	0.9254
AT1G29670.1	427|686	0.92|0.9487
AT1G29900.1	3525	0.92
AT1G29910.1	516|990|1002|1003|1051	0.9826|0.9231|0.984|0.9596|0.9277
AT1G29920.1	823|824|1033	0.9895|0.9763|0.9189
AT1G29930.1	195|446|810|932|933|1025|1100	0.9608|0.9984|0.9091|0.9953|0.9795|0.9836|0.9681
AT1G30120.1	1486	0.9394
AT1G30230.1	93|190|333|405|492|602|682|883|917|974	0.9344|0.9517|0.9091|0.939|0.9831|0.9111|0.9423|0.9605|0.9091|0.918
AT1G30360.1	1699|2442|2501|2595|2643|2744	0.9167|0.9565|0.9697|0.9057|0.9|0.9259
AT1G30380.1	103|107	0.9189|0.9776
AT1G30530.1	1114	0.9
AT1G30580.1	1393|1513	0.925|0.9394
AT1G30630.1	445	0.9355
AT1G30820.1	1430|1952|2033|2039|2170	0.9487|0.9224|0.9091|0.9455|0.9032
AT1G30880.1	363	0.931
AT1G31330.1	207|285|402|476|684|888	0.9082|0.9405|0.9474|0.977|0.9419|0.9775
AT1G31340.1	216|349	0.9|0.9048
AT1G31812.1	480	0.966
AT1G32050.1	428|548	0.96|0.9388
AT1G32060.1	490|1065|1354	0.9|0.9|0.9259
AT1G32130.1	1503|1566	0.9286|0.9
AT1G32220.1	1056	0.9048
AT1G32470.1	385	0.9041
AT1G32790.1	1268|1299|1335|1338|1477|1581	0.9032|0.913|0.9286|0.9444|0.9286|0.931
AT1G32920.1	249|252|360	0.9167|0.92|0.9412
AT1G32990.1	698|902	0.9375|0.9459
AT1G33120.1	464|759|760	0.9718|0.9563|0.9397
AT1G33140.1	235|307|492|742|784|785	0.9268|0.913|0.9551|0.916|0.9404|0.9379
AT1G33590.1	1296	0.925
AT1G33590.2	609|1325	0.92|0.9231
AT1G33590.3	599|1315	0.9048|0.925
AT1G34000.1	75|138|710	0.92|0.9048|0.9048
AT1G34030.1	64|211|569	0.9|0.961|0.9394
AT1G34430.1	1253	0.92
AT1G35160.1	671|794|821|1044|1086	0.92|0.9459|0.9231|0.9|0.913
AT1G35310.1	168|414|446|448|679	0.9592|0.9444|0.925|0.9216|0.97
AT1G35490.1	237|456|504|962|1013|1165	0.9268|0.9189|0.9286|0.9655|0.9062|0.94
AT1G35580.2	961|1612	0.913|0.9048
AT1G35620.1	1012|1393	0.9286|0.9032
AT1G35680.1	309|512	0.9583|0.9592
AT1G35720.1	523|1123|1125	0.913|0.9583|0.9487
AT1G36730.1	1057	0.9091
AT1G36980.1	540	0.9333
AT1G41880.1	361|501|578	0.9103|0.9726|0.9565
AT1G42960.1	499|526|529|539	0.9|0.95|0.9394|0.9231
AT1G42970.1	378|1068	0.9167|0.9211
AT1G43170.1	702|1012	0.9375|0.9487
AT1G43170.2	798	0.931
AT1G43170.3	796	0.9
AT1G43670.1	1253|1321	0.931|0.9322
AT1G43700.1	435|698	0.913|0.9
AT1G43890.1	711	0.9333
AT1G44542.1	858	0.9
AT1G44575.1	558|730	0.9434|0.9245
AT1G44575.3	612|784	0.9524|0.9167
AT1G44760.1	436	0.9143
AT1G44760.2	451	0.9355
AT1G44800.1	887	0.9167
AT1G44970.1	588|688	0.9|0.95
AT1G45000.1	585|588|1325|1498	0.9|0.92|0.9355|0.9429
AT1G45145.1	123|628	0.9608|0.92
AT1G45976.1	749	0.9
AT1G47128.1	1020|1297|1536|1646|1690	0.9756|0.9383|0.9512|0.9314|0.977
AT1G47260.1	631|657	0.9231|0.9189
AT1G47280.1	167|215	0.9167|0.9
AT1G47420.1	539|896|960|965	0.9318|0.9615|0.9151|0.9306
AT1G47980.1	983	0.9444
AT1G48020.1	394|433	0.9048|0.9091
AT1G48300.1	843|844	0.9492|0.9016
AT1G48350.1	458|466|472|572|649	0.9219|0.931|0.9718|0.9149|0.9592
AT1G48410.1	2551	0.9048
AT1G48410.2	3434	0.925
AT1G48440.1	258	0.9394
AT1G48630.1	612|764	0.9412|0.9048
AT1G48750.1	20|24|274|280|481	0.9167|0.9143|0.9062|0.9375|0.9245
AT1G48790.1	1958	0.9091
AT1G48830.1	764	0.9444
AT1G48920.1	533|536|983	0.9259|0.9444|0.913
AT1G49240.1	140|290|595|598|893|984|1097|1182	0.9259|0.931|0.9333|0.92|0.9375|0.9107|0.9519|0.9153
AT1G49600.1	1931	0.9
AT1G49760.1	1910	0.92
AT1G49970.1	764|1073|1142|1440	0.9286|0.9024|0.925|0.9143
AT1G50010.1	1078|1305|1615|1622	0.9747|0.9118|0.9048|0.9706
AT1G50200.1	1949|2795	0.9048|0.9487
AT1G50480.1	646|1561|1615|1634|1771	0.9259|0.9302|0.9048|0.9|0.931
AT1G50640.1	1065|1481	0.913|0.9375
AT1G50740.1	398	0.9167
AT1G50900.1	452	0.9091
AT1G50920.1	2023	0.913
AT1G51200.1	675|764|817|989	0.9714|0.9146|0.985|0.9048
AT1G51200.2	825	0.9167
AT1G51200.3	686	0.9459
AT1G51250.1	283|388|391|684	0.9623|0.9062|0.9524|0.9143
AT1G51400.1	150|186|417	0.9561|0.9299|0.9333
AT1G51510.1	975	0.9
AT1G51650.1	234|297|301	0.9714|0.9118|0.9167
AT1G51730.1	459|870	0.9|0.9
AT1G51760.1	955|1074	0.92|0.9
AT1G51980.1	1679|1909	0.902|0.9048
AT1G52030.1	2080|2201|2227	0.9048|0.9691|0.925
AT1G52040.1	388|471|1555	0.92|0.913|0.9268
AT1G52230.1	304|548	0.9074|0.931
AT1G52300.1	184|186|189|204|205|491	0.9209|0.9826|0.9762|0.9286|0.9576|0.9389
AT1G52400.1	213|273|998|1233|1286|1296|1457	0.9615|0.9153|0.9893|0.935|0.9053|0.9314|0.9059
AT1G52400.2	528|836|1071	0.9|0.9333|0.9143
AT1G52680.1	123|201|267|382	0.9487|0.9348|0.907|0.907
AT1G52720.1	508|510|754	0.931|0.9|0.92
AT1G52740.1	517|569	0.9841|0.9453
AT1G52760.1	1023|1024	0.9048|0.9091
AT1G52890.1	171|705	0.9|0.9
AT1G52980.1	1862|1895	0.9286|0.9231
AT1G53160.1	753	0.9048
AT1G53210.1	1253|1494|1554|1671|1674|1999|2001	0.9683|0.913|0.9074|0.9153|0.925|0.9434|0.9167
AT1G53240.1	990	0.9286
AT1G53400.1	798	0.9231
AT1G53580.1	525|546|609|919|959	0.9355|0.9167|0.9286|0.913|0.9394
AT1G53750.1	797	0.9259
AT1G53840.1	2024	0.9286
AT1G53910.1	683|877|1237|1401|1813	0.9|0.9355|0.9556|0.9394|0.925
AT1G54070.1	165	0.9167
AT1G54080.1	1519|1623	0.9286|0.9048
AT1G54100.1	848|1837	0.9375|0.925
AT1G54100.2	734	0.9048
AT1G54130.1	1660	0.9
AT1G54270.1	1156|1213	0.9048|0.9
AT1G54320.1	1004	0.9
AT1G54410.1	203|336|345|569	0.9394|0.926|0.9928|0.9902
AT1G54500.1	627	0.9355
AT1G54570.1	2205|2586	0.9048|0.9189
AT1G54580.1	797	0.9512
AT1G54630.1	337|863	0.9286|0.9412
AT1G55260.1	565|568	0.9348|0.9167
AT1G55330.1	143	0.9375
AT1G55360.1	936	0.913
AT1G55490.2	1881	0.9355
AT1G55510.1	418|549|577|927	0.9091|0.9048|0.9167|0.9259
AT1G55560.1	433|443|1254|1279|1419	0.9242|0.9032|0.9512|0.9118|0.9545
AT1G55570.1	839|887	0.9167|0.9091
AT1G55670.1	218|219|220|521|531|584	0.9574|0.966|0.9568|0.9714|0.958|0.9538
AT1G55840.1	1529	0.92
AT1G55850.1	2294|2316|2447	0.9286|0.9333|0.9048
AT1G56070.1	1646|2144|2273|2464|2606|2818	0.95|0.9231|0.9615|0.9189|0.918|0.9333
AT1G56070.2	2200|2698|2827|3018|3372	0.9459|0.9048|0.9|0.9429|0.9048
AT1G56070.3	2006|2504|2633|3178	0.9333|0.9167|0.9211|0.9
AT1G56200.1	58|100|102|110	0.92|0.9429|0.96|0.9412
AT1G56220.1	104|194|586|680	0.984|0.9552|0.973|0.9231
AT1G56220.3	475|565|721|864|966|1060	0.9661|0.9487|0.9|0.9048|0.9556|0.9394
AT1G56220.4	1544	0.9355
AT1G56220.5	501|591|983|1077	0.9626|0.9688|0.9516|0.9381
AT1G56280.1	72|86|181|793	0.9441|0.9565|0.9286|0.9502
AT1G56330.1	334|689	0.9048|0.9355
AT1G56340.1	590|1012	0.9048|0.925
AT1G56450.1	1151	0.9388
AT1G56580.1	501	0.9412
AT1G56700.1	606	0.9231
AT1G57660.1	635|667	0.9259|0.9444
AT1G57720.1	948|1003|1082	0.913|0.9412|0.9286
AT1G57860.1	649	0.9375
AT1G57990.1	181|196|562	0.92|0.9259|0.9231
AT1G58030.1	1014|1018|1380	0.9167|0.9091|0.9355
AT1G58290.1	611|764|1067|1136|1904	0.931|0.9286|0.907|0.9333|0.925
AT1G58360.1	660|773|834|1309|1488|1563|1600|1620	0.9286|0.9474|0.9355|0.9057|0.9706|0.92|0.9259|0.9286
AT1G58684.1	1048	0.931
AT1G59359.1	1048	0.9
AT1G59640.1	708|866|1128|1132	0.9231|0.9048|0.9|0.913
AT1G59870.1	3829	0.9355
AT1G59900.1	242|546	0.9048|0.9375
AT1G60000.1	974	0.9048
AT1G60010.1	309|365	0.9032|0.9362
AT1G60710.1	763	0.9
AT1G60740.1	220|550|716|720	0.977|0.9605|0.9727|0.9412
AT1G60780.1	1754	0.9
AT1G60870.1	749	0.9333
AT1G60950.1	416|497|506|654|724|827	0.9032|0.9884|0.9|0.9745|0.9726|0.9355
AT1G61250.1	894|986	0.9118|0.9474
AT1G61520.1	330|384|387|1022|1140|1142|1181	0.9241|0.9231|0.9589|0.9211|0.9487|0.9263|0.9306
AT1G61563.1	229|284|484	0.9379|0.9331|0.9432
AT1G61566.1	225|280|505	0.9588|0.9632|0.9536
AT1G61620.1	660	0.9048
AT1G61680.2	1543	0.913
AT1G61860.1	860|1131	0.92|0.9091
AT1G61890.1	1025|1184|1287|1649	0.9429|0.9412|0.9167|0.9231
AT1G62380.1	393|809|1106|1160	0.9231|0.9|0.913|0.9213
AT1G62390.1	1952|2697|2698	0.9048|0.9167|0.9091
AT1G62480.1	371|372	0.9492|0.9895
AT1G62750.1	1397	0.9091
AT1G63180.1	918	0.9091
AT1G63290.1	901	0.9167
AT1G63690.1	1062|1518|2235	0.9355|0.931|0.9259
AT1G63800.1	519|753	0.9|0.9231
AT1G63980.1	1168|1247	0.9091|0.9048
AT1G64040.1	334|865|1426	0.9|0.9048|0.9167
AT1G64090.1	414|869	0.931|0.963
AT1G64140.1	1262	0.9
AT1G64190.1	1464	0.9
AT1G64230.1	394|415|628|802|806	0.9474|0.9792|0.967|0.9655|0.931
AT1G64230.2	308|329|542|716	0.9091|0.9189|0.9535|0.9259
AT1G64370.1	450|794	0.925|0.9231
AT1G64510.1	440	0.931
AT1G64520.1	1123	0.9333
AT1G64660.1	1373	0.9608
AT1G64720.1	374|475|766|787|915|916|1391	0.9091|0.9692|0.938|0.9492|0.9213|0.9015|0.9281
AT1G64740.1	983|986|1262|1566	0.9057|0.9286|0.9661|0.9032
AT1G64750.1	413	0.9286
AT1G65260.1	1052	0.92
AT1G65290.1	586	0.9016
AT1G65370.1	639	0.92
AT1G65660.1	1686	0.9091
AT1G65720.1	104|221|223|297|400|533|537|596|599	0.9474|0.9565|0.9326|0.9367|0.9041|0.9535|0.9333|0.9726|0.9333
AT1G65820.1	287|604|667	0.9167|0.9583|0.913
AT1G65930.1	173|609|756|780|927|1116|1277|1287|1359|1470	0.9091|0.9485|0.9118|0.9167|0.9753|0.9245|0.934|0.9583|0.9512|0.9722
AT1G65960.1	3188	0.9048
AT1G65960.2	1430|1431	0.9444|0.971
AT1G65970.1	163|493|625|660|664|716	0.9826|0.9437|0.913|0.9835|0.9136|0.9455
AT1G65980.1	186|241|370|532|553|555|619|789	0.913|0.9492|0.9048|0.9038|0.9167|0.9286|0.913|0.9006
AT1G66200.1	812|815|1023|1031	0.9785|0.9753|0.9535|0.9394
AT1G66240.1	386	0.9091
AT1G66260.1	1083	0.9
AT1G66330.2	1332	0.9091
AT1G66350.1	1696	0.9
AT1G66410.1	467|747	0.9583|0.9792
AT1G66430.1	1283|1417	0.9048|0.9
AT1G66580.1	561|708|836	0.9626|0.92|0.913
AT1G66680.1	1155|1268	0.9259|0.9048
AT1G66850.1	233|296|317	0.9286|0.972|0.9683
AT1G67080.1	1205	0.9
AT1G67090.1	517|934|972|1031	0.9242|0.982|0.9913|0.9907
AT1G67090.2	684|781	0.9667|0.913
AT1G67310.1	2396|2656	0.9048|0.9
AT1G67350.1	367|467	0.9412|0.9032
AT1G67430.1	190|383|477|511|599	0.9375|0.9214|0.9927|0.9167|0.9712
AT1G67730.1	1159	0.94
AT1G67740.1	262|347|348|691|700	0.9206|0.9677|0.9636|0.9621|0.9268
AT1G67785.1	218|449|512	0.9375|0.9375|0.9559
AT1G67860.1	329|477	0.931|0.9429
AT1G67990.1	613	0.9062
AT1G68010.1	557|761|767|1190	0.9355|0.9|0.9434|0.9623
AT1G68110.1	435	0.9167
AT1G68220.1	641	0.9032
AT1G68300.1	251|430	0.9333|0.913
AT1G68440.1	1506	0.9167
AT1G68530.1	349|487|500|718|1331|1348|1455|1599|1934	0.9556|0.9677|0.913|0.9091|0.9583|0.9217|0.9692|0.9595|0.94
AT1G68560.1	2246	0.9167
AT1G68590.1	391	0.913
AT1G68660.1	593	0.9048
AT1G68875.1	76|164|464|490|645	0.9726|0.9459|0.9845|0.9231|0.9324
AT1G69120.1	665|834|1012	0.92|0.9062|0.9394
AT1G69410.1	617	0.9
AT1G69490.1	407	0.9048
AT1G69620.1	321|379|382|450|580	0.9792|0.9286|0.9375|0.9516|0.9333
AT1G69700.1	569	0.9048
AT1G69870.1	784|1712	0.9|0.9545
AT1G69940.1	266|644|781|1004|1006|1305	0.9733|0.9512|0.9091|0.9412|0.9823|0.972
AT1G70160.1	598|1279|1303|1572|1575|1692|1706|1945	0.9524|0.9412|0.9429|0.9286|0.9|0.92|0.9032|0.9091
AT1G70290.1	2454	0.9231
AT1G70410.3	1275	0.9259
AT1G70490.1	545	0.92
AT1G70600.1	547|584	0.973|0.9636
AT1G70660.1	567	0.9
AT1G70700.1	384|780|949	0.9|0.9367|0.9231
AT1G70770.1	1700|1787|1873	0.9429|0.913|0.9375
AT1G70780.1	186|653|789|804|830	0.9016|0.9211|0.9589|0.9406|0.9583
AT1G70790.1	599|694	0.95|0.9667
AT1G70830.1	348|935|1214|1248	0.9118|0.9455|0.9375|0.9355
AT1G70900.1	433	0.9
AT1G71500.1	710	0.9211
AT1G71695.1	561|754|1085	0.9167|0.9|0.9048
AT1G71697.1	1664	0.9
AT1G71730.1	189|762	0.9048|0.9394
AT1G71880.1	530|880|1428|1464|1563	0.9167|0.9|0.913|0.9|0.9091
AT1G71950.1	304|340|438	0.931|0.9355|0.9167
AT1G72020.1	350|567	0.9667|0.925
AT1G72030.1	711	0.913
AT1G72150.1	992|1126|1339|1482|1998|2219	0.9412|0.907|0.9206|0.9474|0.9041|0.9362
AT1G72260.1	208|218|331|498|499	0.9062|0.9206|0.9035|0.93|0.962
AT1G72290.1	395|451	0.92|0.9643
AT1G72330.1	1631	0.9167
AT1G72370.1	139|163|373|375|400|538|673|754|877|880|892|913|916|943|958|973|1181	0.9451|0.9167|0.9474|0.9238|0.9219|0.9138|0.975|0.9032|0.9268|0.9259|0.9091|0.9545|0.96|0.9318|0.9471|0.9434|0.9091
AT1G72450.1	387|481|967|1145	0.9259|0.9355|0.925|0.9355
AT1G72610.1	154|156|316|649	0.9487|0.9351|0.9412|0.9268
AT1G72710.1	443|444|1077|1549	0.9|0.9062|0.9024|0.9623
AT1G72970.1	1444|1493|1612	0.9394|0.9661|0.9231
AT1G73030.1	809|867	0.9474|0.9535
AT1G73080.1	3621	0.931
AT1G73220.1	1767	0.9048
AT1G73230.1	504|586|621|753	0.9091|0.9688|0.9636|0.9054
AT1G73500.1	1228	0.9032
AT1G73540.1	385|498	0.92|0.9608
AT1G73655.1	268|303	0.9|0.9
AT1G73885.1	334	0.913
AT1G74010.1	585	0.9091
AT1G74050.1	624|1123	0.963|0.9
AT1G74060.1	338|434|952	0.9268|0.9286|0.9375
AT1G74230.1	1204	0.9167
AT1G74270.1	301	0.92
AT1G74320.1	1006	0.9048
AT1G74470.1	835|1108|1248|1249|1476|1588	0.9242|0.9107|0.9136|0.9677|0.9533|0.9355
AT1G74670.1	717	0.9314
AT1G74730.1	774	0.9
AT1G74840.1	181|644|796|866|887	0.92|0.92|0.9474|0.9167|0.9149
AT1G74920.1	465|1013|1018|1204	0.92|0.9259|0.9231|0.9091
AT1G74950.1	889	0.9048
AT1G74960.2	1758	0.9062
AT1G74970.1	165	0.9091
AT1G75180.3	1416	0.9167
AT1G75220.1	893|1622	0.9048|0.9444
AT1G75240.1	752|1217|1542	0.9333|0.9474|0.9412
AT1G75380.2	252|256|987	0.9344|0.9138|0.9574
AT1G75380.3	1149	0.9268
AT1G75390.1	623	0.9
AT1G75630.1	648|838|870	0.9583|0.9062|0.9231
AT1G75750.1	303|311|436|551	0.9733|0.9512|0.9146|0.9221
AT1G75800.1	197|924|932|1398|1400	0.9032|0.9459|0.92|0.9333|0.9
AT1G75910.1	444|658|715|988|1002|1054	0.902|0.9683|0.9438|0.9385|0.9062|0.9118
AT1G75930.1	96	0.9388
AT1G75940.1	211|787|1084|1682|1790	0.9111|0.9825|0.9688|0.9521|0.9167
AT1G75950.1	244|536|600|701|707	0.9167|0.931|0.9316|0.9|0.9065
AT1G76010.2	1334	0.9231
AT1G76030.1	746|773|1088|1593|1596|1606|1834	0.9|0.9259|0.9459|0.9032|0.9091|0.9|0.9091
AT1G76100.1	86	0.9091
AT1G76100.2	206|218|264	0.9167|0.9167|0.9048
AT1G76150.1	446|599	0.9333|0.92
AT1G76160.1	1706	0.9355
AT1G76180.1	646|772	0.9888|0.9909
AT1G76200.1	128|418|473|476|486	0.9388|0.9474|0.9167|0.9545|0.9036
AT1G76370.1	1143	0.9259
AT1G76410.1	740	0.9167
AT1G76490.1	691|756|945|1393|1489|1585|1657|1966	0.931|0.9167|0.9756|0.9|0.931|0.9787|0.9048|0.9178
AT1G76990.1	1310	0.9459
AT1G77180.1	1998	0.931
AT1G77180.2	2182	0.9333
AT1G77590.1	2202	0.9259
AT1G77940.1	492|543|583	0.9083|0.9462|0.9365
AT1G78020.1	199|201|703|872	0.907|0.9577|0.9077|0.9694
AT1G78040.1	1315|1368|1488|1491|1493|1580	0.9121|0.9149|0.9143|0.9747|0.9219|0.9048
AT1G78040.3	784|786|873	0.9744|0.9143|0.913
AT1G78080.1	1421|1710|1778|1958	0.9|0.9512|0.9245|0.9091
AT1G78150.1	860	0.9091
AT1G78170.1	895|899	0.9|0.9
AT1G78210.1	673|936	0.92|0.9259
AT1G78300.1	644|836|1168|1515	0.9048|0.9524|0.907|0.9355
AT1G78380.1	973	0.9167
AT1G78460.1	195|265|530	0.9474|0.9636|0.9247
AT1G78630.1	367|587|818|822|906|966|968	0.942|0.9286|0.9315|0.9577|0.9286|0.9643|0.9792
AT1G78670.1	538	0.9
AT1G78680.1	283|288|480|1036	0.92|0.913|0.913|0.9231
AT1G78830.1	751|755|1002|1005	0.9661|0.94|0.9|0.9667
AT1G78870.2	165|527	0.9032|0.9231
AT1G78890.2	701	0.9048
AT1G78900.1	184|1768|1909|1923|1953	0.9143|0.9111|0.9268|0.9298|0.9048
AT1G78900.2	1950|2103	0.913|0.9
AT1G79010.1	114|302|495|545|693|730	0.92|0.9318|0.9048|0.96|0.9259|0.9091
AT1G79040.1	138|141|551	0.9818|0.9636|0.9215
AT1G79210.1	1011	0.9444
AT1G79380.1	1485	0.9
AT1G79550.2	618|872|1408|1422|1512	0.9167|0.9268|0.9189|0.9412|0.9167
AT1G79660.1	179	0.931
AT1G79750.1	1635|2480	0.9|0.9038
AT1G79850.1	450|451|529	0.9474|0.95|0.9375
AT1G79930.1	2543	0.9259
AT1G80070.1	7341	0.9375
AT1G80160.1	508	0.9091
AT1G80160.3	609	0.9259
AT1G80180.1	677	0.931
AT1G80300.1	2255	0.9429
AT1G80440.1	532|1496	0.9333|0.9412
AT1G80460.1	727	0.9048
AT1G80660.1	2520|2530|2926	0.92|0.92|0.9048
AT1G80840.1	1139	0.9
AT1G80920.1	175|211|400|469|638	0.9927|0.9686|0.9219|0.9963|0.9485
AT2G01140.1	642|965	0.9412|0.9375
AT2G01250.1	233|348	0.9688|0.9697
AT2G01490.1	1026|1350	0.9333|0.9048
AT2G01570.1	2073	0.907
AT2G01850.1	943|1283	0.9048|0.9091
AT2G01970.1	2014	0.9091
AT2G02040.1	1793	0.913
AT2G02100.1	247|449|476	0.9865|0.9726|0.9394
AT2G02130.1	202|268	0.9286|0.9
AT2G02140.1	353	0.9111
AT2G02710.1	1081|1449	0.9259|0.9091
AT2G02720.1	1533	0.9
AT2G02760.1	629|669|697	0.9535|0.9636|0.9032
AT2G02970.1	1738	0.913
AT2G03240.1	2365|2445	0.913|0.913
AT2G03440.1	448|457|460|748	0.9|0.9211|0.9688|0.9483
AT2G03850.1	445	0.931
AT2G04378.1	616|867|1384	0.9167|0.9|0.913
AT2G04390.1	627|753	0.9259|0.9032
AT2G04410.1	143	0.931
AT2G04520.1	444	0.9362
AT2G04570.1	535|1385	0.9167|0.9459
AT2G04700.1	617	0.9167
AT2G05070.1	139|157|179|418	0.9728|0.9535|0.9375|0.9674
AT2G05100.1	160|163|424|487	0.9437|0.9615|0.978|0.9121
AT2G05220.1	517|574|669	0.9487|0.9733|0.9187
AT2G05220.2	555	0.9048
AT2G05380.1	116|177|482	0.9057|0.9167|0.9
AT2G05380.3	312|576|678	0.9474|0.9355|0.9474
AT2G05520.1	648|754	0.9302|0.9167
AT2G05520.2	618|627|733	0.9286|0.9512|0.931
AT2G05520.3	417	0.9318
AT2G05520.4	414	0.9048
AT2G05540.1	130|164|423|426|453|470	0.9804|0.9556|0.9|0.9091|0.9341|0.9125
AT2G05620.2	180	0.9091
AT2G05790.1	607|1098|1507|1646	0.9091|0.9273|0.9|0.9048
AT2G05850.1	1826|1848	0.913|0.92
AT2G05920.1	2062|2099	0.9143|0.9429
AT2G06520.1	409|451|502	0.9242|0.9474|0.957
AT2G06850.1	166|345|475|731|754|1220	0.9394|0.9684|0.901|0.978|0.95|0.9394
AT2G07040.1	1056	0.9091
AT2G07180.1	1414|1573	0.9091|0.9167
AT2G07560.1	2496|3174	0.9|0.9189
AT2G10940.1	950|1109	0.9677|0.9048
AT2G13360.1	384|447|496|688|717|916|990|1425	0.9667|0.9792|0.9|0.9333|0.9231|0.9103|0.9691|0.9091
AT2G13360.2	325|388|857|931	0.9318|0.9649|0.931|0.9351
AT2G13360.3	454|517|758|1025|1060	0.9457|0.9778|0.9118|0.9333|0.9268
AT2G13560.1	1870|1873	0.9048|0.9048
AT2G14170.1	410|413|872|1145|1160|1874	0.9259|0.9091|0.9143|0.9091|0.9048|0.9333
AT2G14900.1	183|185	0.9167|0.9167
AT2G14910.1	822|1357	0.9|0.9048
AT2G15890.1	441|719|874	0.9149|0.9739|0.9259
AT2G15970.1	407|806	0.9062|0.9683
AT2G16280.1	1906|1907	0.9|0.9
AT2G16510.1	212	0.9
AT2G16600.1	741|783|854	0.9822|0.9235|0.9163
AT2G16710.1	242	0.9231
AT2G17200.1	1411|1862|1865	0.9189|0.9318|0.9167
AT2G17340.1	1285	0.9
AT2G17360.1	580|789|931|1031|1067	0.9355|0.9167|0.9091|0.9359|0.9596
AT2G17380.1	254|600	0.9259|0.9259
AT2G17390.1	406|571|787	0.913|0.9|0.9333
AT2G17420.1	1260|1421	0.9|0.9512
AT2G17450.1	720	0.9091
AT2G17800.1	1013	0.9
AT2G17840.1	1430|1471	0.9231|0.9259
AT2G17880.1	642	0.9775
AT2G18020.1	164|238|388|497|833|836|839|845	0.9062|0.9294|0.9214|0.9444|0.9091|0.9877|0.9574|0.9355
AT2G18040.1	927|931	0.9032|0.9189
AT2G18090.1	2760	0.9091
AT2G18110.1	417	0.9545
AT2G18160.1	296|598	0.931|0.9524
AT2G18280.1	552|1120|1299	0.9|0.9355|0.9333
AT2G18280.2	1332	0.9
AT2G18700.1	2088|2265	0.913|0.9259
AT2G18710.1	1274|1511	0.9048|0.9091
AT2G18730.1	1544	0.92
AT2G18740.1	451	0.9231
AT2G18960.1	571|709|1207|2328|3380	0.9|0.9091|0.9|0.9474|0.92
AT2G18960.2	2705	0.9048
AT2G19540.1	1314	0.9231
AT2G19680.1	505|506	0.9091|0.9048
AT2G19730.1	492|645	0.931|0.9118
AT2G19740.1	192|207	0.9245|0.9091
AT2G19750.1	113	0.9048
AT2G19760.1	601|605	0.9048|0.9655
AT2G19790.1	470|567	0.9623|0.9167
AT2G19800.1	781	0.9259
AT2G19810.1	1136	0.9091
AT2G20230.1	412|586|655|816	0.9231|0.9565|0.9556|0.9091
AT2G20260.1	66|160|243|246|532	0.9302|0.913|0.9692|0.9677|0.9368
AT2G20360.1	372	0.913
AT2G20420.1	966|969|1587	0.9412|0.9048|0.9444
AT2G20450.1	84	0.9048
AT2G20670.1	550|935|977|1132|1269|1272|1405	0.9565|0.9434|0.9|0.9302|0.9583|0.9615|0.9385
AT2G20740.1	484	0.9091
AT2G20760.1	1016|1119	0.9062|0.9
AT2G20870.1	171|175|625	0.9556|0.9822|0.9126
AT2G20890.1	1144|1180	0.9091|0.9
AT2G20920.1	292|323|976|1081|1240	0.9167|0.9|0.9268|0.9048|0.9333
AT2G20990.1	988|1266|2084	0.913|0.9259|0.9
AT2G21160.1	737	0.9362
AT2G21170.1	963|970|1167	0.931|0.9048|0.9
AT2G21170.3	1206	0.913
AT2G21330.1	742|824|1505	0.931|0.9048|0.931
AT2G21390.1	3723	0.9333
AT2G21490.1	288|386|614	0.9459|0.9091|0.9032
AT2G21580.1	116|191|429	0.9091|0.9068|0.9545
AT2G21620.1	973	0.9259
AT2G21660.1	325|640|676|819|871	0.9714|0.9574|0.9878|0.95|0.9958
AT2G21660.2	461|656	0.9167|0.9167
AT2G21870.1	289|347|356|431|1062|1065|1229	0.9344|0.913|0.9492|0.9048|0.9|0.9259|0.9167
AT2G22055.1	241|275|340|356	0.9596|0.9481|0.9048|0.9434
AT2G22080.1	380	0.9429
AT2G22400.1	2584	0.9048
AT2G22425.1	402	0.9143
AT2G22430.1	570|705|1172	0.9348|0.9259|0.971
AT2G22500.1	1241	0.931
AT2G22670.1	566|951|1027|1326|1433	0.9565|0.9298|0.9516|0.9333|0.9091
AT2G22670.3	423|852|1102|1104|1183	0.9091|0.9|0.9355|0.913|0.9
AT2G22780.1	830|1318	0.9091|0.9091
AT2G23070.1	636|913|1336	0.9048|0.9231|0.9091
AT2G23090.1	520|553	0.9624|0.9355
AT2G23120.1	718	0.9512
AT2G23170.1	1030|1581	0.9259|0.9394
AT2G23310.1	499	0.9091
AT2G23320.1	186	0.9167
AT2G23350.1	1892|2384|2418	0.9|0.9189|0.9167
AT2G23790.1	839	0.9
AT2G23900.1	1354	0.913
AT2G23930.1	417	0.9412
AT2G24020.1	331|753	0.92|0.931
AT2G24090.1	632	0.9444
AT2G24200.1	690|809|1903	0.913|0.9394|0.9167
AT2G24210.1	1804	0.9091
AT2G24270.1	758|1104|1576	0.9412|0.9348|0.9667
AT2G24270.2	961|1433	0.913|0.9412
AT2G24270.3	883|1355	0.9|0.9032
AT2G24360.1	1502|1505	0.9286|0.9048
AT2G24450.1	469|470|789|861|1119	0.9032|0.9091|0.9512|0.9556|0.913
AT2G24790.1	365|773|1015|1016	0.9333|0.9359|0.9|0.955
AT2G24940.1	52	0.9375
AT2G25080.1	476|1019	0.9531|0.9444
AT2G25210.1	218	0.9394
AT2G25450.1	1246	0.9143
AT2G25490.1	2667|2944	0.9048|0.9048
AT2G25510.1	604	0.9167
AT2G25520.1	809	0.9
AT2G25900.1	1227	0.9048
AT2G25900.2	1116|1457	0.9062|0.9355
AT2G25910.1	689|835|836	0.9333|0.9429|0.9444
AT2G25950.1	504|594|862	0.9118|0.9|0.9167
AT2G25970.1	1366|1792|1879	0.9259|0.9286|0.9048
AT2G26080.1	3624|3713	0.913|0.9231
AT2G26250.1	850|1193|1248|1390|1417|1421|2017	0.9143|0.9153|0.9524|0.9762|0.9205|0.9077|0.9286
AT2G26330.1	3043	0.913
AT2G26450.1	578|989	0.9|0.9091
AT2G26670.1	263|1225	0.9286|0.9091
AT2G26850.1	397|696|1023|1124	0.9048|0.9167|0.9524|0.92
AT2G26900.1	499|1024|1224|1390	0.9048|0.913|0.9|0.931
AT2G26910.1	3371	0.9048
AT2G26990.1	1602|1625	0.9|0.9
AT2G27180.1	723	0.9167
AT2G27190.1	1426	0.9048
AT2G27385.1	178|305|530|592|594|608	0.9701|0.9394|0.9|0.954|0.9854|0.9604
AT2G27385.3	300|589	0.9048|0.9259
AT2G27510.1	372	0.9355
AT2G27530.1	368|494|506|525|608|951	0.92|0.9474|0.978|0.9385|0.9375|0.9369
AT2G27530.2	410|429|855	0.913|0.9231|0.9333
AT2G27600.1	896|1736	0.9|0.9062
AT2G27710.1	380|668|673	0.96|0.9359|0.9583
AT2G27710.2	377|665|670	0.9333|0.9649|0.9474
AT2G27720.1	547|565|814|819|846|850	0.9876|0.9048|0.9588|0.9444|0.961|0.9726
AT2G27730.1	198|794	0.9|0.913
AT2G27830.1	850|1115	0.9375|0.913
AT2G27860.1	330|909|967|1245|1357	0.9444|0.913|0.94|0.913|0.9375
AT2G27960.1	512	0.9091
AT2G28000.1	1207|1260|1299|1334|1614|1647	0.9444|0.9091|0.9375|0.9231|0.9143|0.9231
AT2G28190.1	429	0.9167
AT2G28470.1	3123|3260	0.92|0.931
AT2G28630.2	961|1351	0.9091|0.9048
AT2G28790.2	538	0.9
AT2G28800.1	581|853|1165	0.9231|0.9636|0.9672
AT2G28840.1	431|463|566|764|1539	0.9048|0.9429|0.9167|0.9535|0.9375
AT2G28900.1	549	0.9355
AT2G28950.1	658|789|1153	0.9048|0.913|0.9206
AT2G29020.1	686	0.9667
AT2G29080.1	2354	0.913
AT2G29340.2	412|475	0.9048|0.9048
AT2G29400.1	973|1224	0.9459|0.9487
AT2G29530.2	175	0.9167
AT2G29550.1	1502	0.913
AT2G29700.1	536|651	0.9231|0.9
AT2G29980.1	1218	0.9143
AT2G30050.1	1153	0.9091
AT2G30260.1	982	0.9459
AT2G30440.1	492|1740|1879	0.9091|0.9091|0.9143
AT2G30490.1	1183	0.913
AT2G30520.3	1564	0.9
AT2G30570.1	199|296|297|299|446|461|715	0.906|0.9348|0.9755|0.9796|0.9185|0.9254|0.9541
AT2G30620.1	581|605|748|881|905|908|932|1046|1070|1073|1460	0.9355|0.95|0.9394|0.963|0.9286|0.9231|0.9615|0.9512|0.907|0.9565|0.9167
AT2G30860.1	612|641|750|752|795|894	0.9128|0.9801|0.9167|0.9459|0.9355|0.9444
AT2G30870.1	648	0.9286
AT2G30950.1	1836|2209|2276	0.92|0.92|0.9412
AT2G30980.1	1210	0.9
AT2G31390.1	1160|1296	0.9286|0.9091
AT2G31410.1	801|804	0.9143|0.9286
AT2G31490.1	204|428	0.9429|0.9429
AT2G31500.1	2164	0.9048
AT2G31570.1	616|831	0.9388|0.9286
AT2G31610.1	442|583|711|811	0.9559|0.9767|0.9398|0.9655
AT2G31810.1	265|1461|1544|1838	0.9259|0.9459|0.9608|0.95
AT2G31980.1	130|487|533|596	0.9732|0.9524|0.976|0.9444
AT2G32060.2	656	0.9189
AT2G32150.1	190|287|395|496	0.9286|0.9394|0.931|0.9091
AT2G32240.1	4067|4411	0.9459|0.9091
AT2G32260.1	1221	0.9048
AT2G32530.1	2297	0.9
AT2G32560.1	903	0.9048
AT2G32600.1	867	0.9048
AT2G32710.1	1199	0.9091
AT2G32720.1	564	0.9
AT2G33040.1	206|344|1064|1106|1109	0.9259|0.913|0.9268|0.9608|0.9091
AT2G33150.1	383|854|1070|1097|1109|1243|1388|1801|2032	0.9242|0.931|0.9259|0.9623|0.9744|0.9804|0.9412|0.9474|0.9531
AT2G33220.1	184|296	0.95|0.9091
AT2G33340.1	1963|1978	0.9512|0.9375
AT2G33370.1	286	0.9512
AT2G33380.1	225|952	0.9423|0.9091
AT2G33450.1	155|361	0.9189|0.9583
AT2G33470.2	357	0.9
AT2G33740.2	588	0.9167
AT2G33770.1	3970|3975	0.9375|0.9259
AT2G33775.1	463|541	0.913|0.9157
AT2G33800.1	539|841	0.913|0.9531
AT2G33810.1	697|805	0.9516|0.9048
AT2G33830.2	290|559|819|887	0.946|0.9579|0.9917|0.9804
AT2G33850.1	434|435|499|585|802	0.9091|0.9024|0.9167|0.9|0.9464
AT2G34250.1	1158|1582|1664	0.92|0.9167|0.9048
AT2G34420.1	327|328|371|795|796|861|905	0.9098|0.9774|0.9569|0.9915|0.911|0.9545|0.9412
AT2G34430.1	530|987|1122	0.9531|0.9643|0.9286
AT2G34470.1	621	0.9091
AT2G34480.1	571|591	0.9769|0.934
AT2G34480.2	431|741|761	0.9091|0.9703|0.9474
AT2G34520.1	568	0.9
AT2G34560.1	876	0.913
AT2G34590.1	1157|1279|1404|1524	0.9535|0.9048|0.9091|0.9615
AT2G35370.1	392|394	0.9014|0.9
AT2G35635.1	701	0.931
AT2G35765.1	137|195	0.9516|0.9286
AT2G35795.1	470|499	0.913|0.9
AT2G36020.1	573|654|725|731	0.9231|0.9048|0.9429|0.9091
AT2G36160.1	188|200|463|664|666	0.9412|0.9091|0.9856|0.93|0.9464
AT2G36170.1	535	0.9091
AT2G36320.1	567|785	0.9556|0.9
AT2G36400.1	1406|1613	0.9259|0.913
AT2G36530.1	307|465|845|1895	0.9355|0.9688|0.9048|0.9355
AT2G36580.1	1412	0.9091
AT2G36620.1	523	0.9048
AT2G36830.1	375|378|430|445|527|537|538|541|591|762|885|932|934	0.9817|0.9459|0.9551|0.9655|0.9775|0.9194|0.954|0.9352|0.9672|0.95|0.9512|0.9273|0.9551
AT2G36880.1	1315	0.9167
AT2G36910.1	3992	0.9167
AT2G37040.1	1975|2485	0.9231|0.9048
AT2G37110.1	515|813|869|923	0.9091|0.9167|0.9|0.9
AT2G37120.1	482	0.9259
AT2G37130.1	394	0.92
AT2G37220.1	510|642|1030|1170	0.9344|0.932|0.9268|0.9655
AT2G37250.1	799	0.9355
AT2G37270.1	751|841	0.9167|0.9143
AT2G37410.1	603|1063|1093|1097	0.9091|0.9535|0.9444|0.9091
AT2G37470.1	371|373|470	0.9167|0.9048|0.9048
AT2G37480.2	956	0.9
AT2G37600.1	222|364	0.9412|0.9394
AT2G37660.1	950	0.9286
AT2G38120.1	1456|1834	0.9048|0.9167
AT2G38140.1	549	0.9535
AT2G38170.1	183|316	0.9394|0.9091
AT2G38230.1	928	0.9459
AT2G38310.1	543|668	0.9091|0.9091
AT2G38400.1	559|793|1251|1645|1675	0.9487|0.9434|0.9429|0.9524|0.9459
AT2G38530.1	381|547|586	0.9375|0.9538|0.963
AT2G38540.1	133|656	0.9211|0.9233
AT2G38670.1	1454	0.913
AT2G38700.1	535	0.9167
AT2G39000.1	804	0.92
AT2G39010.1	844|985	0.9333|0.9333
AT2G39460.2	800|801|1321	0.9118|0.9|0.9487
AT2G39510.1	868|1007|1524|1525	0.9|0.9048|0.92|0.9167
AT2G39570.1	40|180|710|747|806|1172	0.9167|0.9216|0.92|0.9412|0.9565|0.9512
AT2G39700.1	1096|1348	0.9412|0.9667
AT2G39730.1	358|1143|1524|1545|1609	0.9118|0.9643|0.9412|0.9464|0.913
AT2G39730.2	1120|1143|1524|1545	0.9091|0.9429|0.9375|0.945
AT2G39770.1	599|671|1012	0.9556|0.9091|0.9302
AT2G39890.1	1178	0.9048
AT2G39970.1	1248	0.9412
AT2G39990.1	734|763|1246|1353	0.9524|0.9545|0.9574|0.9512
AT2G40000.1	341|458|530|532|846|989|1434|1501|1706	0.9302|0.902|0.931|0.96|0.9843|0.9333|0.963|0.9485|0.9667
AT2G40060.1	499	0.9394
AT2G40300.1	520	0.9091
AT2G40410.2	1311	0.9
AT2G40490.1	837	0.9
AT2G40510.1	501	0.96
AT2G40590.1	613	0.9524
AT2G40850.1	1936	0.9333
AT2G40880.1	127|525|556	0.9|0.92|0.9615
AT2G41110.1	504|545	0.9444|0.9259
AT2G41410.1	680|770	0.9259|0.9091
AT2G41430.1	496|915	0.9355|0.9286
AT2G41430.2	155|168|275|482|545|674|722|750|901	0.9|0.9835|0.9367|0.9553|0.9444|0.9141|0.9706|0.9621|0.9898
AT2G41430.4	725|993|1144	0.9032|0.9167|0.9487
AT2G41430.5	515|934	0.92|0.95
AT2G41530.1	838|1245	0.9231|0.9091
AT2G41650.1	1417	0.9
AT2G41840.1	210|743|771|773	0.974|0.96|0.9565|0.9487
AT2G41905.1	298|301|304|361|379|409|448	0.9|0.9935|0.9859|0.9052|0.9793|0.9819|0.907
AT2G42210.1	597	0.913
AT2G42220.1	525	0.9231
AT2G42310.1	448	0.95
AT2G42540.2	551	0.9231
AT2G42590.1	154|248|1165	0.9231|0.9091|0.9259
AT2G42680.1	314	0.9211
AT2G42780.1	1047	0.9429
AT2G42790.1	561|768|848	0.9394|0.9091|0.92
AT2G42840.1	788|928	0.9286|0.9483
AT2G43020.1	2007	0.9
AT2G43030.1	113|186|187|263|354|553|599|790|999	0.9375|0.9268|0.9|0.9412|0.9508|0.9535|0.9437|0.9672|0.9683
AT2G43090.1	426|777|780|911	0.9231|0.9167|0.9|0.9062
AT2G43290.1	360	0.9091
AT2G43430.1	1321	0.9
AT2G43460.1	275	0.9333
AT2G43750.2	1183	0.9048
AT2G43970.1	957|1953	0.9565|0.92
AT2G44060.1	1042|1239	0.931|0.9143
AT2G44100.1	697|1369	0.931|0.913
AT2G44120.1	500|503|528|924|1250	0.9259|0.9231|0.9153|0.9565|0.907
AT2G44310.1	521	0.9091
AT2G44490.1	1174	0.9048
AT2G44560.1	1493	0.9091
AT2G44610.1	988	0.9592
AT2G44620.1	424	0.9375
AT2G44860.1	648	0.9167
AT2G45180.1	260|695|721|777	0.9029|0.9211|0.9695|0.9333
AT2G45580.1	1289	0.9
AT2G45800.1	795|912	0.9091|0.931
AT2G45820.1	599	0.9367
AT2G45960.1	548|716|748|1022|1227	0.9032|0.9524|0.9706|0.9333|0.9737
AT2G45980.1	560	0.92
AT2G46260.1	1641|2218	0.9189|0.9091
AT2G46280.2	231|861|1035	0.9|0.9091|0.9512
AT2G46490.1	260	0.925
AT2G46505.1	321|807	0.9091|0.9149
AT2G46600.1	398|417	0.9167|0.9
AT2G46820.1	291|614	0.92|0.9231
AT2G46860.1	167|543	0.9556|0.9091
AT2G46900.1	1429|1439|1907	0.9|0.9167|0.9091
AT2G47030.1	335|443|446|474|579|581|893|1344|1484|1509	0.9143|0.9362|0.9829|0.9211|0.9167|0.9403|0.9286|0.9519|0.9394|0.9333
AT2G47040.1	315|316|360|489|561|798|1286|1451|1937|2012|2054|2070|2157	0.9461|0.9075|0.934|0.9308|0.9298|0.9252|0.9756|0.9194|0.9699|0.9469|0.9348|0.9223|0.9259
AT2G47050.1	654|701|703|770|785	0.9143|0.972|0.9487|0.9014|0.9231
AT2G47070.1	2057	0.9091
AT2G47110.1	651	0.925
AT2G47170.1	278|381|569|605|855	0.9231|0.9333|0.94|0.9167|0.9038
AT2G47240.1	2111	0.9048
AT2G47380.1	180|248|276|279	0.9286|0.9412|0.9032|0.92
AT2G47400.1	173|179	0.9933|0.9688
AT2G47450.1	1268|1494	0.9167|0.9167
AT2G47470.1	1347	0.963
AT2G47600.1	1943|2005	0.9167|0.9
AT2G47610.1	140|143|452|687|746|951|1040	0.9545|0.9798|0.9|0.913|0.9624|0.9531|0.9355
AT2G47650.1	1321	0.9091
AT2G47700.1	1111	0.9
AT2G47710.1	129|406|526|699|741	0.9107|0.9355|0.9118|0.9048|0.9759
AT2G47730.1	1402	0.92
AT3G01130.1	342|343	0.9091|0.92
AT3G01130.7	428	0.913
AT3G01230.1	312|693	0.9032|0.9231
AT3G01240.1	156|184	0.9533|0.9583
AT3G01270.1	83|604|1148|1559	0.9277|0.9011|0.9274|0.9722
AT3G01280.1	275|488|932|1108	0.9138|0.9535|0.9318|0.9333
AT3G01390.1	555	0.9091
AT3G01470.1	756|760	0.92|0.9091
AT3G01500.3	1288	0.9231
AT3G01520.1	288|334|739	0.9032|0.9459|0.9245
AT3G01540.1	2073|2076	0.9167|0.9333
AT3G01540.2	2101	0.9091
AT3G01690.1	814	0.913
AT3G01700.1	26|179|225|227|246|311|312|329|330|685	0.9254|0.9733|0.9467|0.9286|0.913|0.9029|0.9649|0.918|0.9806|0.9231
AT3G01910.1	377|814	0.9048|0.92
AT3G01980.1	617|769|1188	0.913|0.9|0.913
AT3G02080.1	158|274	0.9103|0.912
AT3G02090.1	1423|1469|1492|1544|1821	0.9615|0.9592|0.9524|0.9487|0.9048
AT3G02110.1	748|1538	0.913|0.913
AT3G02200.2	295|429|655|1179|1181|1270|1510	0.9512|0.9375|0.9167|0.9057|0.9091|0.9231|0.9149
AT3G02220.1	558|561|946	0.9355|0.9091|0.9091
AT3G02230.1	253|359|467|760|884|991|1053|1186|1188	0.9048|0.9394|0.9091|0.9048|0.9429|0.907|0.9785|0.9545|0.9444
AT3G02310.1	654|656|756|780|948|978|1353|1413	0.9231|0.9474|0.92|0.9091|0.9592|0.9|0.9474|0.9474
AT3G02360.1	532|901|1487|1565	0.9|0.9048|0.9|0.9487
AT3G02470.1	392|498|718|720|724|998|1038|1041|1195|1216|1376|1457|1480|1679	0.9286|0.9|0.9242|0.9785|0.9101|0.9596|0.9688|0.9062|0.9091|0.9462|0.9286|0.9407|0.9669|0.9837
AT3G02470.3	416|636|638|675|916|956|1113|1134|1294|1375|1398|1597	0.902|0.9103|0.9852|0.913|0.967|0.9569|0.9565|0.9286|0.9697|0.9098|0.9845|0.9827
AT3G02470.4	700|978|1018|1196|1460|1659	0.9545|0.9211|0.9|0.9375|0.92|0.9091
AT3G02480.1	328|380	0.9048|0.9608
AT3G02520.1	599	0.9091
AT3G02540.1	1380|1639|1646	0.9167|0.9394|0.9
AT3G02550.1	1263|1281	0.9167|0.9286
AT3G02560.1	346|453|472|503|676|696|768	0.9048|0.9403|0.9011|0.9189|0.9535|0.9722|0.9318
AT3G02630.1	1295	0.931
AT3G02700.1	684|956|1021	0.9444|0.9444|0.9259
AT3G02780.1	1376|1523	0.913|0.9091
AT3G02810.1	1135	0.9048
AT3G03070.1	328	0.9556
AT3G03150.1	333|336|344|770	0.9765|0.9556|0.9024|0.9286
AT3G03250.1	1505	0.9286
AT3G03330.1	855	0.9
AT3G03430.1	328|380|416|420	0.9167|0.9268|0.9538|0.9062
AT3G03870.2	1039	0.9231
AT3G03920.1	893	0.9394
AT3G03940.1	1871|1872	0.9|0.9048
AT3G03990.1	984	0.9231
AT3G04090.1	500	0.9286
AT3G04120.1	600|620|674	0.9167|0.9091|0.9273
AT3G04290.1	905	0.9375
AT3G04400.1	141|253|305|436|593|612	0.9545|0.9606|0.9327|0.9674|0.9306|0.9231
AT3G04700.1	84|241|479	0.9231|0.9048|0.9798
AT3G04730.1	622	0.9512
AT3G04780.1	482|716	0.9286|0.9143
AT3G04840.1	585|707|1005	0.9111|0.9661|0.9623
AT3G04920.1	285|603|607|629|732|746	0.9512|0.9333|0.9766|0.9318|0.9145|0.942
AT3G05020.1	273	0.9429
AT3G05220.1	1953	0.9231
AT3G05290.1	762	0.92
AT3G05530.1	389|1322	0.9512|0.9216
AT3G05560.1	453|554	0.9545|0.9184
AT3G05610.1	1255|1398|1914|1941|1944|2016|2306	0.9459|0.9592|0.9524|0.9459|0.913|0.95|0.9062
AT3G05725.1	542	0.9091
AT3G05760.1	603	0.9091
AT3G05900.1	1890|2031	0.9048|0.9231
AT3G05910.1	1520	0.913
AT3G06040.1	386	0.9
AT3G06110.2	159	0.9
AT3G06130.1	1497	0.9
AT3G06380.1	1475	0.9
AT3G06420.1	459	0.9091
AT3G06500.1	2228	0.92
AT3G06700.1	511	0.9184
AT3G06850.1	885|1097|1137|1139	0.92|0.913|0.913|0.9167
AT3G06850.2	800	0.9167
AT3G07010.1	1332	0.9167
AT3G07110.1	203|207|812	0.9483|0.9268|0.9286
AT3G07180.1	1784	0.9
AT3G07230.1	126	0.913
AT3G07310.1	789|1435	0.9048|0.9231
AT3G07460.1	711|712	0.913|0.9
AT3G07480.1	781	0.95
AT3G07560.1	907|1031	0.94|0.9111
AT3G07820.1	176|454|463|895|897|1036|1160|1273|1285	0.9333|0.9|0.9796|0.9012|0.9359|0.9268|0.9357|0.9469|0.9167
AT3G07850.1	227|344|407|527|584|678|849|1389|1404|1421|1445|1466	0.9659|0.9329|0.9592|0.9189|0.9286|0.9135|0.9149|0.9034|0.9054|0.9824|0.9822|0.991
AT3G08030.1	393|798	0.9091|0.913
AT3G08510.1	721|1846	0.9286|0.9048
AT3G08520.1	204	0.9032
AT3G08530.1	5197|5372	0.9545|0.9091
AT3G08580.1	375|520|522|1280	0.913|0.9048|0.9459|0.9474
AT3G08580.2	563|740|742|813|1500	0.9459|0.9688|0.9259|0.9091|0.9692
AT3G08690.1	371|653	0.9118|0.92
AT3G08730.1	1189	0.9091
AT3G08740.1	944	0.9091
AT3G08770.1	142|219|578|591	0.9048|0.9155|0.9617|0.913
AT3G08940.2	183|186|863|869|1040	0.9714|0.9775|0.9675|0.9604|0.96
AT3G09200.1	260|634|931|934|1060|1069|1081|1108|1111|1254	0.9304|0.9733|0.9211|0.9733|0.9709|0.97|0.9412|0.9773|0.9589|0.9604
AT3G09390.1	395|753|765	0.9628|0.9958|0.908
AT3G09390.2	600	0.9762
AT3G09500.1	177|211|213|289|505|577|593	0.9111|0.9643|0.9216|0.9012|0.9874|0.9412|0.9512
AT3G09530.1	1357|2282	0.9259|0.9
AT3G09570.1	1446	0.9048
AT3G09630.1	465|515|632|1133|1163|1326	0.9286|0.9574|0.9623|0.9048|0.9388|0.9412
AT3G09630.2	421|471|515|588|872|1119	0.9394|0.9268|0.9024|0.9608|0.9429|0.9714
AT3G09735.1	138	0.9259
AT3G09770.1	812|1148	0.9|0.9259
AT3G09820.1	408|653|786|896	0.9091|0.9091|0.9167|0.9333
AT3G09840.1	2784	0.9701
AT3G09900.1	1002	0.925
AT3G09980.1	631|632	0.9118|0.9474
AT3G10020.1	390|861	0.9672|0.9032
AT3G10030.1	1350|1407|1857	0.9231|0.92|0.9
AT3G10300.3	1174	0.913
AT3G10410.1	340|416|506|759|1080|1721	0.9286|0.9649|0.9565|0.9483|0.9|0.9434
AT3G10740.1	955|1201|1849|2716	0.9429|0.9|0.9412|0.913
AT3G10770.1	210|1049|1159	0.9459|0.9143|0.9091
AT3G10850.1	1157	0.9444
AT3G10860.1	467	0.9333
AT3G10860.2	442	0.9167
AT3G10920.1	817|845|876|878|886	0.9286|0.9318|0.9|0.9|0.9524
AT3G10985.1	526|775|1039	0.9845|0.925|0.9048
AT3G11100.1	775|776	0.913|0.9
AT3G11170.1	1582	0.9333
AT3G11210.1	1148	0.9091
AT3G11510.1	310|414|415|451|676	0.9137|0.9403|0.963|0.9811|0.9375
AT3G11560.2	1825	0.9048
AT3G11630.1	291|311|344	0.9333|0.9153|0.9048
AT3G11780.1	639	0.913
AT3G11800.1	536	0.9
AT3G11830.1	1240	0.9231
AT3G11930.4	333	0.9091
AT3G11940.1	604|631	0.9143|0.9143
AT3G11940.2	268|507|597|600|624	0.9429|0.9545|0.9795|0.9701|0.984
AT3G11980.1	1395|1727	0.9091|0.9286
AT3G12110.1	992	0.9167
AT3G12120.1	501|728|778|819|1107|1185|1222|1326|1741	0.931|0.9231|0.9672|0.9692|0.9804|0.9259|0.9426|0.9268|0.9667
AT3G12145.1	296|428|521|610|791|1037|1071|1186|1222	0.9245|0.9677|0.9714|0.9773|0.9057|0.9239|0.9459|0.9677|0.9688
AT3G12260.1	233|604	0.9032|0.9091
AT3G12290.1	353|441|760|916	0.9032|0.9643|0.9286|0.9444
AT3G12345.1	657	0.9091
AT3G12490.2	785	0.931
AT3G12610.1	550|1216	0.9231|0.9286
AT3G12630.1	755|833	0.9|0.9286
AT3G12710.1	1113	0.9048
AT3G12740.1	985|1398	0.9286|0.9091
AT3G12760.1	190|400|403|1061	0.9048|0.9167|0.931|0.9149
AT3G12780.1	803|864|1133|1337	0.9545|0.9211|0.9375|0.9681
AT3G12800.1	413|416|834	0.92|0.9|0.9259
AT3G13120.1	199	0.9375
AT3G13200.1	923	0.9516
AT3G13227.1	374	0.9118
AT3G13390.1	427|497|668|669|1032|1518|1650	0.9167|0.913|0.9231|0.9268|0.9032|0.9167|0.9302
AT3G13400.1	1328	0.9535
AT3G13400.2	33|426|860|928|1123|1247|1313	0.9474|0.9704|0.95|0.9565|0.9535|0.9608|0.9429
AT3G13410.1	313|439|672|977|1013|1035	0.9091|0.9|0.925|0.92|0.9032|0.9167
AT3G13450.1	269|374|452|647|737|1202|1311	0.9375|0.9701|0.9429|0.9423|0.9646|0.9457|0.9149
AT3G13510.1	1198|1200	0.9048|0.9
AT3G13580.1	965|981	0.9348|0.9286
AT3G13670.1	2615	0.9048
AT3G13750.1	395|665|918|1057|1177|1181|1744|1748|1753|1827|2410|2432|2582|2624|2817|2944|3181	0.9167|0.9259|0.9322|0.9206|0.942|0.9091|0.9924|0.9125|0.9742|0.9725|0.9405|0.9111|0.992|0.9186|0.9673|0.9209|0.9751
AT3G13882.1	237	0.9
AT3G13920.1	605|886|1656|1719	0.9474|0.9535|0.9383|0.9302
AT3G14040.1	200|304|383|654|1397|1421|1508|1623	0.965|0.9375|0.92|0.9|0.9889|0.9588|0.9624|0.9568
AT3G14100.1	1055|1142|1205|1319|1365	0.9259|0.913|0.9512|0.9|0.9394
AT3G14230.2	1167	0.9355
AT3G14290.1	198|812	0.9091|0.9333
AT3G14310.1	1851|1854|1931	0.9231|0.9231|0.9048
AT3G14415.1	290	0.92
AT3G14420.1	634	0.9231
AT3G14560.1	815	0.9
AT3G14595.1	364|446	0.9231|0.9583
AT3G14600.1	637	0.9804
AT3G14990.1	130|699|702|703|1292|1341|1394	0.9107|0.9091|0.9728|0.9533|0.9404|0.9737|0.9355
AT3G14990.2	593|594|1183|1232	0.92|0.9259|0.9245|0.9286
AT3G14990.3	680|681|1270|1319	0.9348|0.9412|0.9265|0.9556
AT3G15000.1	569	0.9091
AT3G15190.1	249|675|764|785|896	0.92|0.9167|0.9672|0.9211|0.9394
AT3G15210.1	763|1010	0.9355|0.9333
AT3G15353.1	163|167|233|278	0.9632|0.9551|0.9292|0.9669
AT3G15353.2	212|216|321	0.9608|0.9062|0.9634
AT3G15360.1	287	0.9464
AT3G15400.1	818|821|857|1228|1343	0.9041|0.9255|0.9091|0.9237|0.9646
AT3G15400.2	1267	0.9231
AT3G15450.1	74|95|97|137|138|239|398|409|465|470	0.9091|0.9916|0.9917|0.9525|0.962|0.9967|0.9631|0.9054|0.9935|0.9
AT3G15450.2	74|465	0.9032|0.9429
AT3G15480.1	421	0.913
AT3G15500.1	414|1402	0.9167|0.913
AT3G15580.1	266	0.9444
AT3G15610.1	1148	0.9
AT3G15630.1	299|345|865|990	0.9307|0.9315|0.963|0.9032
AT3G15660.1	722	0.9091
AT3G15730.1	1658|2264|2401	0.9091|0.9091|0.9655
AT3G15820.1	968|1228	0.913|0.9032
AT3G15840.1	787	0.92
AT3G15850.1	1451|1466	0.9242|0.9
AT3G16080.1	252|259|347|405|414|441	0.9487|0.9245|0.9|0.9545|0.9574|0.9118
AT3G16140.1	276|379|664	0.9043|0.9492|0.9639
AT3G16240.1	179|434|499|917	0.9286|0.9167|0.9758|0.971
AT3G16370.1	262|898|975|985|1317|1369	0.9091|0.9481|0.9231|0.9701|0.9167|0.9545
AT3G16470.1	805|874	0.9375|0.9143
AT3G16500.1	725	0.9048
AT3G16570.1	575	0.9091
AT3G16640.1	76|265|379|547|650|703|789	0.9|0.9114|0.972|0.9725|0.9345|0.9422|0.9357
AT3G16950.1	1691|1757	0.913|0.9048
AT3G17000.1	582|645	0.913|0.9286
AT3G17020.1	185|437	0.92|0.9189
AT3G17060.1	47|70|519	0.9118|0.9062|0.913
AT3G17090.1	685	0.9091
AT3G17160.1	548	0.9333
AT3G17390.1	340|1345	0.9048|0.9062
AT3G17410.1	1255	0.9231
AT3G17510.1	1505	0.9048
AT3G17800.1	885|1086	0.9286|0.9048
AT3G17810.1	1686|1818|1819	0.9375|0.9091|0.9167
AT3G17820.1	312|634|1119|1125|1208	0.9|0.9583|0.9574|0.9661|0.9
AT3G17980.1	332|649|1082|1105	0.9091|0.9032|0.92|0.913
AT3G18035.1	1793	0.9667
AT3G18080.1	609|1626	0.9167|0.9
AT3G18130.1	683|1213	0.9286|0.9167
AT3G18140.1	699|1149	0.9048|0.9091
AT3G18190.1	1065|1066|1775	0.931|0.913|0.9167
AT3G18490.1	891|893|995|1567|1702|1807|1811	0.9444|0.9189|0.9231|0.9683|0.9298|0.913|0.9388
AT3G18680.1	801	0.9091
AT3G18780.2	1089|1134|1200|1203|1306|1308	0.9111|0.9474|0.973|0.9747|0.9277|0.9429
AT3G18780.3	1240|1243	0.9091|0.9333
AT3G18830.1	1413	0.9231
AT3G19100.1	1983	0.9048
AT3G19390.1	1228	0.9048
AT3G19760.1	1343|1495|1501|1557	0.9259|0.92|0.9302|0.9062
AT3G19820.2	787|790|868|979|1161|1790	0.94|0.9259|0.9032|0.9259|0.9259|0.9403
AT3G19820.3	2199	0.9143
AT3G19930.1	1748	0.9
AT3G20000.1	468	0.9
AT3G20050.1	1331|1601	0.9048|0.9
AT3G20060.1	675|678	0.931|0.92
AT3G20220.1	195	0.9355
AT3G20390.1	226	0.9091
AT3G20390.2	323	0.9091
AT3G20530.1	1360	0.9
AT3G20770.1	1079|1914|2003|2337	0.931|0.9211|0.96|0.9091
AT3G20800.1	1062	0.931
AT3G20820.1	202|203|315|599|635|666|815	0.9362|0.9615|0.9333|0.9474|0.9643|0.9608|0.9565
AT3G21055.1	231|293|401|404	0.9167|0.9474|0.9318|0.9355
AT3G21055.2	333|444	0.9273|0.9487
AT3G21180.1	3196|3200	0.9091|0.9
AT3G21550.1	492	0.9286
AT3G21570.1	132	0.9
AT3G21700.3	211|1380	0.9|0.9
AT3G21865.1	216|546|689|1028	0.9259|0.9091|0.913|0.9167
AT3G22200.1	733|746|1114|1711	0.9231|0.9375|0.9355|0.9184
AT3G22230.1	392|403|453	0.9706|0.913|0.9645
AT3G22320.1	100|449|452	0.9231|0.9091|0.9286
AT3G22440.1	1342|1373|1376|1450|1486|1627|1777|1950	0.95|0.9118|0.9189|0.9167|0.9273|0.9615|0.9062|0.9571
AT3G22510.1	476|533|571	0.9259|0.9375|0.9091
AT3G22630.1	658|660	0.9512|0.9545
AT3G22845.1	710	0.9048
AT3G22890.1	711|1245|1797	0.92|0.9032|0.9259
AT3G22910.1	2546|3062|3065	0.9091|0.9259|0.9545
AT3G22960.1	1101|1662|1840|1946|1950|1954|1955|2172	0.9444|0.9787|0.9032|0.9375|0.9419|0.9545|0.9348|0.9
AT3G23050.1	927	0.9016
AT3G23390.1	123|178	0.9231|0.9259
AT3G23490.1	245|274|293|355|358	0.9286|0.931|0.9565|0.9333|0.9524
AT3G23600.1	332|333|640|703	0.9057|0.9298|0.9242|0.9118
AT3G23620.1	951	0.92
AT3G23700.1	294	0.9
AT3G23810.1	1426|1771	0.92|0.9
AT3G23820.1	1498|1934	0.913|0.9231
AT3G23920.1	1049|1471|2247	0.931|0.9444|0.9375
AT3G24160.1	457|1329	0.9048|0.9216
AT3G24420.1	1315|1317	0.9394|0.9
AT3G24570.1	508	0.9
AT3G24830.1	393|668|720	0.9091|0.974|0.9048
AT3G25050.1	456	0.9612
AT3G25150.1	1167	0.9
AT3G25220.1	143	0.9655
AT3G25230.1	1953	0.9259
AT3G25520.1	123|914|927|953|1047|1139	0.9459|0.9429|0.9758|0.9592|0.9091|0.9556
AT3G25520.3	1047	0.92
AT3G25860.1	1741	0.9048
AT3G25910.1	826	0.92
AT3G25920.1	571|773|780	0.9394|0.9375|0.9167
AT3G26070.1	260	0.9375
AT3G26110.1	155|197|398|422	0.9825|0.9211|0.9545|0.9375
AT3G26340.1	990	0.9
AT3G26520.1	384|386|397|401|535|545|812|947|1011|1182|1183	0.9355|0.9048|0.9385|0.9739|0.962|0.9143|0.9903|0.9826|0.9298|0.9286|0.9209
AT3G26580.1	741|923|1052	0.9286|0.9355|0.9118
AT3G26650.1	372|548|571|875|885|912|914|1020|1149|1185|1326|1546|1583	0.9286|0.9394|0.9787|0.931|0.9493|0.9429|0.9659|0.96|0.9673|0.9456|0.9701|0.9231|0.9231
AT3G26740.1	369|595|692|696	0.913|0.9615|0.9877|0.931
AT3G27020.1	1727|1730|2238	0.9259|0.9355|0.9091
AT3G27090.1	1319	0.9143
AT3G27090.2	1554	0.9333
AT3G27240.1	866	0.9091
AT3G27360.1	258|358|412	0.913|0.9091|0.913
AT3G27770.1	1169	0.913
AT3G27810.1	1931|1934|2054|2222	0.9512|0.9259|0.9123|0.9118
AT3G27830.1	194|249|642|672	0.913|0.9143|0.9508|0.9375
AT3G27850.1	539|656	0.9333|0.9245
AT3G28007.1	1050	0.913
AT3G28050.1	999|1242|1291|1407	0.907|0.9444|0.9302|0.9583
AT3G28500.1	141|345|366|610|653	0.9552|0.9535|0.9048|0.9507|0.9032
AT3G28710.1	813|1413|1454|1455	0.9032|0.9032|0.92|0.9111
AT3G28750.1	432|507|534|645	0.9775|0.9733|0.9578|0.9535
AT3G28780.1	1363|1417|1970|2009	0.9459|0.9|0.9655|0.9028
AT3G28790.1	315|876|896|1064|1149|1556|1616|1631|1783	0.9474|0.9286|0.9535|0.9403|0.9149|0.9329|0.9883|0.9649|0.9535
AT3G28810.1	655|1021|1024|1215	0.931|0.9574|0.9512|0.9167
AT3G28820.1	1388	0.9048
AT3G28830.1	716|766|931|1524|1645	0.9747|0.9014|0.9162|0.9394|0.9423
AT3G28840.1	385|1258|1365	0.9474|0.9649|0.932
AT3G28860.1	3666|3997|4034|4038|4054	0.9444|0.9423|0.9259|0.9259|0.9189
AT3G28940.1	641|762	0.92|0.9552
AT3G28980.1	254|560|728|985|1082|1085|1166|1541	0.9646|0.9429|0.9487|0.9273|0.9512|0.9592|0.9735|0.9517
AT3G29180.1	1183|1461|1827	0.9048|0.9459|0.9167
AT3G29240.2	1365|1368|1401	0.9535|0.9677|0.9259
AT3G29350.1	710	0.9355
AT3G29575.1	944	0.9048
AT3G30775.1	544|884|1062|1284|1286|1331|1406	0.9724|0.9464|0.95|0.9462|0.989|0.9353|0.9367
AT3G30775.2	632|1150|1372|1374|1494	0.9744|0.9494|0.9058|0.9799|0.9558
AT3G42050.1	826|900|950|1053|1889|2026	0.9211|0.913|0.913|0.9245|0.9138|0.9091
AT3G42640.1	2644|2777|2850|2987	0.9|0.9691|0.9298|0.9375
AT3G42790.1	700	0.9412
AT3G43120.1	674	0.9062
AT3G43230.1	1573	0.9167
AT3G43860.1	1161|1174|1769|1828	0.92|0.9032|0.9375|0.913
AT3G44100.1	654	0.9048
AT3G44110.1	1587|1626	0.9231|0.9231
AT3G44300.1	1009	0.9355
AT3G44310.1	554|741|742|1343	0.9577|0.9115|0.9|0.9231
AT3G44330.1	1631	0.92
AT3G44590.1	194	0.9
AT3G44890.1	546	0.9268
AT3G45010.1	516	0.9048
AT3G45140.1	2435|2958	0.9|0.92
AT3G45140.2	2558|2586	0.9091|0.9259
AT3G45300.1	1051	0.9367
AT3G45980.1	467	0.9718
AT3G46000.1	565|798|930|937	0.9649|0.9138|0.931|0.9286
AT3G46040.1	302	0.9062
AT3G46430.1	383	0.9
AT3G46780.1	772|873|985|1221|1314|1390|1392|1693	0.9|0.9048|0.9048|0.9355|0.9|0.9615|0.9318|0.9429
AT3G47070.1	257	0.9
AT3G47160.1	432	0.9
AT3G47340.1	915|1122|1498|1872|2179	0.9351|0.918|0.9853|0.9898|0.9598
AT3G47340.2	2051	0.9
AT3G47350.1	1467|2237	0.9|0.95
AT3G47370.1	424|643	0.9412|0.9118
AT3G47470.1	284|385|847|929	0.9502|0.9397|0.9255|0.97
AT3G47520.1	1571	0.913
AT3G47810.3	198|557|811|813	0.9375|0.9355|0.9333|0.9429
AT3G48000.1	595|1640|1644|1977	0.9286|0.9608|0.9559|0.9574
AT3G48140.1	236|419	0.9608|0.9038
AT3G48170.1	1689	0.9474
AT3G48340.1	1262	0.9
AT3G48530.1	217|791|1078	0.92|0.9091|0.9348
AT3G48680.1	555|717|954|955|1022|1104|1108	0.9048|0.92|0.9268|0.9574|0.9048|0.96|0.9615
AT3G48740.1	676	0.9
AT3G48780.1	1846	0.92
AT3G48780.2	1846	0.9412
AT3G48890.1	810	0.913
AT3G48930.1	254|310|577|580|665	0.9355|0.92|0.9167|0.9828|0.9167
AT3G48990.1	1891	0.9167
AT3G49010.1	368|758	0.913|0.9412
AT3G49010.2	659|756	0.9167|0.9123
AT3G49010.3	676	0.9048
AT3G49010.6	1084	0.9259
AT3G49010.7	1110	0.9091
AT3G49470.1	212	0.931
AT3G49540.1	184|379|472|523|607|747	0.9149|0.9474|0.9828|0.9044|0.9683|0.9348
AT3G49560.1	954|958|985	0.9|0.931|0.9394
AT3G49870.1	713|803|980	0.9259|0.9535|0.9167
AT3G49910.1	469|496|527|530|648	0.9722|0.9118|0.9577|0.973|0.96
AT3G50000.1	524|1349	0.9091|0.931
AT3G50480.1	829	0.9091
AT3G50500.1	646|703|937|1121	0.9608|0.9259|0.9062|0.9231
AT3G50830.1	781	0.9
AT3G51000.1	464|1199	0.9545|0.9231
AT3G51010.1	344	0.9048
AT3G51260.1	740	0.9
AT3G51510.1	475	0.931
AT3G51550.1	1749|2494	0.931|0.9512
AT3G51590.1	328|329|502	0.9318|0.92|0.9306
AT3G51600.1	831	0.9219
AT3G51730.1	356|359|962|966	0.9518|0.9901|0.9812|0.986
AT3G51820.1	1158	0.9
AT3G51840.1	503|520|1254|1321|1575|1803	0.9062|0.9451|0.9038|0.9649|0.9365|0.9778
AT3G51860.1	1529	0.9
AT3G51880.1	761	0.9
AT3G51950.1	2341	0.9
AT3G52060.1	723	0.9444
AT3G52090.1	82|473|478|561|573	0.9091|0.9167|0.907|0.913|0.9
AT3G52150.1	281|362	0.9|0.9
AT3G52300.1	510	0.9677
AT3G52500.1	1741	0.9231
AT3G52580.1	338|634	0.9231|0.95
AT3G52590.1	282|284|711	0.9|0.9726|0.9737
AT3G52600.1	735	0.9
AT3G52800.1	529	0.9231
AT3G52840.2	2403	0.9
AT3G52850.1	730|1681|1860|1938|2165|2233	0.9048|0.9259|0.9592|0.9556|0.9565|0.9412
AT3G52870.1	1534	0.9048
AT3G52880.1	344|1226|1523|1526	0.9|0.92|0.9636|0.9677
AT3G52880.2	1476|1479	0.9|0.9286
AT3G52930.1	830|1151	0.931|0.96
AT3G52990.1	1030	0.9091
AT3G53020.1	296|442|556	0.9884|0.9778|0.9608
AT3G53420.1	794	0.9787
AT3G53420.2	727	0.9487
AT3G53430.1	312|720|725|751	0.9394|0.9615|0.9545|0.9219
AT3G53460.1	144|285|531|534|554|1000|1002|1221	0.9375|0.9231|0.9195|0.9704|0.9238|0.9236|0.9091|0.9355
AT3G53500.2	613|697	0.9048|0.9091
AT3G53580.1	867|1311	0.9167|0.931
AT3G53620.1	388	0.9167
AT3G53630.1	626	0.9
AT3G53670.1	652	0.9
AT3G53730.1	760|933	0.9545|0.9692
AT3G53740.2	572|602|623	0.9464|0.9054|0.9259
AT3G53740.3	340|490|494	0.9167|0.9259|0.95
AT3G53870.1	387|420|422|716	0.9157|0.9394|0.9149|0.9694
AT3G53890.1	285	0.9474
AT3G53990.1	317|329|498	0.9789|0.962|0.9787
AT3G54210.1	312|314|588|591|596	0.902|0.9167|0.9091|0.9529|0.9231
AT3G54360.1	548|984	0.9091|0.9
AT3G54620.1	1010|1137|1446|1456	0.9286|0.9189|0.9048|0.9333
AT3G54800.1	2422	0.9048
AT3G54840.1	138	0.9091
AT3G54880.1	213|761	0.9167|0.9333
AT3G54890.1	233|436	0.9358|0.9583
AT3G54920.1	901|2059|2060	0.9231|0.9219|0.9111
AT3G55280.1	187	0.9091
AT3G55290.2	737	0.9091
AT3G55360.1	891|1013	0.9091|0.9048
AT3G55430.1	217|1035|1059|1343|1644	0.9091|0.9375|0.9048|0.96|0.9048
AT3G55440.1	633|641|747|996|1330	0.9231|0.939|0.9487|0.9143|0.963
AT3G55610.1	918|1171|2042	0.9333|0.9355|0.9167
AT3G55750.1	596|634|717	0.9524|0.9077|0.9091
AT3G55800.1	1491	0.9429
AT3G55980.1	1622	0.9
AT3G56070.1	609|611	0.9091|0.9048
AT3G56090.1	596|844	0.9032|0.9091
AT3G56190.1	825	0.913
AT3G56240.1	438|555	0.9189|0.9206
AT3G56240.3	412|529	0.9231|0.902
AT3G56310.1	1157	0.913
AT3G56340.1	129|302|542	0.9048|0.9375|0.9886
AT3G56460.1	594	0.9231
AT3G56490.1	321|324|423	0.9688|0.9231|0.92
AT3G56800.1	557|595|632	0.9439|0.9804|0.9643
AT3G56880.1	372|656|795	0.9048|0.9091|0.9474
AT3G56910.1	359|439	0.9231|0.9474
AT3G56940.1	340|883|1155|1323	0.9538|0.9429|0.9362|0.9818
AT3G56940.2	1246	0.9535
AT3G57090.1	457	0.9375
AT3G57290.1	1517|1609	0.9231|0.92
AT3G57340.1	1418	0.92
AT3G57450.1	1292	0.9
AT3G57520.1	812|1155|1235|1287|1473|1858|1895|1897|2155|2732	0.9792|0.9845|0.9|0.9091|0.9419|0.9259|0.92|0.9535|0.96|0.9583
AT3G57610.1	1496	0.9048
AT3G57690.1	161|188|191|272|315|409	0.913|0.982|0.9861|0.9645|0.9592|0.9
AT3G57800.2	853|1178|1401|1656	0.9091|0.9091|0.9556|0.9512
AT3G57870.1	320|739	0.95|0.9
AT3G58490.1	474|1134	0.92|0.931
AT3G58500.1	180|1041|1175|1178|1236|1252|1369	0.9|0.913|0.9167|0.9683|0.9487|0.9474|0.9565
AT3G58610.1	350|527|1094|1827|1829	0.9048|0.9048|0.9333|0.9753|0.9643
AT3G58610.2	1748|1750	0.9111|0.9048
AT3G58680.1	194|224|294|319|406|604|605	0.9615|0.931|0.9583|0.9524|0.9383|0.9773|0.9
AT3G58730.1	268|581	0.9362|0.9118
AT3G58750.1	1380|1673|2205	0.9394|0.9048|0.9487
AT3G59540.1	410|476|483	0.9483|0.9138|0.9186
AT3G59920.1	675|781|1560	0.9048|0.913|0.9429
AT3G59940.1	83|475|598|827|1076|1373	0.9091|0.9091|0.9259|0.9512|0.9|0.92
AT3G59970.3	1363|1657|2030	0.95|0.9259|0.9286
AT3G60030.1	2871|3236	0.9167|0.9333
AT3G60190.1	829|1228	0.9048|0.913
AT3G60210.1	568	0.9
AT3G60245.1	479	0.9556
AT3G60250.2	678	0.9231
AT3G60300.1	660|726|894|948|950|1159	0.931|0.9375|0.9512|0.92|0.9231|0.9091
AT3G60530.1	874|1232	0.9286|0.92
AT3G60600.1	737|999|1002|1269|1366	0.9091|0.974|0.925|0.9219|0.925
AT3G60750.1	974|1608|1732|2100|2411|2531|2774	0.9429|0.9286|0.9714|0.9394|0.9333|0.9091|0.925
AT3G60770.1	420|526|575|698|702|761	0.935|0.9512|0.9412|0.9655|0.9464|0.9211
AT3G60820.1	666|925	0.9565|0.95
AT3G61060.1	808	0.9032
AT3G61070.1	397	0.9048
AT3G61110.1	149|178	0.9184|0.9753
AT3G61160.1	796|1006|1084|1538|1810|1866	0.9143|0.9434|0.9512|0.9|0.9259|0.9487
AT3G61260.1	155|566|582	0.9333|0.9043|0.9231
AT3G61430.1	761|793|1139	0.9259|0.9444|0.9375
AT3G61430.2	604|636|982|1054	0.931|0.9429|0.9615|0.9667
AT3G61440.1	908|1090|1153|1345	0.9333|0.9|0.9138|0.9
AT3G61470.1	362|365|427|467|529|977|1104	0.9139|0.9845|0.9602|0.9541|0.9062|0.9836|0.9405
AT3G61580.1	107|766|863|1235|1354|1493|1508|1593	0.9259|0.9|0.9423|0.9474|0.92|0.9655|0.9545|0.9697
AT3G61600.1	869|1778	0.9231|0.9318
AT3G61860.1	917|1066	0.9091|0.9091
AT3G62030.1	664	0.95
AT3G62030.2	222	0.9
AT3G62170.1	126|840|1919|1920|1921	0.9302|0.9318|0.984|0.9231|0.9536
AT3G62230.1	66|829|1049|1097	0.9429|0.9167|0.9167|0.9623
AT3G62250.1	590|649	0.9211|0.9776
AT3G62290.1	211|262|753|835	0.9275|0.9887|0.9622|0.9518
AT3G62290.2	349	0.9394
AT3G62290.3	349	0.9701
AT3G62400.2	205|273	0.931|0.9048
AT3G62410.1	355|364|445	0.9048|0.9375|0.9355
AT3G62530.1	321|552	0.9024|0.92
AT3G62550.1	1083	0.9067
AT3G62580.1	249	0.9
AT3G62640.1	372|376	0.9189|0.9333
AT3G62650.1	129|612	0.9111|0.9661
AT3G62710.1	1480|1482|1731|1978|2179	0.9062|0.92|0.9362|0.9091|0.9111
AT3G62840.1	80	0.9231
AT3G62870.1	348|349|690|731|918|926	0.9226|0.9299|0.9412|0.9167|0.9775|0.925
AT3G62980.1	2204	0.9231
AT3G63160.1	329	0.9
AT3G63190.1	1043	0.9048
AT3G63410.1	644|1061	0.9474|0.9412
AT3G63490.1	114|346|1048|1049	0.9|0.9149|0.94|0.9348
AT4G00040.1	987|1224	0.9048|0.9048
AT4G00100.1	334|631|637	0.9155|0.9333|0.9091
AT4G00430.1	319|789|880|1085|1143	0.9394|0.9649|0.9508|0.9184|0.9286
AT4G00585.1	274	0.9048
AT4G00810.2	375	0.9474
AT4G00860.1	185|508	0.9394|0.92
AT4G00895.1	325	0.9
AT4G01000.1	1315|1504	0.913|0.9
AT4G01000.2	1413	0.9048
AT4G01026.1	386	0.9091
AT4G01050.1	957|1026|1236|1514	0.913|0.913|0.9231|0.92
AT4G01050.2	1699	0.9091
AT4G01100.1	816	0.9
AT4G01150.1	211|212|221|285|522|651	0.96|0.9487|0.9649|0.925|0.907|0.9412
AT4G01310.1	614|722|724|819	0.9608|0.9385|0.9412|0.9474
AT4G01330.1	1841|1845	0.9048|0.9429
AT4G01610.1	460|478|682|1282|1504	0.913|0.9091|0.9091|0.9273|0.9153
AT4G01610.2	1169|1391	0.9167|0.9048
AT4G01850.1	314|1002|1412|1415	0.9464|0.9545|0.9072|0.9143
AT4G01940.1	701	0.9259
AT4G02050.1	1688	0.9167
AT4G02080.1	696	0.9143
AT4G02230.1	188|240|241|582|633|690|696	0.9|0.9241|0.9444|0.9|0.9286|0.9189|0.9429
AT4G02250.1	344|345|375|377|476	0.9286|0.9286|0.9318|0.982|0.9474
AT4G02370.1	378	0.913
AT4G02380.1	223|315	0.92|0.9231
AT4G02380.3	244	0.973
AT4G02480.1	2223|3707|3796	0.9167|0.9138|0.9062
AT4G02500.1	1301	0.92
AT4G02520.1	729|1191|1206	0.9143|0.96|0.913
AT4G02580.1	290|1069	0.9318|0.9412
AT4G02770.1	301|452|518|568|676|737	0.9459|0.9268|0.9753|0.9129|0.9802|0.9231
AT4G02840.1	568|648	0.9259|0.913
AT4G02890.4	416|418|702	0.931|0.9302|0.92
AT4G03210.1	559|813|1174	0.9167|0.9281|0.9854
AT4G03210.2	842	0.9333
AT4G03280.1	202|757|948|970	0.9667|0.9512|0.9062|0.9032
AT4G03420.1	1356	0.9167
AT4G03560.1	428|2529|2691|2699	0.913|0.9211|0.9167|0.9
AT4G04460.1	335|416|910|1012|1053|1385|1397|1399|1513|1695|1696|1778	0.9429|0.913|0.9494|0.951|0.9286|0.9167|0.9016|0.907|0.9091|0.9606|0.9286|0.94
AT4G04640.1	152|328|366	0.9412|0.9231|0.9429
AT4G04930.1	398|1008	0.9|0.9024
AT4G05050.1	305|354|356|747	0.9344|0.9577|0.9149|0.9496
AT4G05050.2	591|984	0.9091|0.963
AT4G05050.3	643	0.9231
AT4G05070.1	95|142	0.9068|0.9014
AT4G05150.1	1124|1339|1618	0.9355|0.9|0.9692
AT4G05180.1	361|367|459|465|600|820|862	0.9579|0.9211|0.9826|0.9186|0.9535|0.9368|0.9314
AT4G05180.2	361|367|459|465|600|820	0.9468|0.9143|0.984|0.9394|0.9639|0.9604
AT4G05320.2	846|1566|1598	0.9318|0.9571|0.9041
AT4G05320.3	1348	0.9091
AT4G05320.4	618|1338	0.9048|0.9231
AT4G05320.6	1335	0.9189
AT4G07390.1	615	0.9
AT4G07410.1	2415	0.9091
AT4G07825.1	1102	0.9231
AT4G08350.1	3357	0.9048
AT4G08670.1	649	0.9302
AT4G08920.1	2096	0.9048
AT4G08950.1	863	0.9048
AT4G09000.1	344|635|665|978|1023	0.931|0.92|0.9483|0.931|0.9259
AT4G09320.1	200|201|317	0.9849|0.9779|0.9574
AT4G09460.1	651	0.9167
AT4G09650.1	119|441|710	0.9524|0.95|0.9623
AT4G09800.1	288|425|675	0.9|0.9355|0.9355
AT4G09830.1	452|473|704|706	0.9403|0.9286|0.9524|0.9259
AT4G10040.1	238	0.913
AT4G10080.1	558	0.9091
AT4G10300.1	526|539	0.9286|0.9167
AT4G10320.1	3738	0.9048
AT4G10340.1	276|292|333|528|570|591|723|828|1005	0.919|0.9274|0.9604|0.9474|0.9635|0.9574|0.9365|0.9879|0.9615
AT4G10450.1	457	0.9286
AT4G10480.1	480	0.9062
AT4G10610.1	648|714|784|991|1244|1372|1496	0.931|0.9574|0.9118|0.9245|0.9|0.9273|0.931
AT4G10840.1	1504	0.9
AT4G11010.1	551|553|906|1015	0.9231|0.9268|0.9|0.9333
AT4G11150.1	266|299|538|853|929	0.9492|0.9375|0.9277|0.9167|0.92
AT4G11260.1	1073	0.931
AT4G11420.1	2886	0.9333
AT4G11485.1	160	0.913
AT4G11760.1	199|477	0.92|0.9024
AT4G12040.1	725	0.9592
AT4G12290.1	2305	0.9
AT4G12590.1	917	0.9474
AT4G12600.1	141	0.931
AT4G12650.1	2144	0.9
AT4G12800.1	192|530|533|892	0.908|0.9|0.9722|0.9364
AT4G12800.2	257|482|598	0.9425|0.9186|0.9783
AT4G13200.1	739	0.9
AT4G13250.1	314|791|792|1048|1487|1811|1814|1879	0.9167|0.9268|0.9011|0.9259|0.9625|0.9286|0.9667|0.9595
AT4G13250.2	1348|1740	0.9048|0.92
AT4G13430.1	1865	0.9149
AT4G13510.1	1292	0.9167
AT4G13560.1	3812|3824|3861	0.9273|0.9032|0.9483
AT4G13560.2	2465|2514|2762	0.9434|0.9434|0.9189
AT4G13590.1	1424|1425	0.92|0.9
AT4G13615.1	514	0.9024
AT4G13850.1	469	0.9231
AT4G13930.1	810|819|1614|1657	0.9231|0.92|0.9672|0.9231
AT4G13940.1	252|414|824|1211|1969|1973	0.9216|0.9429|0.92|0.9565|0.913|0.9625
AT4G13940.2	1661|1665	0.9048|0.9286
AT4G13940.3	1650	0.9231
AT4G14030.1	926|927|1403	0.931|0.9048|0.9355
AT4G14080.1	965|1166	0.9091|0.931
AT4G14100.1	669	0.9167
AT4G14110.1	391|609|790	0.9167|0.9412|0.9091
AT4G14130.1	1073	0.9189
AT4G14270.1	663|775|793	0.9322|0.9255|0.9574
AT4G14320.1	147|335	0.9286|0.9362
AT4G14385.1	825	0.9
AT4G14410.1	732	0.9048
AT4G14420.1	354|461|848	0.9333|0.9556|0.9167
AT4G14430.1	994	0.92
AT4G14440.1	817	0.9167
AT4G14500.1	692|1541	0.9091|0.9091
AT4G14800.1	267|444	0.9412|0.9167
AT4G14870.1	679	0.9167
AT4G14880.1	379|1222	0.92|0.9545
AT4G14880.2	1092|1253	0.9259|0.913
AT4G14960.2	731|734|873|981|1042|1330	0.931|0.9444|0.9444|0.954|0.9189|0.9423
AT4G15000.1	256|429|479	0.9612|0.9268|0.9211
AT4G15470.1	646	0.9487
AT4G15530.2	2208|2742	0.913|0.9259
AT4G15560.1	2297|2468|2474	0.9355|0.9545|0.9286
AT4G15610.1	809	0.9048
AT4G15620.1	773	0.9412
AT4G15630.1	392	0.9091
AT4G15780.1	247	0.9091
AT4G15802.1	307	0.9091
AT4G16130.1	1650|2236|3232|3235|3421	0.9167|0.9|0.9286|0.9286|0.9216
AT4G16190.1	264|267|519|571|690|1012|1041|1329|1332	0.9151|0.9216|0.9409|0.9113|0.9412|0.913|0.9887|0.9559|0.9881
AT4G16520.1	548|584|707	0.913|0.913|0.9091
AT4G16690.1	966	0.9048
AT4G16720.1	808	0.9459
AT4G16745.1	1433	0.9
AT4G16760.1	1662|1907|2236|2369	0.9091|0.931|0.9231|0.913
AT4G17040.1	660|861	0.9375|0.9583
AT4G17170.1	481	0.9
AT4G17390.1	807	0.9444
AT4G17486.1	686|1003|1146	0.9|0.9091|0.9062
AT4G17520.1	608|610|1340	0.913|0.931|0.913
AT4G17530.1	235	0.9024
AT4G17560.1	953	0.9167
AT4G17730.1	447|1316	0.9259|0.9429
AT4G17890.1	1227	0.9167
AT4G18100.1	411|518	0.9289|0.9381
AT4G18425.1	645	0.92
AT4G18480.1	833|908|1380	0.9167|0.9|0.9429
AT4G18596.1	585	0.9231
AT4G18596.2	325|602	0.9091|0.9
AT4G18700.1	1588|1864|2049	0.9259|0.9375|0.92
AT4G18710.1	1388	0.9184
AT4G18730.1	130|384	0.9355|0.9286
AT4G18910.1	1010	0.9
AT4G18960.1	734	0.913
AT4G18970.1	939|1276	0.9091|0.92
AT4G19160.2	328|702|959|1490	0.9355|0.92|0.9286|0.9298
AT4G19200.1	487|755	0.9101|0.95
AT4G19210.1	1871	0.9
AT4G19410.1	1359	0.9531
AT4G19420.1	2046|2180	0.92|0.9259
AT4G19430.1	122|519	0.9375|0.9692
AT4G19640.1	436|457|726|968	0.9375|0.9615|0.9636|0.95
AT4G19840.1	550|552	0.9032|0.913
AT4G19860.1	1477|1891	0.9143|0.9
AT4G20150.1	280|398	0.9286|0.907
AT4G20260.2	706	0.9
AT4G20360.1	140|142|155|766|998|1238	0.9355|0.9|0.9143|0.9048|0.9333|0.971
AT4G20870.1	481|599|709	0.9333|0.9211|0.9048
AT4G20890.1	303|775|818|887|1034|1196	0.9118|0.92|0.9333|0.9231|0.9643|0.9545
AT4G21105.1	305|477|480|613	0.9|0.9029|0.913|0.95
AT4G21110.1	681	0.9091
AT4G21150.1	1836	0.9091
AT4G21280.1	129|148|279|367|368|459|465	0.9362|0.9231|0.9806|0.9655|0.9375|0.9836|0.9
AT4G21450.1	337|531|611|659	0.913|0.9444|0.9286|0.9394
AT4G21620.1	532	0.9531
AT4G21650.1	2030|2315	0.9487|0.9474
AT4G21980.1	586|596	0.931|0.9565
AT4G22000.1	438	0.92
AT4G22220.1	175|513|586	0.9359|0.9057|0.9355
AT4G22240.1	928|974|1007	0.9508|0.928|0.9899
AT4G22310.1	138|238|239|405|407	0.9286|0.9167|0.9091|0.9118|0.9423
AT4G22570.1	911	0.918
AT4G22670.1	1589	0.931
AT4G22755.1	992	0.913
AT4G22890.1	295	0.9091
AT4G23100.1	1165	0.9412
AT4G23400.1	681|708|735|1147	0.9492|0.9062|0.9403|0.9134
AT4G23560.1	465	0.9048
AT4G23630.1	627	0.9167
AT4G23630.2	704	0.92
AT4G23650.1	1219|1516|1876	0.9355|0.9565|0.9348
AT4G23670.1	641	0.95
AT4G23850.1	1342	0.9231
AT4G23870.1	242|276|596	0.962|0.9545|0.9123
AT4G23900.1	510	0.9048
AT4G24040.1	1830	0.9
AT4G24330.1	1673	0.9
AT4G24380.1	425|708|870	0.9333|0.9459|0.9145
AT4G24440.1	269	0.913
AT4G24510.1	1002	0.9259
AT4G24570.1	1012	0.913
AT4G24640.1	140|236|282|392	0.9474|0.9355|0.9231|0.9091
AT4G24770.1	600	0.9
AT4G24820.1	567|1151	0.9355|0.9355
AT4G25040.1	591	0.9048
AT4G25050.1	379	0.9444
AT4G25080.1	1086	0.9091
AT4G25080.3	591	0.9231
AT4G25100.2	528|580|721|914|995	0.9726|0.9286|0.9545|0.9333|0.9333
AT4G25100.3	385	0.9
AT4G25170.1	1363	0.9
AT4G25370.1	853	0.9107
AT4G25500.1	251|606	0.9091|0.931
AT4G25550.1	649	0.9167
AT4G25640.1	595|854|1868	0.9091|0.9091|0.9355
AT4G25670.1	1013	0.913
AT4G25700.1	945	0.9583
AT4G25830.1	442	0.9
AT4G26080.1	805|1408	0.9231|0.9259
AT4G26230.1	577	0.913
AT4G26260.1	643	0.9333
AT4G26260.2	538	0.9167
AT4G26620.1	1554	0.9091
AT4G26840.1	297|299|492	0.9467|0.9016|0.9479
AT4G26850.1	1686	0.9
AT4G26870.1	1362|1654|1726	0.9143|0.9|0.9048
AT4G27000.1	478|491|547|717	0.9259|0.9048|0.9032|0.9412
AT4G27090.1	342|572|604	0.9949|0.9163|0.9367
AT4G27130.1	234|617|699	0.9388|0.9643|0.9216
AT4G27230.1	186	0.92
AT4G27260.1	1690	0.963
AT4G27440.1	416|428|800|1148|1170|1493	0.9123|0.9|0.9577|0.9783|0.9474|0.9412
AT4G27450.1	177|184|185|350|440|456|496|721|810	0.9149|0.9091|0.9167|0.9365|0.9444|0.913|0.9259|0.9355|0.9545
AT4G27500.1	368|1406|1902	0.9355|0.9048|0.9167
AT4G27580.1	734	0.9231
AT4G27750.1	849	0.9231
AT4G27800.1	544|838|1158	0.9091|0.9259|0.9091
AT4G28025.1	789	0.9167
AT4G28030.1	168	0.9048
AT4G28080.1	5876	0.9091
AT4G28240.1	514|745	0.9167|0.931
AT4G28395.1	247	0.9394
AT4G28540.1	1868	0.9
AT4G28750.1	324|325|364|601	0.9773|0.9636|0.9091|0.973
AT4G29010.1	1800	0.94
AT4G29030.1	535|611	0.9512|0.9512
AT4G29040.1	525|747|829	0.9375|0.9|0.9
AT4G29060.1	2540	0.9091
AT4G29130.1	1428|1781	0.9167|0.9429
AT4G29350.1	651	0.942
AT4G29390.1	345|380	0.9259|0.9524
AT4G29410.1	620	0.9701
AT4G29480.1	641	0.9091
AT4G29490.1	1052	0.9
AT4G29735.1	390|560|580	0.9302|0.907|0.9474
AT4G30010.1	615	0.9091
AT4G30190.1	2311|2523|3185	0.9375|0.9487|0.9333
AT4G30210.3	1378	0.9167
AT4G30270.1	322|576|1038	0.9146|0.913|0.9318
AT4G30440.1	830|1040|1364|1370|1488	0.9091|0.9412|0.9259|0.95|0.9592
AT4G30470.1	763	0.9091
AT4G30530.1	427	0.9211
AT4G30750.1	731	0.92
AT4G30920.1	1096|1108	0.9091|0.913
AT4G30930.1	723	0.9091
AT4G30950.1	409|1195|1197|1229|1321|1616	0.931|0.9211|0.9538|0.9318|0.9206|0.9459
AT4G30960.1	1817	0.9286
AT4G31290.1	397|642	0.9091|0.907
AT4G31300.1	860	0.9231
AT4G31340.1	1486|1619|1639	0.931|0.9535|0.9032
AT4G31510.1	528	0.9091
AT4G31700.1	582|722|736|938|971	0.9238|0.9459|0.9787|0.9852|0.9167
AT4G32020.1	307|1180	0.9107|0.9149
AT4G32060.1	1293|1319	0.9091|0.92
AT4G32150.1	608	0.9444
AT4G32210.1	682	0.913
AT4G32260.1	205|336|665	0.9231|0.9355|0.9333
AT4G32460.1	519|770|965	0.9375|0.9286|0.9286
AT4G32470.1	511	0.9403
AT4G32480.1	450|944|1267	0.913|0.9355|0.9355
AT4G32530.1	516	0.931
AT4G32714.1	55	0.9
AT4G32720.1	681|937	0.931|0.9048
AT4G32940.1	976|1208|1780|1789|1957|2004	0.9737|0.9643|0.942|0.9419|0.9259|0.9722
AT4G33090.1	2519|2748|2750|2762|2846	0.9091|0.9167|0.92|0.9355|0.9231
AT4G33150.2	2269	0.9167
AT4G33250.1	559|638|941	0.9333|0.9661|0.9111
AT4G33300.1	3132	0.9048
AT4G33355.1	334|344|399	0.9794|0.981|0.92
AT4G33510.1	913|1370	0.9091|0.9167
AT4G33580.1	1349	0.9
AT4G33640.1	396|446	0.9362|0.9091
AT4G33680.1	1583	0.9259
AT4G33865.1	237|473	0.9655|0.9048
AT4G33940.1	793	0.9048
AT4G34030.1	1710	0.9
AT4G34050.1	306|625	0.9259|0.9
AT4G34050.3	665	0.9091
AT4G34110.1	1235|1373|1541|1816|2288|2471	0.9|0.9574|0.913|0.9412|0.9672|0.9512
AT4G34180.1	429|430|742	0.9667|0.9683|0.9608
AT4G34200.1	1172|1558|1584	0.9|0.9375|0.9091
AT4G34350.1	337|453|801|804|1528	0.9231|0.9091|0.9333|0.9394|0.9167
AT4G34450.1	2625|2626|2778|3350|3523|3816|3848|3875	0.9231|0.9167|0.9333|0.9189|0.9032|0.9286|0.9286|0.9672
AT4G34620.1	256|361|592	0.9146|0.9792|0.9224
AT4G34670.1	523|999	0.9178|0.9412
AT4G34700.1	587|650|675	0.9429|0.9242|0.9692
AT4G34710.1	1832|1951|2131	0.9048|0.931|0.95
AT4G34720.1	258|449|468|646|749	0.9535|0.95|0.9623|0.9556|0.9231
AT4G34870.1	291|758	0.9221|0.9604
AT4G34881.1	229|525|586	0.9167|0.93|0.9417
AT4G34980.1	2201|2385	0.9167|0.9429
AT4G35000.1	1065|1160	0.9487|0.9388
AT4G35010.1	484|1410|1883|2649	0.9|0.9375|0.9231|0.9205
AT4G35090.1	1668|1733	0.9048|0.9231
AT4G35100.1	286|775|922|997|1081	0.9834|0.992|0.9762|0.9429|0.9296
AT4G35180.1	1509	0.9048
AT4G35230.1	1770|1959	0.9|0.9091
AT4G35450.1	461	0.9259
AT4G35750.1	435|623|1064	0.9091|0.9552|0.9388
AT4G35770.1	224|320|440|598|600|668	0.9177|0.9554|0.9388|0.9604|0.9203|0.9429
AT4G35770.2	561	0.9
AT4G35790.2	2573|3172	0.9333|0.9091
AT4G35830.2	2912	0.9231
AT4G36040.1	760|762|912|1043	0.9564|0.9832|0.9375|0.9833
AT4G36130.1	444|960	0.9608|0.9412
AT4G36210.3	1622	0.9048
AT4G36500.1	344	0.9091
AT4G36730.1	247|819	0.9231|0.9091
AT4G36850.1	742|743|994	0.9706|0.9589|0.9649
AT4G37300.1	500|1072	0.9515|0.9091
AT4G37470.1	722|949|1099	0.9091|0.9231|0.9333
AT4G37550.1	1989	0.9259
AT4G37760.1	1810	0.913
AT4G37830.1	171	0.9577
AT4G37870.1	473|2283	0.9|0.9429
AT4G37900.1	381|841	0.9286|0.9412
AT4G37900.2	2394	0.92
AT4G37930.1	417|847|979|1297|1495|1624|1774	0.9592|0.9455|0.9744|0.9118|0.9388|0.9385|0.9143
AT4G37980.1	775|1007	0.9286|0.9
AT4G38220.1	1047	0.9048
AT4G38470.1	1983	0.9355
AT4G38630.1	405|408|702|867|1014|1077	0.9|0.9091|0.9091|0.9286|0.9394|0.9333
AT4G38680.1	883	0.9394
AT4G38740.1	777	0.92
AT4G38770.1	573|1176|1258|1368|1442	0.9048|0.9032|0.9412|0.9589|0.9286
AT4G38800.1	309|1040	0.9032|0.9062
AT4G38920.1	602|676|1011	0.9623|0.9516|0.9157
AT4G38970.1	960|1113|1380	0.9692|0.9091|0.9583
AT4G39080.1	1111	0.9048
AT4G39090.1	306|417|440|767|814|866|1114|1172|1460|1490|1606	0.9062|0.9773|0.9032|0.9167|0.9474|0.9103|0.9847|0.9104|0.9574|0.9298|0.9153
AT4G39110.1	2146|2307	0.9286|0.9474
AT4G39200.1	411|414|532|599	0.9694|0.9558|0.9091|0.913
AT4G39200.2	406|409	0.9091|0.9167
AT4G39260.1	567|645|795	0.9545|0.9545|0.9474
AT4G39330.1	286|754|757|1342|1343	0.9512|0.9302|0.9245|0.96|0.9524
AT4G39660.1	925	0.9091
AT4G39910.1	1265	0.9167
AT4G40030.1	211|303|513|571|633|704	0.9408|0.9286|0.9827|0.9379|0.92|0.9231
AT4G40030.2	448|506|639	0.9375|0.9167|0.9
AT4G40040.1	284|566|590|645|685	0.9|0.9085|0.9837|0.9066|0.949
AT4G40040.2	552|607	0.9355|0.9231
AT5G01010.1	669|1080|1083|1353	0.9167|0.9286|0.9231|0.9286
AT5G01020.1	742	0.9394
AT5G01350.1	589	0.9
AT5G01410.1	776	0.9167
AT5G01530.1	236|238|241|250|277|470|565|861|940|1000|1036|1038|1134	0.928|0.9841|0.9423|0.9|0.9167|0.9173|0.9858|0.986|0.9716|0.9124|0.972|0.9231|0.9091
AT5G01600.1	603|630|888|975|990|1013|1043|1092	0.9291|0.944|0.9724|0.9628|0.9112|0.9178|0.9727|0.9758
AT5G01650.1	149|317	0.9|0.913
AT5G01800.1	398|581|630	0.9636|0.9459|0.9091
AT5G01820.1	2053	0.9048
AT5G02020.1	908	0.9143
AT5G02160.1	482|795|798	0.9435|0.9286|0.931
AT5G02240.1	166|895	0.94|0.9383
AT5G02380.1	59|89|248|367|406|407|502|554	0.9923|0.9821|0.9205|0.98|0.922|0.917|0.9406|0.9787
AT5G02450.1	224|292|425|535|604	0.9174|0.9524|0.9157|0.9565|0.9333
AT5G02500.1	1991|2410	0.9419|0.9444
AT5G02610.1	199|305|608	0.9|0.9487|0.9322
AT5G02770.1	1125	0.9091
AT5G02790.1	328	0.918
AT5G02840.1	474|475|1029	0.9|0.9091|0.9429
AT5G02870.1	646|670|1171	0.9394|0.9231|0.9512
AT5G02870.2	114|535|559|1060	0.9167|0.9556|0.9444|0.9423
AT5G02960.1	47|310|314|336|559|573	0.9565|0.9827|0.9309|0.9619|0.978|0.9487
AT5G03240.1	618|654|1157	0.9753|0.9136|0.9057
AT5G03240.2	775	0.9459
AT5G03240.3	793	0.92
AT5G03290.1	147|695|962	0.9355|0.9091|0.9231
AT5G03345.1	459	0.9
AT5G03460.1	404|417	0.9|0.9286
AT5G03520.1	1004	0.9091
AT5G03740.1	1013|1042	0.913|0.9
AT5G03760.1	899	0.9
AT5G03850.1	55|389|406	0.9302|0.9512|0.9
AT5G03880.1	934	0.9565
AT5G04170.1	1193	0.9167
AT5G04200.1	817	0.9048
AT5G04410.1	1256	0.9091
AT5G04590.1	1778|2266	0.9048|0.9048
AT5G04600.1	713|805|873	0.9355|0.9259|0.9333
AT5G04740.1	848	0.9167
AT5G04810.1	2628	0.9
AT5G05010.1	137|842|1930	0.9062|0.9048|0.9
AT5G05060.1	831	0.9375
AT5G05100.1	177|1123|1241|1294	0.9231|0.9091|0.9231|0.9032
AT5G05440.1	455	0.9
AT5G05690.1	382|494|682|1101|1148|1301	0.9048|0.9474|0.9032|0.9111|0.92|0.9143
AT5G06140.1	815	0.9118
AT5G06210.1	75|76	0.913|0.913
AT5G06320.1	256|552	0.9259|0.9592
AT5G06340.1	712	0.9048
AT5G06360.1	86|199|630|634	0.9531|0.9429|0.9048|0.9
AT5G06370.1	586|1061	0.9286|0.9091
AT5G06700.1	2031	0.9167
AT5G06870.1	479|805	0.9048|0.95
AT5G07020.1	370|679	0.9|0.9048
AT5G07030.1	1220	0.9231
AT5G07090.1	39|934|954	0.9032|0.9545|0.9459
AT5G07410.1	127|183|223|270|273|648|651|786|871|1013	0.9178|0.9143|0.9535|0.9821|0.9901|0.9|0.9318|0.9462|0.9024|0.9615
AT5G07420.1	559	0.92
AT5G07430.1	37|193|289|292|451|471|572|573|580|787|970|1176|1179	0.9487|0.9469|0.9792|0.9859|0.9661|0.945|0.9242|0.9286|0.9211|0.9018|0.925|0.9661|0.9904
AT5G07440.1	408|942|948|1064|1160|1326|1338|1525|1626|1633	0.9091|0.9118|0.96|0.9375|0.9091|0.9709|0.9806|0.907|0.9789|0.9452
AT5G07440.2	953|1215|1227|1414|1515|1522	0.9189|0.9403|0.9636|0.9032|0.9718|0.9444
AT5G07470.1	766|790|807	0.9167|0.931|0.9167
AT5G07530.1	286|662|935|1063|1064|1193|1281|1304|1443|1466|1584|1605|1628	0.9672|0.9167|0.9621|0.9158|0.9553|0.9091|0.902|0.9712|0.9344|0.9705|0.9375|0.9219|0.9313
AT5G07530.3	1404|1522|1566	0.9167|0.9241|0.9302
AT5G07550.1	56|231	0.9186|0.991
AT5G07550.2	224	0.9048
AT5G07560.1	586|772|829|841|908|910	0.9029|0.9226|0.9771|0.9647|0.9825|0.9697
AT5G08000.1	660	0.9143
AT5G08050.1	595	0.9167
AT5G08060.1	285|632|687	0.9245|0.95|0.9091
AT5G08180.1	1072	0.92
AT5G08280.1	682|1192	0.9167|0.9
AT5G08290.1	670	0.9
AT5G08410.1	279	0.9
AT5G08530.1	1740	0.9057
AT5G08540.1	448|1252	0.9|0.95
AT5G08670.1	187|1120|1166|1769	0.9231|0.931|0.913|0.9797
AT5G08680.1	1280|1929|1937	0.9048|0.9298|0.96
AT5G08690.1	1383|1571|1745	0.9545|0.9189|0.9692
AT5G09440.1	680|872|962	0.9277|0.9|0.9118
AT5G09650.1	692	0.9355
AT5G09660.1	938	0.9231
AT5G09660.5	826	0.9375
AT5G09730.1	2408	0.913
AT5G09810.1	594|859|863|1142	0.9149|0.9068|0.9333|0.9367
AT5G09920.1	574	0.913
AT5G10160.1	801	0.9
AT5G10360.1	594|758|785|810|811|837|855|858|868	0.9333|0.9091|0.9571|0.9585|0.9429|0.9167|0.9155|0.9231|0.9388
AT5G10400.1	158|359	0.9444|0.9333
AT5G10450.1	629|725|728|746|905|1102|1104|1157|1215|1218|1220|1284	0.9464|0.9318|0.991|0.9429|0.9357|0.9862|0.9259|0.9283|0.9048|0.988|0.987|0.9103
AT5G10450.2	538|906|1022|1024	0.9259|0.9259|0.9091|0.9259
AT5G10460.1	951	0.9048
AT5G10540.1	5049	0.9
AT5G10770.1	1496	0.9444
AT5G10780.1	310|836	0.9211|0.9
AT5G10860.1	59|300|568|945	0.9753|0.9348|0.9412|0.9231
AT5G10960.1	1365|1410|1436	0.9444|0.9412|0.9688
AT5G10980.1	517|651	0.9271|0.9167
AT5G11070.1	155|482	0.9104|0.9
AT5G11420.1	1085|1100	0.9189|0.9011
AT5G11500.1	399|640|784|930	0.931|0.9444|0.9143|0.9048
AT5G11520.1	440|978|1347|1349|1461	0.9167|0.9048|0.9143|0.9032|0.9048
AT5G11670.1	1912	0.9355
AT5G11740.1	664	0.9574
AT5G11770.1	405	0.9459
AT5G12120.1	2153	0.9167
AT5G12140.1	537	0.9787
AT5G12250.1	1307	0.9444
AT5G12950.1	1619|2537|2780|3139	0.9|0.9048|0.9107|0.9683
AT5G12960.1	1235|2046|2289	0.9048|0.9444|0.9375
AT5G13030.1	1836	0.9048
AT5G13420.1	499|1048|1360	0.9259|0.9091|0.9091
[truncated: 473 more rows]

## Sheet: buds2_m5C
Isoform	5mC sitein the related transcript isoforms	5mC fractionin the related transcript isoforms
AT1G01050.1	238|241	0.9444|0.9091
AT1G01100.2	195|198|321|354|363|587	0.9048|0.9722|0.9831|0.9231|0.931|0.9048
AT1G01100.4	178|301	0.9286|0.9444
AT1G01140.1	349|1155|1813|1820	0.9333|0.96|0.9231|0.9231
AT1G01300.1	557|560|1926	0.9231|0.913|0.9231
AT1G01470.1	196	0.9167
AT1G01600.1	968|1749|2096	0.913|0.9|0.9048
AT1G01620.1	714|746|1092	0.9167|0.9412|0.9437
AT1G01720.1	1200	0.9259
AT1G02140.1	299	0.9348
AT1G02205.2	450|991|1071|1167|1799|2396	0.9394|0.9455|0.9|0.9474|0.913|0.9394
AT1G02305.1	444	0.931
AT1G02500.1	411|465|880	0.9375|0.9189|0.9016
AT1G02560.1	1153	0.9216
AT1G02780.1	273|721|909|946	0.96|0.9867|0.9113|0.9608
AT1G02790.1	404|476|740|1332|1370	0.9223|0.9737|0.9674|0.963|0.9167
AT1G03130.1	130	0.9231
AT1G03600.1	486	0.9
AT1G03630.1	1365	0.9091
AT1G03680.1	565	0.9041
AT1G03900.1	709	0.95
AT1G04270.1	106|199|202|732|788	0.913|0.9706|0.9512|0.9206|0.9404
AT1G04400.1	692	0.9048
AT1G04410.1	311|331|334|340|465|466|596|934|943|1098|1289	0.9494|0.9524|0.9701|0.913|0.9367|0.9286|0.96|0.9608|0.9574|0.9359|0.9
AT1G04480.1	618|715	0.9207|0.9167
AT1G04680.1	415|978|1558	0.9048|0.9189|0.9048
AT1G04750.1	340	0.9048
AT1G04820.1	836|1208|1327|1703	0.9412|0.9213|0.9444|0.9239
AT1G04850.1	1120|1121|1424	0.9167|0.9048|0.9091
AT1G04940.1	575|775	0.9048|0.9048
AT1G05205.1	237|238	0.9|0.92
AT1G05850.1	275|572|608|746|1233|1357	0.9545|0.95|0.9355|0.9464|0.9811|0.9706
AT1G06000.1	496	0.9286
AT1G06040.1	389	0.92
AT1G06260.1	103|774	0.9455|0.9118
AT1G06390.1	915|1439	0.9091|0.9
AT1G06640.1	1012	0.9
AT1G06680.1	365|503|506|812|973|1003|1094|1111|1276	0.9072|0.9857|0.9677|0.9796|0.9467|0.9653|0.9717|0.954|0.9362
AT1G06760.1	506|696|699	0.9143|0.9259|0.9286
AT1G07070.1	486	0.92
AT1G07080.1	120	0.913
AT1G07135.1	336|403	0.9429|0.9
AT1G07140.1	393	0.9091
AT1G07320.1	336|648|1068	0.9167|0.9143|0.9286
AT1G07440.1	1020	0.9091
AT1G07660.1	501	0.92
AT1G07790.1	188|400	0.95|0.9444
AT1G07820.2	504	0.9375
AT1G07890.1	283|760|964|1149|1185	0.949|0.974|0.9683|0.9079|0.9845
AT1G07920.1	140|143|314|328|499	0.92|0.9583|0.9091|0.9556|0.92
AT1G07930.1	180|325|496	0.9375|0.95|0.9231
AT1G08200.1	344|1047|1426|1449	0.9333|0.9718|0.973|0.9143
AT1G08360.1	915	0.96
AT1G08380.1	237|348|556|684	0.9231|0.9813|0.9425|0.9814
AT1G08480.1	412|415	0.9167|0.92
AT1G08510.1	1181|1810	0.9048|0.9048
AT1G08640.1	887	0.9048
AT1G08830.1	358|614|731	0.9455|0.9623|0.9577
AT1G08880.1	540|874	0.9048|0.9508
AT1G09070.1	303|522|1351	0.9615|0.9571|0.9182
AT1G09150.1	1078|1120|1150	0.9048|0.9259|0.931
AT1G09200.1	291|294|489|492|498	0.9634|0.9259|0.9756|0.982|0.9667
AT1G09310.1	593|594|744|746|749|831|868|871	0.9623|0.9299|0.9487|0.9615|0.9875|0.9167|0.9381|0.963
AT1G09340.1	525	0.925
AT1G09640.1	947	0.9459
AT1G09690.1	814	0.9375
AT1G09750.1	253|814	0.9231|0.9167
AT1G09760.1	562|760	0.9|0.9048
AT1G09815.1	623	0.9
AT1G10200.1	869|945	0.9412|0.913
AT1G10500.1	767	0.9048
AT1G10630.1	608	0.9231
AT1G10770.1	243	0.9048
AT1G10840.1	291|573	0.9167|0.9
AT1G10950.1	996	0.9048
AT1G10960.1	497	0.9302
AT1G11310.1	1967	0.9259
AT1G11475.1	296|355	0.9444|0.913
AT1G11650.2	83	0.9375
AT1G11680.1	864|1213	0.92|0.9412
AT1G11850.2	398|399|446	0.9512|0.9565|0.9565
AT1G11860.1	380|589|599|633|805|1134	0.9672|0.9474|0.9444|0.9268|0.9412|0.9091
AT1G11890.1	990	0.9259
AT1G11910.1	165|1055|1056|1635	0.9|0.9674|0.9717|0.9125
AT1G11910.2	1684	0.9
AT1G12000.1	1881	0.9
AT1G12090.1	235	0.9701
AT1G12230.1	896|952	0.9459|0.9
AT1G12240.1	1392|1923|1988|2028	0.9167|0.9231|0.9062|0.931
AT1G12440.1	586	0.913
AT1G12780.1	1087	0.913
AT1G12840.1	1557|1859|1864	0.9048|0.9032|0.92
AT1G12900.1	333	0.9394
AT1G12900.2	333	0.9286
AT1G12900.5	1142	0.9091
AT1G13060.1	818	0.9394
AT1G13280.1	733	0.95
AT1G13440.1	423|603|1001	0.9143|0.9485|0.931
AT1G13930.1	238|283|286	0.964|0.9768|0.9639
AT1G13930.2	183|228	0.9444|0.9583
AT1G13930.3	183|228	0.9211|0.9615
AT1G14320.1	356|407|1004	0.958|0.9045|0.9149
AT1G14345.1	598|771	0.9048|0.9167
AT1G14360.1	467	0.9286
AT1G14400.1	279|691|752	0.9167|0.9167|0.9747
AT1G14610.1	3529	0.9
AT1G14670.1	896|2134	0.9|0.9348
AT1G14900.1	313|315|814	0.9091|0.92|0.931
AT1G14980.1	391	0.9143
AT1G15120.1	336|684	0.9459|0.9273
AT1G15140.1	418	0.9091
AT1G15415.1	343	0.9048
AT1G15690.1	635|956|1025|1796	0.9|0.9524|0.9|0.95
AT1G15820.1	118|344|347|356|865	0.9189|0.9714|0.9487|0.94|0.9138
AT1G15930.2	729	0.9302
AT1G16080.1	860	0.9048
AT1G16180.1	562	0.9412
AT1G16470.1	151|283|638|986	0.9032|0.9|0.9032|0.9211
AT1G16700.1	686|735|883	0.9231|0.9259|0.9167
AT1G16740.1	573	0.9167
AT1G16880.1	346|559|753|789|885|1021	0.9231|0.9333|0.9|0.9|0.9286|0.92
AT1G16890.2	809	0.9344
AT1G17100.1	734	0.9167
AT1G17200.1	260|468|685|709	0.9403|0.9375|0.9388|0.9412
AT1G17290.1	999|1158|1332|1860	0.9286|0.931|0.9608|0.9048
AT1G17380.1	736|1113	0.9143|0.9091
AT1G17420.1	1184|1964	0.9048|0.9524
AT1G17745.1	1452	0.9
AT1G17880.1	357|575|578|599|602|693	0.9|0.931|0.931|0.95|0.98|0.9048
AT1G18080.1	129|225|405|586|633|1142|1146|1169	0.9245|0.9836|0.9355|0.9362|0.9683|0.9697|0.9079|0.9091
AT1G18210.1	426|848	0.942|0.9324
AT1G18250.1	312|887|888	0.913|0.913|0.9444
AT1G18540.1	232|252|655	0.963|0.9487|0.973
AT1G18720.1	589	0.9333
AT1G18720.2	709|711	0.9333|0.92
AT1G18740.1	1123	0.9048
AT1G19180.3	1009|1103	0.9167|0.9318
AT1G19570.1	139|297|480	0.9643|0.9038|0.9708
AT1G19660.1	1310	0.92
AT1G19670.1	1268	0.925
AT1G19770.1	128|275|279|634|637|691|899|954|1051	0.95|0.9583|0.9733|0.925|0.95|0.9474|0.9231|0.9231|0.9048
AT1G19910.1	618	0.9091
AT1G20010.1	984	0.9118
AT1G20020.1	249|984|1022|1373	0.9259|0.92|0.9|0.9
AT1G20120.1	203|846	0.9167|0.9333
AT1G20130.1	306|307|513|514|595|1344	0.957|0.9333|0.961|0.9038|0.9625|0.9254
AT1G20340.1	217|220|237|286|361|541	0.9869|0.977|0.9811|0.9517|0.9684|0.9487
AT1G20430.1	422	0.9048
AT1G20440.1	1789|1942|1959|2054	0.9643|0.9697|0.9667|0.9167
AT1G20450.1	1091|1094|1220|1384	0.9833|0.9605|0.9855|0.9817
AT1G20510.1	1447|1747	0.9048|0.9302
AT1G20620.1	566|618|959|1029|1188|1210|1257|1373	0.9838|0.9167|0.9739|0.9259|0.9677|0.9333|0.9487|0.9651
AT1G20620.4	1455|2262|2670	0.9143|0.9167|0.9
AT1G20630.1	318|1035|1263	0.9167|0.9231|0.9167
AT1G20696.1	543	0.92
AT1G21720.1	410|487|857	0.9444|0.9259|0.931
AT1G21750.1	266|298|350|1346|1690	0.9268|0.9216|0.9091|0.9535|0.9545
AT1G21880.2	744	0.9
AT1G22270.1	439	0.9259
AT1G22300.1	392|726|759	0.913|0.9726|0.9348
AT1G22410.1	316|1134|1478	0.9048|0.9048|0.913
AT1G22450.1	616|775	0.9259|0.9048
AT1G22840.1	329|504	0.9394|0.92
AT1G22850.1	680	0.9091
AT1G22920.1	1217	0.9048
AT1G23190.1	1184	0.92
AT1G23240.1	568|883	0.9091|0.9341
AT1G23260.1	761	0.9091
AT1G23290.1	577	0.9512
AT1G23310.1	672|933	0.9111|0.9167
AT1G23490.1	310|637	0.9048|0.9192
AT1G23820.2	1016|1020|1099	0.9483|0.9516|0.9375
AT1G24020.1	134|296|688	0.9779|0.9694|0.9189
AT1G24260.1	1147	0.9091
AT1G24360.1	1294	0.9286
AT1G24520.1	201|204	0.92|0.913
AT1G24880.2	595	0.9524
AT1G25220.1	557|954	0.9|0.9
AT1G25260.1	394	0.9
AT1G26110.1	1417	0.9
AT1G26550.1	161	0.9231
AT1G26630.1	342|365|368|376|849	0.9008|0.981|0.9167|0.9904|0.9
AT1G26850.1	1830	0.9167
AT1G26850.2	2374	0.9189
AT1G27290.1	522|523	0.9286|0.9474
AT1G27310.1	622	0.925
AT1G27400.1	112	0.9079
AT1G27450.2	1017|1268	0.9333|0.9184
AT1G27950.1	297|536|674|675|756|920|948	0.9474|0.9508|0.9038|0.9667|0.9604|0.9362|0.9298
AT1G28200.1	1041	0.9
AT1G28290.1	290|483|528|615|616|639|675|676|906|1444	0.9024|0.9167|0.9674|0.907|0.9623|0.9157|0.9412|0.9709|0.9268|0.9398
AT1G28430.1	670|717	0.9167|0.9231
AT1G29070.1	89|122	0.9231|0.9216
AT1G29140.1	198	0.92
AT1G29150.1	1654	0.92
AT1G29390.1	483	0.9062
AT1G29910.1	516|1002|1003|1051	0.913|0.9821|0.9468|0.95
AT1G29920.1	436|823|872	0.9355|0.9583|0.9048
AT1G29930.1	446|932|933|981|1025|1100	0.9893|0.9955|0.9548|0.9742|0.9|0.9034
AT1G29980.1	435|439|1037	0.9091|0.9048|0.9231
AT1G30120.1	1486	0.9091
AT1G30230.1	405|460|492|883	0.9259|0.9608|0.9722|0.9417
AT1G30360.1	1369|1372|2128|2501	0.9|0.9|0.9189|0.9623
AT1G30580.1	1513	0.9375
AT1G30630.1	382|1202	0.92|0.9
AT1G30820.1	1430|1952	0.913|0.925
AT1G31130.1	238	0.9062
AT1G31330.1	402|476|888	0.9459|0.9798|0.988
AT1G31970.1	1822	0.9048
AT1G32050.1	428|960	0.9091|0.9048
AT1G32060.1	639	0.9412
AT1G32080.1	227|852|1423	0.9048|0.9259|0.9
AT1G32580.1	920	0.9
AT1G32790.1	1335|1581	0.92|0.9429
AT1G32920.1	252	0.931
AT1G32990.1	413|902	0.92|0.9492
AT1G33040.1	808	0.931
AT1G33120.1	207|759|760	0.925|0.9447|0.9605
AT1G33140.1	235|492	0.9655|0.9265
AT1G33590.3	599	0.9
AT1G33810.1	591	0.9429
AT1G34000.1	75	0.9259
AT1G34030.1	64|211|704	0.9167|0.9684|0.913
AT1G35160.1	644|671	0.92|0.9487
AT1G35580.2	961	0.9167
AT1G35680.1	309|357|512|818	0.9659|0.9062|0.9615|0.9011
AT1G35720.1	651|1123|1125	0.931|0.9697|0.9024
AT1G41880.1	499|501	0.9639|0.9829
AT1G42960.1	499|512|526|529	0.92|0.9048|0.9143|0.9143
AT1G42970.1	315|378|575|1112|1115	0.9091|0.9508|0.9333|0.9167|0.9457
AT1G43170.1	872|1012|1545	0.9241|0.913|0.9286
AT1G43670.1	1253	0.931
AT1G44170.2	1577|1798	0.9|0.9091
AT1G44575.1	208|222|241|242|274|382|558	0.9286|0.9802|0.963|0.9608|0.9388|0.9348|0.964
AT1G44575.3	262|264|276|295|296|328|612|784	0.913|0.907|0.9677|0.9455|0.94|0.95|0.9247|0.9174
AT1G44790.1	249	0.9091
AT1G44970.1	588|688	0.9286|0.9492
AT1G45000.1	349|588|1325|1498	0.9|0.9048|0.9286|0.9318
AT1G45145.1	123|628	0.9231|0.9167
AT1G45474.1	384	0.9048
AT1G47128.1	1336|1646|1690	0.9459|0.9364|0.9286
AT1G47420.1	896|1015	0.9545|0.9333
AT1G47980.1	983	0.9167
AT1G48350.1	458|466|472|649	0.9048|0.931|0.9817|0.963
AT1G48410.2	2037|3434	0.9091|0.9062
AT1G48630.1	612	0.9535
AT1G48750.1	280|481	0.9118|0.9452
AT1G48830.1	764	0.925
AT1G48920.1	533|536|983|1380	0.9492|0.9692|0.92|0.9091
AT1G49240.1	598	0.9167
AT1G49410.1	239|420	0.9444|0.9059
AT1G49430.1	318|824|1349|1527	0.925|0.9444|0.9394|0.9429
AT1G49600.1	1931	0.9048
AT1G49740.1	1218	0.913
AT1G49970.1	242|1142|1260|1269|1440	0.9231|0.9592|0.9245|0.9167|0.9245
AT1G50010.1	396|706|1615|1622	0.907|0.9107|0.9677|0.9518
AT1G50310.1	1006	0.913
AT1G50480.1	646	0.9048
AT1G50740.1	398	0.9423
AT1G50900.1	609	0.9048
AT1G51200.1	675|817	0.9583|0.95
AT1G51400.1	347	0.9118
AT1G51510.1	975	0.907
AT1G51650.1	234	0.9512
AT1G51980.1	514|1679	0.9091|0.9118
AT1G52030.1	424|2201	0.9355|0.9464
AT1G52030.2	2683	0.9167
AT1G52040.1	471|656|1274|1555	0.9583|0.9167|0.913|0.9111
AT1G52220.1	626	0.9423
AT1G52230.1	304|548	0.9077|0.9733
AT1G52300.1	106|186|189|204	0.916|0.9627|0.982|0.9
AT1G52400.1	213|998|1262|1781|2051	0.9667|0.9889|0.9135|0.9091|0.9333
AT1G52720.1	508|754|793	0.9189|0.9412|0.9118
AT1G52760.1	1023|1024	0.9286|0.9
AT1G52890.1	171	0.9375
AT1G53210.1	1494|1643|1671	0.9143|0.931|0.9062
AT1G53240.1	553|988|990|1228	0.9231|0.9032|0.9394|0.9
AT1G53400.1	798	0.913
AT1G53750.1	797	0.913
AT1G53840.1	2024	0.92
AT1G53850.1	947	0.9
AT1G53910.1	474|877|1314|1401	0.9333|0.9259|0.9444|0.9259
AT1G54020.2	1042	0.9048
AT1G54270.1	434|718|1088|1213	0.9091|0.9412|0.9|0.9
AT1G54290.1	666	0.9
AT1G54410.1	345|569	0.9549|0.9725
AT1G54500.1	372|627	0.9167|0.9412
AT1G54580.1	797	0.9483
AT1G54630.1	863	0.9423
AT1G54780.1	347|846	0.931|0.9259
AT1G54830.1	351	0.9
AT1G55330.1	143	0.9794
AT1G55360.1	936|1810	0.9355|0.9167
AT1G55490.2	125|1881	0.9259|0.9512
AT1G55570.1	68|1326	0.9091|0.9189
AT1G55670.1	218|494|521|531	0.9118|0.9439|0.9787|0.9341
AT1G56070.1	236|1646|1907|2464	0.9592|0.9429|0.9048|0.9375
AT1G56070.2	2200	0.913
AT1G56070.3	2006	0.9091
AT1G56190.1	907|1772	0.9091|0.9286
AT1G56200.1	58|158	0.9286|0.9429
AT1G56220.1	680	0.9487
AT1G56220.3	475|1060	0.9|0.9211
AT1G56220.4	1544	0.9259
AT1G56220.5	501|1077	0.9143|0.939
AT1G56280.1	86	0.9615
AT1G56330.1	689	0.9683
AT1G56340.1	1012	0.9091
AT1G56450.1	1120|1151	0.9|0.974
AT1G56580.1	501|634|785	0.9726|0.9286|0.9048
AT1G57660.1	635	0.9524
AT1G57720.1	1003|1082	0.9487|0.9024
AT1G58360.1	1488	0.92
AT1G58684.1	999	0.9091
AT1G59359.1	297|1048	0.913|0.9444
AT1G59870.1	3762|3829|4636	0.9048|0.9592|0.9167
AT1G59900.1	242|546	0.9286|0.9487
AT1G60780.1	1754	0.9048
AT1G60950.1	497|654|724	0.9921|0.9621|0.9844
AT1G61110.1	1042|1074	0.9231|0.9412
AT1G61520.1	384|1022|1218	0.9375|0.9118|0.91
AT1G61563.1	465	0.9091
AT1G61890.1	538|897|1025|1184|1287|1649	0.9275|0.9394|0.9733|0.9692|0.9216|0.9403
AT1G62500.1	261	0.9429
AT1G62750.1	581|1397|1856	0.9048|0.9259|0.913
AT1G62940.1	1367	0.9
AT1G63000.1	759	0.913
AT1G63690.1	1062	0.9091
AT1G64090.1	1151	0.9231
AT1G64230.1	394|628|802	0.9362|0.9302|0.9318
AT1G64390.1	364|2153	0.9|0.913
AT1G64510.1	786	0.9286
AT1G64520.1	1123	0.9318
AT1G64650.1	1737	0.9048
AT1G64720.1	765	0.9167
AT1G65260.1	1052	0.9048
AT1G65295.1	524	0.9048
AT1G65370.1	639|913|1069	0.92|0.9091|0.9167
AT1G65720.1	533|596|599	0.9362|0.9245|0.9429
AT1G65820.1	604	0.9524
AT1G65930.1	801|1277|1287|1431|1470	0.9091|0.907|0.9412|0.9286|0.9538
AT1G65960.2	1431	0.9189
AT1G65970.1	660	0.9
AT1G65980.1	241|370|532|553|555	0.9|0.913|0.9032|0.9286|0.9231
AT1G66180.1	1038	0.9048
AT1G66200.1	812|815|1031|1167	0.9136|0.973|0.9512|0.9091
AT1G66240.1	386	0.9062
AT1G66350.1	878	0.9211
AT1G66410.1	467|747	0.9444|0.9318
AT1G66430.1	1283|1417	0.913|0.9459
AT1G66580.1	425	0.931
AT1G66670.1	445	0.9355
AT1G66850.1	296	0.9829
AT1G67090.1	517|934|972|1031	0.9716|0.9115|0.9908|0.9965
AT1G67090.2	781	0.9259
AT1G67430.1	477|599|670	0.9828|0.9817|0.9308
AT1G67730.1	1159	0.92
AT1G67740.1	262|347|651|691	0.9694|0.9|0.9333|0.9048
AT1G67750.1	915	0.9412
AT1G67785.1	218|449|512	0.9524|0.9574|0.9014
AT1G67990.1	155|613	0.907|0.9764
AT1G68010.1	285|557|767|859	0.9259|0.913|0.9167|0.9167
AT1G68530.1	349|500|1455|1599	0.9667|0.9175|0.9672|0.9091
AT1G68540.1	180|524	0.9429|0.9091
AT1G68570.1	518|797	0.9|0.9
AT1G68660.1	593	0.92
AT1G68680.1	368	0.9355
AT1G68875.1	76|164|464|490|645|704	0.9231|0.9143|0.9712|0.9|0.9216|0.92
AT1G69410.1	479|617	0.931|0.9355
AT1G69620.1	382|580	0.9091|0.9512
AT1G69740.1	1675	0.9167
AT1G69870.1	784	0.9
AT1G69940.1	263|266|644|750|1305	0.9302|0.971|0.9375|0.9|0.9231
AT1G70310.1	877|1211	0.9091|0.9
AT1G70410.3	882	0.9048
AT1G70490.1	218|545|721	0.9259|0.9556|0.9091
AT1G70600.1	547	0.97
AT1G70700.1	659|715|903	0.9111|0.9412|0.931
AT1G70730.3	1283	0.9
AT1G70770.1	1700|1787	0.9259|0.9091
AT1G70780.1	830	0.925
AT1G70830.1	685|935	0.913|0.9412
AT1G71695.1	530|561|754	0.9091|0.9444|0.9333
AT1G71950.1	304|340|438	0.9487|0.9535|0.907
AT1G72020.1	350|567	0.9677|0.9118
AT1G72150.1	1336	0.9
AT1G72230.1	493	0.9231
AT1G72260.1	218|331|498|499	0.9091|0.9537|0.949|0.9348
AT1G72290.1	48|288|451	0.9091|0.9167|0.92
AT1G72370.1	139|163|373|538|673|892|895|913|916|973	0.9608|0.9167|0.9615|0.9753|0.9623|0.9623|0.9512|0.94|0.9767|0.9531
AT1G72450.1	481	0.9412
AT1G72520.1	424|1894	0.9355|0.9394
AT1G72610.1	156|316|649	0.9175|0.9718|0.9286
AT1G72710.1	1549	0.9259
AT1G72970.1	474|1493|1612|2096	0.9231|0.9787|0.9672|0.9474
AT1G73080.1	3621	0.92
AT1G73230.1	366|586|621	0.9091|0.9556|0.9683
AT1G73540.1	498|501|525|738	0.9661|0.9375|0.931|0.9259
AT1G73655.1	272	0.9259
AT1G74050.1	624	0.9167
AT1G74060.1	338	0.9318
AT1G74100.1	390	0.9091
AT1G74470.1	835|1476|1588	0.9333|0.9459|0.9091
AT1G74550.1	747	0.9259
AT1G74560.1	259|1023	0.9|0.9556
AT1G74670.1	425|717	0.9535|0.966
AT1G74730.1	186|733	0.9062|0.9512
AT1G74840.1	866	0.9
AT1G74920.1	920|1532	0.9|0.931
AT1G74930.1	678	0.92
AT1G74950.1	889|926	0.9459|0.9
AT1G74960.2	1758	0.95
AT1G74970.1	77|165|166	0.9286|0.9524|0.9333
AT1G75330.1	70|74	0.9|0.9048
AT1G75380.2	252|262	0.9091|0.9048
AT1G75390.1	264	0.9048
AT1G75500.1	893|896|1300|1422	0.9|0.913|0.9048|0.9091
AT1G75630.1	648	0.9118
AT1G75680.1	1015|1018	0.9355|0.9
AT1G75690.1	895	0.9
AT1G75750.1	303	0.9091
AT1G75880.2	240|1234	0.92|0.907
AT1G75900.1	1442	0.9048
AT1G75910.1	349|658|715|1054	0.9684|0.9595|0.9162|0.9444
AT1G75930.1	312	0.9143
AT1G75940.1	718|787|1084	0.9558|0.981|0.9868
AT1G75950.1	393|411|536|707	0.9231|0.9204|0.9375|0.9231
AT1G76030.1	219|773	0.9091|0.9
AT1G76100.1	86|98	0.9091|0.9
AT1G76100.2	206|215|218	0.92|0.9167|0.9048
AT1G76160.1	851	0.9091
AT1G76180.1	646|772	0.9854|0.984
AT1G76200.1	128|418|486	0.9512|0.9556|0.9145
AT1G76490.1	945|1489|1585|1921	0.9375|0.9211|0.9444|0.9012
AT1G76650.1	515	0.9091
AT1G77370.1	426	0.931
AT1G77590.1	1789|1987|2202	0.9|0.931|0.9048
AT1G77610.1	1437	0.931
AT1G77710.1	493	0.9362
AT1G77940.1	428|543|583|584|610	0.9245|0.9403|0.9136|0.9416|0.9333
AT1G78020.1	703|872	0.9583|0.96
AT1G78040.1	1493|1580|1603	0.9194|0.9355|0.9167
AT1G78040.3	466|635|873	0.9211|0.9259|0.95
AT1G78140.1	859	0.9
AT1G78210.1	1156	0.92
AT1G78300.1	836	0.9
AT1G78570.1	788|836|1560|1907|1910|2385	0.95|0.907|0.9492|0.9556|0.9259|0.9149
AT1G78630.1	367|906|966|968	0.9571|0.9429|0.974|0.9512
AT1G78680.1	480|1036	0.9091|0.9048
AT1G78830.1	751|1005	0.9268|0.925
AT1G78900.1	184|1923	0.95|0.9677
AT1G78920.1	2870	0.9048
AT1G79010.1	302|495|545|693	0.9032|0.9268|0.9375|0.9
AT1G79040.1	138|141|551|694	0.9615|0.9649|0.9405|0.913
AT1G79210.1	1011	0.9394
AT1G79390.1	366	0.913
AT1G79550.2	872|948|1408|1422	0.9412|0.9|0.9512|0.9032
AT1G79750.1	2489	0.9024
AT1G79780.1	316|464	0.9|0.9
AT1G79850.1	450|451	0.9388|0.9455
AT1G80380.2	568	0.9167
AT1G80660.1	2530	0.9333
AT1G80840.1	205|561|981|1139	0.913|0.9032|0.9429|0.9592
AT1G80920.1	175|211|292|469	0.9592|0.9231|0.9552|0.9706
AT2G01140.1	962|965	0.9|0.9231
AT2G01250.1	233|348	0.985|0.9722
AT2G01590.1	247	0.9048
AT2G01970.1	1428	0.9048
AT2G02100.1	247|449	0.9948|0.9547
AT2G02130.1	202|456	0.9753|0.9355
AT2G02760.1	620|669	0.9062|0.9333
AT2G03120.1	1311	0.9048
AT2G03420.1	259	0.9
AT2G03440.1	445|460	0.9231|0.9091
AT2G03740.1	170	0.9048
AT2G04390.1	627|753	0.9524|0.9452
AT2G04570.1	315|931|1385	0.9|0.9464|0.9862
AT2G05070.1	157	0.92
AT2G05100.1	163	0.9444
AT2G05220.1	517|520|524|574|669	0.9375|0.9459|0.9375|0.9652|0.9474
AT2G05310.1	494	0.913
AT2G05380.1	380	0.9444
AT2G05380.3	312|576	0.9048|0.95
AT2G05520.1	586|639|648	0.9048|0.9211|0.945
AT2G05520.2	618|627	0.92|0.9574
AT2G05520.3	417	0.9048
AT2G05710.1	1052|1246|1422|1967|2321	0.9189|0.9286|0.9091|0.9091|0.9143
AT2G05790.1	1098|1646	0.962|0.9048
AT2G05920.1	1027|2061|2062	0.9333|0.9211|0.9474
AT2G05990.1	781	0.9318
AT2G05990.2	771	0.9259
AT2G06050.1	1013	0.9524
AT2G06520.1	409|451|502	0.9196|0.9134|0.9632
AT2G06850.1	164|345	0.9355|0.973
AT2G06925.1	584	0.9091
AT2G07560.1	2140	0.9091
AT2G10940.1	227|326|327|950	0.9194|0.9294|0.9375|0.968
AT2G14170.1	1369|1874	0.9|0.9091
AT2G14890.1	297|387|420|482|807	0.9048|0.9474|0.9459|0.9344|0.9459
AT2G14900.1	183	0.9
AT2G14910.1	967	0.9091
AT2G15890.1	719	0.95
AT2G16500.1	1965|2254|2580	0.9091|0.9048|0.931
AT2G16510.1	212|542	0.95|0.95
AT2G16600.1	741|854|1139	0.9403|0.9016|0.9438
AT2G16750.2	1957|1960	0.931|0.9048
AT2G17360.1	216|940|1002|1067	0.9425|0.913|0.9|0.9259
AT2G17840.1	215|844|916	0.9167|0.9167|0.9429
AT2G17880.1	642	0.9412
AT2G18020.1	164|836|839	0.9474|0.991|0.9683
AT2G18040.1	631|927|931	0.9531|0.9194|0.9615
AT2G18110.1	417	0.9091
AT2G18230.1	129|265	0.9048|0.95
AT2G18740.1	79|451	0.9|0.9394
AT2G18960.1	2557	0.9167
AT2G19070.1	507|508|751	0.931|0.9259|0.9677
AT2G19520.1	548	0.9091
AT2G19540.1	1314	0.9048
AT2G19680.1	505|506	0.9333|0.9259
AT2G19730.2	156|512	0.9184|0.9091
AT2G19740.1	192|207	0.9362|0.9091
AT2G19750.1	113	0.9583
AT2G19760.1	605	0.9574
AT2G19830.2	527	0.913
AT2G20230.1	586	0.9231
AT2G20260.1	160|243|246|532	0.9333|0.9778|0.9756|0.91
AT2G20360.1	715	0.9048
AT2G20420.1	966	0.9286
AT2G20450.1	83|84	0.913|0.9259
AT2G20490.1	75	0.9286
AT2G20580.1	1431	0.9048
AT2G20690.1	1017	0.9048
AT2G20760.1	1016	0.9583
AT2G20870.1	64|171|175|435	0.9|0.9412|0.9963|0.9065
AT2G20990.1	1621|1798	0.913|0.9048
AT2G21130.1	626	0.9
AT2G21160.1	737|913|994	0.9649|0.9028|0.9608
AT2G21170.3	1002|1206	0.9048|0.9231
AT2G21190.1	924	0.9048
AT2G21490.1	288|614|615	0.9062|0.9143|0.9487
AT2G21580.1	191|192|429|594	0.9595|0.9571|0.9437|0.9247
AT2G21620.1	973	0.9167
AT2G21660.1	819|871	0.9375|0.996
AT2G21660.2	656	0.9884
AT2G21870.1	356|431|482	0.9688|0.9333|0.913
AT2G21960.1	934	0.9048
AT2G21970.1	443	0.9
AT2G22430.1	570|705|775|1172	0.9412|0.9583|0.913|0.9545
AT2G22500.1	248|521|1241	0.9167|0.9231|0.95
AT2G22670.1	566|885|1027|1245|1326|1433	0.9683|0.9118|0.9467|0.9783|0.9111|0.9194
AT2G22780.1	1074	0.9
AT2G23070.1	636	0.913
AT2G23120.1	718	0.977
AT2G23310.1	499	0.9048
AT2G23320.1	186|192	0.9583|0.9
AT2G23800.1	479	0.913
AT2G24020.1	303|753	0.9|0.9231
AT2G24090.1	199	0.913
AT2G24200.1	240|561|690|1191|1377	0.9|0.9118|0.9091|0.9259|0.9259
AT2G24210.1	108|1101	0.9048|0.9167
AT2G24270.1	1104|1576	0.9091|0.9286
AT2G24790.1	365	0.9
AT2G24940.1	435	0.913
AT2G25060.1	366|497|588|603	0.9231|0.9048|0.913|0.9429
AT2G25080.1	1019	0.9167
AT2G25110.1	706	0.9
AT2G25210.1	218	0.9062
AT2G25510.1	604	0.9318
AT2G26080.1	3624	0.913
AT2G26250.1	1235|1248|1390|2139	0.9512|0.9412|0.9524|0.9048
AT2G26330.1	1827	0.9091
AT2G26500.1	557	0.9072
AT2G26900.1	499|502|610|612|1024|1289|1657	0.9753|0.9556|0.9091|0.9623|0.9375|0.9091|0.9
AT2G26910.1	2684	0.9
AT2G27385.1	178|592|594|608	0.9545|0.9744|0.9823|0.9348
AT2G27530.1	494|506|525|608|951	0.9574|0.9714|0.9178|0.9623|0.9053
AT2G27600.1	1736	0.92
AT2G27710.1	380|668	0.9375|0.9036
AT2G27710.2	665	0.9111
AT2G27720.1	547|565|814	0.9691|0.9286|0.9628
AT2G27830.1	849|850	0.9048|0.931
AT2G27860.1	967	0.9143
AT2G27920.1	1188	0.9167
AT2G27970.1	311	0.9259
AT2G28000.1	312|336|1260|1299|1334|1542|1647|1818|1893	0.9231|0.92|0.9206|0.9545|0.9322|0.9333|0.9697|0.9167|0.9286
AT2G28190.1	427|429	0.9149|0.9048
AT2G28630.2	961	0.9048
AT2G28790.1	188|189	0.9444|0.9091
AT2G28800.1	1165	0.9
AT2G28840.1	431|463|562|566|764	0.9091|0.9167|0.9048|0.9091|0.9487
AT2G28900.1	620	0.9091
AT2G28950.1	551|658|789	0.9583|0.9167|0.916
AT2G29020.1	686	0.9333
AT2G29550.1	401|571|886|1033|1627	0.9268|0.9474|0.9062|0.9091|0.9268
AT2G29570.1	1007	0.9048
AT2G29630.1	93	0.9
AT2G29700.1	508|536	0.931|0.9375
AT2G30110.1	3287	0.9091
AT2G30200.1	1217|1458	0.9259|0.9286
AT2G30490.1	891|1667	0.9184|0.9492
AT2G30570.1	297|299|461	0.9689|0.989|0.9615
AT2G30620.1	932	0.9
AT2G30860.1	641|665|894	0.9695|0.9|0.9268
AT2G30870.1	615|648	0.9118|0.9388
AT2G30950.1	2209|2276	0.9512|0.9038
AT2G30970.1	782|809|1500|1596	0.9|0.9048|0.9091|0.9
AT2G31040.1	663	0.9091
AT2G31360.1	453	0.9091
AT2G31490.1	204	0.931
AT2G31570.1	616	0.9091
AT2G31610.1	153|711|811	0.9318|0.9016|0.96
AT2G31670.1	231	0.9091
AT2G31880.1	1292|1740	0.9|0.9259
AT2G31980.1	130|321|533|596	0.955|0.9071|0.9695|0.927
AT2G32080.2	959	0.9
AT2G33040.1	206|209|347|400|1091|1106|1109	0.9375|0.9143|0.9091|0.9221|0.9104|0.9733|0.9394
AT2G33120.1	473|523	0.9394|0.9048
AT2G33150.1	1097|1109|1243	0.92|0.9143|0.9706
AT2G33220.1	184|296|709	0.92|0.9375|0.9333
AT2G33340.1	858|1963|1978	0.913|0.9091|0.931
AT2G33370.1	286	0.963
AT2G33450.1	152	0.9048
AT2G33800.1	841	0.913
AT2G33810.1	697	0.9091
AT2G33830.2	370|371|559|819	0.9177|0.9167|0.9256|0.9765
AT2G33850.1	895	0.9048
AT2G34250.1	378|1158|1582|1607|1664	0.9286|0.9535|0.9111|0.9535|0.9
AT2G34420.1	327|328|795|861	0.913|0.976|0.9889|0.9333
AT2G34470.1	621	0.931
AT2G34480.1	571|591	0.9562|0.9265
AT2G34480.2	741	0.9781
AT2G34560.1	1056	0.9048
AT2G34590.1	1524	0.9394
AT2G35370.1	392	0.9423
AT2G35490.1	797	0.9091
AT2G35635.1	312	0.9032
AT2G36160.1	188|376|463|664|666	0.9592|0.9|0.9552|0.9079|0.9565
AT2G36320.1	567	0.931
AT2G36530.1	465|569|882	0.9278|0.949|0.9237
AT2G36620.1	523	0.9091
AT2G36830.1	375|378|445|527|535|537|538|591|762|874|932|934	0.9894|0.973|0.9605|0.9845|0.9074|0.9286|0.9031|0.9873|0.9286|0.9351|0.92|0.9586
AT2G36880.1	1315	0.9556
AT2G37110.1	813|869|923	0.96|0.913|0.9355
AT2G37120.1	219	0.9167
AT2G37220.1	205|259|637|1170	0.9556|0.9333|0.9|0.9706
AT2G37250.1	799	0.9394
AT2G37270.1	442|751|841	0.9143|0.9231|0.9474
AT2G37410.1	1063	0.9167
AT2G37470.1	470	0.9231
AT2G37600.1	222|390|393	0.92|0.9|0.9286
AT2G37660.1	177|657	0.9118|0.9394
AT2G37990.1	605	0.913
AT2G38110.1	418|914|1381|1516	0.9259|0.9344|0.9412|0.9268
AT2G38140.1	531|549	0.9259|0.9104
AT2G38170.1	183	0.9
AT2G38530.1	547|586	0.9592|0.9355
AT2G38670.1	1454|1551|1609	0.9512|0.9231|0.9118
AT2G38700.1	535|1188	0.9|0.9286
AT2G39010.1	985|1198	0.9688|0.9091
AT2G39390.1	319	0.9394
AT2G39460.2	800|801|1321	0.9505|0.9437|0.9692
AT2G39700.1	1348	0.9
AT2G39730.1	1143|1524|1545|1609	0.9574|0.9091|0.9615|0.9032
AT2G39730.2	1143|1545|1609	0.9048|0.9375|0.9231
AT2G39770.1	599	0.92
AT2G39870.1	849	0.9
AT2G39970.1	1248	0.9231
AT2G39990.1	734|1353	0.9333|0.9474
AT2G40100.1	355|1063	0.9167|0.9394
AT2G40140.1	1778	0.9
AT2G40300.1	865	0.92
AT2G40590.1	613	0.9672
AT2G40840.1	1651	0.9
AT2G40880.1	556	0.9
AT2G41040.1	345|672|1002	0.9167|0.9444|0.9333
AT2G41090.1	775|778	0.9535|0.9231
AT2G41110.1	504|545	0.9636|0.96
AT2G41415.1	258	0.9048
AT2G41430.2	168|275|482|545|722|901	0.9796|0.9042|0.9502|0.9483|0.9531|0.9643
AT2G41530.1	1251	0.92
AT2G41650.1	1417	0.9474
AT2G41840.1	210|417|743	0.9464|0.9091|0.9565
AT2G41905.1	301|304|379|409|448	0.9885|0.982|0.971|0.957|0.9286
AT2G42220.1	400|525|734	0.9|0.9048|0.9091
AT2G42310.1	448|468	0.9032|0.9394
AT2G42680.1	426	0.92
AT2G42840.1	263|266|299|788	0.9512|0.9815|0.9259|0.9592
AT2G42880.1	1520|2187	0.92|0.9048
AT2G42910.1	405	0.9
AT2G42990.1	817	0.9444
AT2G43030.1	119|354|553|790|999	0.92|0.9459|0.9474|0.9118|0.94
AT2G43090.1	744|777|780|783|964	0.9333|0.9429|0.9375|0.9474|0.9048
AT2G43460.1	275	0.96
AT2G43530.1	54	0.9
AT2G43710.1	365	0.9
AT2G43970.1	1953	0.913
AT2G44060.1	1042	0.9524
AT2G44120.1	924	0.9688
AT2G44610.1	988|1065	0.9167|0.9062
AT2G44620.1	253|424	0.9474|0.9667
AT2G44670.1	148	0.9394
AT2G44860.1	647	0.9268
AT2G45140.1	1123	0.9048
AT2G45180.1	777	0.9231
AT2G45470.1	1351	0.9048
AT2G45600.1	1194	0.9048
AT2G45790.1	680	0.9231
AT2G45820.1	599	0.9231
AT2G45960.1	716|748|1227	0.9615|0.9556|0.92
AT2G46505.1	321	0.925
AT2G46860.1	167	0.9048
AT2G47040.1	315|316|561|798|826|1286|1937|2012|2054	0.958|0.9667|0.9167|0.9178|0.9259|0.96|0.9706|0.9375|0.9048
AT2G47050.1	654	0.9167
AT2G47170.1	186|278|381|559|569|605|904	0.925|0.95|0.967|0.977|0.9565|0.9792|0.9298
AT2G47240.1	211	0.9091
AT2G47380.1	180|248	0.9167|0.9412
AT2G47400.1	173|179	0.962|0.9398
AT2G47470.1	295|314|659|851|1347	0.9091|0.9492|0.9412|0.9302|0.9667
AT2G47580.1	549	0.9091
AT2G47610.1	140|143|687|746|951|1040	0.9574|0.9505|0.9167|0.9224|0.9062|0.9615
AT2G47650.1	169	0.9167
AT2G47710.1	683|741	0.931|0.9667
AT2G47730.1	1087|1402	0.9167|0.9
AT2G47730.2	1079|1282|1394	0.9333|0.9091|0.9355
AT2G47930.1	125|141	0.9|0.9048
AT3G01120.1	508|617|899|966|1229	0.9|0.9259|0.9091|0.9487|0.9333
AT3G01130.1	452	0.9167
AT3G01130.7	428	0.913
AT3G01240.1	184	0.9512
AT3G01270.1	83|1559	0.914|0.9
AT3G01280.1	488|1108	0.971|0.9286
AT3G01390.1	555	0.9091
AT3G01500.3	715|1068|1288|1437|1710|1714|1778|1878	0.9333|0.9091|0.9091|0.9636|0.973|0.9623|0.9038|0.9273
AT3G01700.1	179|225|227|275|311|312	0.9524|0.9333|0.9048|0.9|0.913|0.9298
AT3G01740.1	705	0.9048
AT3G01980.1	1295	0.92
AT3G02090.1	1423|1469|1492	0.9565|0.9492|0.9608
AT3G02110.1	293|315|748|752|1538	0.9375|0.92|0.931|0.9|0.9535
AT3G02180.1	494	0.9
AT3G02200.2	295|1510	0.9|0.9333
AT3G02220.1	558|561	0.9333|0.9286
AT3G02230.1	253|884|1053|1186	0.9298|0.925|0.9794|0.9048
AT3G02310.1	656	0.931
AT3G02360.1	532	0.92
AT3G02470.1	638|998|1480	0.92|0.9474|0.9412
AT3G02470.3	416|556|638|669|889|916|956|1113|1134|1375|1398|1597	0.9636|0.9239|0.9752|0.9153|0.9375|0.9756|0.9589|0.9556|0.9114|0.961|0.9125|0.9647
AT3G02480.1	328|380	0.9565|0.9259
AT3G02540.1	1639	0.9048
AT3G02560.1	453|696	0.9688|0.9302
AT3G02640.1	494	0.9048
AT3G02780.1	905|1376	0.9091|0.9091
AT3G02870.1	891	0.9091
AT3G03070.1	328	0.9167
AT3G03150.1	333|336	0.9655|0.9459
AT3G03160.1	433	0.9048
AT3G03250.1	735	0.9048
AT3G03430.1	380|416	0.9259|0.9583
AT3G03920.1	506|893	0.9245|0.9167
AT3G03960.1	1308|1309	0.92|0.92
AT3G04090.1	500	0.9048
AT3G04120.1	174|692	0.9138|0.9355
AT3G04290.1	905|1424	0.9407|0.9474
AT3G04400.1	141|305|436|518|593	0.9375|0.9292|0.9406|0.9048|0.9008
AT3G04700.1	479	0.9048
AT3G04730.1	622|870	0.9394|0.9286
AT3G04780.1	482	0.9048
AT3G04790.1	226	0.9545
AT3G04840.1	707|923|1005	0.9697|0.9375|0.963
AT3G04920.1	285|607|629|746	0.9231|0.9518|0.9091|0.932
AT3G05020.1	273|453	0.9714|0.9355
AT3G05220.1	1953	0.931
AT3G05290.1	762	0.9091
AT3G05500.1	381|450|884|936	0.9032|0.9118|0.9286|0.9062
AT3G05530.1	389|1322	0.9048|0.9231
AT3G05590.1	238|775	0.9|0.9022
AT3G05910.1	1520	0.9333
AT3G05970.1	1200	0.9
AT3G06035.1	372	0.9091
AT3G06500.1	2228	0.913
AT3G06580.1	1778	0.9
AT3G06650.1	404|618|636|2230	0.9355|0.9429|0.9|0.9355
AT3G06700.1	508|511	0.9053|0.9606
AT3G06700.3	410	0.94
AT3G06860.1	1503|1581	0.9|0.9091
AT3G07010.1	1332|1371	0.9189|0.9091
AT3G07110.1	223|816	0.9062|0.9091
AT3G07230.1	126	0.9348
AT3G07390.1	594|858	0.9|0.9
AT3G07480.1	781	0.9423
AT3G07560.1	907	0.9
AT3G07820.1	463|1160|1236	0.9524|0.9|0.9314
AT3G07850.1	407|584|1367|1404|1421|1445|1466	0.9583|0.9535|0.9074|0.9371|0.9825|0.9675|0.9858
AT3G07910.1	152	0.9
AT3G07950.1	879	0.9048
AT3G08030.1	393|814|970|1482	0.9623|0.9571|0.913|0.9231
AT3G08580.1	1155	0.9
AT3G08580.2	563|740|1500	0.9492|0.9394|0.95
AT3G08590.1	263|788|1571	0.9167|0.9091|0.9091
AT3G08610.1	242	0.9241
AT3G08770.1	142|591	0.9362|0.9231
AT3G08930.1	1951	0.9
AT3G08940.2	183|186|863|869	0.9231|0.9118|0.9189|0.9355
AT3G09200.1	279|931|934|1060|1069|1081|1108|1111|1254	0.962|0.9091|0.9697|0.9487|0.9505|0.96|0.983|0.9794|0.9293
AT3G09390.1	753|765	0.9966|0.9146
AT3G09390.2	600	0.9643
AT3G09500.1	505	0.9841
AT3G09630.1	515|632|916|1163	0.9167|0.963|0.9259|0.9535
AT3G09630.2	588|1119	0.92|0.9048
AT3G09820.1	786|899|1213	0.9608|0.9375|0.9
AT3G09900.1	1001|1002	0.92|0.9429
AT3G09980.1	631	0.9259
AT3G10300.3	1174	0.92
AT3G10410.1	340|413|416|1721	0.9778|0.9259|0.9692|0.9149
AT3G10570.1	1723	0.9394
AT3G10770.1	1049	0.9394
AT3G10860.1	467	0.931
AT3G10860.2	442	0.9459
AT3G10920.1	533|817|886	0.9|0.9444|0.94
AT3G10985.1	526|631	0.9348|0.9048
AT3G11130.1	4975|5765	0.9259|0.9375
AT3G11170.1	485|1582	0.9333|0.9167
AT3G11250.1	219	0.9032
AT3G11500.2	449	0.9565
AT3G11510.1	59|313|414|415|451|652|676	0.9487|0.9|0.9222|0.9505|0.9818|0.9474|0.9167
AT3G11630.1	318	0.9286
AT3G11730.1	430|872	0.9259|0.9024
AT3G11830.1	997	0.9048
AT3G11940.1	604	0.9259
AT3G11940.2	268|507|597|600|624	0.9412|0.9615|0.9753|0.9895|0.9753
AT3G11980.1	1727	0.9
AT3G12110.1	796	0.9
AT3G12120.1	778|819|1107|1741	0.9545|0.9688|0.98|0.9259
AT3G12145.1	196|198|610|896|1071|1186|1222	0.9286|0.9091|0.9789|0.9324|0.9457|0.9776|0.9726
AT3G12290.1	441|760|916|942	0.95|0.9333|0.9375|0.9
AT3G12610.1	1216	0.9
AT3G12780.1	803|816|1133|1337	0.9111|0.9375|0.9286|0.9655
AT3G12800.1	413	0.9231
AT3G13120.1	199	0.931
AT3G13175.1	507	0.9333
AT3G13390.1	668	0.9048
AT3G13400.2	33|426|533|860|928|1123|1247	0.9655|0.9481|0.9438|0.9038|0.9104|0.92|0.9545
AT3G13410.1	439|523|672|977|1252	0.9231|0.9423|0.9091|0.9231|0.9091
AT3G13520.1	320	0.9565
AT3G13580.1	981	0.9091
AT3G13670.1	1595	0.9
AT3G13750.1	918|1744|1827|2582|2624	0.9231|0.9355|0.9333|0.9048|0.9474
AT3G13920.1	471|605|873	0.9057|0.9551|0.9211
AT3G14040.1	304|383|1128|1129|1397|1421	0.9677|0.95|0.9318|0.9271|0.95|0.9787
AT3G14100.1	1055	0.9167
AT3G14290.1	812	0.9286
AT3G14310.1	1655|1854	0.9333|0.9091
AT3G14420.1	634	0.9091
AT3G14600.1	571|637	0.9208|0.9718
AT3G14840.2	3136	0.9048
AT3G14990.1	703|1292|1341	0.9032|0.9062|0.9394
AT3G15000.1	813	0.9565
AT3G15190.1	345|764|785	0.92|0.977|0.9492
AT3G15210.1	1010	0.9487
AT3G15353.1	163|233|278	0.9359|0.951|0.9609
AT3G15353.2	212|321	0.956|0.9464
AT3G15360.1	163|287	0.9|0.9589
AT3G15400.1	749|785|821|857	0.9091|0.9306|0.9568|0.9587
AT3G15450.1	97|137|219|239|398|465	0.9118|0.9259|0.9091|0.989|0.9812|0.9785
AT3G15480.1	524	0.9
AT3G15580.1	517	0.9231
AT3G15660.1	722	0.9
AT3G15690.2	132|569	0.9167|0.9
AT3G15730.1	2401	0.9474
AT3G15820.1	968	0.9
AT3G15850.1	899	0.9259
AT3G15880.1	3572	0.913
AT3G16080.1	252|347|405|414	0.9344|0.9381|0.9701|0.9759
AT3G16140.1	379|664	0.9375|0.9104
AT3G16240.1	434|499|737|917	0.9394|0.9367|0.9028|0.9623
AT3G16370.1	975|985|1369	0.9259|0.9817|0.9706
AT3G16470.1	874|1021	0.9149|0.9268
AT3G16640.1	379|547|650	0.9444|0.9733|0.9011
AT3G17020.1	437	0.9333
AT3G17390.1	340|460|1345	0.9153|0.9623|0.9136
AT3G17820.1	273|424|634|1119|1125	0.9|0.9375|0.9048|0.9333|0.9592
AT3G18080.1	609|754|799|1626	0.9394|0.92|0.913|0.9167
AT3G18130.1	683|1198|1213|1216	0.9189|0.9231|0.9118|0.9091
AT3G18140.1	1149	0.9259
AT3G18190.1	1065|1066	0.92|0.9
AT3G18490.1	612|1567	0.913|0.9474
AT3G18680.1	271|1232	0.9333|0.9048
AT3G18780.2	474|749|996|1200|1203|1308|1674	0.9048|0.913|0.9211|0.9464|0.9394|0.9429|0.9231
AT3G19760.1	1343	0.9333
AT3G19820.2	787|790|868|1127	0.9474|0.9231|0.9333|0.913
AT3G20000.1	1223	0.9091
AT3G20050.1	220|414|1331|1816	0.9|0.9333|0.9091|0.9167
AT3G20390.1	358	0.9
AT3G20390.2	323|455	0.9231|0.9286
AT3G20510.1	416	0.9167
AT3G20670.1	212	0.9
AT3G20770.1	2003	0.9062
AT3G20820.1	203|315|357|599|630|635|666|815	0.9192|0.9623|0.9|0.963|0.9167|0.9556|0.9718|0.9625
AT3G21055.1	293|329	0.9432|0.9286
AT3G21055.2	369|444	0.9487|0.9512
AT3G21190.1	982	0.913
AT3G21865.1	507|1171	0.9048|0.9048
AT3G22110.1	916	0.9643
AT3G22120.2	604|605	0.92|0.92
AT3G22200.1	746|1114	0.9375|0.9231
AT3G22230.1	392|403|453	0.9266|0.9512|0.9329
AT3G22380.1	3001	0.9
AT3G22440.1	53|1150|1373|1450|1486|1627|1950	0.9091|0.9333|0.9091|0.9444|0.9348|0.9608|0.9592
AT3G22630.1	225	0.9091
AT3G22845.1	891	0.9107
AT3G22890.1	1797	0.9286
AT3G22910.1	3065	0.9048
AT3G22960.1	559|1101|1662|1840|1950|1954|1955	0.9286|0.9394|0.9545|0.9091|0.9362|0.9592|0.925
AT3G23390.1	123|255|505	0.9032|0.9375|0.9459
AT3G23490.1	293|323|355|358	0.9091|0.913|0.9091|0.9333
AT3G23700.1	294	0.9091
AT3G23810.1	93|221|572|574|1255|1426|1467|1771	0.9688|0.907|0.9571|0.9111|0.9|0.907|0.9286|0.9565
AT3G23820.1	601|1017|1856	0.9062|0.9394|0.9
AT3G23920.1	2234	0.9
AT3G24160.1	457	0.9444
AT3G24830.1	393	0.9444
AT3G25040.1	983|1017	0.9388|0.9333
AT3G25050.1	93|126|456	0.92|0.9542|0.9467
AT3G25220.1	143	0.9753
AT3G25230.1	1953	0.9355
AT3G25520.1	379|953|1139	0.9091|0.925|0.9545
AT3G25530.1	1196	0.9048
AT3G25780.1	988	0.9412
AT3G25860.1	1497	0.9
AT3G25920.1	773	0.9444
AT3G26060.1	254|864	0.9118|0.9355
AT3G26070.1	260	0.9
AT3G26110.1	155	0.9167
AT3G26520.1	315|384|401|554|812|947|1011|1182	0.9155|0.9091|0.9316|0.9091|0.9781|0.9419|0.9394|0.9231
AT3G26650.1	372|571|885|912|914|915|1149|1185|1326|1583	0.9483|0.9462|0.9048|0.918|0.9735|0.9219|0.9717|0.9297|0.9667|0.9138
AT3G26740.1	595|692|696	0.9452|0.9259|0.9091
AT3G27080.1	594	0.9355
AT3G27090.1	247|251	0.9412|0.9091
AT3G27240.1	235|689|1049|1145|1372	0.9167|0.9091|0.913|0.9048|0.9048
AT3G27360.1	157|159|358	0.9636|0.9286|0.9302
AT3G27430.2	581|1171	0.9167|0.94
AT3G27810.1	1931	0.9167
AT3G27830.1	642|672|833	0.9346|0.9275|0.9231
AT3G28050.1	1407	0.931
AT3G28500.1	118|345|426	0.9412|0.9091|0.9259
AT3G28710.1	1454	0.9167
AT3G28790.1	315|876|1616|1631|1783	0.9016|0.9011|0.9825|0.9375|0.9167
AT3G28830.1	766|767|931|1645	0.956|0.9375|0.9524|0.9474
AT3G28860.1	4054	0.9
AT3G28980.1	254|560|704|728|1082|1166	0.9583|0.9351|0.9259|0.9062|0.9444|0.9516
AT3G29360.1	998	0.9167
AT3G30775.1	544|1062	0.925|0.913
AT3G30775.2	1374	0.9333
AT3G42050.1	950	0.913
AT3G42790.1	700|704|810	0.9429|0.94|0.9
AT3G43720.1	767	0.971
AT3G44010.2	182	0.913
AT3G44100.1	654	0.9474
AT3G44110.1	1587	0.9375
AT3G44310.1	554|995	0.9759|0.9053
AT3G44590.1	194	0.9091
AT3G44750.1	469|471	0.92|0.931
AT3G45010.1	1700	0.9359
AT3G45030.1	486	0.92
AT3G45140.1	317|1252|1282|1843|1956|2435|2635|2958	0.9167|0.9375|0.92|0.9344|0.9268|0.9306|0.9|0.9184
AT3G45140.2	2558	0.9091
AT3G45640.1	1194	0.9388
AT3G45970.1	81	0.9
AT3G45980.1	467	0.9592
AT3G46000.1	565	0.9375
AT3G46320.1	501	0.9
AT3G46620.1	1322	0.9
AT3G46780.1	504|1221|1390|1392	0.9048|0.9091|0.9512|0.92
AT3G46970.1	1600|1651|1997	0.9355|0.9118|0.9464
AT3G47340.1	325|1872	0.9444|0.9545
AT3G47350.1	1814	0.9048
AT3G47370.1	424	0.9512
AT3G47470.1	284	0.9134
AT3G47520.1	887|1568|1571	0.9231|0.9286|0.9524
AT3G47810.3	813	0.9111
AT3G48000.1	595|1640|1644	0.9091|0.9|0.925
AT3G48140.1	559	0.9481
AT3G48680.1	1104|1108	0.9375|0.9474
AT3G48730.1	572	0.913
AT3G48890.1	333|334	0.931|0.9412
AT3G48930.1	371|577|580|583|660|661	0.9355|0.9062|0.9739|0.9423|0.9048|0.9345
AT3G48990.1	554|717|899	0.9|0.9355|0.9048
AT3G49010.2	756	0.9219
AT3G49540.1	472|607	0.9423|0.9375
AT3G49560.1	985	0.9474
AT3G49720.1	228|631|933|934|1091|1125	0.95|0.9362|0.9211|0.9286|0.9231|0.9
AT3G49910.1	469|496|527|530|648	0.9727|0.9048|0.9706|0.977|0.95
AT3G50000.1	524	0.9
AT3G51000.1	464	0.913
AT3G51140.1	571	0.9
AT3G51370.1	511	0.9231
AT3G51590.1	328|502	0.9697|0.9228
AT3G51730.1	359|593|962|966	0.9375|0.9|0.9556|0.9375
AT3G51820.1	1158	0.9412
AT3G51950.1	1225	0.9048
AT3G52090.1	561	0.9286
AT3G52150.1	281	0.9143
AT3G52180.1	389	0.9091
AT3G52300.1	510	0.9706
AT3G52500.1	391|447|456	0.9|0.9355|0.9167
AT3G52580.1	325|338|634	0.9545|0.9167|0.9615
AT3G52590.1	711	0.9672
AT3G52850.1	1938|2165	0.913|0.9
AT3G52880.1	1523	0.9189
AT3G52930.1	416|830|1103	0.9464|0.9|0.9213
AT3G52960.1	212|344	0.9091|0.9
AT3G52990.1	1537|2070	0.9|0.9
AT3G53020.1	296|442|556	0.9602|0.9747|0.9692
AT3G53190.1	1861	0.9167
AT3G53420.1	794	0.9286
AT3G53430.1	312|725|728	0.911|0.9756|0.92
AT3G53460.1	144|145|534|554|1000|1002	0.9775|0.9556|0.9541|0.9405|0.9479|0.9275
AT3G53520.1	309|1195	0.9091|0.9
AT3G53610.1	1002	0.9
AT3G53730.1	760	0.9556
AT3G53870.1	716	0.9561
AT3G53890.1	285|564	0.9383|0.913
AT3G53900.2	144	0.9048
AT3G53990.1	317|498	0.9459|0.9661
AT3G54020.1	885	0.9048
AT3G54080.1	893	0.9
AT3G54190.1	1585	0.9048
AT3G54210.1	593|596	0.931|0.9615
AT3G54560.1	252	0.9268
AT3G54660.1	1331	0.9
AT3G54840.1	719	0.9
AT3G54890.1	931	0.9348
AT3G55120.1	237	0.913
AT3G55280.1	187	0.9231
AT3G55430.1	216|217|513|1023	0.9333|0.9434|0.92|0.9143
AT3G55440.1	641|747|996|1330	0.9244|0.9091|0.9333|0.9286
AT3G55620.1	748|1130	0.9062|0.92
AT3G55750.1	161|594|596|717	0.9|0.9322|0.9677|0.9286
AT3G55800.1	577|966	0.9184|0.9
AT3G55980.1	1695|1982	0.9048|0.9048
AT3G55980.2	346|826|1667	0.9048|0.9091|0.9259
AT3G56090.1	65|610|824|844	0.9375|0.9429|0.9412|0.92
AT3G56340.1	542	0.973
AT3G56370.1	3111	0.92
AT3G56400.1	287|1075	0.9259|0.9
AT3G56460.1	880	0.9487
AT3G56490.1	321|423	0.9647|0.9487
AT3G56800.1	300|557|595|632	0.9545|0.944|0.9858|0.9487
AT3G56880.1	655|656|778|795	0.9048|0.9574|0.9306|0.9759
AT3G56910.1	359|439|566	0.9286|0.9245|0.9608
AT3G56940.1	340|381|883|1323	0.9623|0.9091|0.9394|0.9444
AT3G57520.1	812|1155	0.9333|0.9535
AT3G57610.1	768	0.9259
AT3G57690.1	188|191|272|315	0.9778|0.9856|0.932|0.9238
AT3G57870.1	751	0.9074
AT3G57990.1	1447	0.9048
AT3G58500.1	1041|1178|1251|1252|1369	0.9167|0.9412|0.9565|0.9524|0.9535
AT3G58610.1	228|527|1363|1829	0.9091|0.9032|0.9149|0.9254
AT3G58610.2	1750	0.9048
AT3G58680.1	194|319|406|604|605	0.9239|0.9583|0.9|0.9639|0.9545
AT3G58730.1	268|554|581	0.9508|0.9565|0.9167
AT3G58750.1	1569	0.9
AT3G59540.1	410|476	0.9259|0.9032
AT3G59970.3	966|1657	0.9268|0.9268
AT3G60210.1	568|594	0.9032|0.9259
AT3G60600.1	999	0.9048
AT3G60750.1	344|404|467|882|974|1014|1016|1565|1608|1732	0.9091|0.95|0.925|0.9692|0.9806|0.925|0.9111|0.9444|0.9592|0.9649
AT3G60770.1	575|698|702|761|764|773	0.95|0.92|0.931|0.9178|0.9412|0.913
AT3G60820.1	106|666|925	0.9231|0.9556|0.9074
AT3G61110.1	178	0.9688
AT3G61440.1	908	0.9487
AT3G61470.1	365|391|427|467|473|529|977	0.9888|0.9672|0.9536|0.9949|0.9555|0.9|0.963
AT3G61580.1	1235|1493|1508	0.9048|0.9474|0.925
AT3G61870.1	733	0.9167
AT3G62030.1	205	0.9706
AT3G62170.1	608|840|2106	0.9048|0.9318|0.907
AT3G62250.1	590	0.9216
AT3G62290.1	262|749|753|835	0.9431|0.9286|0.9333|0.9231
AT3G62400.2	205|273	0.931|0.9412
AT3G62410.1	364	0.9231
AT3G62530.1	193|321|552	0.9333|0.9104|0.9667
AT3G62580.1	649	0.9048
AT3G62790.1	555	0.9355
AT3G62870.1	348|349|690|731|918	0.9279|0.9292|0.9508|0.9032|0.9559
AT3G63140.1	1386	0.9355
AT3G63160.1	197	0.9273
AT3G63410.1	644|750|1277	0.9302|0.9231|0.9302
AT3G63490.1	114	0.9167
AT3G63520.1	1298|1448	0.9048|0.9
AT4G00430.1	319|789|1143	0.9231|0.9375|0.971
AT4G00585.1	274|349	0.9118|0.9194
AT4G00810.2	372|375|387	0.9|0.9259|0.9091
AT4G00860.1	185	0.963
AT4G01080.1	47	0.9167
AT4G01100.1	297|650|654	0.9048|0.9032|0.9167
AT4G01150.1	211|285|651|664	0.907|0.9153|0.9057|0.9062
AT4G01310.1	614	0.9661
AT4G01370.1	1180	0.9048
AT4G01610.1	1339	0.9048
AT4G01850.1	181|314|354|1002	0.9|0.9785|0.9273|0.9444
AT4G01897.1	385	0.913
AT4G01940.1	527	0.9048
AT4G02230.1	240|696	0.92|0.9355
AT4G02250.1	170|377	0.9|0.9231
AT4G02290.1	326|327|788|791|1073	0.913|0.9057|0.9394|0.9375|0.9062
AT4G02570.1	2628	0.9
AT4G02580.1	238|419	0.9259|0.9048
AT4G02620.1	419	0.9492
AT4G02770.1	301|452|479|518|676|701|737	0.913|0.9649|0.9476|0.9806|0.9512|0.9474|0.9429
AT4G02890.4	416|702	0.9524|0.92
AT4G02930.1	654|1591	0.92|0.9167
AT4G03190.1	2023	0.913
AT4G03210.1	559|1174	0.9683|0.986
AT4G03210.2	842	0.931
AT4G03280.1	743	0.9489
AT4G03520.1	718	0.925
AT4G04460.1	335|416|580|806|910|1053|1695	0.9697|0.9375|0.9145|0.9565|0.9675|0.9074|0.9167
AT4G04640.1	328|366|919	0.9634|0.925|0.9167
AT4G05050.1	354|981	0.9788|0.9597
AT4G05050.2	591|1218	0.9487|0.9048
AT4G05180.1	361|387|459|600|820	0.9518|0.9|0.9821|0.9103|0.9451
AT4G05180.2	361|459|820	0.9406|0.9741|0.9302
AT4G05320.2	775|1100|1303	0.9286|0.9057|0.9293
AT4G05530.1	477|1088	0.9355|0.9189
AT4G07825.1	434|1102	0.9048|0.9048
AT4G08670.1	657	0.9143
AT4G08950.1	620|991	0.9583|0.931
AT4G09000.1	344|539|662|665|978|1023|1130	0.9302|0.9091|0.9|0.9623|0.9149|0.9333|0.9394
AT4G09020.1	1897|2059|2473	0.9167|0.9|0.9167
AT4G09030.1	183|317|450	0.9667|0.9|0.95
AT4G09200.1	661|1406	0.913|0.9091
AT4G09320.1	200|201	0.9701|0.9513
AT4G09550.1	182	0.9048
AT4G09650.1	119|710	0.9333|0.9636
AT4G09800.1	98|675	0.9231|0.92
AT4G09890.1	581	0.9091
AT4G10040.1	234	0.9167
AT4G10340.1	333|528|570|591|627|828|1005	0.9107|0.9474|0.9094|0.9703|0.9494|0.9868|0.9024
AT4G10480.1	480	0.9167
AT4G11010.1	906	0.9286
AT4G11150.1	299|538	0.9487|0.9429
AT4G11280.1	761	0.92
AT4G11320.1	887|1276	0.9615|0.9552
AT4G11380.1	3137	0.9167
AT4G11820.2	733|1369	0.9167|0.9286
AT4G12040.1	725	0.9333
AT4G12060.1	950	0.9048
AT4G12600.1	141	0.9474
AT4G12800.1	533|892	0.9155|0.9099
AT4G12800.2	598|957	0.9718|0.9263
AT4G12880.1	647	0.9286
AT4G13170.1	839|843	0.9048|0.9048
AT4G13250.1	791|792|1048	0.9|0.9394|0.9
AT4G13430.1	1838	0.9552
AT4G13510.1	113	0.9048
AT4G13520.1	532	0.9091
AT4G13560.1	3861	0.9423
AT4G13560.2	2514|2515	0.9677|0.9459
AT4G13590.1	221|866|1424|1425	0.9091|0.9355|0.9143|0.9231
AT4G13640.1	1177	0.9091
AT4G13850.1	469	0.9167
AT4G13930.1	289|750|810|819|1614|1657	0.9394|0.9|0.9394|0.9302|0.971|0.974
AT4G13940.1	380|414|459|1109|1211|1969|1973	0.9259|0.9|0.9024|0.9556|0.9255|0.9383|0.9167
AT4G14030.1	926|1403	0.9091|0.9167
AT4G14080.1	366|395|480|670|965|1166	0.9259|0.9444|0.9333|0.9143|0.9333|0.9375
AT4G14230.1	1677	0.9
AT4G14270.1	663|793	0.9048|0.913
AT4G14420.1	269|354|362|461	0.9286|0.9231|0.913|0.9661
AT4G14440.1	817	0.9167
AT4G14800.1	441|444	0.9091|0.9333
AT4G14880.1	271|379|610|1222	0.9167|0.9091|0.9|0.9375
AT4G14960.2	731|981|1042	0.9524|0.9897|0.9231
AT4G15000.1	204|256|418|429|584	0.9302|0.9818|0.9|0.9403|0.9026
AT4G15210.1	290|1580|1608	0.9|0.913|0.9062
AT4G15470.1	119|646|697	0.9048|0.9524|0.9
AT4G15560.1	2468	0.9355
AT4G15770.1	802	0.9
AT4G15790.1	212	0.9
AT4G15900.1	1200	0.9286
AT4G15910.1	598	0.9231
AT4G16143.1	1462	0.9091
AT4G16155.1	473|1307	0.913|0.9
AT4G16190.1	519|1041|1332	0.9065|0.978|0.9854
AT4G16270.1	802|887	0.9|0.9048
AT4G16660.1	2211	0.9
AT4G16720.1	267|808	0.9375|0.9004
AT4G17040.1	660|861	0.9512|0.9574
AT4G17090.1	1188|1309|1789	0.963|0.9535|0.913
AT4G17100.1	1234|1427|1430	0.913|0.9474|0.913
AT4G17190.1	1135	0.9091
AT4G17390.1	851	0.9167
AT4G17460.1	1091	0.9
AT4G18030.1	870	0.9048
AT4G18040.1	861	0.9231
AT4G18480.1	833|1380	0.9412|0.9412
AT4G18730.1	384	0.9394
AT4G18960.1	1131	0.9333
AT4G18970.1	939	0.9333
AT4G19430.1	122|133|519	0.9559|0.9167|0.954
AT4G19640.1	436|457	0.913|0.9
AT4G20050.2	870|898	0.9048|0.925
AT4G20360.1	140|521|1345	0.9524|0.9|0.9333
AT4G20830.2	1160	0.9259
AT4G20890.1	1034	0.9259
AT4G21105.1	305|613	0.9524|0.9625
AT4G21150.1	1836|2184	0.9487|0.913
AT4G21210.1	608	0.9
AT4G21280.1	129|132|148|279|459	0.92|0.9451|0.9211|0.9778|0.9808
AT4G21280.2	412	0.9048
AT4G21570.1	865	0.9231
AT4G21590.1	1074	0.9286
AT4G21620.1	532	0.9615
AT4G21650.1	1132|2030|2315	0.9|0.9608|0.9355
AT4G21790.1	764	0.9091
AT4G21960.1	576	0.9167
AT4G21980.1	596	0.9091
AT4G22240.1	341|850|928|974|1007	0.9091|0.92|0.9524|0.9266|0.9665
AT4G22310.1	238|239|424	0.9189|0.9032|0.9048
AT4G22755.1	967|992	0.9231|0.9167
AT4G22890.1	292|295	0.913|0.95
AT4G23180.1	1829	0.9
AT4G23400.1	735|861	0.9355|0.9362
AT4G23470.1	954	0.9
AT4G23630.2	704	0.9
AT4G23650.1	1876	0.9118
AT4G23680.1	156|287	0.931|0.9014
AT4G23820.1	1393	0.9286
AT4G23850.1	1342|2270	0.9091|0.9412
AT4G24190.1	1596|2102	0.925|0.913
AT4G24380.1	425|622|708	0.9302|0.9512|0.9524
AT4G24510.1	508|781|783|1002	0.9459|0.9286|0.9032|0.9
AT4G24570.1	1012	0.9512
AT4G24690.1	634	0.9
AT4G24750.1	760	0.9091
AT4G24770.2	817|1210	0.9091|0.913
AT4G24820.1	567|1001|1151	0.9355|0.92|0.92
AT4G24920.1	415|420	0.9143|0.9167
AT4G24960.1	427	0.9516
AT4G25040.1	474|591|648	0.9333|0.9608|0.9
AT4G25050.1	382	0.9231
AT4G25080.2	591	0.913
AT4G25100.2	528|580	0.9583|0.9167
AT4G25130.1	133|508|557	0.913|0.9032|0.9211
AT4G25370.1	853	0.9
AT4G25550.1	649	0.9118
AT4G25630.1	990	0.9
AT4G25830.1	775	0.913
AT4G25890.1	447	0.9231
AT4G26230.1	242|577	0.9623|0.9571
AT4G26710.1	488|559|563	0.9091|0.9|0.913
AT4G26840.1	297|299	0.9398|0.9242
AT4G27090.1	342	0.9896
AT4G27130.1	234	0.9487
AT4G27230.1	186	0.9412
AT4G27520.1	859|1340	0.9649|0.9623
AT4G27800.1	544	0.9048
AT4G28240.1	745	0.9231
AT4G28250.1	186	0.9048
AT4G28300.1	1843	0.92
AT4G28395.1	247|519	0.9434|0.9655
AT4G28750.1	211|324|325|364|601	0.9296|0.9697|0.9692|0.9592|0.929
AT4G29030.1	189|535|611|717	0.9167|0.9701|0.98|0.9231
AT4G29040.1	525|886	0.913|0.9
AT4G29130.1	1853|1924|2019	0.913|0.92|0.9259
AT4G29390.1	345	0.9535
AT4G29410.1	620	0.9219
AT4G29480.1	641	0.92
AT4G29670.1	1020	0.9091
AT4G29680.1	1137	0.92
AT4G29735.1	580	0.9118
AT4G29780.1	769|802|1200|1704|1732	0.9|0.9355|0.9091|0.9048|0.9024
AT4G30010.1	615	0.9692
AT4G30190.1	2540	0.9231
AT4G30440.1	1370|1488	0.931|0.9302
AT4G30530.1	427	0.913
AT4G30600.1	1680	0.92
AT4G30650.1	581	0.9091
AT4G30750.1	731	0.92
AT4G30810.1	756|760|1056|1214	0.9231|0.9|0.9375|0.9048
AT4G30950.1	190|409|1195|1197	0.9259|0.9643|0.9459|0.9701
AT4G30996.1	694	0.9091
AT4G31300.1	860	0.9231
AT4G31340.1	1202|1486|1619	0.9062|0.9423|0.9394
AT4G31700.1	722|736|849|858|938	0.9403|0.9811|0.913|0.9143|0.987
AT4G31840.1	446	0.9091
AT4G31990.2	1190|1613	0.9333|0.9
AT4G32020.1	1180	0.9184
AT4G32060.1	1319	0.9091
AT4G32130.1	999	0.913
AT4G32260.1	336	0.913
AT4G32470.1	688	0.9091
AT4G32520.1	1887	0.913
AT4G32714.1	55	0.9259
AT4G33010.1	1519|1681|2410|3370|3504	0.907|0.907|0.9375|0.96|0.9149
AT4G33090.1	1020|2762	0.9167|0.9
AT4G33220.1	1823	0.9048
AT4G33250.1	638|941	0.95|0.913
AT4G33355.1	334|344	0.9784|0.9504
AT4G33640.1	446	0.9231
AT4G33680.1	1583	0.9556
AT4G33865.1	127|191|237|473	0.9592|0.9048|0.9714|0.9444
AT4G33920.1	1226	0.9
AT4G34050.1	306	0.9583
AT4G34050.3	665	0.9362
AT4G34110.1	199|1373|1816|2288	0.913|0.913|0.9508|0.931
AT4G34150.1	738|741|810|837	0.9091|0.9036|0.9535|0.9211
AT4G34180.1	429|430	0.9231|0.9259
AT4G34190.1	822	0.9286
AT4G34200.1	1172	0.9048
AT4G34450.1	2625|3875	0.9|0.9231
AT4G34620.1	361	0.9211
AT4G34670.1	597	0.9057
AT4G34700.1	587|675	0.9355|0.95
AT4G34710.1	1143|1216|1904|1951|2009|2131	0.9355|0.9524|0.9211|0.9565|0.9231|0.9649
AT4G34720.1	258|468|646|647	0.975|0.9683|0.9709|0.9277
AT4G34870.1	758	0.9662
AT4G34881.1	284	0.9
AT4G35000.1	1160	0.9
AT4G35100.1	286|775|922|1072|1278	0.9925|0.9822|0.9773|0.9032|0.9075
AT4G35450.1	461|814	0.931|0.9167
AT4G35450.3	480	0.9
AT4G35480.1	731	0.9231
AT4G35630.1	1300	0.9394
AT4G35830.1	1704|1771|2475|2769	0.9|0.9091|0.9048|0.9
AT4G36040.1	762	0.9524
AT4G36130.1	444|960	0.9459|0.9474
AT4G36250.1	546|1621	0.931|0.931
AT4G36810.1	1312	0.9375
AT4G37470.1	949	0.9231
AT4G37510.1	1840	0.913
AT4G37830.1	170|171	0.9032|0.9487
AT4G37870.1	471|473	0.9048|0.9091
AT4G37900.1	142|649|688|763|873|876|972	0.9091|0.9259|0.9459|0.9189|0.9302|0.9556|0.9048
AT4G37910.1	1676	0.9091
AT4G37930.1	417|847|979|1297|1495|1624	0.9426|0.9831|0.9779|0.9385|0.9419|0.9533
AT4G38630.1	867	0.9048
AT4G38740.1	777	0.9355
AT4G38770.1	339|505|573|1045|1105|1165|1168|1176|1258|1368	0.9333|0.9492|0.9048|0.9211|0.9268|0.9211|0.9265|0.9735|0.9405|0.9385
AT4G38800.1	1040	0.9
AT4G38920.1	602|676	0.9412|0.9412
AT4G38970.1	870|873|960|963|1380|1661	0.9615|0.9818|0.975|0.967|0.9778|0.9091
AT4G39080.1	458|2849	0.9286|0.9048
AT4G39090.1	440|1114|1460	0.913|0.9444|0.925
AT4G39200.1	411|532|599	0.9579|0.9565|0.9191
AT4G39220.1	818	0.9286
AT4G39330.1	286|501|845|987|1230	0.9384|0.9648|0.9146|0.9137|0.9333
AT4G39460.3	1204	0.9091
AT4G39730.1	353|531	0.9429|0.92
AT4G39800.1	1435	0.92
AT4G40030.1	513|571	0.9801|0.9007
AT4G40040.1	590	0.9862
AT5G01410.1	570|1141	0.9394|0.9048
AT5G01530.1	238|241|250|326|474|565|861|940	0.9787|0.9403|0.9375|0.9593|0.9045|0.9817|0.9333|0.981
AT5G01600.1	990|1043|1092	0.9346|0.9787|0.9712
AT5G01650.1	149|317	0.9318|0.9048
AT5G01750.2	649	0.9286
AT5G01800.1	398	0.963
AT5G02240.1	166|895	0.9167|0.9291
AT5G02380.1	59|89|248|367|406	0.9783|0.9783|0.9088|0.9577|0.9369
AT5G02500.1	648|744|1991|2297	0.9528|0.9538|0.9366|0.9615
AT5G02610.1	422	0.9048
AT5G02790.1	124|328	0.9091|0.9333
AT5G02870.1	380|646|670|954	0.913|0.9565|0.9512|0.9259
AT5G02870.2	269|535|559|843	0.9|0.9545|0.9429|0.9333
AT5G02960.1	47|310|336|559|573	0.9474|0.9771|0.9551|0.944|0.95
AT5G03080.1	217	0.9231
AT5G03240.1	618	0.9067
AT5G03520.1	273|800|1227	0.913|0.9143|0.9189
AT5G03630.1	321	0.9048
AT5G03740.1	1013|1016	0.9412|0.9
AT5G03850.1	389|406	0.9417|0.9545
AT5G03880.1	934	0.9259
AT5G04600.1	359|805	0.913|0.9474
AT5G04740.1	637	0.913
AT5G04800.1	509	0.9091
AT5G04800.2	1084	0.913
AT5G04885.1	1629	0.9048
AT5G05010.1	137	0.913
AT5G05270.1	609	0.913
AT5G05370.1	272	0.913
AT5G05600.1	1116	0.9167
AT5G05690.1	1370	0.9
AT5G05780.1	847	0.9091
AT5G06290.1	972	0.92
AT5G06320.1	197|256|552|855	0.9259|0.9737|0.9857|0.9474
AT5G06370.1	586	0.9048
AT5G07020.1	679	0.931
AT5G07030.1	407|569|637|756|890|1207|1208|1220	0.9|0.9062|0.931|0.9444|0.913|0.9048|0.9091|0.9286
AT5G07090.1	104|658|828|934|954	0.9054|0.9259|0.9375|0.9531|0.9111
AT5G07090.2	1000	0.9048
AT5G07230.1	183|186|203|227|276	0.9355|0.9231|0.9077|0.931|0.907
AT5G07410.1	223|270|273|636|651|757|1013	0.9322|0.9756|0.9785|0.913|0.931|0.9508|0.9176
AT5G07430.1	193|289|292|451|572|573|1179	0.9302|0.9286|0.9556|0.9062|0.9|0.9375|0.9355
AT5G07510.1	251|596|620|721	0.9394|0.9259|0.9043|0.9706
AT5G07520.1	234	0.9184
AT5G07530.1	935|1064|1628	0.9506|0.9398|0.9375
AT5G07550.1	231|235	0.9035|0.9143
AT5G07560.1	514|805|829|841|908|910	0.9398|0.9143|0.9538|0.9286|0.9686|0.9454
AT5G07600.1	630|654	0.9|0.9048
AT5G07990.1	1157	0.9167
AT5G08000.1	534|660|876|1036	0.9512|0.9016|0.9444|0.9062
AT5G08040.1	211	0.9
AT5G08260.1	317|1557	0.913|0.9286
AT5G08280.1	682	0.9444
AT5G08300.1	601|604|1149	0.9286|0.9|0.9024
AT5G08530.1	458|1157|1478	0.92|0.9|0.9048
AT5G08540.1	462|1014|1068	0.9048|0.9|0.913
AT5G08640.1	1314	0.9149
AT5G08670.1	1769	0.9612
AT5G08680.1	1929|1937	0.9512|0.92
AT5G08690.1	668|1571|1602|1745	0.9048|0.9167|0.9167|0.9333
AT5G09620.1	1279|1464	0.9048|0.9
AT5G09650.1	692|695	0.9615|0.92
AT5G09660.1	938	0.9211
AT5G09660.5	826	0.9
AT5G09810.1	479|859|863|1142	0.92|0.9481|0.9512|0.9394
AT5G09900.1	1998	0.92
AT5G10300.1	318|319	0.9048|0.9091
AT5G10360.1	758|810|811|858|868	0.9649|0.9835|0.9688|0.9595|0.913
AT5G10400.1	158|160|533	0.9756|0.9574|0.92
AT5G10450.1	728|1104|1218|1220	0.9592|0.9483|0.9559|0.9149
AT5G10480.1	436|890	0.9375|0.9048
AT5G10860.1	59|300|945	0.9483|0.9062|0.9487
AT5G10960.1	1436	0.9167
AT5G11170.1	561	0.9286
AT5G11200.1	538	0.9
AT5G11500.1	399	0.9231
AT5G11520.1	219	0.92
AT5G11560.1	2498	0.9259
AT5G11670.1	1816|1820|1912	0.92|0.925|0.9062
AT5G11740.1	558|613|664	0.9056|0.9109|0.978
AT5G12140.1	537	0.9493
AT5G12860.1	585|1943	0.9091|0.9048
AT5G12950.1	1342|2584|3139	0.9333|0.9429|0.9333
AT5G13120.1	979	0.9091
AT5G13140.1	844	0.9
AT5G13190.1	482|710	0.9167|0.9
AT5G13430.1	292	0.9167
AT5G13450.1	877|943|944	0.9296|0.9688|0.9615
AT5G13510.1	322	0.9048
AT5G13630.1	2059	0.9048
AT5G13850.1	533|536|803	0.9429|0.931|0.9492
AT5G13930.1	445|655|978|1032|1120|1192	0.9362|0.9097|0.9087|0.9474|0.913|0.9667
AT5G14030.1	123|164|174	0.9259|0.9464|0.9512
AT5G14040.1	393|1442|1561|1587	0.9286|0.9259|0.9062|0.9753
AT5G14380.1	74|80|213	0.9459|0.931|0.9394
AT5G14910.1	242|778	0.9111|0.913
AT5G14910.2	421	0.9
AT5G14920.1	795	0.9298
AT5G15200.1	189|268|602|715|730	0.9042|0.987|0.9164|0.9593|0.9804
AT5G15220.1	855	0.9048
AT5G15230.1	206|252|256|477	0.9565|0.9474|0.9648|0.964
AT5G15320.1	483	0.9062
AT5G15350.1	605	0.931
AT5G15530.1	841|843|853|855|1156|1182|1255|1340	0.9701|0.9375|0.925|0.9286|0.9048|0.9714|0.9697|0.9259
AT5G15610.2	1487	0.9048
AT5G15650.1	338|456|495|575|1246	0.9048|0.9322|0.913|0.9091|0.9355
AT5G15780.1	871|1275|1302|1329|1330	0.9512|0.9286|0.9333|0.9|0.9091
AT5G15800.1	689	0.9333
AT5G15960.1	201|202|351|618	0.9|0.9048|0.9286|0.9221
AT5G15970.1	345|348|620	0.9829|0.9935|0.9042
AT5G16050.1	556	0.9474
AT5G16130.1	140|508|698|791	0.9592|0.9214|0.9444|0.9839
AT5G16290.1	1314	0.9
AT5G16390.1	315|318|528	0.9|0.9|0.9333
AT5G16440.1	283|799|983	0.9348|0.9355|0.9565
AT5G16660.1	932	0.9118
AT5G16920.1	264|744	0.9211|0.9143
AT5G16960.2	1113	0.9661
AT5G17010.3	1424	0.9167
AT5G17170.1	1048	0.913
AT5G17770.1	400|1323	0.9444|0.9275
AT5G17870.1	95	0.9286
AT5G17870.2	281	0.913
AT5G17920.1	774|1386|1389|1392|1448|1857|2043|2061|2113|2216|2260|2386|2403|2404|2455	0.9556|0.9286|0.9429|0.9778|0.9529|0.92|0.9762|0.9355|0.9172|0.9565|0.903|0.9459|0.9091|0.9677|0.9167
AT5G17920.2	2089|2107|2159|2306|2450	0.9545|0.9216|0.902|0.9|0.9024
AT5G18150.1	261	0.9
AT5G18380.1	121|469|650	0.9649|0.9545|0.9659
AT5G18670.1	595	0.913
AT5G19120.1	291|292|875|936	0.9412|0.9444|0.925|0.9394
AT5G19140.1	292|396	0.9474|0.9444
AT5G19240.1	356|370	0.9259|0.9286
AT5G19370.1	265	0.9048
AT5G19510.1	356|359|362|395|479|697|698|882	0.9592|0.9789|0.9794|0.9241|0.9219|0.9231|0.9474|0.9231
AT5G19580.1	335|830|831|1109|1171|1514|1959	0.9355|0.9444|0.9333|0.9333|0.9038|0.92|0.9012
AT5G19760.1	378|630	0.9157|0.9524
AT5G19770.1	825|872|912|1035|1262	0.9062|0.9701|0.9492|0.9302|0.9091
AT5G19780.1	784|824|947	0.9737|0.9074|0.9333
AT5G19940.1	236|252	0.9375|0.9167
AT5G20010.1	275|854	0.9205|0.9367
AT5G20020.1	674|728	0.9259|0.9535
AT5G20080.1	508	0.9091
AT5G20090.1	691	0.9429
AT5G20160.1	119|426|663	0.9464|0.92|0.9487
AT5G20165.1	295	0.931
AT5G20190.1	1038	0.9412
AT5G20230.1	482|535|635|638|749|821	0.9684|0.9512|0.9722|0.9667|0.9381|0.9048
AT5G20240.1	789|1037	0.9459|0.9143
AT5G20270.1	1246	0.9189
AT5G20290.1	645|667|854	0.9639|0.9511|0.9853
AT5G20500.1	553|633	0.931|0.9649
AT5G20620.1	455	0.9231
AT5G20630.1	186|274|693|781	0.9268|0.9231|0.9216|0.9608
AT5G20650.1	269	0.9474
AT5G20720.1	349|882|920	0.9667|0.9412|0.907
AT5G20890.1	1865|1927	0.9375|0.9048
AT5G20900.1	538|558|838	0.9048|0.9062|0.9394
AT5G20920.1	907	0.931
AT5G20950.1	1707|1709|1915	0.9|0.913|0.9286
AT5G21020.2	160	0.9444
AT5G21090.1	475|564|1023	0.95|0.9722|0.9259
AT5G21274.1	451	0.9259
AT5G21940.1	1148	0.95
AT5G22280.1	649	0.913
AT5G22430.1	140|143|459	0.9691|0.9618|0.9544
AT5G22440.1	480	0.913
AT5G22880.1	448	0.9143
AT5G22920.1	927|1222	0.9231|0.9444
AT5G23060.1	134|674	0.9048|0.9333
AT5G23120.1	472	0.92
AT5G23290.1	503|556	0.9|0.9286
AT5G23740.1	324|385	0.92|0.9091
AT5G23940.1	683|948|965|981|1023|1510	0.9444|0.9545|0.9239|0.9407|0.9535|0.9545
AT5G24420.1	896|966	0.913|0.9394
AT5G24570.1	137	0.9167
AT5G24610.1	416|584	0.913|0.9394
AT5G24650.1	746	0.9444
AT5G24770.1	542|859|967|970	0.9699|0.9417|0.9834|0.9722
AT5G24780.1	471|489	0.9696|0.9156
AT5G25100.1	1605	0.913
AT5G25265.1	1322	0.9259
AT5G25460.1	391|550	0.9643|0.9
AT5G25540.1	420	0.9
AT5G25610.1	870	0.94
AT5G25754.1	1821	0.9048
AT5G25940.1	349	0.9091
AT5G25980.1	609|994|1344|1520|1602	0.9565|0.9455|0.9111|0.9091|0.9231
AT5G25980.2	62|628|1013|1363|1539|1542|1621	0.9405|0.99|0.9709|0.9486|0.9762|0.9231|0.9425
AT5G25980.3	1344	0.9259
AT5G26000.1	44|607|1521	0.9416|0.9318|0.9429
AT5G26030.1	1441|1880	0.9474|0.9231
AT5G26360.1	1465|1830|1833|2061	0.9091|0.9524|0.9189|0.907
AT5G26667.2	600|601	0.925|0.9412
AT5G26880.1	656	0.9
AT5G27430.1	331	0.9
AT5G27470.1	576|1599	0.913|0.9
AT5G27700.1	248|465	0.9412|0.9483
AT5G27850.1	829	0.9556
AT5G28050.1	398|518	0.9048|0.931
AT5G28050.3	391|466|586	0.9|0.9048|0.9
AT5G28060.1	89|112	0.9358|0.9231
AT5G28840.1	518|1080|1096	0.9487|0.9286|0.9394
AT5G30510.1	209|335|602|1358|1364|1409	0.9692|0.9231|0.9231|0.9302|0.907|0.9208
AT5G33320.1	531|717|967	0.9333|0.9032|0.9429
AT5G33370.1	573|589|658|842|1087	0.9786|0.9359|0.9648|0.9559|0.9265
AT5G34850.1	1538	0.9444
AT5G35360.1	129|546|978|984|1577|1758|1888	0.9355|0.9048|0.9167|0.9535|0.9167|0.9231|0.9091
AT5G35530.1	764|782|785	0.9545|0.9286|0.9375
AT5G35590.1	424|993	0.9|0.9286
AT5G35630.1	830|1043|1107	0.9|0.9|0.9155
AT5G35680.1	107|431	0.9375|0.9
AT5G35730.1	1776	0.9091
AT5G35735.1	1173	0.9167
AT5G36290.2	1314	0.9048
AT5G37020.1	3138	0.9
AT5G37510.1	1611|2163|2483	0.9333|0.9048|0.907
AT5G37780.1	458	0.9412
AT5G38410.1	385|436|498|715|878|915	0.9471|0.9565|0.9832|0.9519|0.9877|0.9167
AT5G38420.1	142|193|255|472|502|635|694	0.9291|0.9508|0.9647|0.9161|0.9191|0.9673|0.9338
AT5G38430.1	265|327	0.9483|0.9375
AT5G38430.2	129	0.9412
AT5G38470.1	397|769|1087	0.9333|0.9231|0.9048
AT5G38480.1	592|595	0.9318|0.9683
AT5G38760.1	103	0.9759
AT5G39730.1	196	0.913
AT5G39740.1	820|1032	0.9464|0.9184
AT5G40580.2	543	0.92
AT5G40650.1	894	0.92
AT5G40730.1	181	0.9286
AT5G40760.1	1939	0.9167
AT5G40770.1	1344	0.9286
AT5G40950.1	257|462|534	0.9024|0.9286|0.902
AT5G41210.1	576|658|681	0.913|0.9355|0.92
AT5G41520.2	731	0.9259
AT5G41600.1	360|765	0.95|0.9211
AT5G41685.1	473	0.9429
AT5G41700.1	729	0.92
AT5G42050.1	267	0.9592
AT5G42080.1	979	0.913
AT5G42190.1	422|902	0.9062|0.9048
AT5G42530.1	515	0.9714
AT5G42890.1	332	0.9444
AT5G42980.1	173|314|515|518|656|658|660|663	0.952|0.9565|0.9672|0.9672|0.9351|0.9706|0.9632|0.9624
AT5G43060.1	1270|1404|1646|1682	0.9459|0.9444|0.9048|0.9231
AT5G43460.2	416	0.92
AT5G43750.1	276|438	0.9091|0.9091
AT5G43760.1	411|1335|1738	0.9286|0.9333|0.9167
AT5G43830.1	560|563|863|864	0.9444|0.913|0.971|0.9545
AT5G43850.1	879	0.9
AT5G44070.1	1569	0.9412
AT5G44300.1	120|366|533	0.9091|0.9535|0.9167
AT5G44340.1	917|1064|1506	0.9556|0.9388|0.92
AT5G44540.1	122	0.9535
AT5G45390.1	1031|1087	0.9|0.9143
AT5G45550.1	964	0.9189
AT5G45620.1	980	0.9231
AT5G45670.1	469|588|1064|1190|1265|1373|1376	0.9118|0.92|0.9032|0.9565|0.9|0.9726|0.9091
AT5G45775.2	674|818	0.9394|0.9138
AT5G45880.1	342	0.9375
AT5G45950.1	266|1278	0.9074|0.9167
AT5G46020.1	381|395|710	0.9524|0.92|0.9048
AT5G46110.1	532|533|543|625|628|824|1612	0.9667|0.9639|0.9062|0.9474|0.9692|0.9487|0.9485
AT5G46290.1	911|1601	0.9167|0.9231
AT5G46430.1	617	0.9
AT5G47030.1	572|671|700|740	0.9583|0.9459|0.931|0.9032
AT5G47110.1	582	0.913
AT5G47120.1	784	0.9259
AT5G47190.1	692	0.9032
AT5G47200.1	380|741|951	0.9623|0.9091|0.9048
AT5G47210.1	346|349|580|919|928	0.9|0.9091|0.9444|0.9259|0.9355
AT5G47310.1	479	0.9
AT5G47500.1	1069	0.92
AT5G47570.1	254|631	0.9091|0.9271
AT5G47700.1	224|347|359|380	0.9535|0.9832|0.9189|0.9355
AT5G47700.2	299	0.9512
AT5G47770.1	840|915|1505	0.9444|0.9|0.9
AT5G47910.1	2544	0.9231
AT5G47930.1	93|453|491	0.9167|0.973|0.9725
AT5G48180.1	1183	0.9048
AT5G48230.2	455|554	0.9333|0.9
AT5G48300.1	801	0.9649
AT5G48385.1	1381|1967|2170	0.9412|0.92|0.9167
AT5G48480.1	415	0.9583
AT5G48485.1	605	0.9
AT5G48760.1	405	0.9333
AT5G48810.1	406	0.9451
AT5G48900.1	1408	0.913
AT5G48930.1	1020	0.9
AT5G49460.1	323|537|1784	0.913|0.931|0.9268
AT5G49720.1	753|1646|1685|2108|2111	0.913|0.92|0.9091|0.9091|0.9677
AT5G49910.1	1227|1339|1415|2146|2205	0.9091|0.9048|0.9259|0.9268|0.913
AT5G49970.1	1098	0.9
AT5G50030.1	118	0.9032
AT5G50850.1	485	0.9592
AT5G51010.1	556	0.9048
AT5G51040.1	250|585	0.9286|0.9459
AT5G51750.1	532|556|872|1043|1961|1964|2210|2237|2254|2341	0.9333|0.9118|0.95|0.9286|0.9259|0.9459|0.9211|0.9661|0.9375|0.9524
AT5G52160.1	211	0.9216
AT5G52470.1	529|706|707|951|1083|1137	0.931|0.9545|0.9545|0.9333|0.9211|0.9032
AT5G52650.1	363|653|728|816	0.9412|0.9172|0.9|0.9118
AT5G52840.1	603	0.9231
AT5G52920.1	1479|1502|1631|1635	0.9189|0.9474|0.9531|0.9545
AT5G53300.1	640|745	0.9397|0.9086
AT5G53560.1	570	0.913
AT5G53650.1	309	0.9
AT5G53820.1	269	0.9237
AT5G54160.1	340	0.9423
AT5G54170.1	1519	0.9
AT5G54270.1	316|649|867	0.9487|0.913|0.9174
AT5G54500.1	956	0.913
AT5G54540.1	749	0.9211
AT5G54600.1	315|605|701	0.9118|0.9024|0.914
AT5G54640.1	435|714	0.9048|0.9
AT5G54680.1	721|838	0.9048|0.9
AT5G54760.1	131|405	0.9355|0.9153
AT5G54770.1	129|190|408|411|675|909|1146|1377	0.9859|0.9414|0.9487|0.9907|0.9706|0.9333|0.9809|0.9506
AT5G54900.1	555	0.9459
AT5G54940.2	247|351	0.9277|0.9167
AT5G54970.1	582	0.9048
AT5G55140.1	251	0.9231
AT5G55190.1	702|779	0.9231|0.9231
AT5G55280.1	1030	0.9167
AT5G55450.1	285	0.9
AT5G55710.1	720	0.9375
AT5G55930.1	1244	0.9
AT5G55940.1	542|699	0.9091|0.9091
AT5G56010.1	1706	0.931
AT5G56030.1	2415	0.9
AT5G56170.1	613	0.9574
AT5G56670.1	328	0.9318
AT5G57123.1	730	0.9091
AT5G57290.1	203|209|610	0.9706|0.96|0.9231
AT5G57560.1	1098|1293|1422	0.9048|0.9459|0.9048
AT5G57655.2	908|1122|1125	0.9259|0.9259|0.9355
AT5G57815.1	149	0.9091
AT5G58060.1	71	0.9
AT5G58250.1	343	0.9474
AT5G58290.1	212|1218	0.931|0.931
AT5G58310.1	784	0.9167
AT5G58420.1	752|985|1013	0.9375|0.9192|0.9259
AT5G58430.1	1276|2209	0.9048|0.931
AT5G59290.1	1372	0.9167
AT5G59310.1	215|284|372|448	0.9383|0.9691|0.9057|0.9375
AT5G59320.1	108|369|454|528	0.9|0.9595|0.9787|0.9847
AT5G59420.1	1006	0.9091
AT5G59690.1	478|582|630	0.9151|0.9712|0.9023
AT5G59770.1	501	0.9
AT5G59870.1	109|431|432|480	0.9444|0.9672|0.9674|0.9296
AT5G59890.1	382	0.9286
AT5G59910.1	450|645|820|823	0.9646|0.9054|0.9583|0.9231
AT5G59970.1	372	0.9167
AT5G60360.1	616|659|1109	0.92|0.9|0.9487
AT5G60390.1	101|271|719	0.9405|0.9775|0.9423
AT5G60390.3	33	0.9
AT5G60640.1	219	0.92
AT5G60670.1	220|617	0.9636|0.9444
AT5G60910.1	502	0.913
AT5G61130.1	864	0.9259
AT5G61170.1	548|551	0.9706|0.9451
AT5G61210.1	1038	0.9231
AT5G61230.1	603	0.9048
AT5G61240.1	945	0.931
AT5G61410.1	1214	0.9455
AT5G61440.1	741	0.9189
AT5G61720.1	458|967	0.9143|0.9231
AT5G61790.1	1511|1942	0.9429|0.96
AT5G62080.1	469|499|557	0.913|0.9091|0.9348
AT5G62190.1	1625	0.913
AT5G62210.1	522	0.9259
AT5G62300.1	186|601	0.9059|0.958
AT5G62350.1	365|457|525	0.975|0.9167|0.9625
AT5G62360.1	183|737	0.9559|0.96
AT5G62670.1	2169|2654	0.92|0.9048
AT5G62690.1	206|900	0.9|0.9189
AT5G62700.1	222|879	0.9375|0.9722
AT5G62720.1	777	0.92
AT5G62740.1	750	0.9
AT5G62790.1	623|1276|1597	0.9286|0.9167|0.9118
AT5G62810.1	1012	0.9
AT5G63150.1	359	0.9091
AT5G63310.1	158	0.9362
AT5G63400.1	264	0.9091
AT5G63470.1	350	0.9286
AT5G63510.1	911	0.9
AT5G64040.1	535|550|668|674	0.9091|0.9167|0.9538|0.9795
AT5G64080.1	620|623|784	0.9592|0.9429|0.9487
AT5G64130.1	634	0.9118
AT5G64140.1	785	0.9412
AT5G64260.1	1409	0.9286
AT5G64310.1	434|436|437	0.9286|0.95|0.9024
AT5G64340.1	1794	0.9048
AT5G64350.1	429|430	0.9048|0.9091
AT5G64400.1	1119|1326	0.95|0.9623
AT5G64570.1	2259|2262	0.92|0.9259
AT5G64850.1	501	0.9091
AT5G65020.1	208	0.92
AT5G65220.1	140|636|642|651	0.9359|0.9664|0.9643|0.9028
AT5G65360.1	161|163	0.9545|0.9048
AT5G65430.1	790|1026	0.9091|0.9048
AT5G65470.1	1481|1652	0.9355|0.9231
AT5G65620.1	1756|1760	0.913|0.9355
AT5G65670.1	684|1497	0.9091|0.9211
AT5G65810.1	1168	0.9091
AT5G65870.1	291	0.92
AT5G66190.1	198|1020|1382	0.9167|0.9268|0.925
AT5G66210.1	1482	0.9375
AT5G66510.1	634|913	0.9444|0.9459
AT5G66570.1	266|426|834|1268	0.9143|0.9444|0.9551|0.9194
AT5G66590.1	512	0.92
AT5G66680.1	1455|1571	0.9167|0.9394
AT5G67360.1	2490	0.9
AT5G67500.3	495	0.92
AT5G67590.1	350|478|496|499	0.9459|0.9474|0.9302|0.9412
AT5G67600.1	366	0.9143

## Sheet: seedling1_m5C
Isoform	5mC site in the related transcript isoforms	5mC fraction in the related transcript isoforms
AT1G01050.1	238|241|929	0.95|0.9118|0.925
AT1G01100.2	168|198|321|587	0.9138|0.942|0.9762|0.9091
AT1G01100.4	301	0.9
AT1G01120.1	774|824|1040|1434	0.9048|0.9375|0.9412|0.925
AT1G01300.1	860	0.913
AT1G01470.1	250|251	0.9495|0.9388
AT1G01540.2	252	0.9
AT1G01550.1	954	0.9231
AT1G01620.1	746|1020|1092	0.9545|0.931|0.929
AT1G01820.1	1204	0.9
AT1G02140.1	100|299	0.9444|0.9118
AT1G02150.1	258	0.9048
AT1G02305.1	444|1330	0.931|0.9167
AT1G02500.1	192|411|880	0.92|0.9643|0.9146
AT1G02560.1	267|832|1153|1305	0.971|0.9091|0.9467|0.9016
AT1G02780.1	248|273|688|721|909|946	0.9032|0.9672|0.9444|0.9927|0.9517|0.96
AT1G02920.1	296|300	0.9636|0.9429
AT1G02930.1	305|309	0.9655|0.9074
AT1G03130.1	128|130|554	0.931|0.9655|0.913
AT1G03220.1	325|378|382|1121|1568|1569	0.9|0.9355|0.9394|0.913|0.9434|0.9545
AT1G03475.1	385|402|405|606	0.9412|0.9048|0.9167|0.9649
AT1G03600.1	486|642|1120	0.9737|0.9259|0.9355
AT1G03630.1	487|1305|1468	0.9048|0.9167|0.9259
AT1G03860.1	228|927|985	0.9048|0.9167|0.9048
AT1G03870.1	947	0.9
AT1G03900.1	709	0.9565
AT1G04040.1	886|914	0.9091|0.9
AT1G04270.1	106|199|202|732|788	0.9254|0.9718|0.9286|0.9189|0.9392
AT1G04410.1	223|311|331|334|340|465|466|596|931|934|943|1097|1098|1289	0.92|0.9321|0.9545|0.9864|0.9359|0.9277|0.9313|0.9714|0.931|0.9744|0.9747|0.9349|0.96|0.9181
AT1G04430.1	1135|1402|1680|1701|1702|1867	0.9167|0.9615|0.95|0.9143|0.9259|0.9487
AT1G04480.1	618|628|715	0.907|0.9318|0.9714
AT1G04630.1	299	0.9091
AT1G04750.1	320	0.92
AT1G04820.1	526|836|1147|1177|1208|1703	0.913|0.9091|0.9412|0.9375|0.906|0.9333
AT1G04850.1	1424	0.913
AT1G05010.1	349|709|1193	0.95|0.9333|0.9688
AT1G05350.1	1696	0.9
AT1G05850.1	275|572|608|746|820|1233|1357	0.9667|0.9697|0.9355|0.9231|0.9143|0.9862|0.9563
AT1G05850.2	1518|1642	0.913|0.92
AT1G06200.2	645	0.92
AT1G06290.1	2142	0.9259
AT1G06460.1	200|314|616|1260	0.9623|0.9302|0.9231|0.9487
AT1G06640.1	1195	0.931
AT1G06680.1	365|503|506|530|551|731|812|973|1003|1094|1111|1276	0.9016|0.9918|0.9478|0.9412|0.9182|0.9548|0.9856|0.9339|0.9723|0.9901|0.9626|0.9
AT1G06680.2	725|755|846|863	0.9231|0.9412|0.9231|0.9259
AT1G06760.1	506|618|696	0.925|0.9362|0.9512
AT1G06950.1	298	0.913
AT1G07080.1	120	0.9259
AT1G07135.1	326|336|623	0.9|0.9412|0.9307
AT1G07140.1	393|528	0.9286|0.9091
AT1G07320.1	336|647|648|804|1068	0.9038|0.9091|0.9351|0.9167|0.9365
AT1G07420.1	383	0.9091
AT1G07610.1	270|315|424|443	0.9014|0.9605|0.9286|0.9412
AT1G07770.1	755	0.913
AT1G07770.3	691	0.92
AT1G07790.1	188	0.9
AT1G07890.1	283|424|760|964|994|1011|1149|1185	0.9868|0.9038|0.9651|0.9643|0.9087|0.9074|0.9505|0.9771
AT1G07920.1	140|143|328|499|1573	0.9048|0.9474|0.9333|0.9048|0.9028
AT1G07930.1	311|325|496	0.9412|0.9512|0.9048
AT1G08200.1	344|525|1047|1426|1449	0.9459|0.9231|0.9718|0.9394|0.95
AT1G08360.1	915	0.9655
AT1G08380.1	235|237|348|556|684	0.9016|0.9843|0.9953|0.9146|0.964
AT1G08490.1	1668	0.9167
AT1G08520.1	1275|1719|1971	0.9|0.925|0.9091
AT1G08570.1	589	0.9091
AT1G08640.1	887	0.9
AT1G08830.1	358|614|731	0.9535|0.9459|0.9459
AT1G08880.1	874	0.94
AT1G08890.1	1576	0.9
AT1G08930.1	649|1747	0.9|0.9
AT1G08980.1	469	0.9048
AT1G09070.1	303|522|1350|1351	0.9535|0.9692|0.9062|0.9237
AT1G09130.1	230|1203	0.9048|0.9
AT1G09150.1	1078|1150	0.9167|0.9
AT1G09200.1	291|492|498	0.9048|0.9556|0.9429
AT1G09270.1	1362	0.913
AT1G09310.1	592|593|744|746|749|868|871	0.931|0.9786|0.9249|0.949|0.9941|0.963|0.9826
AT1G09340.1	285	0.9455
AT1G09430.1	1652	0.9231
AT1G09560.1	443|866	0.9048|0.9
AT1G09620.1	3366	0.9048
AT1G09640.1	947	0.9286
AT1G09750.1	135|253|289|553|702|814|1134|1221|1223	0.92|0.9365|0.9231|0.9375|0.925|0.9583|0.9231|0.9437|0.9467
AT1G09760.1	562	0.913
AT1G09780.1	478|1305|1592|1710|1909|1910	0.9|0.9|0.9459|0.9062|0.913|0.9444
AT1G09800.2	78	0.9375
AT1G10200.1	869|945	0.9636|0.9429
AT1G10500.1	767	0.9189
AT1G10630.1	562	0.9048
AT1G10840.1	573	0.9048
AT1G10950.1	996	0.9333
AT1G10960.1	440|497	0.9167|0.9429
AT1G11260.1	516|878|1056|1107|1195	0.96|0.9487|0.9483|0.92|0.9
AT1G11310.1	749|915|1830|1967	0.9429|0.9032|0.92|0.9211
AT1G11430.1	625|733|808	0.9062|0.9184|0.931
AT1G11545.1	480	0.9268
AT1G11580.1	60|1104|1664	0.9375|0.9394|0.9048
AT1G11580.2	131|1151	0.9333|0.9048
AT1G11650.2	83|465|468|1277|1439	0.9394|0.9048|0.931|0.913|0.9474
AT1G11680.1	864|1213	0.9231|0.9231
AT1G11840.2	285|444|774|921	0.9|0.9556|0.9|0.9306
AT1G11860.1	380|589|599|765|1134	0.9844|0.9383|0.9474|0.9474|0.9556
AT1G11910.1	1055|1056	0.9455|0.935
AT1G12090.1	235|614	0.9885|0.9
AT1G12110.1	68|975|1354|1839	0.925|0.9048|0.92|0.9333
AT1G12230.1	320|952|955|1149|1286	0.9|0.9375|0.9412|0.913|0.9048
AT1G12240.1	1923	0.913
AT1G12840.1	1557|1708|1859|1864|1927|2700	0.92|0.9259|0.9545|0.9355|0.9355|0.9394
AT1G12900.1	640|1088|1323|1443	0.9|0.9574|0.9091|0.9
AT1G12900.5	387|1142|1377|1497	0.9405|0.95|0.9459|0.9412
AT1G13060.1	410|977|1098	0.9231|0.9091|0.9048
AT1G13260.1	387	0.92
AT1G13270.1	729	0.9091
AT1G13440.1	423|1001|1403|1562	0.9314|0.9655|0.9412|0.9211
AT1G13930.1	238|277|283|286	0.9518|0.9317|0.9889|0.9561
AT1G13930.2	222|228|231	0.902|0.9753|0.9412
AT1G13930.3	183|228|231|233	0.9074|0.9796|0.95|0.9149
AT1G14150.1	711	0.9091
AT1G14320.1	356|930	0.9579|0.9024
AT1G14400.1	279|298|460|752|883	0.9123|0.9286|0.9024|0.9756|0.9286
AT1G14610.1	3157|3529	0.9286|0.9231
AT1G14670.1	1628|2134	0.9333|0.9259
AT1G14720.1	1191	0.913
AT1G14920.1	1469|2088	0.9091|0.9048
AT1G15120.1	336|391|684	0.9636|0.9091|0.9661
AT1G15140.1	418|961	0.9333|0.9048
AT1G15270.1	389	0.9024
AT1G15690.1	512|515|635|956|1034|1620|1796|2357|2399	0.92|0.9259|0.9394|0.963|0.9492|0.9231|0.9655|0.9561|0.9175
AT1G15820.1	118|234|344|347|356|593	0.942|0.9143|0.9904|0.9775|0.9173|0.9103
AT1G15930.1	834	0.9
AT1G15930.2	248|729|783	0.9302|0.9062|0.9241
AT1G15950.1	1334	0.9394
AT1G15980.1	1205|1350	0.9091|0.9444
AT1G16080.1	716|860	0.9048|0.9091
AT1G16180.1	562	0.913
AT1G16410.1	268|1122	0.9167|0.9048
AT1G16470.1	151	0.9
AT1G16700.1	735|883|1121	0.913|0.9091|0.9167
AT1G16880.1	346|559|753|885	0.9091|0.9231|0.9524|0.9062
AT1G16890.2	585|815	0.9333|0.9571
AT1G16920.1	240	0.9091
AT1G17080.1	250	0.9259
AT1G17290.1	460|837|999|1158|1332|1860	0.9|0.9048|0.9265|0.95|0.9762|0.92
AT1G17620.1	654	0.9048
AT1G17710.1	315|354	0.9615|0.9355
AT1G17745.1	786	0.9091
AT1G17860.1	741	0.9444
AT1G17880.1	357|575|599|602	0.9388|0.9091|0.92|0.9636
AT1G18070.1	1467	0.913
AT1G18080.1	129|225|405|586|633|1142|1146	0.9333|0.9792|0.9032|0.9459|0.9512|0.9759|0.9134
AT1G18210.1	426|848	0.9592|0.9512
AT1G18300.1	382|507|510|771|887	0.9032|0.9189|0.9|0.913|0.913
AT1G18500.1	1970	0.913
AT1G18540.1	232|655	0.9375|0.9219
AT1G18720.2	709	0.9048
AT1G18740.1	363	0.95
AT1G19000.2	259	0.9048
AT1G19180.3	1103	0.9259
AT1G19570.1	136|139|377|480|814	0.9341|0.9737|0.9494|0.9688|0.9553
AT1G19660.1	1149	0.931
AT1G19770.1	128|275|279|502|637|691	0.9211|0.9355|0.9383|0.931|0.9394|0.9516
AT1G19910.1	618|843	0.9592|0.9167
AT1G20010.1	984|1262	0.9275|0.9176
AT1G20020.1	249|984|1022|1024|1191|1373	0.9718|0.9167|0.965|0.936|0.939|0.9541
AT1G20050.1	289|734	0.9|0.9062
AT1G20090.1	1092	0.9091
AT1G20100.1	455	0.9
AT1G20110.1	246	0.9
AT1G20260.1	746|1609|1908	0.9048|0.9512|0.9483
AT1G20340.1	217|220|237|286|361|541	0.9927|0.9787|0.9781|0.9783|0.9847|0.9404
AT1G20430.1	166|514	0.9|0.9091
AT1G20440.1	1789|1942|1959|2054	0.9774|0.9828|0.9493|0.9429
AT1G20450.1	1091|1094|1220|1384	0.96|0.927|0.9709|0.9726
AT1G20620.1	257|538|566|618|959|1029|1068|1188|1210|1257|1373|1781	0.9037|0.973|0.9968|0.9346|0.9825|0.986|0.9649|0.9856|0.9891|0.9608|0.9911|0.9013
AT1G20620.4	1455|1848|2077|2099|2146|2262	0.9833|0.9828|0.9524|0.9259|0.9455|0.9663
AT1G20620.6	1354|1406|1747|1976|1998|2045|2161|2569	0.9375|0.9|0.9452|0.9574|0.9|0.9048|0.9672|0.9114
AT1G20630.1	1263	0.9
AT1G20693.1	306|309	0.9|0.9118
AT1G20696.1	543	0.9048
AT1G21065.1	827	0.9189
AT1G21130.1	433|1163	0.9487|0.9091
AT1G21310.1	381|549|633|1053|1137|1339|1487	0.9437|0.9597|0.981|0.966|0.9611|0.9554|0.9574
AT1G21600.1	144|1280	0.9167|0.92
AT1G21680.1	987|1595	0.9143|0.9211
AT1G21720.1	306|410|487|857	0.9231|0.9375|0.9375|0.9355
AT1G21750.1	298|414|805|1346|1446|1690|1693|1898	0.9483|0.9048|0.9167|0.9444|0.9231|0.9565|0.9259|0.9048
AT1G21910.1	482|514|629	0.9048|0.913|0.9231
AT1G22070.1	844	0.9
AT1G22270.1	301|439	0.9211|0.9167
AT1G22300.1	726|759|768|1205	0.9747|0.9268|0.9333|0.9259
AT1G22410.1	624	0.9355
AT1G22450.1	616|775	0.9535|0.9062
AT1G22530.1	765|846|888|1191|1604	0.9|0.913|0.9286|0.9091|0.9091
AT1G22700.2	283|828|946	0.9048|0.925|0.9091
AT1G22710.1	168|1448	0.9167|0.9355
AT1G22840.1	329|350	0.96|0.9333
AT1G22850.1	680	0.9474
AT1G23130.1	153|534|579	0.9873|0.9846|0.9645
AT1G23190.1	522|1184	0.9048|0.9565
AT1G23290.1	577	0.9333
AT1G23310.1	573|672|930|933|1097|1552	0.9091|0.9609|0.9468|0.975|0.9194|0.9048
AT1G23490.1	310|637	0.9091|0.9192
AT1G23820.2	717|1016|1020	0.9091|0.9608|0.9545
AT1G24020.1	296	0.9
AT1G24100.1	466	0.9
AT1G24180.1	1181	0.9189
AT1G24360.1	818|1333	0.9024|0.9333
AT1G24510.1	590	0.9231
AT1G24575.1	307	0.913
AT1G24880.2	595|598	0.9714|0.9231
AT1G25220.1	954|986	0.9091|0.9444
AT1G25260.1	394	0.9167
AT1G25440.1	484|1483	0.9091|0.92
AT1G25490.1	1539	0.9091
AT1G25550.1	433	0.9512
AT1G25560.1	957|1202	0.9487|0.913
AT1G26110.1	1415|1417|2414	0.9167|0.9167|0.9057
AT1G26550.1	161	0.9444
AT1G26630.1	342|365|368|376	0.9277|0.9688|0.9394|0.9894
AT1G26830.1	1881	0.9048
AT1G26850.1	1407|2341	0.9|0.913
AT1G27020.1	605	0.9048
AT1G27100.1	936	0.9167
AT1G27130.1	796	0.9388
AT1G27400.1	112|330	0.9155|0.9268
AT1G27450.2	1017|1268	0.9545|0.9143
AT1G27450.4	510|761	0.9032|0.9231
AT1G27530.1	725	0.9286
AT1G27730.1	373|845	0.92|0.9091
AT1G27760.3	1644	0.9
AT1G27950.1	536|675|756|948	0.9556|0.931|0.925|0.9032
AT1G27970.1	616	0.9344
AT1G28140.1	719	0.9545
AT1G28290.1	288|460|528|579|615|616|639|675|676|906|1444	0.9|0.9043|0.981|0.9101|0.9655|0.9837|0.9126|0.9391|0.9609|0.9231|0.9245
AT1G28320.1	1725	0.92
AT1G28330.1	341	0.9434
AT1G28400.1	1127	0.9111
AT1G29070.1	122	0.9694
AT1G29370.1	2341	0.9048
AT1G29390.1	766	0.9565
AT1G29470.1	1503|2123	0.9091|0.9259
AT1G29660.1	890	0.925
AT1G29670.1	427|1024	0.9444|0.9375
AT1G29910.1	245|516|990|1002|1003|1051	0.9504|0.9794|0.9231|0.9767|0.9424|0.9776
AT1G29920.1	436|823|824|872	0.9352|0.9782|0.9376|0.9608
AT1G29930.1	195|446|932|933|981|1025	0.9756|0.9954|0.9801|0.9513|0.9568|0.9869
AT1G30120.1	972|1209|1486	0.9231|0.9091|0.9355
AT1G30230.1	190|492|602|883	0.9298|0.9789|0.9577|0.9441
AT1G30360.1	589|742|1372|1971|2035|2128|2442|2501	0.9091|0.9048|0.9167|0.9242|0.9333|0.9057|0.9375|0.9538
AT1G30580.1	564|722|1393|1513	0.9091|0.9|0.9118|0.9524
AT1G30630.1	382|721|939|1202	0.9167|0.9048|0.913|0.9032
AT1G31170.1	531	0.92
AT1G31330.1	402|476|888	0.9742|0.99|0.9917
AT1G31340.1	349	0.9048
AT1G31580.1	443|445	0.9538|0.9259
AT1G31780.1	1065	0.9
AT1G31800.1	571	0.9
AT1G31910.1	1280	0.9048
AT1G32050.1	343	0.902
AT1G32060.1	490|636|639|702|1065|1354|1474	0.9265|0.9286|0.963|0.9091|0.925|0.9091|0.931
AT1G32080.1	227|1700	0.9048|0.9375
AT1G32130.1	1503	0.9231
AT1G32210.1	590	0.913
AT1G32230.2	1461	0.9231
AT1G32470.1	533	0.9355
AT1G32550.1	760	0.9091
AT1G32640.1	1765	0.9
AT1G32790.1	1299	0.9375
AT1G32920.1	249|252|360	0.913|0.9592|0.9085
AT1G32990.1	413|698|902	0.9286|0.9062|0.9565
AT1G33040.1	503	0.9048
AT1G33120.1	464|759|760	0.9403|0.9538|0.9492
AT1G33140.1	235|492|784|785	0.9375|0.9535|0.9054|0.9298
AT1G33470.1	1057|1086	0.913|0.913
AT1G33680.1	2285|2534	0.9091|0.913
AT1G34000.1	51|75|411	0.9|0.9545|0.913
AT1G34030.1	62|64|211|704	0.913|0.9155|0.931|0.9189
AT1G34370.1	1112	0.9
AT1G34430.1	155|480|618|1253	0.913|0.9259|0.9333|0.9189
AT1G35140.1	1011	0.9412
AT1G35160.1	671|1086	0.9032|0.913
AT1G35460.1	886	0.913
AT1G35580.2	407|961|1552	0.9444|0.9459|0.92
AT1G35680.1	309|357|512	0.9811|0.9692|0.9512
AT1G35720.1	488|491|507|651|1120|1123|1125	0.9395|0.9394|0.9062|0.962|0.9467|0.9811|0.9539
AT1G36730.1	1270	0.9474
AT1G36980.1	540	0.9355
AT1G36980.2	378	0.9167
AT1G37130.1	250|1480|1504|1842|1987|2129|2858	0.9322|0.9211|0.95|0.9455|0.9537|0.9565|0.9268
AT1G41880.1	499|501|578	0.907|0.9775|0.92
AT1G42960.1	80|499|512|526|529|539	0.9091|0.95|0.9375|0.9365|0.9508|0.9375
AT1G42970.1	315|378|575|1115	0.9661|0.9517|0.9714|0.9497
AT1G43170.1	230|883|1012	0.913|0.907|0.9344
AT1G43560.1	490	0.9355
AT1G43670.1	1253	0.9412
AT1G43800.1	283|896|1075	0.9|0.9231|0.9062
AT1G43890.1	711	0.9394
AT1G44575.1	208|222|241|242|274|382|558|865	0.9143|0.9835|0.9667|0.9615|0.9535|0.9242|0.9701|0.9
AT1G44575.3	262|264|276|295|296|328|436|612|784|919	0.9268|0.9241|0.9825|0.9574|0.961|0.9348|0.9643|0.9625|0.915|0.9302
AT1G44790.1	249	0.9231
AT1G44920.1	467	0.9286
AT1G45000.1	588|1236|1325|1498	0.9118|0.9048|0.9375|0.9123
AT1G45145.1	123	0.9286
AT1G45201.3	1439	0.9
AT1G45474.1	424	0.9048
AT1G45688.1	785	0.913
AT1G47128.1	1020|1336|1646|1690	0.9167|0.9333|0.9528|0.9643
AT1G47250.1	862	0.9259
AT1G47260.1	657	0.907
AT1G47420.1	267|539|896	0.9041|0.9118|0.9444
AT1G48030.1	1849	0.913
AT1G48210.1	1376	0.9
AT1G48300.1	492|837|876	0.9535|0.9231|0.9118
AT1G48350.1	466|472|512|572|649	0.9615|0.9793|0.9429|0.92|0.9806
AT1G48410.2	2588|3434|3493	0.9333|0.9412|0.9
AT1G48450.1	236|238|471|1295	0.9286|0.9091|0.9118|0.9
AT1G48830.1	764	0.9375
AT1G48920.1	533|536|983	0.9655|0.9643|0.9091
AT1G49140.2	1116|1309	0.9167|0.9
AT1G49240.1	140|250|290|598|1097	0.913|0.9286|0.918|0.907|0.9298
AT1G49410.1	239|420	0.9167|0.9231
AT1G49500.1	194	0.95
AT1G49500.2	415	0.9512
AT1G49600.1	470	0.9091
AT1G49760.1	1910	0.9
AT1G49970.1	242|1073|1142|1269|1440	0.913|0.9362|0.9483|0.9459|0.9254
AT1G50010.1	396|706|1078|1591|1615|1622	0.9091|0.9574|0.9298|0.9231|0.9592|0.9157
AT1G50200.1	1893|2792	0.9|0.925
AT1G50250.1	1844	0.9091
AT1G50320.1	179|563	0.9362|0.9091
AT1G50430.1	341	0.9048
AT1G50480.1	244|646|811|1243|1561|1634	0.931|0.9649|0.9048|0.9355|0.913|0.9
AT1G50640.1	1481	0.9
AT1G50900.1	452|609	0.9535|0.9286
AT1G50920.1	129|1675	0.913|0.9048
AT1G51070.1	834	0.9091
AT1G51110.1	114	0.9032
AT1G51200.1	675|767|817|989	0.9759|0.9259|0.984|0.9333
AT1G51400.1	347|417	0.9067|0.9615
AT1G51630.1	1106	0.9048
AT1G51650.1	234|301	0.9545|0.9118
AT1G51980.1	514|1679	0.9091|0.9184
AT1G52220.1	625|626	0.913|0.9647
AT1G52230.1	304|548	0.9686|0.9868
AT1G52300.1	186|189	0.9375|0.9811
AT1G52400.1	998|1233	0.9817|0.9167
AT1G52410.2	1402	0.9
AT1G52510.1	748	0.9
AT1G52720.1	754|793	0.9048|0.92
AT1G52740.1	517	0.9189
AT1G53210.1	1253|1494|1643|1813|2031	0.9508|0.9556|0.913|0.9194|0.9286
AT1G53230.1	662	0.9
AT1G53240.1	495|556|990	0.9|0.9|0.9467
AT1G53310.2	2176	0.9048
AT1G53400.1	798	0.9024
AT1G53580.1	609|919	0.9091|0.9048
AT1G53840.1	1707|1708	0.9143|0.931
AT1G53910.1	474|877|1314|1401|1813	0.9394|0.9|0.9487|0.9|0.9062
AT1G54000.1	1298	0.9
AT1G54030.1	987	0.913
AT1G54270.1	718|1213	0.9286|0.931
AT1G54410.1	203|345|569	0.9333|0.9852|0.9836
AT1G54500.1	498|627	0.913|0.9057
AT1G54580.1	797	0.9318
AT1G54630.1	216|863	0.9143|0.9355
AT1G54780.1	347|447|502|846	0.9535|0.9032|0.9444|0.9149
AT1G54830.1	351	0.913
AT1G55140.1	742	0.913
AT1G55330.1	140|143	0.914|0.9804
AT1G55360.1	851|936	0.913|0.9394
AT1G55450.1	458	0.9091
AT1G55480.1	682|1373	0.9412|0.9231
AT1G55490.2	125|169|689|1115|1881	0.9688|0.9318|0.9444|0.925|0.9737
AT1G55670.1	218|219|220|494|521|531	0.9433|0.9569|0.9537|0.964|0.9822|0.9591
AT1G55840.1	804|1344	0.9|0.9091
AT1G56070.1	236|896|1646|1647|1907|2144|2464|2818	0.9661|0.9091|0.9505|0.92|0.9167|0.9487|0.9216|0.9
AT1G56190.1	907|1772	0.9048|0.9118
AT1G56200.1	58|100|102|466	0.9608|0.9423|0.9038|0.902
AT1G56220.1	104	0.9355
AT1G56220.3	475	0.9444
AT1G56220.5	501|591|993|1077	0.9524|0.9|0.9012|0.9057
AT1G56280.1	86|181|793	0.9344|0.9091|0.9099
AT1G56330.1	689	0.9048
AT1G56340.1	144|590|1012|1119	0.9286|0.9444|0.9318|0.9111
AT1G56450.1	1151	0.9412
AT1G56580.1	501	0.9574
AT1G57660.1	635	0.9524
AT1G57680.1	472	0.9091
AT1G57720.1	948|1003|1202	0.92|0.9623|0.9028
AT1G57860.1	649	0.9189
AT1G57990.1	734	0.9062
AT1G58290.1	764|767|1136	0.9444|0.9|0.9355
AT1G58360.1	1309|1488|1620	0.9|0.907|0.913
AT1G59870.1	151|152|570|788|1125|1938|3762|3829|4323|4633|4636	0.9492|0.913|0.9643|0.9535|0.9038|0.931|0.9426|0.9754|0.925|0.913|0.9103
AT1G59900.1	546	0.9512
AT1G60000.1	974	0.9048
AT1G60780.1	1754	0.9091
AT1G60950.1	310|497|654|724|827	0.9075|0.995|0.9759|0.9882|0.9524
AT1G61250.1	894	0.9355
AT1G61520.1	290|384|1022|1140	0.9623|0.9346|0.9723|0.9842
AT1G61520.2	1018	0.9355
AT1G61790.1	542	0.9091
AT1G61890.1	1025	0.9048
AT1G62180.1	1303	0.9
AT1G62380.1	393|1160	0.9412|0.9464
AT1G62390.1	2697	0.9167
AT1G62480.1	372	0.9259
AT1G62750.1	581|668|1397	0.9259|0.9091|0.9474
AT1G63690.1	1062	0.9286
AT1G63770.4	1845|2034|2337|2946	0.9231|0.92|0.931|0.92
AT1G63970.1	70|713	0.9|0.9
AT1G63980.1	1168|1247	0.9|0.9
AT1G64040.1	334|594|1426	0.9048|0.9048|0.9
AT1G64090.1	869	0.9348
AT1G64230.1	394|415|628|802|806	0.963|0.914|0.9655|0.9231|0.9273
AT1G64370.1	794	0.9219
AT1G64390.1	2579	0.9333
AT1G64510.1	440|577	0.918|0.9048
AT1G64510.2	166|484|584|830	0.913|0.9194|0.9048|0.9524
AT1G64520.1	1123	0.9273
AT1G64550.1	2228	0.9048
AT1G64640.1	680	0.9
AT1G64720.1	475|510|765|766|915	0.9737|0.9|0.9008|0.9324|0.9071
AT1G64750.1	413	0.9048
AT1G65220.1	206|1026	0.92|0.9
AT1G65230.1	598|601	0.9|0.92
AT1G65260.1	1388	0.9211
AT1G65720.1	104|221|223|297|533|537|596|599	0.9268|0.907|0.9104|0.9091|0.9231|0.9091|0.9423|0.9394
AT1G65820.1	287|604|675	0.9211|0.9636|0.913
AT1G65840.1	696	0.9429
AT1G65930.1	100|173|566|609|801|927|1116|1287|1355|1359|1407|1431|1470	0.925|0.9146|0.9245|0.958|0.9143|0.9565|0.91|0.9672|0.9|0.9412|0.9355|0.9342|0.9384
AT1G65960.2	1299|1430|1431	0.9048|0.9259|0.9697
AT1G65970.1	163|660	0.9048|0.9
AT1G65980.1	241|532	0.92|0.9444
AT1G66180.1	298|1038	0.913|0.9375
AT1G66200.1	118|812|815|1031	0.9|0.9552|0.9592|0.9375
AT1G66240.1	386	0.9701
AT1G66270.1	205|715|1816	0.9167|0.92|0.9714
AT1G66410.1	467|747	0.94|0.9266
AT1G66680.1	1155	0.9
AT1G66940.1	615	0.9091
AT1G67090.1	517|934|972|1031	0.9432|0.9497|0.9941|0.9955
AT1G67090.2	684|781	0.9459|0.9259
AT1G67280.1	487	0.9318
AT1G67430.1	383|477|599	0.9035|0.9837|0.983
AT1G67700.4	375	0.9091
AT1G67730.1	1159	0.9118
AT1G67740.1	262|347|348|651|691	0.96|0.9684|0.9643|0.9737|0.9489
AT1G67785.1	449|512	0.9344|0.9565
AT1G67860.1	329	0.9462
AT1G67865.1	388	0.9259
AT1G67865.2	404	0.913
AT1G67870.1	352	0.9
AT1G68010.1	467|536|557|605|761|767|1190	0.963|0.9194|0.9444|0.9091|0.9535|0.9684|0.9359
AT1G68300.1	251	0.9167
AT1G68520.1	1508	0.9231
AT1G68530.1	298|349|487|500|1331|1455|1599	0.9111|0.92|0.9423|0.9268|0.92|0.9535|0.9118
AT1G68590.1	236	0.902
AT1G68660.1	593	0.9189
AT1G68840.1	580	0.9048
AT1G69410.1	479|617	0.9615|0.9615
AT1G69530.2	915	0.92
AT1G69620.1	321|580	0.925|0.9118
AT1G69740.1	1675	0.9545
AT1G69830.1	1342|1609|2748	0.9091|0.92|0.9091
AT1G70090.1	712	0.9091
AT1G70160.1	598	0.913
AT1G70310.1	877|1211	0.9024|0.9259
AT1G70330.1	1077	0.913
AT1G70410.3	1275|1768	0.9286|0.931
AT1G70490.1	218|545|721	0.9231|0.9623|0.9167
AT1G70600.1	547|584	0.9333|0.9483
AT1G70760.1	709	0.9444
AT1G70770.1	1700|1787|1873	0.9535|0.9167|0.9062
AT1G70780.1	804	0.9097
AT1G70830.1	935	0.9189
AT1G70900.1	182|890	0.913|0.9
AT1G70940.1	1720|1885|1960	0.9231|0.9286|0.9091
AT1G71260.1	898	0.9048
AT1G71500.1	710|874	0.9333|0.9091
AT1G71695.1	561	0.9355
AT1G71730.1	189	0.9091
AT1G71840.1	1405	0.9
AT1G71950.1	340|438	0.9394|0.9444
AT1G71980.1	1650	0.9048
AT1G72020.1	350	0.9722
AT1G72150.1	992|1326|2219	0.9529|0.9138|0.9024
AT1G72160.1	1242	0.9062
AT1G72370.1	139|163|373|538|673|892|895|913|916|943|973	0.9706|0.9167|0.9259|0.9342|0.9592|0.9512|0.9167|0.9375|0.9565|0.9636|0.9535
AT1G72450.1	481	0.9
AT1G72610.1	154|156|316|649	0.9724|0.9761|0.9788|0.9535
AT1G72710.1	312|1421|1549	0.9333|0.9231|0.9444
AT1G72970.1	1493	0.913
AT1G73010.1	630	0.9672
AT1G73030.1	809	0.913
AT1G73230.1	366|586|621	0.9|0.95|0.9649
AT1G73330.1	392|403|404|658	0.9655|0.9462|0.9467|0.9159
AT1G73500.1	1100	0.9333
AT1G73540.1	498|501|729|738	0.958|0.9535|0.9032|0.9138
AT1G73655.1	268|272	0.931|0.9091
AT1G74050.1	624	0.9118
AT1G74060.1	338|952	0.9574|0.9
AT1G74090.1	1284	0.9167
AT1G74270.1	301|555	0.9231|0.9032
AT1G74470.1	835|1129|1132|1249|1476|1588	0.963|0.9167|0.9231|0.9245|0.9859|0.9045
AT1G74560.1	1023	0.9184
AT1G74670.1	425|717	0.9|0.9304
AT1G74690.1	979|2093	0.9|0.9167
AT1G74730.1	175|183|186|486|595|733	0.931|0.9322|0.9423|0.9091|0.9286|0.9423
AT1G74910.1	1023	0.913
AT1G74920.1	920|1013|1204|1532	0.9355|0.9259|0.92|0.925
AT1G74950.1	889	0.9231
AT1G74960.2	1715	0.9048
AT1G74970.1	77|163|165|166	0.9574|0.9574|0.9394|0.9111
AT1G75220.1	1622	0.9091
AT1G75280.1	652	0.9091
AT1G75330.1	74	0.9211
AT1G75380.2	987|1086	0.925|0.931
AT1G75500.1	893|896|1300|1422	0.9474|0.9556|0.931|0.9636
AT1G75630.1	870	0.9318
AT1G75680.1	849	0.92
AT1G75690.1	824|895	0.9474|0.9333
AT1G75750.1	303	0.9692
AT1G75950.1	244|411	0.931|0.9
AT1G76030.1	219|746|773|1088|1131	0.9333|0.9167|0.9259|0.9143|0.9
AT1G76080.1	700	0.9649
AT1G76100.1	86|95|98	0.94|0.9375|0.9459
AT1G76100.2	204|206|215|218|264	0.9|0.96|0.9375|0.9574|0.9
AT1G76150.1	164	0.9048
AT1G76160.1	851|1970|2138	0.9429|0.902|0.9524
AT1G76180.1	646|686|772	0.9893|0.9014|0.987
AT1G76200.1	128|418|476|486	0.9375|0.9556|0.9149|0.9237
AT1G76400.1	1926	0.9
AT1G76450.1	111	0.9
AT1G76490.1	756|945|1489|1585|1605	0.9091|0.9688|0.9683|0.9787|0.9072
AT1G76650.1	515|518|675	0.9583|0.9333|0.9394
AT1G76670.2	632	0.9
AT1G76680.1	880	0.9048
AT1G76790.1	178|237|846	0.9091|0.931|0.9286
AT1G76990.1	1310	0.931
AT1G77120.1	292|433|904|1433	0.9524|0.96|0.9375|0.9231
AT1G77180.1	1998	0.913
AT1G77350.1	504	0.9
AT1G77370.1	426	0.92
AT1G77490.1	1267|1542	0.9048|0.9048
AT1G77610.1	1437	0.9048
AT1G77710.1	493	0.9444
AT1G77760.1	81|971|1790|1945|2009|2367|2424	0.9375|0.931|0.9589|0.9167|0.9103|0.9783|0.918
AT1G77940.1	543|583|584|610	0.9357|0.9608|0.9529|0.9
AT1G78020.1	872	0.9375
AT1G78040.1	1491|1580	0.9155|0.9375
AT1G78040.3	635|784|786|873	0.9|0.9639|0.9605|0.9355
AT1G78300.1	836|1495	0.9394|0.9
AT1G78380.1	146|973	0.9512|0.925
AT1G78570.1	788|836|1349|1560|1910	0.9091|0.9091|0.9091|0.9459|0.9
AT1G78620.1	309	0.9
AT1G78630.1	367|822|966|968	0.9603|0.9293|0.9677|0.9742
AT1G78670.1	712	0.9
AT1G78680.1	1036	0.9394
AT1G78830.1	751|1005	0.9681|0.9753
AT1G78850.1	153|485|785	0.9091|0.92|0.92
AT1G78900.1	184|760|1768	0.9138|0.9231|0.9
AT1G79010.1	114|302|545|693	0.913|0.94|0.9444|0.9375
AT1G79040.1	138|141|551	0.9919|0.9798|0.9294
AT1G79440.1	384	0.9091
AT1G79530.1	1647	0.9
AT1G79550.2	618|872|1207	0.9211|0.9273|0.92
AT1G79600.1	1679	0.9091
AT1G79660.1	179	0.9048
AT1G79690.1	1433	0.9231
AT1G79750.1	2489	0.9048
AT1G79850.1	450|451	0.9545|0.9519
AT1G79870.1	690	0.9091
AT1G79930.1	2543	0.9412
AT1G80380.2	90|568|1437	0.9|0.9667|0.92
AT1G80410.1	1282	0.9
AT1G80480.1	275|884	0.9|0.92
AT1G80840.1	205|561|981|1139	0.931|0.9286|0.9211|0.9362
AT1G80920.1	175|469	0.9706|0.9828
AT2G01140.1	962|965	0.9048|0.9
AT2G01250.1	233|348	0.9732|0.9735
AT2G01490.1	1026|1350	0.9333|0.913
AT2G01590.1	583	0.9091
AT2G01670.1	624	0.9
AT2G01970.1	993|1848	0.9286|0.9091
AT2G02040.1	1617	0.9048
AT2G02100.1	247|313|449	0.9875|0.9066|0.9709
AT2G02130.1	202|456	0.9852|0.9118
AT2G02760.1	620|629|669	0.9362|0.9355|0.9483
AT2G03420.1	259	0.9048
AT2G03440.1	445|460|748	0.9231|0.9091|0.9032
AT2G03680.1	180	0.9412
AT2G04030.1	2089|2298	0.9062|0.9048
AT2G04378.1	867|1384|1385	0.9|0.9091|0.913
AT2G04390.1	753	0.9231
AT2G04700.1	438	0.9286
AT2G04780.1	503|670	0.9231|0.9048
AT2G05070.1	139|157|179|418	0.9048|0.9457|0.9091|0.9322
AT2G05100.1	160|163|424	0.9024|0.9492|0.9385
AT2G05220.1	517|520|574	0.9091|0.9091|0.9655
AT2G05310.1	494	0.9429
AT2G05380.1	177|380	0.9675|0.96
AT2G05380.3	312|373|576	0.9055|0.9416|0.9673
AT2G05440.2	545	0.9595
AT2G05440.9	482	0.931
AT2G05520.1	264|583|586|619|622|639|648|754	0.9639|0.9147|0.9817|0.9185|0.9048|0.9793|0.9655|0.907
AT2G05520.2	565|618|627	0.9434|0.9431|0.9691
AT2G05520.3	408|417	0.9459|0.9241
AT2G05520.4	414	0.9474
AT2G05710.1	189|1052|1246|1422|1965|1967|1968|2139|2321|2322|3220	0.9091|0.963|0.92|0.9375|0.92|0.9375|0.9107|0.9167|0.9718|0.9091|0.9032
AT2G05790.1	405|607|1098|1507|1753	0.9|0.9375|0.913|0.9412|0.9
AT2G05830.1	924	0.9
AT2G05840.1	593	0.9062
AT2G05920.1	1027|2062|2201	0.92|0.9048|0.9048
AT2G05990.1	781	0.913
AT2G05990.2	771	0.9231
AT2G06520.1	409|421|451|502	0.9521|0.9149|0.9359|0.9667
AT2G06850.1	345|731|1220	0.9787|0.9219|0.9524
AT2G06925.1	584	0.9375
AT2G10940.1	227|326|327|950	0.9274|0.9561|0.9196|0.9632
AT2G11890.1	244	0.9
AT2G13360.1	384|447|717|955|990	0.9245|0.9655|0.9048|0.9|0.9367
AT2G13360.2	388|931	0.925|0.9167
AT2G13360.3	454|517|1060	0.9067|0.9744|0.9368
AT2G13560.1	1873	0.9565
AT2G14170.1	1063	0.9
AT2G14720.1	2305	0.913
AT2G14750.1	1027	0.9375
AT2G14835.1	806	0.9
AT2G14890.1	387|405|420|441|482|528|585	0.913|0.9189|0.9048|0.9111|0.9559|0.9388|0.9318
AT2G15090.1	1209|1561	0.9259|0.9459
AT2G15290.1	819	0.9231
AT2G15620.1	1321|1797	0.9444|0.9
AT2G15890.1	719|874	0.9725|0.9355
AT2G15970.1	407|806	0.9623|0.9223
AT2G16060.1	497	0.9344
AT2G16280.1	395|1567	0.9|0.9048
AT2G16510.1	212|422	0.9512|0.9
AT2G16600.1	415|741|854|1139	0.9143|0.9626|0.9014|0.913
AT2G16660.1	371	0.9167
AT2G17190.1	1871	0.913
AT2G17200.1	1865	0.9048
AT2G17230.1	1151|1377	0.9429|0.9259
AT2G17265.1	918	0.9048
AT2G17340.1	1452	0.913
AT2G17360.1	580|1002|1067	0.9259|0.9153|0.9681
AT2G17420.1	246|1421|1435|1438	0.9048|0.9091|0.9231|0.9459
AT2G17720.1	1316	0.9091
AT2G17840.1	1682	0.9
AT2G18020.1	164|836|839	0.96|0.9883|0.9556
AT2G18040.1	927|931	0.9184|0.9302
AT2G18110.1	417	0.9459
AT2G18160.1	596|598	0.9091|0.9355
AT2G18280.1	326|552	0.9375|0.9091
AT2G18660.1	166	0.9048
AT2G18730.1	1172|1544|1546	0.913|0.9333|0.9091
AT2G18740.1	451	0.9375
AT2G18960.1	709|2328|2557|2896	0.9306|0.9508|0.9159|0.9136
AT2G19730.1	492	0.9091
AT2G19730.2	665	0.9091
AT2G19740.1	207	0.9259
AT2G19760.1	601|605	0.9512|0.9789
AT2G19790.1	470	0.9375
AT2G19830.2	527	0.9091
AT2G19940.1	406	0.9048
AT2G20230.1	412|655	0.931|0.9355
AT2G20260.1	42|66|160|243|246|532	0.9091|0.9042|0.9494|0.9906|0.9908|0.9515
AT2G20270.1	569	0.931
AT2G20360.1	715	0.913
AT2G20420.1	381|849|966|969|1212|1476	0.913|0.913|0.95|0.9167|0.9333|0.92
AT2G20450.1	84	0.9143
AT2G20570.1	818|1233	0.9091|0.9062
AT2G20610.1	1415	0.9167
AT2G20630.1	1182	0.9216
AT2G20760.1	1016	0.9388
AT2G20860.1	1230	0.9286
AT2G20860.2	997|1246	0.9286|0.9048
AT2G20890.1	968	0.9508
AT2G20920.1	323	0.931
AT2G20990.1	491|988|1610|1621|2084|2152	0.9062|0.9|0.9167|0.9394|0.9298|0.9
AT2G21160.1	737|994	0.9259|0.9535
AT2G21170.1	744|963|970|1167	0.9118|0.9091|0.9286|0.9512
AT2G21170.3	300|1002|1009|1206	0.913|0.9143|0.9268|0.95
AT2G21250.1	1035	0.931
AT2G21330.1	494|742|774|994|1096|1505|1582	0.9623|0.9394|0.9355|0.9444|0.9333|0.9623|0.9048
AT2G21340.1	1931	0.9
AT2G21390.1	3274|3275|3276	0.9091|0.9|0.9231
AT2G21410.1	2084	0.9
AT2G21580.1	191|429	0.9|0.9048
AT2G21620.1	388|973|975	0.9394|0.96|0.9333
AT2G21660.1	325|676|819|871	0.9639|0.9571|0.944|0.9963
AT2G21660.2	656	0.9725
AT2G21870.1	356|1065	0.96|0.92
AT2G22170.1	490|954	0.9512|0.9615
AT2G22400.1	2584|2636	0.9|0.9167
AT2G22430.1	570|705|1172|1345	0.9296|0.9647|0.9726|0.9194
AT2G22450.1	299|1541	0.9|0.931
AT2G22500.1	521|1241	0.9048|0.9636
AT2G22670.1	566|1027|1245|1326|1402	0.9429|0.9556|0.9016|0.9623|0.9306
AT2G22990.1	941|1372	0.9333|0.9
AT2G23070.1	636|1184	0.9|0.9111
AT2G23090.1	275|553	0.9036|0.902
AT2G23120.1	718	0.9818
AT2G23320.1	186	0.9535
AT2G23350.1	2384	0.9189
AT2G24020.1	753	0.9412
AT2G24090.1	199	0.9459
AT2G24200.1	684|690|809|900|1002|1188|1191|1206	0.9091|0.9394|0.9565|0.9|0.9355|0.9231|0.9167|0.9
AT2G24270.1	1104|1576	0.92|0.9091
AT2G24360.1	1035|1502	0.92|0.9048
AT2G24790.1	365|890|1016	0.92|0.9259|0.9375
AT2G24940.1	299|435	0.9211|0.9423
AT2G25070.1	1396	0.9
AT2G25080.1	839|1019	0.9487|0.9577
AT2G25310.1	167	0.9231
AT2G25430.1	1957	0.913
AT2G25510.1	502|604	0.9429|0.9457
AT2G25520.1	476|809|1582	0.9|0.9302|0.9
AT2G25910.1	295|689|835	0.9|0.9474|0.9118
AT2G25970.1	1366	0.9259
AT2G26080.1	1188|1575	0.9048|0.9167
AT2G26240.1	334|637	0.9333|0.9048
AT2G26250.1	850|1055|1390|1417	0.9167|0.9091|0.9608|0.9153
AT2G26300.1	842	0.9091
AT2G26500.1	557	0.9417
AT2G26670.1	263	0.9
AT2G26740.1	971	0.9
AT2G26900.1	499|502|612|1024|1390	0.963|0.92|0.9167|0.9333|0.9231
AT2G27030.1	368|488	0.9412|0.925
AT2G27190.1	1426	0.92
AT2G27290.1	246|636	0.9048|0.9048
AT2G27385.1	178|305|592|594|608	0.913|0.913|0.9556|0.9545|0.9333
AT2G27450.1	1074	0.9091
AT2G27510.1	372	0.9302
AT2G27530.1	506|525|608	0.9492|0.9231|0.9286
AT2G27600.1	896|1736	0.9394|0.9231
AT2G27710.1	380|668|673	0.9615|0.9291|0.9
AT2G27710.2	665	0.9038
AT2G27720.1	547|814|819|853	0.9735|0.9502|0.9|0.9057
AT2G27830.1	850	0.9333
AT2G27860.1	330|967	0.9429|0.9608
AT2G27960.1	512	0.9
AT2G28000.1	1016|1260|1334|1542|1647|1893	0.9167|0.9|0.9388|0.913|0.9423|0.913
AT2G28190.1	441	0.9091
AT2G28380.1	1112	0.9091
AT2G28720.1	202|636|645	0.9|0.9091|0.9231
AT2G28800.1	449|581|608|673|853|1165|1249	0.9048|0.9565|0.9048|0.913|0.9286|0.9672|0.9231
AT2G28840.1	431|463|562|566|674|764|917|1539	0.9459|0.9759|0.9412|0.9474|0.913|0.9718|0.931|0.9032
AT2G28900.1	441|549|758	0.9467|0.9467|0.9184
AT2G28950.1	551|789|1153	0.9|0.9167|0.9118
AT2G29020.1	686	0.9512
AT2G29400.1	90|973	0.9048|0.9231
AT2G29550.1	1033|1502	0.9091|0.9259
AT2G29630.1	93|214|269|2010	0.9012|0.9194|0.9286|0.92
AT2G29700.1	508|536	0.9167|0.931
AT2G30020.1	198	0.913
AT2G30060.1	707	0.9
AT2G30110.1	3088|3540	0.913|0.9167
AT2G30200.1	1217|1226|1559	0.9355|0.9355|0.9355
AT2G30440.1	492|1050|1174|1740|1931	0.9535|0.9091|0.9167|0.9474|0.92
AT2G30490.1	759|1183|1667	0.9062|0.9302|0.9149
AT2G30570.1	297|299|461	0.9668|0.9922|0.9317
AT2G30620.1	908|1046	0.9167|0.9048
AT2G30860.1	641|795|894	0.9915|0.9124|0.9352
AT2G30870.1	648|826	0.9514|0.9551
AT2G30950.1	496|576|700|1273|2209|2276	0.9429|0.9487|0.9091|0.95|0.9681|0.9675
AT2G30970.1	243|809|1108	0.9091|0.9167|0.9
AT2G30980.1	1210	0.9355
AT2G31040.1	663|1129	0.9683|0.9545
AT2G31360.1	453|507	0.9545|0.9231
AT2G31360.2	265	0.9545
AT2G31390.1	480|811|1160	0.9286|0.9104|0.925
AT2G31400.1	399	0.9
AT2G31490.1	204	0.9375
AT2G31570.1	616	0.913
AT2G31610.1	442	0.9275
AT2G31670.1	231	0.9
AT2G31810.1	265|1461|1544|1838	0.9429|0.9487|0.9444|0.9524
AT2G31880.1	494|1066|1174|1450|1462|1740	0.92|0.9231|0.9459|0.92|0.9048|0.9333
AT2G32080.2	959	0.9333
AT2G32560.1	903	0.931
AT2G33040.1	194|206|209|347|400|1106|1109	0.9231|0.9636|0.9032|0.9091|0.9223|0.9667|0.95
AT2G33120.1	453|473	0.9|0.9487
AT2G33150.1	1097|1109|1243|2032	0.9394|0.9375|0.9697|0.925
AT2G33220.1	184|296	0.9375|0.9091
AT2G33340.1	858|1123|1963|1978	0.9259|0.9231|0.9286|0.9394
AT2G33370.1	286	0.9524
AT2G33450.1	155|361	0.918|0.9348
AT2G33470.2	537	0.9286
AT2G33740.2	789	0.9167
AT2G33800.1	728|841	0.9429|0.9704
AT2G33830.2	370|371|559|819|887	0.9189|0.9051|0.9582|0.9938|0.9535
AT2G33850.1	751	0.9
AT2G34250.1	378|1158|1607|1664	0.9333|0.9412|0.9211|0.9355
AT2G34420.1	327|328|795|861	0.9063|0.9435|0.978|0.9668
AT2G34430.1	987|1122	0.96|0.9793
AT2G34470.1	621|1038	0.9412|0.913
AT2G34480.1	571	0.954
AT2G34480.2	741	0.9649
AT2G34520.1	568	0.9048
AT2G34590.1	1524	0.9355
AT2G34750.1	918	0.9048
AT2G34860.1	864|893	0.9259|0.9459
AT2G35120.1	547	0.9167
AT2G35260.1	264|827	0.9|0.9048
AT2G35370.1	392|575	0.9269|0.9556
AT2G35410.1	374|498	0.9|0.9
AT2G35490.1	163	0.9091
AT2G35500.1	1176|1178	0.9|0.9
AT2G35635.1	701|726	0.9512|0.9231
AT2G35795.1	506	0.92
AT2G35860.1	1337	0.9167
AT2G36160.1	188|463|664|666	0.9333|0.925|0.9483|0.9394
AT2G36250.1	466	0.913
AT2G36320.1	567	0.9429
AT2G36390.1	229|1017|1900	0.913|0.9211|0.9091
AT2G36460.1	1618	0.9286
AT2G36530.1	465|882	0.9444|0.9067
AT2G36580.1	1473	0.9355
AT2G36830.1	375|378|430|445|527|591|762|874|932|934	0.9852|0.96|0.9146|0.98|0.9512|0.9756|0.9574|0.9027|0.93|0.9398
AT2G36930.1	425	0.9355
AT2G37110.1	515|813|869|923	0.9|0.9355|0.9459|0.931
AT2G37120.1	80|482	0.9048|0.9062
AT2G37130.1	394	0.931
AT2G37220.1	205|251|510|1030|1170	0.9753|0.9|0.936|0.9221|0.982
AT2G37250.1	572|799	0.92|0.9333
AT2G37270.1	841	0.931
AT2G37410.1	254|603|1063|1093	0.913|0.9091|0.94|0.9091
AT2G37470.1	470	0.9091
AT2G37660.1	141|177|657	0.9474|0.9259|0.9623
AT2G37990.1	605|882	0.913|0.9231
AT2G38040.1	1680|1819	0.9355|0.9259
AT2G38120.1	1834	0.9
AT2G38140.1	110|549	0.9167|0.9726
AT2G38170.1	183	0.9024
AT2G38230.1	928	0.913
AT2G38380.1	1061	0.9545
AT2G38530.1	381|547|586	0.9375|0.9706|0.96
AT2G38670.1	1454|1551|1609	0.9167|0.913|0.9
AT2G38700.1	535	0.92
AT2G38800.1	1578	0.9333
AT2G38940.1	865	0.9048
AT2G39010.1	844|985|1198	0.9554|0.9057|0.9389
AT2G39390.1	319	0.9167
AT2G39460.2	800|801|1321	0.9394|0.9434|0.9636
AT2G39570.1	180|726	0.9048|0.9355
AT2G39700.1	1348	0.9167
AT2G39730.1	436|960|1143|1524|1545	0.9216|0.9259|0.9641|0.9815|0.947
AT2G39730.2	358|436|1143|1524|1545	0.9281|0.9412|0.9424|0.961|0.9757
AT2G39770.1	599|671	0.9167|0.9032
AT2G39870.1	849	0.9
AT2G39900.1	975|987	0.92|0.9268
AT2G39970.1	1248	0.9091
AT2G39990.1	763|1246|1353	0.9|0.9459|0.9565
AT2G40000.1	335|341|530|532|846	0.9231|0.913|0.9091|0.9524|0.9434
AT2G40060.1	993	0.9123
AT2G40080.1	444|445	0.9206|0.9348
AT2G40140.1	858|1557|1714|1778	0.9375|0.913|0.92|0.9487
AT2G40300.1	520	0.9048
AT2G40430.1	1414	0.9
AT2G40510.1	501	0.92
AT2G40590.1	613	0.9455
AT2G40840.1	3283	0.9
AT2G40880.1	525|556	0.913|0.9242
AT2G40940.1	687|849	0.9091|0.9167
AT2G41090.1	775|778|853	0.9814|0.9623|0.9375
AT2G41100.1	40	0.9048
AT2G41110.1	462|504|545	0.9|0.9667|0.9623
AT2G41430.2	168|482|545|674|722|750|901	0.9847|0.9651|0.9508|0.9007|0.9375|0.9012|0.9816
AT2G41530.1	413|838|1251	0.931|0.9219|0.9487
AT2G41680.1	1179	0.9459
AT2G41840.1	210|743	0.9623|0.9459
AT2G42210.1	597|693	0.9286|0.92
AT2G42220.1	193|252|298|322|400|525|567	0.9091|0.9273|0.9062|0.9286|0.9298|0.9455|0.9487
AT2G42590.1	1165	0.9038
AT2G42600.1	2428	0.9048
AT2G42690.1	633	0.9091
AT2G42790.1	117|524|561|768|848|870|957	0.9286|0.9048|0.9231|0.9062|0.9429|0.9412|0.9286
AT2G42840.1	263|266|299|740|788	0.9512|0.9592|0.9|0.9167|0.92
AT2G42880.1	1520|1818	0.9375|0.92
AT2G42910.1	405	0.9259
AT2G43030.1	119|142|144|176|263|354|553|790|999	0.9048|0.9362|0.957|0.9167|0.9492|0.9608|0.9773|0.9326|0.9314
AT2G43090.1	426|744|777|780|783	0.9091|0.9231|0.9524|0.9487|0.931
AT2G43100.1	805	0.9
AT2G43290.1	360	0.9
AT2G43460.1	275	0.9524
AT2G43560.1	208|223	0.9474|0.9412
AT2G43590.1	141|324	0.9167|0.9259
AT2G43710.1	365|1052	0.92|0.913
AT2G43750.1	450|1344|1350	0.931|0.913|0.9259
AT2G43750.2	283|1177|1183	0.913|0.9|0.9167
AT2G43945.1	1160	0.9091
AT2G43970.1	420|957|1953	0.9455|0.9706|0.9274
AT2G44060.1	1042	0.9683
AT2G44080.1	1149	0.9167
AT2G44100.1	697|804|1369	0.9459|0.9333|0.9032
AT2G44120.1	924|1215	0.96|0.9138
AT2G44490.1	1055|1470	0.9118|0.9167
AT2G44610.1	277|988|1065	0.9|0.9545|0.9459
AT2G44620.1	424	0.9655
AT2G44650.1	981	0.92
AT2G44790.1	387	0.9487
AT2G45140.1	1123	0.9048
AT2G45180.1	721	0.9734
AT2G45790.1	680|750	0.9535|0.9016
AT2G45820.1	599	0.9434
AT2G45960.1	716|748|1227	0.9545|0.9789|0.9474
AT2G45980.1	836	0.9048
AT2G46220.1	438|440	0.9333|0.9737
AT2G46280.2	1035	0.9
AT2G46550.1	942	0.931
AT2G46650.1	654	0.9423
AT2G46820.1	291|614	0.9403|0.9027
AT2G47170.1	186|278|381|449|559|569|605|855|904	0.9091|0.9459|0.9672|0.9091|0.9683|0.9434|0.9559|0.9222|0.9423
AT2G47380.1	180|248|276|279	0.9362|0.9667|0.9167|0.9231
AT2G47390.1	180|485|486|2148|2388|3186	0.9|0.9394|0.9|0.9048|0.9333|0.9167
AT2G47400.1	173|179	0.9833|0.9143
AT2G47470.1	314|659|1347	0.9615|0.92|0.9672
AT2G47510.1	815|823|1405	0.9|0.9286|0.9231
AT2G47610.1	140|143|452|746|951|1037|1040	0.9|0.9775|0.9434|0.9604|0.9487|0.9|0.9394
AT2G47650.1	169|1271	0.913|0.9091
AT2G47700.1	712	0.9048
AT2G47710.1	741	0.9388
AT2G47730.1	1402	0.9286
AT2G47730.2	1079|1394	0.9|0.9
AT2G47930.1	125|141|591	0.95|0.9524|0.9091
AT2G47940.1	922|1468	0.9355|0.9091
AT2G47960.1	260	0.9048
AT2G48070.1	396|398|821	0.9259|0.9259|0.931
AT3G01120.1	617|899|966|1229	0.9615|0.9615|0.9667|0.96
AT3G01130.1	342	0.9
AT3G01130.7	537	0.913
AT3G01280.1	488|932	0.9649|0.9459
AT3G01290.1	344|476	0.9048|0.9487
AT3G01390.1	555	0.9245
AT3G01470.1	519	0.9143
AT3G01480.1	135|1556	0.9259|0.9048
AT3G01490.1	1241	0.9
AT3G01500.3	715|775|1068|1288|1437|1710|1714|1778|1878	0.9506|0.9412|0.956|0.981|0.9877|0.9745|0.9833|0.9262|0.9482
AT3G01520.1	334	0.9394
AT3G01540.1	1321	0.9048
AT3G01910.1	377	0.9333
AT3G02040.1	440|657	0.9167|0.9518
AT3G02080.1	158	0.9296
AT3G02090.1	148|935|1423|1469|1492	0.9464|0.9487|0.9667|0.977|0.9677
AT3G02180.1	474|494	0.9048|0.9355
AT3G02190.1	438	0.92
AT3G02200.2	295|1510	0.9286|0.9189
AT3G02220.1	558|561	0.913|0.9048
AT3G02230.1	253|884|1053|1186|1188	0.9268|0.95|0.9697|0.9091|0.9048
AT3G02360.1	532|1487|1565	0.9429|0.92|0.9302
AT3G02470.1	998	0.913
AT3G02470.3	416|638|916|956|1113|1134|1398|1597	0.913|0.9748|0.9727|0.9355|0.9444|0.9211|0.9667|0.9615
AT3G02520.1	599	0.9
AT3G02540.1	998|1639|1646	0.9091|0.9394|0.9167
AT3G02550.1	510	0.9048
AT3G02560.1	453|676|696	0.9322|0.9412|0.9608
AT3G02630.1	1295	0.9355
AT3G02730.1	279|492|493	0.9211|0.9024|0.9024
AT3G02780.1	1523	0.9118
AT3G02870.1	1147	0.92
AT3G03100.1	176|594	0.92|0.9091
AT3G03150.1	333|336|371|373	0.9821|0.9692|0.9231|0.9048
AT3G03250.1	735|1700|1726	0.9231|0.9333|0.9259
AT3G03270.2	418	0.9091
AT3G03780.2	1404|1405|1565	0.9286|0.9355|0.913
AT3G03960.1	1308	0.913
AT3G04120.1	174|354|620|674|692|902	0.9306|0.9053|0.9143|0.911|0.9091|0.9302
AT3G04290.1	905	0.931
AT3G04400.1	141|305|436	0.9167|0.903|0.9545
AT3G04640.1	418|553	0.9091|0.9062
AT3G04730.1	622	0.9444
AT3G04780.1	716	0.9062
AT3G04790.1	226|292|577	0.9649|0.9057|0.9
AT3G04840.1	707|1005	0.9634|0.9625
AT3G04920.1	607|732|746	0.9365|0.9222|0.9091
AT3G05200.1	1595	0.9
AT3G05220.1	1953	0.9375
AT3G05530.1	389|1538	0.9091|0.9038
AT3G05560.1	547	0.9
AT3G05727.1	423	0.9
AT3G05900.1	2031	0.9048
AT3G05910.1	1320|1520|1757	0.9048|0.9583|0.9167
AT3G06040.1	431|443|527	0.9091|0.9167|0.9231
AT3G06050.1	256	0.9143
AT3G06483.1	686	0.9048
AT3G06550.1	2343	0.9048
AT3G06650.1	618	0.9048
AT3G06700.1	508|511	0.9324|0.9589
AT3G06720.2	510|1255|1381|1811	0.9091|0.9091|0.9062|0.9333
AT3G06860.1	1503	0.9286
AT3G07010.1	1332	0.9048
AT3G07110.1	203|464|812|816	0.9041|0.9|0.9143|0.9149
AT3G07230.1	126	0.9149
AT3G07430.1	211	0.9211
AT3G07460.1	712	0.9091
AT3G07480.1	769|781	0.9091|0.9385
AT3G07560.1	1031	0.925
AT3G08030.1	393|814|1482	0.9615|0.9348|0.9286
AT3G08510.1	1380	0.9259
AT3G08530.1	707|1181|2215|4820	0.9|0.9091|0.913|0.9091
AT3G08580.2	563|740|1500	0.9492|0.9667|0.9744
AT3G08590.1	263|267|788|1571|2066	0.931|0.9091|0.913|0.9286|0.9091
AT3G08610.1	518|519	0.913|0.9259
AT3G08940.2	183|186|189|498|863|869|873|1040	0.9646|0.9889|0.9429|0.9018|0.9464|0.9058|0.9412|0.9718
AT3G09200.1	910|931|934|1060|1069|1081|1108|1111|1254	0.9231|0.9091|0.9697|0.9789|0.9529|0.9429|0.9836|0.9545|0.9402
AT3G09210.1	383	0.9
AT3G09260.1	85|210|211|818|882|899|1412|1473|1581	0.9875|0.9485|0.9429|0.9828|0.943|0.9697|0.9315|0.9649|0.9219
AT3G09390.1	753	0.9919
AT3G09390.2	600	0.9474
AT3G09500.1	505|577	0.9802|0.9242
AT3G09630.1	465|632|916|1163	0.9062|0.9677|0.9259|0.9636
AT3G09820.1	786|896|899	0.95|0.9467|0.9231
AT3G10300.3	1174	0.913
AT3G10410.1	340|416|1903|1907	0.9333|0.9259|0.9111|0.9231
AT3G10520.1	520	0.913
AT3G10770.1	1049	0.9143
AT3G10860.1	467	0.9394
AT3G10860.2	442	0.931
AT3G10920.1	817|876|886	0.9531|0.9189|0.9518
AT3G10985.1	526	0.9429
AT3G11130.1	4975|5674|5765	0.9048|0.9231|0.9268
AT3G11170.1	718|820|1282|1582	0.9118|0.9048|0.9583|0.9143
AT3G11450.1	2111	0.9167
AT3G11500.2	404|449	0.9091|0.9
AT3G11510.1	59|414|415|451|652	0.92|0.9333|0.9342|0.9733|0.9407
AT3G11560.2	972	0.9
AT3G11630.1	344	0.9333
AT3G11700.1	1101	0.92
AT3G11800.1	333	0.9091
AT3G11830.1	1240	0.913
AT3G11940.2	268|597|600|624	0.9333|0.9662|0.978|0.975
AT3G12120.1	500|728|778|819|1107|1643|1741	0.9231|0.9444|0.9783|0.9874|0.9885|0.9|0.9524
AT3G12290.1	353|376|409|441|760|916|942	0.9394|0.9189|0.9|0.96|0.9048|0.9412|0.9286
AT3G12490.2	821	0.9273
AT3G12500.1	998|1044	0.9688|0.9375
AT3G12610.1	440|550|1216	0.9167|0.9355|0.9211
AT3G12780.1	252|253|795|803|816|1133|1337|1476|1716	0.9023|0.9184|0.9091|0.9866|0.9841|0.9651|0.9458|0.9167|0.9158
AT3G12800.1	413|994	0.9286|0.9048
AT3G13120.1	199	0.9333
AT3G13410.1	313|439|523|977|1166|1279	0.9118|0.9512|0.942|0.9286|0.9048|0.9375
AT3G13520.1	320	0.9412
AT3G13580.1	965	0.9062
AT3G13750.1	623|918|1057|1744|1827|1882|2582|2624|2817	0.9091|0.9184|0.9189|0.9677|0.9286|0.9167|0.9459|0.9375|0.9459
AT3G13772.1	2279	0.9231
AT3G13790.1	1171	0.9
AT3G13870.1	1459	0.92
AT3G13882.1	380|508	0.9167|0.9048
AT3G13920.1	605	0.9222
AT3G13930.1	381	0.9
AT3G14110.1	115|116|998	0.9412|0.9444|0.9118
AT3G14210.1	1020	0.9383
AT3G14230.2	1167	0.9259
AT3G14240.1	723	0.9048
AT3G14290.1	812	0.931
AT3G14310.1	963|1020|1053|1056|1254|1299|1380|1655|1831|1848|1851|1854|1931	0.9091|0.9385|0.9167|0.9592|0.9062|0.913|0.9545|0.9327|0.9|0.9333|0.9661|0.9775|0.9394
AT3G14415.1	290|450|598|1249|1252|1490	0.9024|0.931|0.9231|0.9661|0.9118|0.9167
AT3G14420.1	313|542|634|1039	0.9464|0.9143|0.9538|0.9
AT3G14600.1	345|571|637	0.9048|0.9189|0.9753
AT3G14660.1	834|1348	0.9048|0.9048
AT3G14840.2	2537	0.9048
AT3G14930.1	482|1554	0.913|0.92
AT3G14940.1	2056	0.913
AT3G14990.1	702|703|977|1292|1341	0.9146|0.9048|0.9315|0.9326|0.9592
AT3G14990.3	1270	0.9
AT3G15000.1	569|813|892	0.9|0.9189|0.9048
AT3G15190.1	249|345|437|764|785|896|962	0.9545|0.9474|0.9459|0.962|0.9663|0.9529|0.9032
AT3G15210.1	863|1010	0.9333|0.96
AT3G15353.1	163|233|278	0.9526|0.9467|0.9565
AT3G15353.2	212|282|321	0.9439|0.9439|0.9494
AT3G15360.1	163|287|380	0.9355|0.9815|0.9053
AT3G15450.1	95|97|137|239|398|409|465	0.9348|0.9318|0.9231|0.9818|0.9147|0.9048|0.9688
AT3G15480.1	524	0.9048
AT3G15520.1	1703	0.913
AT3G15580.1	517	0.9032
AT3G15660.1	722	0.92
AT3G15690.2	569	0.9048
AT3G15730.1	971|1658|1691|2401|2719	0.9211|0.9091|0.9091|0.9294|0.9
AT3G15850.1	1107|1451	0.92|0.9167
AT3G15950.1	524|863|1100|1214|1427|1922|2399	0.9|0.9|0.92|0.931|0.9286|0.9259|0.9048
AT3G16080.1	252|405|414	0.9216|0.9434|0.9571
AT3G16140.1	276|277|379|664	0.9481|0.905|0.9643|0.9646
AT3G16240.1	179|242|332|434|499|518|737|917	0.9444|0.913|0.9032|0.9608|0.9794|0.931|0.9206|0.9727
AT3G16250.1	132	0.9259
AT3G16370.1	262|975|985|1317|1369	0.9268|0.9535|0.988|0.9062|0.9778
AT3G16400.1	1415|1416|1837	0.9167|0.9487|0.9032
AT3G16420.1	979	0.9065
AT3G16420.3	836	0.9091
AT3G16450.2	476|477|1009	0.9118|0.9333|0.9333
AT3G16460.1	542|1425|2055|2157	0.9412|0.9167|0.9032|0.9091
AT3G16470.1	805|874	0.92|0.931
AT3G16530.1	444	0.92
AT3G16640.1	379|547|590|650|703	0.9352|0.9569|0.9318|0.9038|0.9118
AT3G16670.1	139|530|531	0.9|0.9718|0.9677
AT3G16770.1	584	0.9268
AT3G17020.1	185|437	0.9111|0.96
AT3G17100.2	1032	0.9231
AT3G17390.1	162|340|460|1345	0.9574|0.9856|0.9873|0.9156
AT3G17510.1	1505	0.9048
AT3G17800.1	885	0.9412
AT3G17820.1	1119|1125	0.9048|0.9118
AT3G18000.1	1202	0.913
AT3G18050.1	575|627|1145	0.9048|0.9259|0.9286
AT3G18080.1	609|754|757|799|969|1626|1749	0.9266|0.9739|0.9636|0.95|0.9412|0.9643|0.92
AT3G18130.1	683|1213	0.9167|0.9091
AT3G18140.1	459|1149	0.9167|0.9375
AT3G18190.1	1065|1066	0.9412|0.9259
AT3G18490.1	612	0.9032
AT3G18680.1	271|801	0.95|0.9143
AT3G18740.1	239	0.9091
AT3G18780.2	1200|1203|1674	0.9798|0.9759|0.9545
AT3G19030.1	172	0.9259
AT3G19130.1	528	0.9048
AT3G19420.1	954|955|1349	0.9|0.9048|0.9231
AT3G19490.1	280	0.913
AT3G19710.1	344	0.931
AT3G19760.1	577|1343|1501	0.9|0.9444|0.902
AT3G19820.2	787|790|868|1790	0.9565|0.9574|0.9184|0.9104
AT3G20000.1	1223	0.9
AT3G20050.1	217|414|471|1331|1698|1819|1912	0.9048|0.9474|0.913|0.9375|0.92|0.9459|0.9
AT3G20060.1	675|678|820	0.9118|0.9032|0.9184
AT3G20230.1	605	0.9091
AT3G20370.1	554	0.9091
AT3G20390.1	226|358	0.9032|0.9259
AT3G20390.2	323	0.9167
AT3G20510.1	416	0.9487
AT3G20770.1	2003	0.9
AT3G20800.1	1062	0.9
AT3G20820.1	203|315|666|815	0.9412|0.9091|0.9167|0.931
AT3G21055.1	224|293|329|404	0.9531|0.928|0.975|0.9716
AT3G21055.2	264|333|369|444	0.9|0.9234|0.9714|0.9606
AT3G21865.1	546|549|867	0.913|0.9091|0.9231
AT3G22110.1	916	0.9091
AT3G22120.1	455	0.9412
AT3G22120.2	357|441|447|448|468|514|604|605	0.94|0.9114|0.9219|0.9595|0.9219|0.9268|0.9556|0.9684
AT3G22200.1	742|746|747|1114	0.9|0.96|0.9|0.9355
AT3G22230.1	392|403	0.9278|0.9459
AT3G22231.1	257	0.925
AT3G22235.1	164	0.9286
AT3G22290.1	1511	0.9091
AT3G22320.1	100	0.9091
AT3G22380.1	3464|3465	0.9091|0.9231
AT3G22440.1	1342|1450|1486|1627|1777|1950	0.9194|0.9494|0.9697|0.9589|0.9259|0.9189
AT3G22600.1	1085	0.9
AT3G22630.1	225|658|660	0.9|0.925|0.913
AT3G22850.1	616|1010	0.9429|0.9355
AT3G22890.1	711|1446|1797	0.9333|0.9062|0.9189
AT3G22960.1	501|1101|1662|1840|1954|1955	0.9333|0.9556|0.9701|0.9118|0.925|0.9508
AT3G23030.1	161	0.913
AT3G23030.2	473	0.9412
AT3G23050.1	510	0.9286
AT3G23280.1	722	0.9167
AT3G23390.1	255|505	0.9217|0.931
AT3G23400.1	1037	0.9474
AT3G23490.1	274|293|323|353|355|358	0.9412|0.9608|0.95|0.907|0.9|0.9608
AT3G23600.1	640	0.9737
AT3G23810.1	93|572|1426	0.9375|0.9268|0.9355
AT3G23820.1	500|601|1017|1019	0.9459|0.9302|0.9565|0.9394
AT3G24160.1	457	0.9512
AT3G24503.1	623|848	0.9412|0.913
AT3G24830.1	393|668	0.9355|0.913
AT3G25040.1	1017	0.9333
AT3G25150.1	817	0.9
AT3G25220.1	143	0.95
AT3G25470.1	580	0.9091
AT3G25520.1	379|914|927|953|1126|1139	0.9184|0.95|0.9111|0.9574|0.9051|0.9579
AT3G25530.1	1195|1196	0.9024|0.9111
AT3G25660.1	262|265|1464|1835	0.9333|0.9333|0.9355|0.9167
AT3G25770.1	636|756|771|980	0.9091|0.9634|0.9459|0.9286
AT3G25780.1	988	0.9259
AT3G25920.1	372|773|780	0.9|0.9595|0.9492
AT3G26060.1	254|832|864	0.9348|0.9184|0.9649
AT3G26070.1	260|261	0.9512|0.9091
AT3G26520.1	315|384|386|397|401|535|554|812|947|1011|1182|1183	0.917|0.9638|0.9531|0.9235|0.9255|0.9689|0.9412|0.9888|0.9764|0.9405|0.9579|0.9078
AT3G26580.1	923	0.913
AT3G26650.1	372|548|571|875|912|914|915|1020|1149|1152|1185|1326|1583	0.9759|0.9487|0.9405|0.9111|0.9748|0.9823|0.9091|0.96|0.9662|0.9032|0.939|0.9804|0.9225
AT3G26710.1	719	0.9048
AT3G26730.1	2333	0.913
AT3G26740.1	692|696	0.9268|0.9375
AT3G26780.1	526	0.913
AT3G27090.1	247|1319	0.9412|0.9143
AT3G27160.1	623	0.9167
AT3G27210.1	585	0.931
AT3G27230.1	489	0.92
AT3G27240.1	235|689|1372	0.9259|0.9231|0.9091
AT3G27360.1	157	0.9
AT3G27430.2	423|561	0.9167|0.9
AT3G27690.2	136	0.913
AT3G27770.1	892|1068	0.9057|0.913
AT3G27830.1	555|642|833	0.9375|0.956|0.9
AT3G27890.1	136	0.9048
AT3G28050.1	1242|1407	0.92|0.9333
AT3G28180.1	1079|1804|2309|2312	0.9|0.9091|0.9167|0.9231
AT3G28200.1	419|902	0.9167|0.9259
AT3G28710.1	813|1454	0.9444|0.9231
AT3G28730.1	71	0.9048
AT3G28860.1	3010	0.9
AT3G28940.1	641|762	0.9583|0.9139
AT3G29320.1	804	0.9091
AT3G29350.1	710	0.9048
AT3G29360.1	673	0.92
AT3G32930.1	666|1063	0.931|0.9286
AT3G32980.1	237|240|334|991|992|1161|1350	0.9425|0.9811|0.913|0.9667|0.9369|0.9535|0.9394
AT3G42050.1	826|950|1889	0.9464|0.9167|0.9661
AT3G42790.1	704	0.9245
AT3G43720.1	767	0.9412
AT3G44100.1	654	0.9
AT3G44260.1	284|528|816	0.9048|0.9636|0.9048
AT3G44310.1	554|585|1343	0.9762|0.9156|0.9423
AT3G44620.1	854	0.9259
AT3G44750.1	469	0.913
AT3G44990.1	439	0.9091
AT3G45140.1	1252|1843|2374|2958	0.9259|0.9032|0.9481|0.9667
AT3G45640.1	820	0.9
AT3G45770.1	705	0.9
AT3G45780.2	974	0.9091
AT3G45970.1	254	0.9259
AT3G45980.1	467	0.9487
AT3G46000.1	565|930	0.9452|0.9487
AT3G46510.1	2094|2228|2295	0.9048|0.9048|0.913
AT3G46600.1	1076	0.9048
AT3G46620.1	777	0.902
AT3G46630.1	893|911	0.9048|0.9
AT3G46740.1	1473	0.9048
AT3G46780.1	307|504|519|772|873|960|1314|1390|1392	0.9286|0.9565|0.907|0.902|0.9322|0.9524|0.9524|0.9539|0.9444
AT3G46970.1	746|1600|1651|1997|2152|2427	0.9259|0.9429|0.9057|0.9324|0.9273|0.9231
AT3G47070.1	255|257	0.9268|0.9318
AT3G47340.1	429|1872	0.9048|0.9429
AT3G47350.1	2236|2237	0.9062|0.913
AT3G47370.1	424	0.9259
AT3G47470.1	284|385|927|929	0.9542|0.9047|0.9429|0.903
AT3G47520.1	650|887|1259|1568|1571	0.9231|0.9375|0.913|0.931|0.9565
AT3G47800.1	287|559	0.94|0.9552
AT3G47810.3	557|811|813|888	0.9434|0.9434|0.9683|0.907
AT3G48000.1	301|988|1242|1644|1977	0.9286|0.9286|0.9167|0.9365|0.902
AT3G48140.1	329	0.9259
AT3G48360.1	434|712|962|981|1412	0.9753|0.925|0.9143|0.9545|0.981
AT3G48360.3	1614	0.931
AT3G48420.1	626|746|956	0.92|0.9394|0.9032
AT3G48560.1	1964	0.9048
AT3G48680.1	954|955|1104|1108	0.9333|0.9444|0.9189|0.9302
AT3G48730.1	239|572|1458	0.9048|0.9429|0.9
AT3G48740.1	193|676|1032	0.9574|0.9394|0.925
AT3G48750.1	361	0.9
AT3G48890.1	810	0.913
AT3G48930.1	371|580|583|661	0.931|0.9485|0.9|0.9259
AT3G48990.1	212|539|554|592|790|899|902|1038	0.9492|0.9375|0.9452|0.9259|0.9048|0.9688|0.9608|0.92
AT3G49010.2	311|350|756	0.9286|0.9661|0.903
AT3G49120.1	254|356|857|1058	0.9459|0.9048|0.92|0.9091
AT3G49560.1	229|958|985	0.9091|0.913|0.92
AT3G49580.1	449	0.9
AT3G49720.1	228|631|1109	0.913|0.9302|0.9
AT3G49910.1	469|527|530|648	0.9596|0.9592|0.9722|0.9524
AT3G50000.1	524	0.9429
AT3G50440.1	32	0.9
AT3G50480.1	301	0.913
AT3G50500.1	628|646|703|1121	0.9062|0.9434|0.9375|0.9388
AT3G50820.1	226|701|1051	0.9286|0.9149|0.963
AT3G50950.1	2543	0.9
AT3G51260.1	900	0.9
AT3G51370.1	511|1577	0.931|0.9048
AT3G51460.1	1823|2267	0.9|0.9091
AT3G51510.1	475|611	0.9138|0.9091
AT3G51550.1	290	0.9286
AT3G51600.1	263	0.9048
AT3G51730.1	356|359|962|966	0.9231|0.9348|0.96|0.9608
AT3G51820.1	188|501|1102|1158	0.913|0.9|0.9487|0.9655
AT3G51840.1	503	0.9231
AT3G51950.1	1225	0.9
AT3G52060.1	723	0.9167
AT3G52090.1	82	0.9167
AT3G52150.1	281|637	0.9545|0.9211
AT3G52180.1	389	0.9344
AT3G52300.1	510	0.9773
AT3G52380.1	285|638	0.9487|0.9394
AT3G52400.1	631	0.9231
AT3G52500.1	391|447|450|456|845	0.9032|0.9412|0.9259|0.9189|0.9091
AT3G52580.1	634	0.9355
AT3G52590.1	284|711	0.9381|0.9821
AT3G52730.1	237	0.9067
AT3G52800.1	312|430	0.9487|0.9077
AT3G52850.1	2165	0.92
AT3G52870.1	939	0.9
AT3G52880.1	1226|1523|1526	0.9|0.9672|0.9394
AT3G52930.1	416|1103|1151|1155	0.9667|0.9011|0.9375|0.9
AT3G52960.1	212|253|344|694	0.902|0.9091|0.9167|0.9118
AT3G52990.1	1087|1537|1831	0.9167|0.9091|0.9189
AT3G53020.1	296|442|556	0.9779|0.9685|0.9615
AT3G53180.1	2554|2705	0.9091|0.9
AT3G53420.1	794|877	0.975|0.9259
AT3G53430.1	312|720|725	0.9286|0.9107|0.9744
AT3G53460.1	93|144|145|534|554|1000|1002|1119|1221	0.9167|0.9749|0.9218|0.9814|0.9755|0.9471|0.9048|0.9556|0.9574
AT3G53580.1	314|1248|1311|1393	0.92|0.9167|0.9318|0.9032
AT3G53630.1	626	0.9091
AT3G53730.1	760	0.963
AT3G53740.2	572|602	0.9263|0.9238
AT3G53870.1	716	0.9375
AT3G53890.1	285	0.902
AT3G53990.1	317|329|498	0.9714|0.9481|0.9459
AT3G54110.1	1318	0.9
AT3G54210.1	593|596	0.9444|0.9823
AT3G54360.1	548|601|984	0.9286|0.9|0.9355
AT3G54400.1	499|1261	0.9048|0.9259
AT3G54660.1	1331|1709	0.9|0.913
AT3G54840.1	138	0.9259
AT3G54890.1	270|388|436|931	0.95|0.9333|0.9649|0.9032
AT3G54920.1	362	0.9143
AT3G55280.1	187|807	0.9|0.9
AT3G55330.1	133	0.9412
AT3G55360.1	891	0.9048
AT3G55400.1	1980	0.9048
AT3G55410.1	551|3519	0.9048|0.913
AT3G55430.1	1023	0.9
AT3G55440.1	641|747|996|1330|1427	0.9196|0.9157|0.9043|0.9612|0.92
AT3G55620.1	373|1130	0.9048|0.9048
AT3G55750.1	594|596|735	0.9231|0.9577|0.931
AT3G55770.1	396	0.9474
AT3G55800.1	383|497|1437|1465	0.9286|0.9291|0.9153|0.9259
AT3G55980.1	301|781|1622|1695|1981	0.913|0.9|0.9268|0.9394|0.9189
AT3G55980.2	346|1667|1740	0.9048|0.9355|0.9259
AT3G56010.1	590	0.9
AT3G56090.1	65|596|824|844	0.92|0.9333|0.9355|0.9167
AT3G56190.1	569|1061|1448	0.9355|0.913|0.9
AT3G56240.3	412	0.9
AT3G56340.1	542	0.9452
AT3G56460.1	302|880	0.913|0.9211
AT3G56490.1	321|324	0.9608|0.9062
AT3G56800.1	300|557|595|632	0.925|0.9615|0.9863|0.9302
AT3G56880.1	372|656|795	0.9394|0.9355|0.9672
AT3G56910.1	359|439|566|661	0.9574|0.925|0.9531|0.931
AT3G56940.1	170|314|340|381|883|1155|1323	0.9474|0.9091|0.9545|0.9412|0.9643|0.9403|0.9798
AT3G57090.1	457	0.9333
AT3G57520.1	812|1155	0.9259|0.9062
AT3G57610.1	768	0.9355
AT3G57870.1	320|640|739|751|911	0.9268|0.9091|0.9|0.9022|0.9149
AT3G57990.1	1447|1529	0.9118|0.92
AT3G58500.1	783|1178|1251|1252|1369	0.9091|0.9259|0.9535|0.9444|0.9412
AT3G58550.1	715	0.9333
AT3G58610.1	228|276|292|702|1829	0.92|0.9167|0.9032|0.9623|0.931
AT3G58680.1	194|319|604|605	0.945|0.9508|0.9633|0.9675
AT3G58700.1	815	0.9048
AT3G58730.1	268|581	0.9559|0.9375
AT3G58750.1	1380|2205	0.9167|0.913
AT3G59540.1	410	0.9196
AT3G59760.3	195	0.913
AT3G59780.1	2213	0.931
AT3G59920.1	675	0.9048
AT3G59970.3	966|1363|1657	0.9231|0.9315|0.9298
AT3G60190.1	1228	0.9091
AT3G60245.1	322	0.9259
AT3G60300.1	660|948|950	0.9333|0.9|0.92
AT3G60320.1	2458	0.9394
AT3G60530.1	479	0.9167
AT3G60600.1	999|1002|1269	0.9512|0.931|0.9189
AT3G60750.1	344|404|428|467|670|882|974|1014|1016|1067|1565|1608|1732|2051|2319	0.9583|0.9412|0.9048|0.955|0.9381|0.9664|0.9909|0.9123|0.9167|0.9515|0.9545|0.9727|0.9615|0.9062|0.9009
AT3G60770.1	575|702	0.9091|0.9286
AT3G60820.1	400|666|925	0.9111|0.9464|0.9091
AT3G61110.1	178	0.9556
AT3G61240.1	1401	0.9
AT3G61260.1	476	0.9189
AT3G61430.1	1211	0.9355
AT3G61430.2	636|1054	0.9375|0.9143
AT3G61440.1	181|372|908|1028|1090|1345	0.9259|0.9091|0.9426|0.9455|0.9121|0.9375
AT3G61470.1	365|391|427|467|473|529|977|980|1104	0.9783|0.9416|0.9683|0.9749|0.9471|0.9091|0.9919|0.9|0.9124
AT3G61580.1	726|766|863|1235|1354|1508	0.9048|0.931|0.9118|0.9048|0.9355|0.9062
AT3G61820.1	486|1421	0.9|0.9091
AT3G61870.1	733	0.9375
AT3G61990.1	1113	0.9048
AT3G62030.1	205|384|664	0.9018|0.9259|0.9027
AT3G62030.2	222	0.9
AT3G62120.1	677|1796	0.9|0.9
AT3G62250.1	590	0.9487
AT3G62290.1	262|747|749|753|835	0.9789|0.9029|0.9286|0.9635|0.9574
AT3G62290.3	349	0.9048
AT3G62400.2	205|273	0.9412|0.9375
AT3G62410.1	142|319|355|364	0.9348|0.9123|0.9014|0.968
AT3G62530.1	155|321|552	0.9062|0.9138|0.9574
AT3G62550.1	1083	0.9178
AT3G62580.1	286|424|649	0.9268|0.9048|0.9091
AT3G62790.1	545	0.9259
AT3G62830.1	492|916	0.9048|0.9062
AT3G62840.1	80	0.9
AT3G62870.1	348|349|690|918	0.9238|0.9292|0.907|0.9655
AT3G63140.1	486|487|1122|1272|1386|1489	0.9091|0.9583|0.9259|0.9412|0.9785|0.9032
AT3G63160.1	197	0.9545
AT3G63190.1	873	0.9024
AT3G63410.1	644|750|1291	0.9352|0.934|0.9412
AT3G63490.1	116|305|1048	0.9074|0.925|0.913
AT3G63520.1	629|1298	0.9231|0.9459
AT4G00165.1	398	0.913
AT4G00355.2	1130	0.9
AT4G00360.1	408|608|961|1228|1729	0.9231|0.931|0.9032|0.9|0.9286
AT4G00430.1	223|1143	0.9|0.9512
AT4G00585.1	327|349|473	0.9375|0.9538|0.9259
AT4G00780.1	677	0.9375
AT4G00810.2	375|387	0.9355|0.913
AT4G00860.1	185	0.9592
AT4G00895.1	163	0.913
AT4G01050.1	957|1026|1236|1293|1514	0.9231|0.9286|0.92|0.931|0.9032
AT4G01050.2	1142	0.9167
AT4G01100.1	816	0.9143
AT4G01150.1	211|212|224|285|522|651|664	0.9466|0.9079|0.9054|0.906|0.9493|0.9691|0.9355
AT4G01310.1	466|614|885	0.9116|0.9735|0.9459
AT4G01320.1	270	0.9167
AT4G01370.1	1180	0.913
AT4G01610.1	457|460|1339	0.9231|0.9167|0.9216
AT4G01800.1	3224	0.9286
AT4G01850.1	314|354|1002	0.9649|0.9091|0.9362
AT4G01940.1	527|701	0.9143|0.9474
AT4G02080.1	514|696	0.9032|0.931
AT4G02230.1	240|241|582|633|690|696	0.9194|0.9048|0.9412|0.931|0.92|0.9455
AT4G02340.1	589	0.9167
AT4G02370.1	378	0.9091
AT4G02380.1	223|315	0.9574|0.9516
AT4G02380.3	244|336	0.9537|0.9608
AT4G02450.1	233	0.9259
AT4G02480.1	1308|1806|2223|2836	0.9231|0.9333|0.9259|0.9143
AT4G02520.1	523|729|858|1191	0.9022|0.9574|0.9565|0.9122
AT4G02530.1	294|379	0.9091|0.9
AT4G02580.1	238	0.9167
AT4G02590.1	229|1051	0.9|0.92
AT4G02620.1	419	0.9595
AT4G02770.1	301|339|341|452|455|479|518|676|701|737	0.9855|0.9036|0.9324|0.9812|0.9194|0.9454|0.9893|0.9759|0.9739|0.9853
AT4G02890.4	416	0.9318
AT4G02930.1	1423|1495|1591	0.913|0.9032|0.913
AT4G03190.1	2023	0.9
AT4G03210.1	1174	0.9694
AT4G03280.1	202|743|757	0.9317|0.9238|0.9065
AT4G03415.2	2300	0.9091
AT4G03520.1	718	0.9091
AT4G03560.1	2050|2684	0.9|0.9091
AT4G04330.1	290|292|295	0.9412|0.9091|0.9412
AT4G04340.1	1061|1139|1220	0.9|0.9|0.9048
AT4G04640.1	328|366|403	0.9396|0.9623|0.9057
AT4G04770.1	655|1544	0.9091|0.9
AT4G05050.1	354|747	0.9836|0.915
AT4G05150.1	1505|1618	0.9348|0.9623
AT4G05180.1	55|361|459|600|820	0.9167|0.9481|0.9922|0.9306|0.9811
AT4G05180.2	55|361|367|385|459|820	0.9|0.9356|0.903|0.9187|0.9842|0.9333
AT4G05320.2	775|1003	0.9057|0.9118
AT4G05530.1	477	0.9
AT4G07390.1	1005	0.9062
AT4G08920.1	2096	0.9167
AT4G08950.1	572|620|863|922|932|991	0.92|0.9774|0.9344|0.9545|0.913|0.9667
AT4G09000.1	344|536|539|665|978|1130	0.9643|0.9459|0.9048|0.9765|0.957|0.9024
AT4G09010.1	929|933	0.963|0.9286
AT4G09020.1	1897	0.9048
AT4G09030.1	182|183|222|224|318|450	0.9231|0.9615|0.92|0.9048|0.9048|0.9394
AT4G09040.1	1311	0.9
AT4G09320.1	200|201|317	0.9733|0.9568|0.9048
AT4G09650.1	119|441|710|758	0.9615|0.9691|0.9688|0.9273
AT4G09720.1	466	0.9167
AT4G10080.1	1376	0.9048
AT4G10300.1	539	0.9062
AT4G10340.1	333|528|591|627|828|1005	0.9752|0.9896|0.9675|0.9289|0.98|0.9412
AT4G10450.1	272	0.9
AT4G10840.1	1504	0.9231
AT4G11010.1	380|553|856	0.9302|0.9167|0.9074
AT4G11150.1	266|299|538|1020	0.9479|0.9412|0.9608|0.9024
AT4G11211.1	311	0.9091
AT4G11260.1	624|673|807|1073	0.9|0.9333|0.9048|0.9259
AT4G11280.1	761|824	0.9574|0.9149
AT4G11320.1	293|887|1276	0.9|0.9273|0.9661
AT4G11420.1	2886	0.9333
AT4G11650.1	414|416|937	0.9643|0.9737|0.9259
AT4G12040.1	725	0.9552
AT4G12060.1	274	0.9231
AT4G12420.1	1448|2063	0.9048|0.9111
AT4G12470.1	207|231	0.973|0.9524
AT4G12480.1	191|194|253|277|452	0.9|0.92|0.931|0.92|0.9375
AT4G12600.1	141	0.9444
AT4G12650.1	1967|2144	0.9|0.913
AT4G12730.1	465	0.913
AT4G12800.1	203|530|533|892	0.92|0.9294|0.9707|0.9308
AT4G12800.2	598|957	0.9775|0.9414
AT4G12880.1	315|647	0.9111|0.931
AT4G13250.1	791|792|1048	0.9167|0.9024|0.92
AT4G13395.1	244	0.9118
AT4G13500.1	101|400	0.9375|0.9231
AT4G13520.1	532	0.9444
AT4G13590.1	866|1424	0.9412|0.9211
AT4G13770.1	185|389|1533	0.9048|0.9512|0.9459
AT4G13850.1	469	0.9577
AT4G13930.1	750|810|819|1614|1657	0.9048|0.9189|0.9318|0.9701|0.9265
AT4G13940.1	380|414|459|824|1109|1211|1479|1969|1973	0.9167|0.9506|0.9158|0.9|0.9216|0.9548|0.9286|0.9344|0.9231
AT4G14030.1	223|926|927|1403	0.92|0.9167|0.9091|0.9375
AT4G14040.1	367	0.9545
AT4G14230.1	1677	0.9048
AT4G14270.1	663|793	0.9118|0.9074
AT4G14420.1	461	0.9474
AT4G14500.1	689	0.9048
AT4G14716.1	467	0.931
AT4G14800.1	267|441|444	0.925|0.92|0.9375
AT4G14870.1	679	0.9
AT4G14880.1	271|352|379|384|610|1222	0.9524|0.907|0.9275|0.9333|0.9524|0.9604
AT4G14880.2	141|249|480|1092	0.9143|0.931|0.9091|0.9508
AT4G14960.2	421|731|977|981|1042|1330	0.9079|0.9659|0.9375|0.99|0.934|0.9307
AT4G15000.1	204|256|429|584	0.9487|0.9487|0.9302|0.9154
AT4G15210.1	290|658|1580|1608|1610	0.9487|0.9444|0.925|0.9048|0.9
AT4G15470.1	646|697	0.9524|0.9
AT4G15545.1	1202|1204|1305	0.9231|0.9|0.9
AT4G15560.1	2468	0.9032
AT4G15900.1	1200|1253	0.92|0.9048
AT4G15910.1	238|322|328|488|598	0.9375|0.9286|0.9359|0.9149|0.95
AT4G16155.1	1307	0.9048
AT4G16190.1	519|690|1041|1329|1332	0.9109|0.913|0.9737|0.9057|0.9759
AT4G16260.1	474|1212	0.9394|0.9048
AT4G16380.1	636|672	0.92|0.9189
AT4G16500.1	645	0.9091
AT4G16720.1	808	0.9133
AT4G17040.1	660|861	0.9583|0.971
AT4G17100.1	1234	0.9167
AT4G17270.1	1186|1432	0.9091|0.9032
AT4G17390.1	807	0.911
AT4G17530.1	920	0.9091
AT4G17560.1	112|953	0.913|0.9091
AT4G17600.1	152	0.9286
AT4G17870.1	210	0.9091
AT4G18440.1	1581	0.913
AT4G18480.1	82|833|1380	0.9259|0.9773|0.9457
AT4G18700.1	1864|2049	0.9|0.9048
AT4G18710.1	365|825|1388	0.9167|0.9118|0.9434
AT4G18730.1	384	0.913
AT4G18970.1	1276	0.9
AT4G19110.1	416	0.9286
AT4G19120.1	1249|1321|1751|1868	0.9062|0.9375|0.9231|0.9333
AT4G19160.2	328|1490	0.9048|0.9091
AT4G19200.1	755	0.913
AT4G19210.1	1650	0.9333
AT4G19410.1	1359	0.9016
AT4G19640.1	436|457|726|968	0.9333|0.9333|0.9231|0.9074
AT4G19880.1	1098	0.913
AT4G20150.1	242|280	0.92|0.9138
AT4G20260.10	487	0.9091
AT4G20260.2	538|548|810	0.9412|0.913|0.9479
AT4G20360.1	107|140|142|155|345|521|1238	0.963|0.9811|0.9344|0.9241|0.9048|0.9556|0.9479
AT4G20850.1	2866|3046|3823	0.913|0.9|0.92
AT4G20870.1	481|562|599	0.9333|0.9048|0.9459
AT4G20890.1	775|887|1196	0.9189|0.9259|0.9268
AT4G21105.1	305|480|556|613	0.9512|0.92|0.9037|0.9432
AT4G21110.1	681	0.9091
AT4G21150.1	1836	0.9118
AT4G21210.1	211|608|741|788|1156|1157	0.9|0.9091|0.9091|0.913|0.9091|0.9412
AT4G21280.1	129|132|148|279|367|368|459	0.9459|0.9133|0.96|0.9908|0.9471|0.9418|0.9839
AT4G21280.2	229|412	0.9|0.9286
AT4G21620.1	532	0.9118
AT4G21650.1	1419|2030	0.9091|0.9
AT4G21960.1	576	0.9805
AT4G21980.1	596	0.9167
AT4G21990.1	361	0.931
AT4G22220.1	175	0.9107
AT4G22240.1	928|974|1007	0.9167|0.94|0.9383
AT4G22300.1	932	0.9
AT4G22310.1	138|238|405|407	0.9032|0.9048|0.9333|0.9531
AT4G22485.1	615|807|999|1116|1164|1428|1464	0.9091|0.9167|0.92|0.9048|0.9259|0.9048|0.9167
AT4G22490.1	255|390	0.9375|0.9355
AT4G22513.1	244	0.9429
AT4G22517.1	252	0.9286
AT4G22690.1	973	0.9231
AT4G22750.1	1066	0.9231
AT4G22890.1	292|295|297|608|908|1044	0.9318|0.9792|0.9286|0.9608|0.9286|0.9184
AT4G23100.1	1243	0.9167
AT4G23400.1	735	0.9091
AT4G23470.1	717|954|1160	0.9|0.9508|0.9167
AT4G23600.1	570|1102	0.92|0.9048
AT4G23630.1	627	0.9
AT4G23650.1	242|243|273|1219|1489|1516|1640	0.9512|0.931|0.9412|0.9149|0.9355|0.9333|0.9318
AT4G23670.1	641	0.907
AT4G23710.1	382|687	0.931|0.9231
AT4G23820.1	1393	0.9355
AT4G23850.1	2270	0.9091
AT4G24190.1	1106|1596|2102	0.9091|0.9333|0.9048
AT4G24220.1	636|1146	0.9512|0.913
AT4G24280.1	1865	0.9048
AT4G24380.1	708	0.9091
AT4G24520.1	315	0.931
AT4G24550.2	1306	0.9
AT4G24570.1	181|1012	0.9286|0.9758
AT4G24750.1	403|406|760	0.9355|0.9231|0.9375
AT4G24770.1	518|898|1291	0.9062|0.9091|0.9375
AT4G24770.2	1210	0.9355
AT4G24780.1	1035	0.931
AT4G24820.1	567|1151	0.9487|0.9459
AT4G24920.1	172	0.907
AT4G25050.1	379|382	0.9362|0.9259
AT4G25100.1	522|574	0.9535|0.9
AT4G25100.2	180|445|528|580|652|721|914|970	0.9745|0.962|0.9904|0.9856|0.9022|0.9107|0.9598|0.9231
AT4G25100.3	385|771	0.9355|0.9259
AT4G25130.1	412|557|570	0.9091|0.9459|0.9355
AT4G25170.1	1363	0.9091
AT4G25370.1	218	0.9048
AT4G25570.1	377	0.9286
AT4G25570.2	551	0.9091
AT4G25650.1	115|1767	0.913|0.931
AT4G25670.1	1013	0.9
AT4G25890.1	447	0.9333
AT4G25900.1	650	0.9
AT4G25970.1	427	0.913
AT4G26080.1	1531	0.9091
AT4G26230.1	242	0.94
AT4G26690.1	2046	0.9091
AT4G26710.1	559|563|652	0.9516|0.9574|0.9231
AT4G26840.1	297|299	0.9211|0.9167
AT4G26970.1	3105	0.9032
AT4G27090.1	342	0.9821
AT4G27130.1	234|617	0.9455|0.9302
AT4G27230.1	186	0.92
AT4G27280.1	809	0.9452
AT4G27320.1	975	0.9259
AT4G27380.1	240|377	0.92|0.9048
AT4G27440.1	116|428|800|1148|1170|1493	0.9535|0.9459|0.9198|0.9775|0.9302|0.9091
AT4G27450.1	456|472|721|810	0.9048|0.9022|0.9062|0.9375
AT4G27500.1	368|1902	0.9048|0.9091
AT4G27520.1	712|859|1213|1340	0.9048|0.9508|0.9091|0.9259
AT4G27800.1	544|838|1091	0.9487|0.9412|0.9216
AT4G28240.1	745	0.9
AT4G28250.1	1071	0.9048
AT4G28440.1	265	0.9
AT4G28660.1	225|227	0.9091|0.9032
AT4G28750.1	130|211|324|325|364|367|601	0.9294|0.9408|0.9803|0.9844|0.9617|0.9091|0.9231
AT4G29010.1	361|1800	0.92|0.9149
AT4G29040.1	525	0.9394
AT4G29060.1	1409|1574|2540|2669	0.9535|0.9167|0.963|0.963
AT4G29190.1	202	0.9091
AT4G29390.1	345	0.9429
AT4G29410.1	620	0.918
AT4G29480.1	111|641	0.9231|0.9524
AT4G29670.1	1020	0.913
AT4G29735.1	580	0.9149
AT4G29780.1	181|529|769|775|802	0.9091|0.9259|0.9444|0.9|0.9268
AT4G30010.1	420|615|770	0.9298|0.931|0.9429
AT4G30140.1	941	0.9333
AT4G30170.1	591|785	0.9048|0.913
AT4G30190.1	263|465|689|692|761|2144|2205|2311|2540	0.9651|0.9464|0.963|0.9583|0.9792|0.931|0.9462|0.9359|0.9577
AT4G30270.1	116|576|1038	0.9048|0.9038|0.9355
AT4G30280.1	406	0.9048
AT4G30440.1	1040|1370|1488	0.9444|0.9016|0.9545
AT4G30530.1	427|529|929|1048	0.9437|0.9259|0.9091|0.9048
AT4G30600.1	1680	0.913
AT4G30750.1	731	0.913
AT4G30920.1	1096|1705	0.9167|0.9
AT4G30950.1	190|286|409|749|1195|1197|1229|1616	0.9167|0.9524|0.9681|0.9375|0.9655|0.949|0.9014|0.9079
AT4G30960.1	1817	0.9524
AT4G31080.1	1256	0.9091
AT4G31290.1	397	0.92
AT4G31300.1	860|965	0.9|0.902
AT4G31340.1	1486|1619|1780	0.9273|0.9459|0.9273
AT4G31500.1	215|478|1625|1627	0.9091|0.9412|0.9048|0.9211
AT4G31560.1	335	0.9231
AT4G31700.1	722|736|938	0.92|0.9789|0.9776
AT4G31780.2	1142|1533|1862	0.913|0.913|0.9286
AT4G31800.1	946	0.9048
AT4G31990.2	264|399|647|1190|1613	0.9091|0.9|0.9231|0.9143|0.9091
AT4G32060.1	414|1319	0.9259|0.9143
AT4G32150.1	574|608	0.931|0.9231
AT4G32210.1	956	0.9184
AT4G32260.1	165|336|348|352|665	0.9298|0.9709|0.9459|0.95|0.9462
AT4G32390.1	666	0.9091
AT4G32410.1	1111|2102	0.9375|0.9048
AT4G32470.1	688|721	0.9167|0.9286
AT4G32520.1	1887	0.9
AT4G32720.1	681	0.9
AT4G32940.1	976|1712|1789	0.9167|0.9231|0.9
AT4G33010.1	162|355|1182|1519|1681|1690|2410|2746|3034|3247|3370|3504	0.9535|0.9355|0.913|0.9231|0.9649|0.9286|0.9574|0.913|0.9024|0.9091|0.9783|0.9231
AT4G33030.1	228|320|1038|1490	0.913|0.9394|0.9643|0.9048
AT4G33070.1	975|1601	0.9231|0.913
AT4G33090.1	300|1020|1068|1147|1519	0.9259|0.931|0.9167|0.9167|0.9
AT4G33250.1	559|638|941	0.931|0.9583|0.9111
AT4G33380.1	1375	0.9091
AT4G33560.1	566	0.92
AT4G33640.1	309	0.9
AT4G33680.1	1013|1583	0.9|0.9388
AT4G33865.1	127|237|473	0.9459|0.9623|0.925
AT4G34050.1	306|332	0.9556|0.9444
AT4G34050.3	665	0.9655
AT4G34110.1	1373|1420|1816|2285|2288|2471	0.9028|0.9041|0.9655|0.9394|0.9492|0.9444
AT4G34120.1	466|1159	0.9231|0.9091
AT4G34150.1	741	0.9024
AT4G34180.1	316|429|430|742	0.9091|0.9688|0.9726|0.9583
AT4G34200.1	98|159|305|590|1172|1558|1584	0.9062|0.9259|0.931|0.9|0.9535|0.907|0.9636
AT4G34260.1	1125	0.9231
AT4G34350.1	453	0.913
AT4G34450.1	1782|3350|3816|3875	0.9394|0.9318|0.9091|0.9362
AT4G34620.1	361|592	0.9686|0.9169
AT4G34700.1	587|675	0.9388|0.9756
AT4G34710.1	1106|1143|1216|1435|1901|1904|1951|2009|2131|2940	0.9565|0.9592|0.9649|0.9184|0.9111|0.9362|0.9565|0.9167|0.9692|0.9167
AT4G34720.1	258|468|646|749	0.9615|0.9615|0.9615|0.913
AT4G34870.1	758	0.9766
AT4G34881.1	179|229|525	0.9|0.9091|0.9062
AT4G35000.1	1065	0.9189
AT4G35090.1	685|1071|1376	0.9167|0.92|0.9048
AT4G35100.1	286|775|922|997	0.9861|0.97|0.96|0.9091
AT4G35230.1	431	0.9
AT4G35450.1	461|576|814	0.9394|0.931|0.9
AT4G35450.3	480	0.92
AT4G35630.1	1435	0.9167
AT4G35750.1	435|623	0.9355|0.9545
AT4G35770.1	591	0.9091
AT4G35790.2	896|1582|2573|3172	0.9|0.9|0.9231|0.9333
AT4G35830.1	901|1096|1704|1771|2475|2864	0.907|0.9355|0.9273|0.9375|0.9455|0.9
AT4G36040.1	762	0.9231
AT4G36130.1	444	0.9412
AT4G36220.1	201	0.9286
AT4G36250.1	546	0.931
AT4G36500.1	344	0.9714
AT4G36760.1	2222	0.931
AT4G36810.1	420|516|1312	0.9|0.9|0.9286
AT4G37300.1	500|705	0.9438|0.9286
AT4G37470.1	949	0.9
AT4G37510.1	1840	0.913
AT4G37520.1	278	0.9048
AT4G37830.1	170|171	0.9286|0.9479
AT4G37870.1	471|473|474|507|1524|1654|1870|2221|2261|2283	0.9636|0.9608|0.9167|0.9091|0.9167|0.9143|0.9|0.9167|0.9333|0.9512
AT4G37910.1	1982	0.9259
AT4G37930.1	417|418|670|847|979|1297|1495|1624|1723	0.9583|0.9231|0.9125|0.9704|0.9608|0.956|0.95|0.9729|0.9057
AT4G37980.1	775|1007	0.9|0.9259
AT4G38080.1	529|780|855	0.9143|0.9118|0.9048
AT4G38220.1	1047	0.9048
AT4G38630.1	405|867|1453	0.9|0.92|0.925
AT4G38740.1	777|1078	0.963|0.9167
AT4G38770.1	573|1105|1165|1168|1176|1177|1258|1368|1442	0.9254|0.9412|0.9062|0.9615|0.9714|0.9423|0.9103|0.966|0.9556
AT4G38800.1	309	0.9167
AT4G38920.1	602|1011	0.9636|0.9468
AT4G38970.1	870|873|960|963|1380|1661	0.9796|0.9884|0.9937|0.9302|0.9796|0.9062
AT4G39080.1	458|581	0.9524|0.931
AT4G39090.1	200|306|417|953|1114|1172|1460|1490	0.9333|0.925|0.9073|0.9057|0.9609|0.9307|0.9|0.9111
AT4G39200.1	411|414|532	0.974|0.9365|0.9231
AT4G39220.1	818	0.9
AT4G39260.1	795	0.9649
AT4G39330.1	286	0.9118
AT4G39520.1	1370	0.9091
AT4G39730.1	353	0.9394
AT4G39800.1	1089	0.9
AT4G39940.1	241|316|1139|1149	0.9048|0.9189|0.9231|0.9394
AT4G39970.1	1024	0.9487
AT4G40030.1	211|513|571	0.9008|0.9856|0.9225
AT4G40040.1	496|590	0.9043|0.972
AT5G01010.1	258	0.9167
AT5G01020.1	742	0.9394
AT5G01220.1	441|718	0.931|0.9259
AT5G01410.1	569|570	0.9048|0.931
AT5G01530.1	238|241|250|277|326|565|861|940|1000	0.9908|0.9795|0.9833|0.9021|0.9484|0.9873|0.9239|0.9762|0.932
AT5G01600.1	975|1043|1092	0.9562|0.9744|0.9787
AT5G01650.1	149	0.931
AT5G01800.1	398|581	0.9592|0.9259
AT5G01870.1	381	0.9048
AT5G01920.1	1453	0.9
AT5G02160.1	533|795|798	0.9286|0.9074|0.9032
AT5G02240.1	166|895	0.9535|0.9408
AT5G02380.1	59|89|367|406|407	0.9825|0.985|0.9612|0.9303|0.9008
AT5G02450.1	292|604	0.9744|0.902
AT5G02500.1	204|205|339|426|648|693|744|1428|1991|2297	0.9298|0.9459|0.9|0.9|0.9038|0.9231|0.9104|0.9111|0.9176|0.9535
AT5G02740.1	905	0.9048
AT5G02760.1	1153	0.9286
AT5G02790.1	124|328|389	0.913|0.9263|0.9355
AT5G02870.1	646|670|943|954|1171|1207	0.9643|0.9672|0.9|0.9459|0.9079|0.9216
AT5G02960.1	47|310|336|559|573	0.9524|0.9223|0.9398|0.9019|0.931
AT5G03040.1	1509|1902|1923	0.9091|0.9|0.9167
AT5G03240.1	618|654|1157	0.9689|0.9083|0.9242
AT5G03240.2	775	0.9259
AT5G03290.1	147|962	0.931|0.9167
AT5G03345.1	463	0.9375
AT5G03455.1	121|200|439	0.9143|0.92|0.9429
AT5G03520.1	1227	0.9259
AT5G03540.1	1296|1930	0.9|0.9062
AT5G03545.1	597|753|813	0.9412|0.9388|0.92
AT5G03630.1	321|870	0.9394|0.9167
AT5G03660.1	330	0.931
AT5G03850.1	55|389	0.9|0.9451
AT5G03880.1	934|983	0.9759|0.9167
AT5G03940.1	1079|1169	0.9|0.9
AT5G04140.1	2371|2438|2966|4808|4811|5060|5306	0.9211|0.9167|0.9524|0.9512|0.9231|0.9375|0.907
AT5G04590.1	459|791|1119|1778|2456	0.9024|0.9649|0.9697|0.9722|0.9057
AT5G04600.1	199|713|805	0.913|0.913|0.9535
AT5G04740.1	365|637	0.9231|0.9091
AT5G04800.2	1084	0.9
AT5G04810.1	2628	0.9286
AT5G05010.1	133|137|412|1755	0.9487|0.9268|0.9091|0.925
AT5G05170.1	646|1365|1862	0.9259|0.9592|0.95
AT5G05200.1	1189|1513	0.9|0.9286
AT5G05370.1	272	0.931
AT5G05690.1	382|494|682|1148	0.9394|0.9636|0.9565|0.9048
AT5G05780.1	682|847|894	0.913|0.9167|0.9259
AT5G05960.1	950	0.9
AT5G06290.1	320|459|461|572|910|1139|1256	0.9|0.9348|0.9091|0.9375|0.9|0.9481|0.913
AT5G06320.1	256|549|552|855	0.9643|0.9241|0.9868|0.931
AT5G06360.1	86|630|1020	0.9487|0.9032|0.9091
AT5G06660.1	69	0.9
AT5G06700.1	2025	0.9286
AT5G06860.1	813	0.9259
AT5G07020.1	411|679|758	0.9|0.9701|0.9091
AT5G07030.1	441|1220	0.9|0.9459
AT5G07090.1	934	0.9211
AT5G07350.1	2068|3311	0.9268|0.9
AT5G07440.1	408|1064|1626	0.9|0.92|0.9649
AT5G07440.2	831|953|1215|1227|1515	0.9|0.9231|0.9333|0.9412|0.9474
AT5G07460.1	426|988	0.9333|0.9091
AT5G07580.1	116	0.9545
AT5G08040.1	211	0.9259
AT5G08260.1	1477|1557	0.9302|0.9524
AT5G08280.1	311|490|682|713|1192	0.913|0.9286|0.9726|0.9|0.9412
AT5G08290.1	670	0.9074
AT5G08330.1	432	0.9231
AT5G08410.1	279	0.913
AT5G08410.2	294|726	0.9333|0.9
AT5G08420.1	946|1447	0.9167|0.9048
AT5G08530.1	238|458|1157|1309|1747	0.9429|0.9512|0.95|0.9|0.9394
AT5G08540.1	152	0.9048
AT5G08570.2	1569	0.9286
AT5G08590.1	745	0.9231
AT5G08670.1	215|1166|1769|1797	0.9355|0.9048|0.9565|0.9143
AT5G08680.1	1926|1929|1937	0.9022|0.9726|0.9545
AT5G08690.1	536|668|1745	0.9167|0.931|0.963
AT5G09220.1	498|1064|1197|1212|1214|1539	0.9|0.9508|0.9245|0.9623|0.9531|0.95
AT5G09600.1	944	0.9216
AT5G09650.1	692	0.963
AT5G09660.1	938|1144	0.964|0.95
AT5G09810.1	523|859|863|1142	0.9231|0.9252|0.9333|0.9518
AT5G09960.1	129	0.9091
AT5G10360.1	594|758|810|811|858	0.9286|0.9355|0.9697|0.966|0.9524
AT5G10400.1	359	0.913
AT5G10430.1	288|290|300|333	0.9524|0.931|0.9375|0.9394
AT5G10450.1	728|746|773|905|1102|1104|1218|1220	0.974|0.92|0.9072|0.96|0.9605|0.9375|0.957|0.9697
AT5G10540.1	4167	0.9091
AT5G10780.1	652|659|791|816|836	0.9|0.92|0.9|0.9333|0.9091
AT5G10860.1	59|300|568|945	0.9765|0.9643|0.9091|0.9545
AT5G10960.1	1436	0.9048
AT5G11070.1	155|157|482	0.9136|0.9091|0.913
AT5G11200.1	538	0.9091
AT5G11340.1	623	0.9167
AT5G11500.1	396|399|640|784	0.95|0.9474|0.9167|0.9091
AT5G11520.1	219|1347	0.9143|0.9259
AT5G11670.1	1027|1816|1821|1912	0.9107|0.9167|0.9172|0.9586
AT5G11740.1	558|664	0.9079|0.9743
AT5G11790.1	1298	0.9032
AT5G11880.1	1251|1347	0.9|0.9375
AT5G11900.1	1014	0.9048
AT5G12140.1	537	0.9484
AT5G12150.1	1086|2370	0.9091|0.9286
AT5G12860.1	585|948|991|1397|1572|1943	0.9535|0.9286|0.9143|0.9091|0.9211|0.9535
AT5G13030.1	725|1256|1836	0.913|0.92|0.9
AT5G13120.1	355|979	0.9091|0.9474
AT5G13300.1	3258	0.9167
AT5G13410.1	182	0.9
AT5G13420.1	239|499|681	0.9286|0.9318|0.9048
AT5G13430.1	299|419	0.9286|0.913
AT5G13440.1	481|514	0.9333|0.9
AT5G13450.1	249|877|944|1018	0.9|0.9219|0.9016|0.9155
AT5G13510.1	322|497|547	0.9333|0.9474|0.9286
AT5G13630.1	441|2031|2036|2039|2059|2893|3716|4027	0.9167|0.9231|0.9487|0.9167|0.9474|0.9231|0.9167|0.9167
AT5G13710.1	459|537|1158|1194	0.9167|0.9048|0.9259|0.9286
AT5G13780.1	196	0.913
AT5G13850.1	445|533|803	0.913|0.913|0.9474
AT5G13930.1	655|978	0.9259|0.913
AT5G14030.1	123|164	0.9355|0.9545
AT5G14040.1	98|418|673|1561|1587	0.9118|0.931|0.9149|0.9186|0.9744
AT5G14120.1	609|1032|1371|1488|2263|2300	0.9412|0.9545|0.96|0.9375|0.9574|0.9697
AT5G14200.1	552	0.9231
AT5G14260.2	1907	0.931
AT5G14320.1	688	0.9268
AT5G14740.1	498|585|619|670|1327|1344	0.9681|0.9516|0.9189|0.9748|0.9091|0.9143
AT5G14740.4	460|547|632	0.9362|0.9412|0.9254
AT5G14740.9	263|350|384|435	0.9756|0.9655|0.925|0.9703
AT5G14780.1	330|674	0.9231|0.9189
AT5G14800.1	228|229|256|306|358|359	0.9091|0.9111|0.9268|0.9048|0.9231|0.925
AT5G14910.1	242|778	0.9016|0.9286
AT5G14920.1	519|569|597|795|1007|1177	0.9412|0.9167|0.9048|0.9581|0.9362|0.9245
AT5G15200.1	268|715|730|755	0.9815|0.957|0.9545|0.9459
AT5G15230.1	206|252|256|477	0.9623|0.9448|0.9815|0.9645
AT5G15350.1	363|365|494|605|663	0.9444|0.9444|0.9286|0.9388|0.9655
AT5G15650.1	456|1246	0.9107|0.9259
AT5G15780.1	871|1302|1303|1330	0.9444|0.925|0.9231|0.9048
AT5G15970.1	323|345|348	0.9038|0.9628|0.9871
AT5G16070.1	749	0.9091
AT5G16110.1	1344	0.9
AT5G16130.1	275|508|698|791|832	0.9062|0.9512|0.9512|0.9716|0.9242
AT5G16150.2	690|1086	0.913|0.9091
AT5G16260.1	1772	0.9
AT5G16390.1	701	0.9032
AT5G16440.1	983	0.9
AT5G16470.1	414	0.9048
AT5G16470.2	396	0.9167
AT5G16620.1	1580	0.913
AT5G16660.1	932	0.9245
AT5G16710.1	260|905	0.9032|0.9
AT5G16880.2	807	0.9091
AT5G17230.1	274|584|1409	0.9|0.9062|0.9167
AT5G17330.1	1383	0.9231
AT5G17380.1	1517	0.9167
AT5G17560.1	706	0.9
AT5G17840.1	869	0.9091
AT5G17870.1	95	0.9189
AT5G17920.1	336|774|1386|1389|1392|1448|1857|2043|2061|2113|2216|2260|2386|2404|2455	0.9333|0.9811|0.9762|0.9701|0.9774|0.9735|0.9189|0.979|0.9345|0.9358|0.967|0.9188|0.9565|0.9557|0.9322
AT5G17920.2	1494|2089|2159|2450|2488	0.9167|0.9091|0.9167|0.9375|0.925
AT5G18170.1	1369	0.9118
AT5G18380.1	121|650	0.9273|0.9538
AT5G18580.1	868	0.9
AT5G18650.1	1525	0.9091
AT5G19120.1	291|936	0.9|0.9
AT5G19140.1	66|292|396|758|851	0.9574|0.9565|0.9808|0.9344|0.901
AT5G19190.1	306|938	0.9259|0.9048
AT5G19220.1	198|958	0.9167|0.9062
AT5G19240.1	356|370	0.9459|0.9412
AT5G19250.1	428|655	0.9167|0.9167
AT5G19510.1	356|359|362|395|479|698	0.963|0.9773|0.9794|0.9444|0.9057|0.935
AT5G19530.1	809	0.9
AT5G19550.1	1426	0.9111
AT5G19760.1	148|214|378|630|1221	0.9091|0.9268|0.9524|0.96|0.9302
AT5G19770.1	191|825|872|912|1035|1262	0.9048|0.9|0.9773|0.9479|0.9189|0.9048
AT5G19780.1	427|559|784|824|1288	0.9149|0.9211|0.9811|0.9425|0.9143
AT5G19820.1	3430|3463	0.9|0.9048
AT5G19940.1	236|563|604|690	0.9459|0.9667|0.9059|0.9104
AT5G20010.1	275|827|854|896	0.9565|0.9167|0.944|0.915
AT5G20020.1	728|805|832|868	0.9592|0.9189|0.9298|0.9412
AT5G20080.1	508	0.9
AT5G20090.1	691	0.9286
AT5G20150.1	1010	0.9286
AT5G20160.1	119|663	0.9487|0.92
AT5G20190.1	1038	0.9385
AT5G20230.1	482|535|635|638|749	0.9423|0.9524|0.9574|0.9512|0.9219
AT5G20250.4	524|951|1747	0.931|0.9231|0.9
AT5G20270.1	1246	0.9048
AT5G20280.1	2432|2742|3007|3391	0.9143|0.931|0.9333|0.9512
AT5G20290.1	319|854|874	0.9076|0.9852|0.934
AT5G20500.1	787	0.9231
AT5G20520.1	539	0.9
AT5G20630.1	169|186|589|693|781	0.9162|0.9747|0.9136|0.974|0.9792
AT5G20650.1	373	0.9091
AT5G20720.1	173|349|882	0.9048|0.9268|0.9455
AT5G20790.1	623|895	0.9|0.9167
AT5G20890.1	1865|1927	0.9394|0.9286
AT5G20900.1	838	0.9429
AT5G20950.1	1221|1707|1709|1915	0.9091|0.913|0.9394|0.9394
AT5G21020.2	160|210	0.9744|0.9111
AT5G21090.1	475|564|1023	0.9483|0.9785|0.9394
AT5G21105.1	1102	0.92
AT5G21274.1	574	0.9167
AT5G21920.1	858	0.9048
AT5G22000.1	516|1602	0.92|0.9118
AT5G22090.1	446|1507	0.9167|0.913
AT5G22650.1	372	0.9231
AT5G22740.1	1100	0.9048
AT5G22880.1	448	0.9231
AT5G22920.1	1222	0.9143
AT5G22950.1	304	0.9091
AT5G23010.1	144|145|1606	0.9394|0.913|0.9091
AT5G23010.2	195|196|972|1123|1655|1657	0.9487|0.9286|0.9091|0.9375|0.9444|0.9091
AT5G23020.1	1377	0.9444
AT5G23040.1	149|459	0.9091|0.931
AT5G23060.1	134|490|674|883|1344	0.9286|0.9032|0.971|0.9167|0.913
AT5G23120.1	472|609|612	0.9211|0.9|0.9259
AT5G23120.2	538|550	0.9286|0.9286
AT5G23240.1	266|1188	0.9375|0.9524
AT5G23290.1	402	0.9
AT5G23575.1	222|937	0.9512|0.92
AT5G23740.1	324	0.9231
AT5G23820.1	544	0.9
AT5G23900.1	640	0.9483
AT5G23920.1	299	0.9091
AT5G24314.1	99|273|448	0.9211|0.931|0.9091
AT5G24490.1	298|612	0.9091|0.9344
AT5G24610.1	382|584	0.9091|0.9167
AT5G24650.1	746	0.913
AT5G24690.1	158|273|1124|1703	0.9048|0.92|0.9048|0.9189
AT5G24770.1	542|967	0.9608|0.9481
AT5G24930.1	250|316|878	0.913|0.9091|0.9286
AT5G25100.1	847|850|1145|1319|1605	0.9189|0.92|0.9259|0.9286|0.9429
AT5G25460.1	391|464|466|550|1192	0.9041|0.9355|0.9592|0.9487|0.95
AT5G25610.1	870|1576	0.9111|0.9189
AT5G25754.1	1821	0.9286
AT5G25757.1	1812	0.92
AT5G25940.1	349	0.9429
AT5G25980.2	62|628|1013|1363|1539|1542|1621	0.9231|0.9778|0.9521|0.9567|0.9107|0.9167|0.9286
AT5G26000.1	21|44|607|1204|1521	0.9464|0.957|0.9636|0.9254|0.9685
AT5G26030.1	1441	0.9032
AT5G26260.1	778|1234	0.9412|0.9268
AT5G26280.1	1006|1063	0.9167|0.9167
AT5G26280.3	1104|1161	0.9091|0.9167
AT5G26360.1	1465|1600|1830|1833	0.92|0.9048|0.9355|0.9375
AT5G26570.1	1131|3220|3376|3745	0.913|0.92|0.9167|0.9048
AT5G26667.2	600|601	0.9556|0.9583
AT5G26742.2	994	0.913
AT5G26830.1	1127|1128|2185	0.9048|0.913|0.9048
AT5G27280.1	533|681	0.9242|0.9524
AT5G27380.1	220|1182|1833|1868|1903	0.9|0.9259|0.9062|0.9048|0.9
AT5G27430.1	311	0.931
AT5G27470.1	448|576|1619	0.9091|0.9412|0.931
AT5G27660.2	1732	0.9
AT5G27700.1	83|248|465	0.9259|0.913|0.9362
AT5G27850.1	829	0.9444
AT5G28050.1	323|398|518	0.913|0.913|0.9474
AT5G28050.3	466|586|781	0.931|0.9268|0.9355
AT5G28060.1	89|636	0.9783|0.9307
AT5G28750.1	266|292|531	0.9231|0.9375|0.913
AT5G28840.1	518|1080|1096	0.9615|0.9474|0.9474
AT5G30510.1	209|335|602|622|746|1336|1358|1397|1409	0.9818|0.9556|0.9211|0.9315|0.9254|0.9286|0.9167|0.9273|0.9114
AT5G32440.1	550	0.931
AT5G33320.1	531|967|1354	0.9091|0.9048|0.92
AT5G34850.1	1217|1538	0.9259|0.9355
[truncated: 262 more rows]

## Sheet: seedling2_m5C
Isoform	5mC site in the related transcript isoforms	5mC fraction in the related transcript isoforms
AT1G01050.1	238|241	0.9487|0.9487
AT1G01100.2	168|195|198|318|321|351|354|587|589	0.96|0.9231|0.9818|0.9062|0.9592|0.9032|0.9615|0.9231|0.9302
AT1G01100.4	178	0.9231
AT1G01120.1	1038|1040|1434	0.9|0.9286|0.9459
AT1G01170.1	280	0.9403
AT1G01470.1	283|606	0.9052|0.9333
AT1G01540.2	1670	0.9231
AT1G01550.1	327|556|954	0.9|0.9487|0.9394
AT1G01620.1	714|746|985|1020|1092	0.9618|0.9574|0.9535|0.9231|0.9576
AT1G01800.1	790	0.9
AT1G02130.1	341	0.9048
AT1G02150.1	258|641|1479	0.9259|0.9|0.9048
AT1G02280.1	125|128|708	0.9355|0.931|0.9167
AT1G02305.1	444	0.9394
AT1G02500.1	411|465|880	0.9722|0.9245|0.9429
AT1G02560.1	267|556|832|1153|1304|1322	0.9612|0.9123|0.9583|0.972|0.9371|0.9091
AT1G02780.1	273|688|721|909|946	0.9615|0.9149|0.9937|0.9695|0.9333
AT1G02840.1	1262|1281	0.9231|0.9
AT1G02920.1	296|300	0.9474|0.9348
AT1G02930.1	305|309|809	0.9792|0.9753|0.9315
AT1G03130.1	128|130|311|313|322|554	0.9554|0.9846|0.9|0.9149|0.9486|0.9048
AT1G03220.1	378|382|430|1121	0.9048|0.9333|0.9167|0.9268
AT1G03475.1	385|405|606|645|1529	0.9|0.9512|0.9592|0.9412|0.9375
AT1G03600.1	486|642|1065	0.9767|0.9429|0.9143
AT1G03630.1	181|487|1305|1365	0.931|0.9355|0.9167|0.9
AT1G03680.1	204|417|565|843	0.9048|0.9268|0.9118|0.9407
AT1G03860.1	228|889|927|985	0.9375|0.9091|0.9231|0.9091
AT1G03870.1	506|766	0.92|0.9091
AT1G03900.1	709|778|779|1060|1114|1209	0.9623|0.9259|0.9429|0.9048|0.9231|0.92
AT1G04040.1	641|896	0.9385|0.9189
AT1G04170.1	724|1717|1787	0.9167|0.9118|0.913
AT1G04270.1	106|199|202|732|788	0.9362|0.9683|0.9643|0.9394|0.96
AT1G04400.1	692|1323	0.9091|0.9062
AT1G04410.1	223|311|331|334|340|465|466|554|556|596|931|934|943|1097|1098|1182	0.9545|0.9412|0.9635|0.9854|0.9412|0.9697|0.9707|0.9371|0.9062|0.9667|0.9167|0.9845|0.96|0.9132|0.9713|0.9362
AT1G04420.1	493	0.9375
AT1G04430.1	1402|1410|1701|1778|1867|2325	0.9394|0.9|0.92|0.9|0.9592|0.9091
AT1G04480.1	618|676|715	0.9222|0.9267|0.9778
AT1G04620.1	1432	0.9167
AT1G04640.1	289	0.9091
AT1G04680.1	978|1392	0.9167|0.9032
AT1G04690.1	1070	0.9
AT1G04750.1	320|323|340	0.9333|0.9|0.9167
AT1G04820.1	526|814|836|839|978|1147|1208|1327|1349|1435|1703|1742	0.9362|0.9167|0.9636|0.9649|0.9286|0.9623|0.965|0.92|0.9167|0.9508|0.9796|0.9167
AT1G04850.1	1424	0.9259
AT1G04940.1	1065	0.9
AT1G05010.1	349|709|1193	0.9464|0.9459|0.9538
AT1G05190.1	849	0.9048
AT1G05260.1	69	0.9091
AT1G05840.1	1595	0.9
AT1G05850.1	275|291|364|572|608|1230|1233|1313|1357	0.954|0.9245|0.9394|0.9419|0.9167|0.9462|0.9927|0.9021|0.9725
AT1G05850.2	1518	0.9394
AT1G06390.1	915	0.9
AT1G06460.1	200|314|448|616|1260	0.9286|0.9483|0.913|0.907|0.9492
AT1G06640.1	947|1596|1787	0.9091|0.925|0.902
AT1G06680.1	350|361|365|400|503|506|530|551|730|731|764|812|816|973|1003|1094|1111|1236	0.9137|0.9262|0.9432|0.9002|0.9883|0.957|0.92|0.9486|0.9625|0.9652|0.9091|0.9894|0.9595|0.9343|0.9734|0.9823|0.9828|0.9599
AT1G06680.2	755|846|863|988	0.9574|0.9241|0.9643|0.9298
AT1G06700.1	1513|1516	0.9062|0.9474
AT1G06760.1	506|618|696|699	0.9024|0.9265|0.9231|0.9535
AT1G07080.1	892|919	0.9167|0.9167
AT1G07135.1	326|336|544|623	0.9355|0.9661|0.9167|0.9694
AT1G07140.1	314|393|484|528	0.9032|0.9524|0.9394|0.9167
AT1G07210.1	1113	0.9
AT1G07320.1	336|337|647|648|695|804|1068	0.9688|0.9444|0.9545|0.9278|0.9412|0.95|0.9744
AT1G07360.1	1411	0.9048
AT1G07420.1	383	0.9091
AT1G07590.1	340	0.9189
AT1G07610.1	270|315|424|443	0.9596|0.9206|0.9286|0.9444
AT1G07770.1	188	0.9032
AT1G07770.3	124|691	0.9394|0.9412
AT1G07790.1	400	0.9286
AT1G07830.1	347|877	0.9167|0.9
AT1G07890.1	283|418|424|760|964|1011|1149|1185	0.9887|0.9333|0.95|0.9753|0.9701|0.9062|0.9725|0.9465
AT1G07920.1	140|143|145|328|499|1573	0.9091|0.9474|0.9|0.9032|0.9167|0.9451
AT1G07930.1	180|311|325|425|496	0.9302|0.9565|0.913|0.9333|0.9
AT1G07940.1	284	0.9286
AT1G08200.1	196|344|525|1047|1426|1449	0.9032|0.9231|0.931|0.9412|0.9677|0.9067
AT1G08360.1	113|915	0.9268|0.9718
AT1G08380.1	235|237|348|684	0.9058|0.9911|0.9966|0.9836
AT1G08450.1	1000|1237	0.9167|0.9048
AT1G08510.1	1258	0.913
AT1G08520.1	1275|1719|1971	0.9048|0.9167|0.9231
AT1G08640.1	587|887|888|1163	0.9032|0.9375|0.9118|0.9118
AT1G08650.1	185	0.913
AT1G08830.1	358|614|617|620|719|731	0.9333|0.9412|0.9459|0.9583|0.9011|0.9661
AT1G08880.1	540|874	0.9429|0.9571
AT1G08930.2	1583	0.9
AT1G08980.1	463|469	0.9|0.9
AT1G09070.1	303|522|606|1045|1140|1351	0.9615|0.98|0.95|0.918|0.94|0.92
AT1G09130.1	1203|1313	0.9333|0.9474
AT1G09140.2	1350	0.9091
AT1G09200.1	291|293|489|492|498|585	0.9388|0.9348|0.9412|0.9512|0.9286|0.9394
AT1G09210.1	1429	0.9388
AT1G09310.1	593|744|746|749|831|868|871|895	0.9294|0.9697|0.9797|0.9954|0.958|0.9834|0.9778|0.971
AT1G09340.1	285|525|803|1317	0.9107|0.9054|0.9733|0.939
AT1G09430.1	287|1516|1652	0.9|0.9062|0.931
AT1G09560.1	404|775	0.9032|0.9
AT1G09590.1	190|727	0.9091|0.9417
AT1G09620.1	2482|3147	0.9|0.9048
AT1G09640.1	495|688|947|1042|1046|1142	0.913|0.9048|0.9211|0.931|0.9429|0.94
AT1G09690.1	814	0.9636
AT1G09750.1	135|253|814|817|1221|1223|1384	0.92|0.9333|0.9444|0.9091|0.9268|0.9524|0.94
AT1G09780.1	1592|1710|1909|1910	0.9286|0.931|0.9375|0.9697
AT1G09795.1	1358|1403	0.9143|0.9143
AT1G09815.1	623	0.9333
AT1G09920.1	940	0.9231
AT1G09970.1	2393	0.9259
AT1G10200.1	869|945	0.95|0.9
AT1G10290.1	2843	0.9091
AT1G10500.1	767|771|807	0.9259|0.9231|0.931
AT1G10670.1	1363	0.9
AT1G10760.2	4130|4349	0.9|0.9091
AT1G10840.1	291|573	0.913|0.9167
AT1G10950.1	964|1254	0.9167|0.9231
AT1G10960.1	497	0.963
AT1G11260.1	516|618|878|1056|1107|1225|1299	0.9302|0.931|0.9459|0.95|0.9623|0.9032|0.9118
AT1G11310.1	413|612|1967	0.9167|0.9048|0.931
AT1G11430.1	625|733|808	0.9565|0.9016|0.9412
AT1G11475.1	296	0.9
AT1G11545.1	480|640	0.9375|0.9091
AT1G11580.1	60|1104|1110	0.92|0.9512|0.9259
AT1G11580.2	131	0.9231
AT1G11650.2	465|468|663|1277|1333	0.931|0.9259|0.9394|0.9444|0.9
AT1G11680.1	864|1213|1400	0.9167|0.9487|0.9118
AT1G11750.1	255|488|651|831|1085	0.9032|0.9091|0.9|0.9574|0.9474
AT1G11840.2	285|444|554|921	0.9231|0.9512|0.9219|0.9481
AT1G11850.2	399|446	0.9|0.9048
AT1G11860.1	380|589|599|765|1134|1228	0.963|0.9583|0.9615|0.9516|0.9487|0.9375
AT1G11910.1	804|922|1055|1056|1103	0.9592|0.9|0.9771|0.9627|0.9091
AT1G11910.2	2263	0.9048
AT1G12000.1	1897|1941	0.9048|0.9048
AT1G12090.1	235|546|659	0.991|0.931|0.9749
AT1G12110.1	68|1354|1839	0.9231|0.9057|0.9545
AT1G12120.1	774|1305	0.9|0.9
AT1G12230.1	134|812|952|955|1149	0.9091|0.9211|0.9583|0.9412|0.92
AT1G12240.1	1923|1988	0.9333|0.913
AT1G12270.1	1916	0.9
AT1G12840.1	1708|1859|1864|1917|2184|2344|2652|2713	0.92|0.9535|0.9143|0.9138|0.9024|0.9|0.9167|0.9062
AT1G12845.1	221	0.9048
AT1G12900.1	197|333|640|1088|1323	0.9592|0.94|0.9286|0.92|0.9189
AT1G12900.2	199	0.9
AT1G12900.5	251|253|694|1025|1142|1377|1497	0.9643|0.9683|0.9429|0.92|0.9048|0.907|0.9091
AT1G12920.1	964	0.9
AT1G13060.1	410|818	0.9091|0.9231
AT1G13260.1	163	0.9
AT1G13270.1	729	0.9355
AT1G13440.1	603|1001	0.9142|0.9459
AT1G13930.1	117|238|277|283|286|288	0.9333|0.985|0.9349|0.9843|0.9808|0.9573
AT1G13930.2	183|222|228|231|233	0.973|0.9104|0.978|0.9412|0.9344
AT1G13930.3	183|222|228|231|233	0.9516|0.9298|0.9709|0.9683|0.9429
AT1G13990.1	189	0.9
AT1G14010.1	691|749	0.9286|0.9
AT1G14210.1	457	0.9
AT1G14320.1	356|930	0.9028|0.9648
AT1G14400.1	177|298|460|752|883	0.9091|0.931|0.9024|0.9681|0.9425
AT1G14410.1	1171	0.9091
AT1G14450.2	389	0.9118
AT1G14570.1	1425	0.913
AT1G14670.1	896	0.9
AT1G14830.1	1262|1755	0.9091|0.9355
AT1G14870.1	399|400|618	0.92|0.9091|0.9
AT1G14900.1	267|516	0.9|0.9167
AT1G15120.1	336	0.974
AT1G15130.1	1471	0.9048
AT1G15140.1	338|418|608|610|961|988|1199	0.9|0.913|0.9|0.9048|0.9091|0.9318|0.95
AT1G15270.1	374|389|401	0.9|0.9091|0.9412
AT1G15690.1	473|512|956|1535|1796|2357|2399	0.9302|0.9|0.913|0.96|0.9512|0.9556|0.9143
AT1G15820.1	115|117|118|234|344|347|356|593|759|865|1006	0.9048|0.9574|0.9559|0.9083|0.996|0.9909|0.9793|0.9618|0.931|0.9807|0.9175
AT1G15930.2	248|257|596|729|762	0.9492|0.9|0.9|0.9024|0.9383
AT1G15950.1	1334|1335	0.9394|0.9091
AT1G15980.1	1205	0.9167
AT1G16080.1	638|860	0.9091|0.9412
AT1G16240.1	695	0.9394
AT1G16460.1	1299	0.9091
AT1G16470.1	151|986	0.9286|0.9189
AT1G16700.1	431|735|883	0.9259|0.9286|0.913
AT1G16740.1	573	0.9
AT1G16810.2	394|627	0.92|0.9062
AT1G16880.1	346|559|753|835|885|1147|1247	0.931|0.9474|0.9298|0.9577|0.9583|0.9065|0.913
AT1G16890.2	585|815	0.9701|0.9268
AT1G17200.1	260|468	0.9143|0.9231
AT1G17290.1	837|999|1332|1630|1860	0.913|0.96|0.9615|0.9091|0.9333
AT1G17470.1	1356	0.9048
AT1G17710.1	311|315|352|354	0.9298|0.9535|0.9388|0.9672
AT1G17745.1	524|786	0.9091|0.9259
AT1G17880.1	372|599|602|697	0.9167|0.9091|0.9643|0.9431
AT1G18070.1	442|1267|1467	0.9048|0.9231|0.913
AT1G18080.1	129|225|355|405|586|633|1142|1146	0.971|0.9643|0.9048|0.9574|0.9286|0.9574|0.9737|0.9369
AT1G18210.1	426|848	0.9211|0.963
AT1G18300.1	507|510|598	0.9394|0.9|0.9048
AT1G18540.1	252|328	0.9286|0.9091
AT1G18640.2	1031	0.9
AT1G18730.1	233|808	0.9231|0.913
AT1G18740.1	363|1052	0.9394|0.913
AT1G19130.1	182	0.92
AT1G19180.1	1293	0.913
AT1G19180.3	1103	0.9091
AT1G19380.1	249|282|603	0.9259|0.9091|0.9
AT1G19570.1	136|139|377|814	0.9767|0.9574|0.9608|0.9328
AT1G19600.1	658	0.9231
AT1G19660.1	397|1056|1149|1310	0.9091|0.9286|0.9118|0.9434
AT1G19740.1	518	0.9048
AT1G19770.1	139|275|279|470|634|637|691|1240	0.9032|0.9184|0.9167|0.9444|0.9333|0.9111|0.9412|0.9318
AT1G19910.1	273|618	0.9032|0.9348
AT1G20010.1	984|1262	0.9324|0.9545
AT1G20020.1	220|222|249|984|1022|1024|1158|1191|1338|1373	0.9355|0.9286|0.973|0.9054|0.9683|0.9878|0.9313|0.9545|0.9054|0.955
AT1G20020.3	930	0.9
AT1G20050.1	289|714|734	0.9231|0.913|0.9538
AT1G20090.1	1092	0.9
AT1G20100.1	702|710|789	0.9231|0.9062|0.9143
AT1G20225.1	493	0.92
AT1G20260.1	370|746|749|1609|1638|1908	0.9259|0.9167|0.9048|0.96|0.9048|0.9184
AT1G20330.1	1113	0.9
AT1G20340.1	55|217|220|237|286|361|541	0.9198|0.9966|0.9884|0.9893|0.9824|0.9788|0.9207
AT1G20440.1	1139|1415|1789|1942|1958|1959|2054|2122	0.9457|0.9091|0.9877|0.9906|0.9328|0.9909|0.9474|0.9348
AT1G20450.1	1091|1094|1220|1384	0.9767|0.9504|0.9829|0.9608
AT1G20510.1	1747	0.9048
AT1G20620.1	160|257|363|367|538|566|618|959|1029|1068|1188|1191|1210|1257|1373|1405|1406|1580|1713	0.9706|0.9536|0.9195|0.9044|0.9474|0.993|0.9454|0.9923|0.961|0.9651|0.9895|0.9659|0.9883|0.9836|0.9929|0.9571|0.9259|0.9032|0.9172
AT1G20620.4	1455|1848|1974|2077|2080|2099|2143|2146|2262|2294|2602	0.9785|0.9651|0.9286|0.9583|0.9394|0.9167|0.9051|0.9603|0.9789|0.9355|0.9459
AT1G20620.6	1354|1406|1747|1976|1979|1998|2045|2161	0.9688|0.9167|0.9419|0.9667|0.9459|0.9|0.9636|0.9778
AT1G20693.1	432|528	0.9412|0.931
AT1G20696.1	543|708	0.913|0.9192
AT1G20850.1	606	0.9091
AT1G21065.1	827	0.9423
AT1G21130.1	433|496|550|718|1163|1318	0.9259|0.9167|0.9434|0.907|0.9385|0.9057
AT1G21250.1	2302	0.9048
AT1G21310.1	381|549|633|717|1053|1137|1339|1400|1487	0.9481|0.952|0.9722|0.9006|0.97|0.951|0.9744|0.9048|0.9307
AT1G21600.1	144|1280	0.913|0.9355
AT1G21680.1	1595	0.9118
AT1G21720.1	306|410|487|857	0.9355|0.9565|0.9286|0.9259
AT1G21750.1	298|350|705|919|1032|1346|1690|1693	0.9318|0.9556|0.9091|0.9|0.9259|0.9459|0.971|0.9231
AT1G21900.1	353	0.9
AT1G21910.1	629	0.9
AT1G22070.1	844|1623|1648|1651	0.9167|0.9|0.9091|0.931
AT1G22270.1	299|439	0.913|0.9474
AT1G22300.1	392|576|726|759|765|768|906|1087	0.907|0.9091|0.949|0.9444|0.9048|0.9091|0.925|0.9167
AT1G22410.1	316|624|1134	0.9545|0.9474|0.9
AT1G22450.1	583|613|616|772|775	0.9318|0.9429|0.9565|0.9429|0.9286
AT1G22530.1	888|2229	0.9091|0.9355
AT1G22700.2	610	0.913
AT1G22710.1	168|1448	0.9|0.9268
AT1G22780.1	677	0.95
AT1G22840.1	154|329|350|351	0.9213|0.9726|0.9487|0.9077
AT1G22850.1	210|212|680	0.9259|0.9|0.9459
AT1G23130.1	153|229|313|441|534|537|579	0.9861|0.9128|0.9267|0.9167|0.9958|0.9091|0.9801
AT1G23190.1	1184|1864	0.9167|0.9189
AT1G23260.1	761	0.9231
AT1G23310.1	672|930|933|1029|1097|1549|1552|1925	0.988|0.9528|0.982|0.9059|0.938|0.9008|0.9486|0.9024
AT1G23490.1	310|637	0.9615|0.9655
AT1G23820.2	1016|1020|1310	0.9661|0.971|0.9333
AT1G23960.1	890	0.9091
AT1G24020.1	296	0.9062
AT1G24180.1	1181	0.9259
AT1G24360.1	516|818	0.9574|0.9412
AT1G24510.1	278|282|590	0.9167|0.9032|0.9
AT1G24575.1	307	0.92
AT1G24880.2	142|595|598|601|625	0.9231|0.9891|0.9688|0.9431|0.931
AT1G24880.3	506|535	0.918|0.9178
AT1G25220.1	914|954|986	0.913|0.9048|0.9394
AT1G25260.1	394|577	0.9048|0.9167
AT1G25275.1	545	0.9317
AT1G25440.1	484|848|1483|1486	0.9048|0.9|0.9|0.9
AT1G25550.1	433|1478	0.9038|0.913
AT1G25560.1	957|1118	0.9259|0.913
AT1G25570.1	2217	0.9048
AT1G26110.1	695|964|1415|1417	0.9|0.9286|0.9|0.931
AT1G26550.1	161	0.9697
AT1G26630.1	342|365|376|849	0.9318|0.9318|0.9903|0.913
AT1G26665.1	560	0.9
AT1G26770.1	1270	0.92
AT1G26850.1	1206|1407|2130|2341	0.9375|0.9048|0.9048|0.96
AT1G26850.2	2374	0.9333
AT1G26945.1	381|702|737	0.9|0.9048|0.913
AT1G27020.1	411|605|838	0.9375|0.9355|0.9535
AT1G27030.1	984	0.9
AT1G27090.1	226|530|551|885|1501|1646	0.9143|0.9259|0.9318|0.9|0.9231|0.9
AT1G27100.1	1728	0.9091
AT1G27130.1	595|796	0.9048|0.9545
AT1G27210.1	2216	0.9
AT1G27290.1	1123	0.9
AT1G27310.1	361|622|768	0.9459|0.9508|0.9231
AT1G27400.1	112|182|330|424|552	0.9016|0.9167|0.9402|0.9508|0.9153
AT1G27450.1	832	0.9231
AT1G27450.2	1017|1268	0.9583|0.9231
AT1G27450.4	510|761	0.9355|0.918
AT1G27530.1	593|725	0.9167|0.9375
AT1G27695.1	433	0.9167
AT1G27730.1	373|515|746|845|1002	0.9429|0.9394|0.9375|0.9242|0.9333
AT1G27950.1	536|674|675|756|920|941	0.9423|0.9211|0.9512|0.963|0.9167|0.9032
AT1G27970.1	616	0.9333
AT1G28140.1	136|380|719|1091	0.9|0.9394|0.9375|0.9355
AT1G28280.1	751|799	0.9|0.9048
AT1G28290.1	460|528|615|616|675|676|699|906	0.9104|0.9167|0.9717|0.964|0.9794|0.9811|0.9425|0.913
AT1G28330.1	341	0.9286
AT1G28400.1	863|1127	0.9394|0.9474
AT1G29070.1	89|122|250|333|552	0.9091|0.9727|0.9268|0.9072|0.911
AT1G29150.1	1247	0.92
AT1G29250.1	623|672	0.9459|0.9
AT1G29390.1	766	0.9074
AT1G29395.1	786	0.9118
AT1G29660.1	618|890|1358	0.9048|0.9429|0.9412
AT1G29670.1	421|424|427|686	0.9091|0.9324|0.9487|0.962
AT1G29910.1	245|516|1002|1003|1051	0.9853|0.9969|0.9948|0.9688|0.9431
AT1G29920.1	436|823|824|872|1033	0.9501|0.9956|0.9834|0.9139|0.9094
AT1G29930.1	195|446|639|810|932|933|1025|1100	0.9786|0.999|0.9335|0.9323|0.9957|0.9715|0.993|0.9588
AT1G30230.1	190|405|492|507|602|883	0.9645|0.9412|0.9789|0.9545|0.9508|0.9632
AT1G30360.1	742|1102|1699|2128|2501|2643	0.9355|0.9149|0.9231|0.9286|0.973|0.9
AT1G30380.1	107|692	0.9684|0.9231
AT1G30580.1	1052|1393|1513	0.9231|0.9535|0.9474
AT1G30630.1	382|926|1123|1173|1202	0.9259|0.9286|0.9216|0.9259|0.9118
AT1G31130.1	336	0.9
AT1G31330.1	207|285|402|445|464|476|684|885|888	0.9352|0.9414|0.9805|0.977|0.9077|0.9949|0.9517|0.913|0.994
AT1G31340.1	349|577	0.9375|0.9167
AT1G31580.1	443|502	0.9692|0.9161
AT1G31800.1	889	0.9048
AT1G31812.1	480	0.9216
AT1G31910.1	1544|1707|2039	0.9|0.9231|0.913
AT1G32050.1	246|428|548	0.9048|0.9167|0.9429
AT1G32060.1	461|490|636|639|1065|1474	0.9681|0.9028|0.9474|0.9355|0.9565|0.9259
AT1G32080.1	1240|1423|1700	0.9048|0.9211|0.9032
AT1G32130.1	1503	0.9355
AT1G32220.1	700|1056	0.9167|0.9
AT1G32230.2	1461	0.9091
AT1G32450.1	1765	0.913
AT1G32470.1	533	0.9091
AT1G32550.1	434	0.9259
AT1G32640.1	1656	0.9
AT1G32790.1	1299|1335|1338|1477	0.9565|0.9231|0.9048|0.9231
AT1G32990.1	204|698|902	0.9206|0.9667|0.9794
AT1G33040.1	808	0.92
AT1G33120.1	464|760	0.9794|0.9161
AT1G33140.1	235|492|742	0.9535|0.9737|0.9296
AT1G33590.2	609|1325	0.92|0.9032
AT1G34000.1	51|75|414|706	0.9394|0.96|0.9167|0.9245
AT1G34030.1	64|211|569|711	0.9278|0.9425|0.9639|0.9032
AT1G34430.1	480|1253|1262|1647	0.92|0.913|0.9|0.9062
AT1G35140.1	1011	0.913
AT1G35160.1	671|794|965	0.92|0.9333|0.9048
AT1G35580.2	407|961|1612|1651	0.9091|0.9333|0.9167|0.9
AT1G35680.1	309|357|512|576	0.9716|0.9333|0.9758|0.9416
AT1G35720.1	488|491|651|1120|1123|1125	0.9416|0.9091|0.9774|0.9455|0.9928|0.9865
AT1G36320.1	232|785	0.9|0.9091
AT1G36730.1	134|1270|1932	0.9048|0.9302|0.9048
AT1G36980.1	364|540|681|834	0.913|0.9286|0.9167|0.9167
AT1G36980.2	672	0.9
AT1G37130.1	250|474|858|1504|1842|1879|1987|2129|2732|2858|2960|3102	0.954|0.931|0.9167|0.9231|0.9623|0.912|0.9543|0.9524|0.9113|0.9506|0.9116|0.9273
AT1G41830.1	935	0.9048
AT1G41880.1	499|501|578	0.9143|0.9709|0.9048
AT1G42960.1	80|82|422|497|499|512|526|529	0.9302|0.9286|0.9048|0.9062|0.9048|0.9286|0.973|0.9672
AT1G42970.1	315|360|378|575|1115	0.9583|0.9091|0.9542|0.963|0.9541
AT1G43170.1	702|1012	0.9|0.9273
AT1G43560.1	490|629	0.9375|0.9091
AT1G43670.1	1253|1412	0.9535|0.9429
AT1G43700.1	275	0.9
AT1G43710.1	1304	0.9
AT1G43800.1	896|1075	0.9167|0.95
AT1G43890.1	711	0.931
AT1G44575.1	208|210|219|222|241|242|274|382|558|730	0.9167|0.9149|0.9038|0.9571|0.918|0.9057|0.9535|0.931|0.9808|0.9398
AT1G44575.3	262|273|276|295|296|328|436|612	0.95|0.9597|0.9683|0.9714|0.9643|0.9474|0.9273|0.9815
AT1G44790.1	249	0.92
AT1G44920.1	467	0.95
AT1G45000.1	585|588|1135|1325|1498	0.9048|0.9143|0.9|0.9394|0.9565
AT1G45145.1	123	0.9286
AT1G45474.1	424	0.9143
AT1G45474.2	394|468|783	0.9048|0.9231|0.92
AT1G45688.1	463|785	0.9048|0.9032
AT1G47128.1	1625|1646|1690	0.9016|0.9417|0.9833
AT1G47260.1	631|846|947|984|1105	0.9211|0.9074|0.9268|0.9355|0.9091
AT1G47420.1	267|539|896|960|965|1000	0.9138|0.9494|0.9487|0.9221|0.9167|0.9091
AT1G47830.1	209	0.913
AT1G48030.1	1226|1683|1849	0.931|0.92|0.9091
AT1G48300.1	492|521|837|843|876	0.9412|0.9057|0.9286|0.9138|0.925
AT1G48350.1	345|466|472|572|649	0.925|0.9677|0.989|0.963|0.9703
AT1G48410.1	3397	0.9
AT1G48410.2	3175|3434	0.9|0.913
AT1G48440.1	258	0.9394
AT1G48450.1	236|238|471|1295	0.9459|0.9412|0.9592|0.9167
AT1G48570.1	1519	0.9091
AT1G48630.1	612	0.9333
AT1G48830.1	764	0.9079
AT1G48920.1	533|536|983|1064|1380	0.9697|0.9701|0.9412|0.9032|0.913
AT1G49140.1	416	0.913
AT1G49140.2	1116|1309	0.9|0.913
AT1G49240.1	140|598|893|984|1097|1182|1316	0.9091|0.9394|0.9355|0.9167|0.95|0.9429|0.9032
AT1G49410.1	239	0.9355
AT1G49500.1	194	0.92
AT1G49500.2	415	0.9167
AT1G49670.1	1133|1750	0.9167|0.9
AT1G49760.1	2094	0.9062
AT1G49970.1	318|338|761|1045|1073|1142|1269|1440|1459	0.971|0.9315|0.9167|0.9118|0.9412|0.9759|0.9394|0.9663|0.9333
AT1G50010.1	280|396|706|709|751|753|952|956|1078|1219|1305|1615|1622	0.9048|0.9268|0.9348|0.95|0.9369|0.9275|0.9118|0.913|0.9402|0.9481|0.9423|0.9|0.962
AT1G50200.1	1271|1949|2795	0.913|0.931|0.9211
AT1G50250.1	892	0.9
AT1G50320.1	95|145|146|412	0.9024|0.9|0.913|0.9429
AT1G50430.1	341	0.9333
AT1G50480.1	244|646|1251|1615|1771|2023	0.9259|0.9429|0.9048|0.907|0.9143|0.9118
AT1G50900.1	452|609	0.9583|0.9565
AT1G50920.1	129|389|843|1675|1684	0.92|0.9|0.9286|0.931|0.9167
AT1G51070.1	309|834	0.9429|0.9487
AT1G51200.1	623|675|817	0.9138|0.974|0.9865
AT1G51200.3	686	0.9
AT1G51400.1	150|186|281|417	0.9444|0.9018|0.9139|0.9516
AT1G51500.1	1508	0.9355
AT1G51510.1	975	0.9512
AT1G51630.1	384|1501	0.9048|0.913
AT1G51650.1	234	0.9355
AT1G51730.1	459	0.9048
AT1G51940.1	2252	0.9
AT1G52190.1	1748|1880	0.9259|0.9167
AT1G52220.1	626	0.9342
AT1G52230.1	304|548	0.9638|0.986
AT1G52300.1	186|189|366|491	0.977|0.974|0.9286|0.9253
AT1G52400.1	998|1233|1296|1593	0.9714|0.9524|0.9231|0.9219
AT1G52740.1	517|569	0.9455|0.9375
AT1G52760.1	1023|1024|1264	0.9259|0.9394|0.9032
AT1G52870.2	718|1342	0.913|0.9048
AT1G53210.1	1253|1302|1494|1671|2031	0.9245|0.9259|0.931|0.9189|0.9333
AT1G53230.1	499|1434	0.9|0.9091
AT1G53240.1	481|495|957|988|990	0.9412|0.925|0.9322|0.9273|0.9286
AT1G53400.1	441|798	0.9167|0.9118
AT1G53670.1	106	0.9259
AT1G53840.1	1571|1612|1708|2024	0.9355|0.9333|0.913|0.9259
AT1G53850.1	1044	0.9091
AT1G53910.1	439|474|877|1314|1401	0.9|0.9259|0.9|0.9412|0.931
AT1G54000.1	925|1298	0.9048|0.9
AT1G54010.1	268|887	0.9|0.9091
AT1G54030.1	1134	0.9487
AT1G54100.1	848|942	0.9|0.92
AT1G54270.1	584|776	0.9048|0.9259
AT1G54320.1	1004	0.9048
AT1G54410.1	203|345|569	0.9545|0.9903|0.9914
AT1G54500.1	498|627	0.9|0.9474
AT1G54520.1	762	0.92
AT1G54580.1	797	0.9655
AT1G54630.1	618|863	0.92|0.9167
AT1G54690.1	197	0.9259
AT1G54780.1	347|502	0.9487|0.9167
AT1G55330.1	140|143	0.9143|0.962
AT1G55340.1	741	0.9
AT1G55360.1	936|1810	0.931|0.9167
AT1G55480.1	376|437|538|544|682|1241	0.9167|0.9062|0.913|0.9048|0.931|0.9032
AT1G55490.2	125|169|689|692|1881	0.9474|0.9362|0.9444|0.9333|0.9634
AT1G55670.1	207|218|219|220|521|531|584	0.956|0.9398|0.9664|0.9735|0.9847|0.9641|0.9551
AT1G55840.1	804|1344|1467|1529|1533	0.9062|0.9143|0.9394|0.9333|0.913
AT1G55850.1	2447	0.92
AT1G55920.1	729|765|1208	0.9|0.9|0.92
AT1G56070.1	160|236|896|1646|1647|1907|2144|2273|2365|2464	0.9048|0.9608|0.95|0.9759|0.9718|0.913|0.9512|0.9079|0.907|0.9608
AT1G56070.3	2006|2633|2824	0.92|0.9211|0.9
AT1G56190.1	1772	0.9592
AT1G56200.1	58|100|102|466|646	0.9355|0.9423|0.9405|0.9123|0.9487
AT1G56220.1	104|194|586|680	0.9512|0.92|0.9091|0.925
AT1G56220.3	475	0.9429
AT1G56220.5	501|591	0.9636|0.9333
AT1G56280.1	72|86|181|392|579|583|793	0.9487|0.9032|0.9375|0.9091|0.9119|0.9054|0.9194
AT1G56330.1	111|486|689	0.92|0.9118|0.9487
AT1G56340.1	144|590|1012	0.931|0.9048|0.9423
AT1G56450.1	599|1120|1151	0.9355|0.9286|0.9667
AT1G56580.1	501	0.9412
AT1G57620.1	923	0.92
AT1G57660.1	635	0.9333
AT1G57680.1	472	0.9231
AT1G57720.1	948|1003	0.9231|0.9545
AT1G57860.1	649	0.9273
AT1G57990.1	333|1414	0.9259|0.9231
AT1G58290.1	611|764|1136	0.9286|0.9487|0.9429
AT1G58360.1	1309|1488|1563	0.913|0.9231|0.9048
AT1G58684.1	297|1048	0.9512|0.9231
AT1G59359.1	297	0.9
AT1G59610.1	2760|2859	0.9|0.913
AT1G59710.1	749	0.9231
AT1G59870.1	570|788|1434|1938|3016|3090|3099|3509|3762|3789|3829|3996|4618|4636|4659	0.9565|0.9375|0.9048|0.9|0.9024|0.9167|0.9444|0.9286|0.9062|0.9167|0.9806|0.939|0.9167|0.9318|0.9048
AT1G59900.1	198|242|292|331|546|1199	0.9091|0.9062|0.9|0.9211|0.9487|0.9143
AT1G60000.1	974	0.913
AT1G60070.1	2113	0.913
AT1G60710.1	763|1089	0.9348|0.9231
AT1G60870.1	552|749	0.9032|0.9375
AT1G60950.1	310|356|416|497|654|655|656|724|827	0.9042|0.9231|0.9725|0.9954|0.9693|0.9318|0.9321|0.9871|0.9221
AT1G61250.1	894|1313	0.9412|0.9
AT1G61520.1	290|349|384|387|594|699|843|1022|1140|1142|1181	0.9|0.9292|0.9786|0.9307|0.9011|0.9139|0.9252|0.963|0.9797|0.9504|0.944
AT1G61520.2	1018|1177	0.9048|0.9367
AT1G61740.1	1382	0.9048
AT1G62180.1	764	0.9259
AT1G62380.1	393|809|810	0.92|0.9211|0.9115
AT1G62480.1	372	0.9726
AT1G62750.1	1397|1856	0.931|0.9167
AT1G62780.1	644	0.9487
AT1G62790.1	281	0.913
AT1G63000.1	502|759	0.9048|0.931
AT1G63290.1	901	0.9286
AT1G63610.1	726	0.92
AT1G63770.4	2337	0.9167
AT1G63830.1	760	0.9091
AT1G63940.1	1436	0.94
AT1G63970.1	713	0.9118
AT1G64090.1	414|869|1151	0.9091|0.9464|0.9444
AT1G64190.1	297|298|486|1464|1659	0.9048|0.9|0.9048|0.9333|0.9231
AT1G64230.1	394|415|628|802|806|812	0.9383|0.9752|0.9867|0.9783|0.9636|0.9412
AT1G64370.1	794	0.9667
AT1G64390.1	2579	0.9167
AT1G64510.1	122|145|440|579|784|786	0.95|0.9057|0.9434|0.9268|0.9423|0.9375
AT1G64510.2	166|484|621|720|830	0.92|0.9118|0.913|0.9375|0.9545
AT1G64520.1	1123	0.9423
AT1G64650.1	481|1737	0.9167|0.9394
AT1G64720.1	374|475|765|766|915	0.955|0.9853|0.927|0.9649|0.9459
AT1G65220.1	206|810	0.9231|0.9355
AT1G65260.1	414|1052|1388	0.9048|0.9615|0.907
AT1G65370.1	639	0.9
AT1G65720.1	104|297|533|596|599	0.9286|0.9362|0.9412|0.9149|0.9091
AT1G65820.1	287|604|675	0.9474|0.9661|0.9259
AT1G65840.1	148|696	0.9167|0.9048
AT1G65930.1	100|101|173|566|609|756|780|927|1116|1277|1287|1359|1404|1407|1431|1470	0.9091|0.9273|0.9383|0.931|0.9542|0.9268|0.9333|0.9833|0.9307|0.9673|0.963|0.9556|0.9|0.913|0.934|0.9704
AT1G65960.2	499|1430|1431|1443|1756	0.9149|0.9459|0.9692|0.9342|0.9048
AT1G65970.1	163	0.9231
AT1G65980.1	186|241|532|555|777|835	0.9|0.9655|0.9158|0.9474|0.9333|0.9
AT1G66180.1	432|841|1038	0.9|0.9429|0.9524
AT1G66200.1	118|812|815|1023|1031|1446	0.931|0.961|0.9706|0.9444|0.9286|0.9
AT1G66240.1	386	0.9375
AT1G66260.1	1178	0.9048
AT1G66270.1	1816	0.9545
AT1G66410.1	425|467|470|743|747|797	0.9286|0.9583|0.901|0.9009|0.9673|0.913
AT1G66430.1	1161|1278|1283|1417	0.9231|0.9231|0.9394|0.9535
AT1G66580.1	425|941	0.9048|0.9091
AT1G66680.1	902	0.9
AT1G66940.1	615	0.9048
AT1G66970.1	1671|2580	0.9|0.9
AT1G67090.1	517|934|937|972|1031	0.9367|0.9846|0.9411|0.9845|0.9933
AT1G67090.2	684|781	0.9412|0.9048
AT1G67250.1	560	0.9167
AT1G67280.1	370|487	0.9024|0.9487
AT1G67350.1	367|467	0.9355|0.9474
AT1G67430.1	190|383|477|596|599	0.9103|0.9542|0.9826|0.9088|0.9774
AT1G67700.1	345	0.9167
AT1G67700.2	523	0.913
AT1G67700.5	704	0.9
AT1G67730.1	1159	0.9512
AT1G67740.1	262|347|348|691|697|700	0.9628|0.9793|0.9706|0.9712|0.9242|0.9412
AT1G67785.1	218|449|512	0.92|0.9492|0.9467
AT1G67860.1	185|329	0.9545|0.9709
AT1G68010.1	467|761|767|1190|1497	0.9535|0.9231|0.9636|0.9518|0.9643
AT1G68300.1	251	0.92
AT1G68530.1	298|349|487|500|1331|1348|1455|1599|1934	0.9545|0.963|0.9726|0.9412|0.9333|0.9647|0.9524|0.9423|0.9623
AT1G68560.1	2863	0.9206
AT1G68590.1	391	0.9134
AT1G68660.1	590|593|700	0.9091|0.931|0.9388
AT1G68670.1	1355	0.907
AT1G68680.1	368	0.931
AT1G68730.1	105|141	0.9|0.9
AT1G68840.1	670|1371	0.9048|0.9286
AT1G69410.1	479|617|638	0.9655|0.9623|0.9048
AT1G69510.1	532|800	0.9062|0.913
AT1G69620.1	321|580	0.9412|0.9333
AT1G69740.1	511|548|1675	0.9091|0.931|0.9512
AT1G69740.3	1763	0.9
AT1G69830.1	1340|1609|2088|2341	0.9048|0.9167|0.9091|0.92
AT1G69870.1	312|784|785	0.913|0.92|0.9
AT1G70090.1	640	0.9333
AT1G70160.1	1303|1572|1706	0.9167|0.9091|0.9
AT1G70310.1	605|877|1211	0.9167|0.9118|0.9412
AT1G70410.2	866	0.9231
AT1G70410.3	882|1044|1275|1732	0.9118|0.9333|0.9412|0.913
AT1G70490.1	218|545|721	0.9535|0.9487|0.9231
AT1G70600.1	547|584	0.963|0.94
AT1G70730.3	502|1211	0.9048|0.931
AT1G70760.1	271|709	0.9474|0.9661
AT1G70770.1	1034|1700|1787|1873	0.9091|0.9459|0.9487|0.9211
AT1G70780.1	186|789|830	0.9444|0.9516|0.9508
AT1G70830.1	348|935|1214	0.9091|0.9259|0.9048
AT1G70900.1	433|890	0.9|0.9091
AT1G70940.1	2632	0.913
AT1G71500.1	710|871|874|1010	0.9647|0.9|0.9231|0.9032
AT1G71695.1	561|846|866	0.9429|0.9167|0.9231
AT1G71730.1	189|193|762	0.913|0.9|0.9048
AT1G71950.1	304|340|438	0.9333|0.925|0.9189
AT1G71980.1	1650	0.9091
AT1G72020.1	350|413|567	0.971|0.9286|0.9574
AT1G72150.1	338|389|782|992|1326|1339|1482|1998|2219	0.9048|0.9333|0.902|0.9634|0.961|0.9451|0.9062|0.9118|0.9318
AT1G72160.1	468|1242	0.9286|0.931
AT1G72370.1	139|163|373|400|538|673|892|913|916|943|958|973	0.9597|0.9355|0.9744|0.9398|0.9333|0.9778|0.9459|0.9459|0.9592|0.9016|0.9267|0.9552
AT1G72450.1	967	0.9167
AT1G72610.1	154|156|316|376|558|649|790|914	0.9361|0.9637|0.9569|0.9711|0.9295|0.9704|0.9296|0.913
AT1G72710.1	615|1414|1549|1889	0.913|0.9|0.9388|0.9
AT1G72750.1	742	0.9062
AT1G72970.1	1493|1600	0.9|0.9
AT1G73010.1	630|701|1138	0.9783|0.9333|0.9118
AT1G73030.1	809|867	0.9388|0.9167
AT1G73230.1	366|586|621	0.907|0.9655|0.9667
AT1G73260.1	357|632	0.913|0.913
AT1G73330.1	392|403|404|658	0.9348|0.9435|0.9518|0.9462
AT1G73500.1	1100	0.9286
AT1G73540.1	498|501|525|738	0.9823|0.931|0.9444|0.9388
AT1G73655.1	268|303	0.9429|0.9
AT1G73940.1	334|450	0.9048|0.92
AT1G74050.1	624|670	0.9667|0.9091
AT1G74060.1	338|434|952	0.9672|0.9048|0.9231
AT1G74100.1	390	0.9091
AT1G74210.1	1008	0.9091
AT1G74270.1	301	0.9474
AT1G74470.1	835|1132|1248|1249|1476|1588	0.9481|0.9556|0.9412|0.9783|0.979|0.9512
AT1G74560.1	1023	0.9348
AT1G74670.1	425|717	0.9057|0.9528
AT1G74690.1	1332	0.9091
AT1G74730.1	183|186|277|486|544|595|733	0.9596|0.949|0.9474|0.9512|0.9545|0.9574|0.9718
AT1G74840.1	181|796|887|929	0.9333|0.9286|0.9062|0.913
AT1G74920.1	465|638|1013|1018|1204	0.9091|0.9375|0.9412|0.9062|0.9375
AT1G74950.1	889	0.9
AT1G74960.2	1758	0.9118
AT1G74970.1	77|163|165|166|529	0.95|0.9333|0.9342|0.9444|0.9429
AT1G75280.1	832|1010	0.9355|0.9375
AT1G75330.1	70|74	0.9091|0.9
AT1G75380.2	252|256|987|1086	0.9118|0.9107|0.9535|0.9
AT1G75500.1	237|272|543|893|896|914|1198|1260|1300|1422	0.9091|0.9|0.9423|0.9245|0.9333|0.9062|0.9054|0.9167|0.9647|0.9302
AT1G75540.1	325	0.9
AT1G75630.1	648|838|870	0.9512|0.9016|0.9298
AT1G75680.1	831|1015|1459|1772	0.9|0.9118|0.9231|0.9143
AT1G75690.1	364|824|895|954	0.9194|0.9605|0.9467|0.9167
AT1G75750.1	303|436	0.971|0.9405
AT1G75800.1	504|924	0.9|0.9
AT1G75950.1	244|536|707	0.913|0.9167|0.947
AT1G75990.1	1456	0.9
AT1G76030.1	527|746|773|1088|1593|1596|1606	0.9167|0.9167|0.9459|0.9231|0.9062|0.913|0.92
AT1G76080.1	510|700|806	0.9024|0.9667|0.902
AT1G76100.1	86|98	0.9565|0.9318
AT1G76100.2	206|215|218|383	0.963|0.9032|0.9556|0.9062
AT1G76160.1	851|1706|1970|2138	0.9|0.9333|0.9459|0.9412
AT1G76180.1	646|686|772|788	0.9932|0.9452|0.992|0.9444
AT1G76200.1	128|418|473|476|486	0.9455|0.974|0.9|0.9365|0.9355
AT1G76400.1	1926	0.913
AT1G76490.1	154|316|691|756|945|1489|1522|1585|2057	0.9|0.9286|0.9535|0.9231|0.9663|0.9375|0.9091|0.9756|0.9048
AT1G76650.1	515|675	0.9474|0.9444
AT1G76670.1	1567	0.9167
AT1G76670.2	1635	0.9
AT1G76680.1	650	0.9556
AT1G76690.1	1045	0.9048
AT1G76790.1	846|1041	0.9167|0.9
AT1G76990.1	1310	0.9259
AT1G77120.1	259|292|433|904|1350|1433	0.9259|0.9394|0.918|0.96|0.918|0.925
AT1G77180.1	1250|1998	0.9167|0.9167
AT1G77370.1	568	0.913
AT1G77490.1	1190|1267|1445	0.9|0.9|0.9231
AT1G77510.1	963	0.9
AT1G77710.1	493	0.963
AT1G77760.1	81|971|1364|1681|1790|2367|2424|2770|2877|2879|2924	0.9231|0.931|0.913|0.9048|0.9623|0.963|0.9394|0.9048|0.9444|0.9524|0.931
AT1G77940.1	543	0.9212
AT1G78020.1	199|872	0.9259|0.9459
AT1G78040.1	1491|1493|1580	0.956|0.9459|0.931
AT1G78040.3	608|784|786|873	0.9203|0.9659|0.907|0.931
AT1G78300.1	836|1515	0.913|0.913
AT1G78370.1	338|354	0.9048|0.9302
AT1G78380.1	144|146|973	0.9043|0.9545|0.9487
AT1G78570.1	788|1560|1910|2373	0.92|0.9459|0.9286|0.9286
AT1G78620.1	144|309	0.9091|0.9375
AT1G78630.1	367|587|822|906|966|968	0.9824|0.9375|0.9869|0.958|0.9854|0.9904
AT1G78680.1	283|480	0.9048|0.9167
AT1G78830.1	751|755|1005	0.9691|0.931|0.9762
AT1G78850.1	153|485|785	0.9242|0.9474|0.9487
AT1G78870.2	235	0.9091
AT1G78900.1	184|1768|1909|1923|1953|2394	0.9318|0.9231|0.9268|0.9|0.9|0.9333
AT1G79010.1	302|495|545|693|730	0.9512|0.9333|0.9189|0.931|0.9091
AT1G79040.1	138|141|221|551	0.9949|0.988|0.9181|0.9295
AT1G79440.1	384|429	0.9048|0.9231
AT1G79550.2	404|405|618|872|1207|1408|1422	0.9643|0.9138|0.9429|0.9375|0.9333|0.9565|0.9038
AT1G79750.1	2489	0.9286
AT1G79850.1	83|450|451|527|529	0.9231|0.9577|0.9783|0.9368|0.9748
AT1G79930.1	2543|2867	0.9167|0.9091
AT1G80070.1	7024	0.9048
AT1G80180.1	677|745	0.9091|0.9048
AT1G80380.2	307|568|1437	0.9211|0.9623|0.931
AT1G80460.1	727	0.913
AT1G80480.1	231|275|276|884|1239	0.9231|0.9565|0.9474|0.9286|0.9355
AT1G80500.1	396	0.9
AT1G80560.1	375	0.9
AT1G80600.1	1086	0.9091
AT1G80840.1	1139	0.9355
AT1G80920.1	175|211|284|287|400|469|638	0.9703|0.9726|0.9429|0.9186|0.9|0.9837|0.9512
AT1G80940.1	894	0.9
AT2G01021.1	85	0.9375
AT2G01110.1	342	0.9286
AT2G01140.1	612|642|645|965	0.9048|0.9167|0.9403|0.9
AT2G01250.1	233|317|348	0.9677|0.9|0.9655
AT2G01350.1	679	0.9
AT2G01490.1	1026|1350	0.9375|0.9375
AT2G01520.1	492	0.9231
AT2G01530.1	429	0.913
AT2G01670.1	624	0.9062
AT2G01850.1	170	0.9231
AT2G01970.1	993	0.92
AT2G02050.1	83|505	0.9|0.925
AT2G02100.1	247|449|476|528	0.9837|0.9776|0.9589|0.9123
AT2G02130.1	202|456	0.9839|0.9375
AT2G02390.1	825	0.9231
AT2G02760.1	598|629|669|697|793	0.9091|0.9302|0.9516|0.9322|0.9512
AT2G03120.1	1353|1364	0.9286|0.92
AT2G03390.1	1370|1391	0.9048|0.9
AT2G03420.1	123|259|265|472	0.9286|0.9143|0.92|0.9091
AT2G03680.1	178	0.9048
AT2G04240.1	571	0.9
AT2G04390.1	627|753	0.9464|0.9346
AT2G04520.1	776	0.9487
AT2G04700.1	438|617	0.913|0.9368
AT2G04780.1	396|503|944	0.9259|0.9459|0.9259
AT2G05070.1	139|157|179|194|418	0.9487|0.9596|0.9231|0.9565|0.9623
AT2G05100.1	160|163|200|424	0.9278|0.9508|0.9062|0.978
AT2G05220.1	42|197|517|574|669|718	0.9|0.9062|0.9615|0.9792|0.9353|0.913
AT2G05310.1	494	0.94
AT2G05380.1	116|177|318|380|482	0.9346|0.9592|0.9167|0.9696|0.9259
AT2G05380.3	312|373|514|576|678	0.9481|0.9537|0.9394|0.9617|0.9325
AT2G05440.2	545	0.9582
AT2G05510.1	333|732	0.9|0.9048
AT2G05520.1	264|583|586|622|639|648|754	0.9831|0.9296|0.9875|0.9583|0.9685|0.9703|0.9677
AT2G05520.2	264|565|618|627|733	0.9259|0.9545|0.9669|0.9733|0.9677
AT2G05520.3	408|417	0.9091|0.9474
AT2G05520.4	414	0.9167
AT2G05540.1	130|509	0.9231|0.9286
AT2G05620.1	179|338	0.9|0.913
AT2G05710.1	175|309|1052|1071|1143|1246|1965|1967|1968|2321	0.925|0.9091|0.9592|0.9|0.9048|0.9355|0.9487|0.96|0.9|0.9455
AT2G05790.1	405|419|1098|1673|1674	0.9091|0.9091|0.9474|0.9143|0.9375
AT2G05830.1	399|402	0.913|0.9167
AT2G05840.1	806|807	0.9333|0.9286
AT2G05920.1	916	0.9
AT2G05990.1	781	0.913
AT2G05990.2	771	0.913
AT2G06520.1	409|451|454|460|502	0.9681|0.9284|0.9592|0.9286|0.9538
AT2G06530.1	364|513|520	0.9355|0.9429|0.9
AT2G06850.1	241|345|731|754|1220	0.9|0.9857|0.9655|0.9524|0.9474
AT2G06925.1	584	0.9091
AT2G07340.1	387	0.9
AT2G10940.1	227|326|327|653|950	0.9654|0.9722|0.9571|0.9259|0.9819
AT2G13360.1	384|447|688|916|957|990	0.9342|0.9737|0.96|0.9107|0.9|0.9326
AT2G13360.2	325|388|629|931	0.9318|0.9524|0.9286|0.9074
AT2G13360.3	454|517|566|758|787|986|1025|1060	0.9481|0.9756|0.9048|0.9216|0.9|0.9104|0.9167|0.9368
AT2G13560.1	1873|2125	0.9545|0.9167
AT2G14720.1	2305	0.9231
AT2G14880.1	466	0.913
AT2G14890.1	297|360|387|405|420|441|482|528|585|636|756	0.9189|0.9062|0.9118|0.9118|0.9434|0.9333|0.9|0.9559|0.9362|0.9286|0.9091
AT2G14900.1	183|185	0.9286|0.9231
AT2G14910.1	1309	0.9091
AT2G15090.1	1209|1561	0.9231|0.9333
AT2G15290.1	819	0.9111
AT2G15620.1	255|257|821|969|1321|1389|1797	0.9091|0.9062|0.9231|0.9365|0.92|0.9032|0.9091
AT2G15890.1	319|441|719	0.913|0.9348|0.963
AT2G15970.1	300|301|392|407|806	0.9184|0.9259|0.92|0.9429|0.95
AT2G16060.1	497|694	0.9688|0.9462
AT2G16280.1	395|1567|1622|1906|1907	0.92|0.9231|0.9355|0.9394|0.9394
AT2G16510.1	212	0.9333
AT2G16600.1	741|854	0.9867|0.9212
AT2G16930.2	156	0.9048
AT2G17190.1	1542	0.9048
AT2G17200.1	1255|1378|1862	0.9412|0.9231|0.9412
AT2G17230.1	449|823|1151|1181|1254|1377|1379	0.92|0.9167|0.9444|0.9231|0.9|0.9535|0.9444
AT2G17265.1	697	0.9167
AT2G17360.1	580|789|931|1002|1055	0.931|0.9091|0.9091|0.9242|0.9381
AT2G17380.1	602|643	0.9474|0.92
AT2G17390.1	379|787|1155	0.9286|0.9487|0.9048
AT2G17420.1	246|1435|1438	0.913|0.9545|0.9474
AT2G17840.1	801|916	0.9259|0.9189
AT2G18020.1	164|388|497|836|839|845	0.9434|0.9353|0.9667|0.9897|0.9615|0.9452
AT2G18040.1	539|631|927|931|944	0.95|0.9298|0.9273|0.9455|0.9189
AT2G18110.1	202|417|504|843	0.9189|0.973|0.931|0.9231
AT2G18160.1	331|598	0.9259|0.931
AT2G18280.1	326|517|1120|1122|1299	0.9167|0.9333|0.9583|0.9149|0.95
AT2G18300.2	598	0.913
AT2G18710.1	395|1256|1274	0.95|0.9167|0.9394
AT2G18740.1	451	0.9286
AT2G18840.1	967	0.9
AT2G18960.1	420|709|1207|1726|2328|2555|2896|3380	0.9189|0.9464|0.9459|0.9062|0.963|0.9091|0.9153|0.9492
AT2G19540.1	1291|1314	0.9048|0.9
AT2G19680.1	505|506	0.9565|0.9512
AT2G19730.1	249	0.9091
AT2G19730.2	665	0.9
AT2G19740.1	192	0.902
AT2G19750.1	113	0.9565
AT2G19760.1	526|601|605	0.9231|0.9231|0.9753
AT2G19790.1	470|511|567	0.9574|0.9167|0.9184
AT2G19830.2	527	0.9429
AT2G19940.1	406|744|1130	0.92|0.9259|0.9167
AT2G20230.1	586	0.9545
AT2G20260.1	66|160|243|246|532	0.9474|0.9551|0.9911|0.9916|0.9671
AT2G20270.1	69|113|439|535|569	0.907|0.9091|0.9545|0.9302|0.9535
AT2G20360.1	372|715|1038	0.9091|0.9167|0.9091
AT2G20420.1	381|966|1587	0.9355|0.9286|0.96
AT2G20450.1	83|84	0.9286|0.9394
AT2G20570.1	1215|1231|1233|1490	0.9286|0.913|0.931|0.913
AT2G20580.1	3045	0.9048
AT2G20610.1	1415	0.9091
AT2G20630.1	1182	0.907
AT2G20740.1	484	0.92
AT2G20860.2	1246	0.9231
AT2G20890.1	429|642|968|1144|1203	0.9|0.9048|0.9231|0.9091|0.9
AT2G20920.1	323	0.9048
AT2G20990.1	130|491|988|1610|2084	0.9259|0.931|0.9333|0.9286|0.9459
AT2G21160.1	241|737|994	0.9444|0.9756|0.9333
AT2G21170.1	274|963|970|1167	0.9|0.9286|0.9062|0.9524
AT2G21170.3	1002|1009|1206	0.9032|0.925|0.9375
AT2G21190.1	1080	0.913
AT2G21250.1	958	0.9318
AT2G21330.1	494|742|760|774|994|1096|1505|1582	0.9362|0.9524|0.9|0.9057|0.9259|0.9062|0.9444|0.9259
AT2G21385.1	765|768|866	0.9286|0.913|0.9048
AT2G21390.1	3570|3723	0.9048|0.9286
AT2G21410.1	2084|2346	0.9231|0.9048
AT2G21530.1	638	0.913
AT2G21580.1	191|192|429|432	0.9489|0.9147|0.9516|0.9118
AT2G21620.1	736|973|975	0.9091|0.9655|0.9362
AT2G21660.1	325|640|676|819|871	0.9912|0.9228|0.9751|0.96|0.9985
AT2G21660.2	656	0.9545
AT2G21870.1	289|347|356|359|431|482|1062|1065	0.9|0.9|0.9785|0.9556|0.9583|0.9259|0.9048|0.9512
AT2G21960.1	1124	0.9
AT2G22170.1	490|954	0.9355|0.9286
AT2G22400.1	2636	0.9048
AT2G22430.1	295|483|570|705|1099|1172	0.9091|0.9375|0.9091|0.9592|0.92|0.9767
AT2G22450.1	299|528	0.913|0.9048
AT2G22480.1	1254|1286|1983|2017	0.9333|0.92|0.9259|0.9231
AT2G22500.1	245|521|1241	0.9091|0.9048|0.971
AT2G22660.2	2436	0.9167
AT2G22670.1	566|830|951|1027|1245|1247|1248|1326|1433	0.9459|0.9487|0.9444|0.9688|0.9697|0.9483|0.925|0.9231|0.9412
AT2G22780.1	830|1074|1318	0.9048|0.9259|0.9091
AT2G22990.1	941|1370|1372	0.9231|0.9231|0.9
AT2G23090.1	520	0.9417
AT2G23120.1	443|718	0.9111|0.9574
AT2G23310.1	499	0.9167
AT2G23320.1	186	0.9487
AT2G23350.1	299|301|854|1613|2384	0.9167|0.9231|0.931|0.913|0.9231
AT2G23670.1	86	0.9231
AT2G23810.1	419	0.9
AT2G23930.1	417	0.9302
AT2G24020.1	308|331|753	0.9153|0.9|0.9608
AT2G24060.1	951	0.9231
AT2G24090.1	199|632	0.9167|0.9481
AT2G24200.1	240|690|809|1188	0.9355|0.9444|0.913|0.9062
AT2G24270.1	1104|1576	0.9259|0.9412
AT2G24360.1	1502|1505	0.9091|0.92
AT2G24765.1	268|728	0.9268|0.9
AT2G24790.1	365|773|1016	0.9|0.9286|0.9425
AT2G24940.1	63|299|435	0.9048|0.9|0.9429
AT2G25060.1	376|588	0.9048|0.9048
AT2G25080.1	476|839|1019	0.9083|0.9545|0.9492
AT2G25210.1	218	0.9091
AT2G25280.1	892	0.913
AT2G25430.1	1191|1957|1989	0.9048|0.9259|0.9
AT2G25450.1	667|1246	0.9375|0.9375
AT2G25510.1	502|604	0.931|0.9693
AT2G25520.1	809	0.9268
AT2G25910.1	689	0.9048
AT2G25950.1	504|862	0.913|0.9048
AT2G25970.1	1366	0.9091
AT2G26080.1	3624	0.9333
AT2G26240.1	334	0.9048
AT2G26250.1	376|606|656|850|1193|1235|1248|1390|2017	0.9024|0.9091|0.9|0.9474|0.9692|0.9333|0.9143|0.9722|0.9167
AT2G26300.1	510|1180	0.913|0.913
AT2G26340.1	821	0.92
AT2G26500.1	557	0.9451
AT2G26500.2	115	0.92
AT2G26560.1	1034|1251	0.92|0.9048
AT2G26580.1	429	0.9048
AT2G26670.1	263|1225	0.9524|0.9259
AT2G26730.1	2287	0.9048
AT2G26740.1	327|331	0.9048|0.9143
AT2G26900.1	499|502|612|949|1024|1657	0.9474|0.92|0.9333|0.9211|0.9444|0.925
AT2G26990.1	1602|1625	0.9048|0.9048
AT2G27020.2	502	0.913
AT2G27030.1	236|368|413|488	0.9103|0.92|0.9545|0.9302
AT2G27030.3	652	0.9
AT2G27050.1	933	0.92
AT2G27190.1	644|1488	0.9355|0.9429
AT2G27290.1	246|636|663|761	0.9333|0.913|0.9231|0.9167
AT2G27385.1	178|592|594|608	0.92|0.913|0.95|0.92
AT2G27500.1	559	0.9
AT2G27510.1	372|456	0.9464|0.9296
AT2G27530.1	494|506|510|525|608|951	0.9535|0.9773|0.9118|0.9481|0.9608|0.9489
AT2G27530.2	855	0.9167
AT2G27600.1	1506|1736|1740	0.9032|0.9355|0.9167
AT2G27680.1	1063|1146|1285	0.9057|0.925|0.9048
AT2G27710.1	380|668|673	0.9747|0.9375|0.9419
AT2G27710.2	377|665|670	0.9259|0.9194|0.9143
AT2G27720.1	547|565|814|819|846|850	0.9873|0.95|0.9403|0.9429|0.9294|0.9114
AT2G27730.1	198|794	0.9333|0.9184
AT2G27830.1	429|850	0.92|0.9091
AT2G27860.1	330|967|1288	0.9211|0.9216|0.9111
AT2G28000.1	201|256|312|336|889|1016|1260|1299|1334|1647	0.9394|0.9474|0.913|0.9459|0.9091|0.9091|0.96|0.9365|0.9701|0.9623
AT2G28720.1	636	0.9259
AT2G28800.1	581|608|849|853|1165|1168|1720	0.96|0.931|0.913|0.973|0.9667|0.9|0.9
AT2G28840.1	428|431|463|562|566|674|764	0.9487|0.9535|0.954|0.9455|0.9535|0.9286|0.9762
AT2G28900.1	441|549|758	0.9545|0.9663|0.9531
AT2G29020.1	686	0.9268
AT2G29310.1	912	0.913
AT2G29400.1	486	0.9
AT2G29530.2	167	0.9231
AT2G29550.1	401|886|1033|1499|1502|1627	0.9412|0.9286|0.9231|0.9355|0.9444|0.9189
AT2G29630.1	269|272|977|1115|2072	0.9355|0.913|0.9412|0.9425|0.9143
AT2G29700.1	508|536	0.9091|0.92
AT2G29980.1	504|602|1218	0.9302|0.913|0.9455
AT2G30020.1	198|1068	0.9259|0.9091
AT2G30050.1	1153	0.9
AT2G30060.1	1035	0.913
AT2G30110.1	3088	0.9
AT2G30200.1	531|1217	0.913|0.9429
AT2G30440.1	492|579|1050|1174|1246|1249|1438|1740|1879|1931	0.9672|0.9231|0.9286|0.902|0.92|0.9298|0.9355|0.9492|0.9167|0.9556
AT2G30490.1	1183|1667	0.9032|0.9524
AT2G30570.1	199|281|297|299|446|461|715|725	0.9418|0.9062|0.9777|0.9885|0.9327|0.9663|0.9414|0.9124
AT2G30620.1	581|605|881|1046|1070|1073	0.9167|0.913|0.907|0.9231|0.9024|0.9091
AT2G30860.1	612|641|750|752|795|894	0.9355|0.9848|0.937|0.981|0.9487|0.96
AT2G30870.1	648|826|933	0.9417|0.9864|0.9512
AT2G30950.1	615|700|1361|1439|1836|2209|2276	0.9452|0.9048|0.913|0.95|0.9158|0.9659|0.9516
AT2G30970.1	242|809|1108|1500	0.9|0.92|0.913|0.9091
AT2G30980.1	1083	0.9
AT2G31040.1	663|810|868|1003|1129|1141	0.9802|0.9375|0.9259|0.9508|0.9322|0.9153
AT2G31360.1	453	0.9535
AT2G31360.2	265	0.9355
AT2G31390.1	811|1160|1266|1368	0.9194|0.9524|0.9286|0.9649
AT2G31410.1	649	0.913
AT2G31490.1	204|428	0.9118|0.92
AT2G31610.1	442|583|711|736|811|823	0.9571|0.9412|0.9184|0.9077|0.9375|0.9412
AT2G31670.1	231|556	0.9|0.913
AT2G31810.1	265|1461|1838	0.9355|0.9048|0.9048
AT2G31880.1	1174|1740	0.9231|0.9048
AT2G32060.2	380|656	0.9|0.9322
AT2G32080.2	959	0.9231
AT2G32090.1	317|339	0.9259|0.9091
AT2G32650.1	531	0.9048
AT2G32980.1	1127	0.9
AT2G33040.1	206|209|344|347|400|689|1064|1106|1109|1230|1244|1246|1281	0.9615|0.9375|0.9|0.92|0.9118|0.9048|0.9681|0.9775|0.9487|0.9067|0.9091|0.9286|0.9029
AT2G33120.1	453|473	0.9231|0.9459
AT2G33150.1	383|854|1097|1109|1243|1505	0.9138|0.9318|0.9375|0.95|0.9529|0.9
AT2G33220.1	184|296|524|684	0.9649|0.9032|0.9565|0.913
AT2G33340.1	858|1963	0.9091|0.9231
AT2G33370.1	286	0.9565
AT2G33450.1	152|155|361|464	0.9752|0.9186|0.9545|0.901
AT2G33470.2	537	0.9048
AT2G33630.1	1613	0.9048
AT2G33800.1	377|728|841|856|857	0.9318|0.9333|0.9402|0.9263|0.9192
AT2G33830.2	290|371|559|819|887	0.9607|0.9128|0.967|0.9929|0.9444
AT2G33850.1	499|802	0.9259|0.9211
AT2G34250.1	378|1158|1405|1498|1582|1664	0.9474|0.95|0.9362|0.9286|0.95|0.9429
AT2G34420.1	327|328|371|673|795|796|861|905	0.9136|0.9809|0.9221|0.9342|0.9959|0.9162|0.9415|0.909
AT2G34430.1	985|987|1122	0.9333|0.9826|0.9838
AT2G34470.1	621|1008|1038	0.9333|0.9091|0.92
AT2G34480.1	261|571|591	0.9167|0.9845|0.9057
AT2G34480.2	741|761	0.9786|0.9151
AT2G34520.1	99|568	0.9|0.9048
AT2G34560.1	876|1056	0.913|0.9259
AT2G34590.1	1157|1404|1524	0.9231|0.9091|0.913
AT2G34750.1	1611	0.9048
AT2G34770.1	864	0.9032
AT2G35040.1	58|410|660|1418|1810	0.913|0.9167|0.931|0.9091|0.9
AT2G35260.1	264	0.9048
AT2G35370.1	392|394|518|575	0.922|0.9138|0.96|0.9726
AT2G35410.1	374|498	0.931|0.9355
AT2G35500.1	1101	0.9091
AT2G35635.1	701|726	0.963|0.931
AT2G35795.1	307|470|499|506	0.9167|0.9412|0.9394|0.9375
AT2G35880.1	1001	0.9048
AT2G36060.1	237	0.9286
AT2G36120.1	956	0.9091
AT2G36160.1	188|463|664|666	0.9508|0.9759|0.9194|0.9143
AT2G36220.1	1064	0.9
AT2G36290.1	296|804	0.9091|0.9062
AT2G36320.1	567	0.9048
AT2G36390.1	229|1017|1253|1900|2411	0.9286|0.9111|0.9091|0.9259|0.9032
AT2G36460.1	840|1367	0.9412|0.9048
AT2G36530.1	307|450|465|596|696|736|849|1895	0.9353|0.9238|0.9294|0.9074|0.9032|0.9423|0.9091|0.9459
AT2G36580.1	1034|1412	0.913|0.9412
AT2G36620.1	658|814	0.9355|0.907
AT2G36830.1	375|378|430|445|527|530|532|535|537|538|591|762|885|932|934	0.9778|0.95|0.9597|0.9558|0.9765|0.9091|0.9062|0.9444|0.9429|0.9189|0.9655|0.9531|0.9474|0.9474|0.956
AT2G36880.1	152|1315|1317|1345	0.9394|0.9362|0.9286|0.9024
AT2G36930.1	425|665	0.9286|0.9
AT2G37110.1	515|813|869	0.9189|0.9464|0.9535
AT2G37120.1	80|482	0.9|0.925
AT2G37130.1	391|394|711	0.9412|0.9348|0.942
AT2G37170.2	1001	0.931
AT2G37220.1	205|259|634|637|639|642|796|1030|1170	0.9315|0.9397|0.9625|0.9481|0.9327|0.9056|0.9034|0.9485|0.9762
AT2G37250.1	572	0.9429
AT2G37270.1	751|841|868	0.913|0.9348|0.9
AT2G37410.1	564|1063	0.9091|0.9487
AT2G37470.1	371|373|470	0.9286|0.9286|0.9355
AT2G37600.1	222	0.9048
AT2G37640.1	579|1075	0.9091|0.9286
AT2G37660.1	162|177|657|950	0.931|0.9121|0.9375|0.9439
AT2G37990.1	605|882	0.9444|0.9231
AT2G38040.1	1680|2572	0.9091|0.9048
AT2G38120.1	1542|2135	0.9333|0.9333
AT2G38140.1	110|144|549	0.9167|0.9048|0.9796
AT2G38170.1	183|316	0.9565|0.931
AT2G38230.1	394|928	0.913|0.9444
AT2G38270.1	1062	0.9091
AT2G38310.1	543|668	0.9143|0.9091
AT2G38360.1	443	0.9048
AT2G38380.1	569|1061	0.9167|0.9375
AT2G38470.1	1575	0.9259
AT2G38530.1	547|586	0.9375|0.9643
AT2G38540.1	656	0.9157
AT2G38670.1	761|1454|1609	0.9333|0.9333|0.9429
AT2G38700.1	535	0.9
AT2G38800.1	1578	0.9286
AT2G38870.1	437	0.9062
AT2G39010.1	631|844|985|1134|1198|1199	0.9|0.9831|0.9068|0.913|0.9292|0.9075
AT2G39080.1	1059	0.9048
AT2G39310.1	1244	0.9286
AT2G39390.1	217	0.9167
AT2G39460.2	800|1321	0.9286|0.9683
AT2G39470.1	631|813|871	0.9231|0.913|0.9286
AT2G39730.1	436|689|960|1120|1143|1524|1545|1609	0.9|0.9103|0.9|0.9714|0.9346|0.9843|0.9451|0.9111
AT2G39730.2	436|1120|1143|1524|1545	0.9107|0.98|0.9259|0.9759|0.9704
AT2G39770.1	599|1366	0.9412|0.9
AT2G39900.1	482|987	0.9412|0.9535
AT2G39990.1	734|763|1246|1353	0.9355|0.9062|0.9091|0.9394
AT2G40000.1	335|341|532|846|989|1434|1501|1706	0.9|0.9268|0.9636|0.975|0.9091|0.9459|0.9194|0.9512
AT2G40060.1	208|993	0.9302|0.9123
AT2G40080.1	59	0.9
AT2G40140.1	858|1574|1778|2136	0.9259|0.9286|0.9459|0.9259
AT2G40290.1	771	0.9444
AT2G40300.1	520|986	0.9259|0.9032
AT2G40490.1	614|837	0.9091|0.9167
AT2G40510.1	96|501	0.9048|0.9683
AT2G40590.1	613	0.9608
AT2G40730.1	2389	0.9
AT2G40840.1	1991	0.9048
AT2G40880.1	525|556	0.9412|0.9524
AT2G41090.1	452|775|778|853	0.913|0.9881|0.9672|0.9533
AT2G41100.1	40	0.9286
AT2G41110.1	250|462|504|545	0.931|0.931|0.9726|0.9608
AT2G41410.1	680	0.9048
AT2G41430.2	168|275|326|482|545|674|722|750|901|905	0.9717|0.9321|0.9077|0.9603|0.9231|0.9427|0.9444|0.9675|0.9863|0.9
AT2G41430.4	725	0.913
AT2G41530.1	410|553|723|838|1245	0.9091|0.9231|0.9259|0.9375|0.9508
AT2G41630.1	911|913	0.9091|0.9091
AT2G41680.1	1179	0.9444
AT2G41840.1	210|348|417|743|771|773	0.9545|0.9268|0.9008|0.9118|0.931|0.9091
AT2G42210.1	597|878	0.9394|0.9189
AT2G42220.1	252|298|322|400|525|567|579	0.9375|0.9375|0.9592|0.9388|0.9451|0.9286|0.9286
AT2G42310.1	448|816	0.9508|0.9091
AT2G42490.1	1726	0.9
AT2G42500.1	1165	0.9091
AT2G42530.1	877	0.92
AT2G42540.2	399|551|896	0.9155|0.9328|0.9123
AT2G42590.1	248|1165	0.9623|0.9375
AT2G42680.1	426|445	0.9091|0.931
AT2G42690.1	1323	0.9062
AT2G42780.1	1047	0.9048
AT2G42790.1	561|768|848	0.92|0.9259|0.913
AT2G42840.1	263|788|928	0.9231|0.9048|0.9333
AT2G43010.1	1568	0.9
AT2G43030.1	113|119|144|263|354|553|599|790|878|999	0.956|0.9608|0.9429|0.9524|0.9832|0.9767|0.9483|0.9717|0.9355|0.9669
AT2G43090.1	477|498|744|777|780|964	0.925|0.9167|0.9048|0.9412|0.9167|0.913
AT2G43150.1	1006	0.9318
AT2G43290.1	360	0.9394
AT2G43460.1	275	0.9574
AT2G43510.1	537	0.9
AT2G43530.1	54	0.9219
AT2G43560.1	208|285|583|826	0.9444|0.9|0.9091|0.931
AT2G43590.1	565	0.9219
AT2G43710.1	363|365|1052|1704	0.9091|0.9355|0.9259|0.9048
AT2G43750.1	519|632|1350	0.9231|0.9|0.9
AT2G43750.2	352|1177	0.9167|0.9
AT2G43910.1	481|1065	0.902|0.9167
AT2G43945.1	717	0.9048
AT2G43970.1	420|957|1969	0.9286|0.9688|0.9355
AT2G44060.1	1042	0.9592
AT2G44100.1	697|804|1361|1369	0.9512|0.9091|0.9|0.9444
AT2G44120.1	503|924	0.9048|0.9636
AT2G44160.1	672|1110	0.9|0.9
AT2G44310.1	664	0.931
AT2G44490.1	667|1055|1174|1577|1781	0.9394|0.9048|0.9211|0.9167|0.92
AT2G44610.1	293|686|988	0.9032|0.9048|0.9167
AT2G44620.1	253|424|492	0.9118|0.9667|0.9091
AT2G44790.1	387|659	0.9444|0.9167
AT2G44860.1	647	0.9512
AT2G44870.1	1138	0.9231
AT2G44920.2	350|545	0.9091|0.9
AT2G45070.4	253	0.9043
AT2G45130.1	837	0.9048
AT2G45180.1	209|364|467|634|695|721|777	0.9178|0.9449|0.9057|0.9355|0.9468|0.9621|0.9318
AT2G45250.1	958	0.9167
AT2G45470.1	552	0.925
AT2G45640.1	308	0.9
AT2G45740.2	1004|1080	0.9167|0.9
AT2G45790.1	362|475|680|750	0.9259|0.9231|0.9535|0.9348
AT2G45820.1	599|814	0.9655|0.902
AT2G45960.1	716|748|882|1022|1182|1188|1227	0.9355|0.9674|0.9062|0.9524|0.931|0.9125|0.931
AT2G45980.1	560	0.9048
AT2G45990.1	991	0.92
AT2G46100.1	272|597|726	0.9091|0.913|0.92
AT2G46220.1	438|440|441	0.957|0.9773|0.9091
AT2G46280.2	404|861	0.9355|0.9091
AT2G46505.1	321	0.9333
AT2G46600.1	417	0.9286
AT2G46650.1	654	0.9592
AT2G46820.1	291|614|734	0.9663|0.928|0.9286
AT2G47170.1	186|278|381|449|569|605|897	0.9231|0.9683|0.9692|0.9091|0.961|0.963|0.9
AT2G47320.1	182	0.9412
AT2G47380.1	180|183|248|276|279|298	0.9444|0.9167|0.9701|0.9565|0.9556|0.913
AT2G47390.1	485|825|2214|2388|2859	0.9375|0.9048|0.9286|0.9286|0.931
AT2G47400.1	173|179	0.9941|0.9556
AT2G47420.1	689|1339	0.913|0.9091
AT2G47450.1	1125|1268	0.9143|0.9333
AT2G47470.1	295|314|659|782|1347	0.9048|0.9167|0.9048|0.9231|0.9636
AT2G47580.1	473	0.9048
AT2G47590.1	212|1577|1624|1649	0.9231|0.9091|0.9362|0.9107
AT2G47610.1	140|143|183|246|452|746|951|1040	0.9677|0.9744|0.9394|0.95|0.9268|0.94|0.9508|0.9333
AT2G47650.1	169	0.913
AT2G47690.1	376|547	0.9062|0.9184
AT2G47710.1	129|406|741|808	0.9464|0.9048|0.9538|0.9429
AT2G47730.1	1402	0.931
AT2G47840.1	754	0.9048
AT2G47880.1	376	0.9091
AT2G47930.1	125|141	0.9167|0.92
AT2G47940.1	394|922|1468|1783|1851	0.9259|0.9333|0.9091|0.9048|0.9091
AT2G48070.1	396|821	0.9048|0.931
AT3G01120.1	617|899|966	0.9375|0.9388|0.9474
AT3G01280.1	275|488|864|932	0.9667|0.9706|0.9048|0.9464
AT3G01290.1	344|476	0.9535|0.9615
AT3G01390.1	578	0.95
AT3G01470.1	177|426|756|862	0.9062|0.9444|0.9077|0.9074
AT3G01480.1	1471	0.9048
AT3G01500.3	715|775|894|1068|1288|1437|1710|1714|1778|1962	0.9733|0.9286|0.9176|0.9717|0.9855|0.9592|0.952|0.9138|0.9664|0.9179
AT3G01520.1	288|334	0.9032|0.95
AT3G01540.1	1321|2073|2076	0.9167|0.9167|0.9355
AT3G01540.2	209|1002|1472|1560	0.9048|0.9259|0.9|0.9231
AT3G01740.1	705	0.9
AT3G02040.1	440|657	0.9091|0.961
AT3G02080.1	158|749	0.9647|0.9079
AT3G02090.1	148|935|1423|1469|1492|1544|1821	0.9592|0.9459|0.9355|0.9315|0.9474|0.9474|0.9459
AT3G02180.1	338|494	0.9|0.9412
AT3G02220.1	558	0.9167
AT3G02230.1	253|359|467|884|1053|1186	0.9333|0.9048|0.9268|0.9259|0.9655|0.9259
AT3G02350.1	1081	0.9
AT3G02360.1	1565	0.9459
AT3G02470.3	168|416|638|642|916|956|959|1113|1134|1398|1597	0.9048|0.9111|0.9787|0.9078|0.9744|0.9639|0.9057|0.9286|0.9315|0.949|0.9412
AT3G02520.1	555	0.9167
AT3G02550.1	439|833|1281	0.9231|0.9394|0.9231
AT3G02560.1	453|472|503|676|696|768	0.9388|0.9245|0.9348|0.9333|0.9545|0.9231
AT3G02570.1	58|1399|1493	0.9189|0.9149|0.9091
AT3G02630.1	322|907|1295	0.9167|0.913|0.9535
AT3G02720.1	1074	0.913
AT3G02730.1	279|492|493|626	0.9423|0.913|0.9038|0.913
AT3G02770.1	392	0.9091
AT3G02780.1	1233|1376|1474|1501|1523	0.9259|0.9268|0.9032|0.9048|0.95
AT3G02870.1	1105|1109	0.9459|0.9412
AT3G03070.1	328|527	0.95|0.9412
AT3G03100.1	176|329	0.9375|0.9032
AT3G03150.1	333|336|371|373	0.9811|0.9559|0.9487|0.9231
AT3G03160.1	433	0.9091
AT3G03250.1	905|1028|1700|1762	0.9091|0.92|0.9167|0.9444
AT3G03270.2	418	0.9211
AT3G03780.2	1404|1405	0.913|0.931
AT3G03890.1	1702	0.9032
AT3G03960.1	1309	0.913
AT3G04090.1	500	0.9355
AT3G04120.1	236|384|600|620|674|692|884	0.9048|0.9266|0.913|0.9412|0.9268|0.913|0.92
AT3G04290.1	905	0.92
AT3G04400.1	141|305|436|518|593|612	0.9583|0.9312|0.963|0.9091|0.9112|0.95
AT3G04550.1	339|562|1430	0.907|0.9459|0.913
AT3G04640.1	200|553	0.92|0.9118
AT3G04720.1	247|577	0.9464|0.9091
AT3G04730.1	622	0.9649
AT3G04780.1	482|716	0.9091|0.931
AT3G04790.1	226|577|635	0.95|0.9107|0.9167
AT3G04830.1	1148	0.9
AT3G04840.1	585|642|707|792|1005	0.9275|0.9091|0.9706|0.92|0.9759
AT3G04910.1	1392|2184|2227	0.913|0.9048|0.9048
AT3G04920.1	285|603|607|732|746	0.9524|0.9355|0.9634|0.9273|0.94
AT3G05020.1	273|645	0.9167|0.9167
AT3G05230.1	400	0.9167
AT3G05500.1	450|936	0.9048|0.9
AT3G05530.1	389|1562	0.9545|0.9444
AT3G05560.1	453|554	0.9423|0.9259
AT3G05590.1	675	0.9143
AT3G05727.1	44|423	0.9259|0.9189
AT3G05730.1	1163|1200	0.9474|0.9195
AT3G05880.1	376|388	0.9308|0.9187
AT3G05910.1	1320|1437|1520	0.9118|0.9231|0.96
AT3G06040.1	363|386|443	0.913|0.9259|0.9
AT3G06050.1	253|256|385|388	0.931|0.9464|0.9574|0.92
AT3G06650.1	351|404|2230	0.9|0.9231|0.9167
AT3G06700.1	508|511	0.9474|0.9675
AT3G06720.2	1058|1255|1381|1566|1811	0.9091|0.913|0.9355|0.9091|0.9286
AT3G07110.1	203|293|385|464|812|816	0.9091|0.9048|0.9024|0.913|0.931|0.9362
AT3G07230.1	126	0.963
AT3G07430.1	211	0.9375
AT3G07460.1	711|712	0.9189|0.9265
AT3G07470.1	622|702|703|1181	0.9091|0.92|0.9184|0.931
AT3G07480.1	519|781	0.913|0.9655
AT3G07560.1	907	0.9211
AT3G07568.1	454	0.9355
AT3G07880.1	523	0.9
AT3G08030.1	393|814|1482	0.9649|0.913|0.931
AT3G08510.1	480	0.9048
AT3G08580.1	897|1280	0.9286|0.9231
AT3G08580.2	244|563|586|595|740|742|813|1117|1375|1500	0.9737|0.971|0.9286|0.9112|0.9632|0.9379|0.963|0.9289|0.9091|0.985
AT3G08590.1	263|788|2048	0.9259|0.9091|0.9048
AT3G08640.1	1298	0.9167
AT3G08650.1	1700	0.9
AT3G08770.1	578	0.9565
AT3G08930.1	1951	0.92
AT3G08940.2	183|186|189|318|498|863|869|1040	0.9326|0.9848|0.92|0.9057|0.9158|0.9873|0.9724|0.9667
AT3G09200.1	634|922|931|934|1060|1069|1081|1108|1111|1254|1393	0.982|0.902|0.9545|0.9722|0.9692|0.9661|0.9394|0.9775|0.9663|0.95|0.9
AT3G09210.1	383	0.9231
AT3G09260.1	85|210|211|535|818|882|899|968|1412|1491|1515|1540|1581	0.9727|0.9524|0.9477|0.9015|0.9891|0.9485|0.9481|0.9216|0.9753|0.9|0.9448|0.9163|0.9283
AT3G09300.1	313|1519	0.9|0.925
AT3G09390.1	395|753	0.9632|0.9961
AT3G09390.2	600	0.9592
AT3G09500.1	211|505|577|593	0.9364|0.9845|0.9348|0.963
AT3G09630.1	465|515|632|916|1163|1326	0.9574|0.9394|0.9737|0.9512|0.9385|0.942
AT3G09735.1	138|401	0.9231|0.913
AT3G09740.1	596	0.9
AT3G09810.1	1381	0.913
AT3G09820.1	786|811|842|896|899	0.9512|0.907|0.95|0.9655|0.9167
AT3G09840.1	790|1837|2784	0.92|0.9|0.9643
AT3G09900.1	1002	0.9048
AT3G09980.1	631|632	0.931|0.9032
AT3G10260.1	748|903	0.92|0.9048
AT3G10405.1	1024	0.913
AT3G10410.1	340|416|506|759|1721|1903	0.9211|0.9286|0.9189|0.9535|0.9412|0.9074
AT3G10420.2	1276	0.9
AT3G10770.1	210|420|1049|1050|1262	0.9355|0.9394|0.9535|0.9429|0.9167
AT3G10850.1	1157	0.9583
AT3G10860.1	467	0.96
AT3G10860.2	442	0.9556
AT3G10920.1	366|533|676|817|845|876|878|886	0.9091|0.9583|0.9286|0.963|0.9|0.9688|0.9405|0.9588
AT3G10985.1	526|1039	0.9459|0.9355
AT3G11130.1	5224|5765	0.9167|0.9143
AT3G11170.1	485|820|1282|1582	0.9|0.9167|0.9231|0.9592
AT3G11450.1	2111	0.9048
AT3G11500.2	404	0.92
AT3G11510.1	414|415|451|652	0.9524|0.9722|0.9811|0.925
AT3G11630.1	294|311|344	0.9176|0.9041|0.9286
AT3G11700.1	238|1100|1101	0.9032|0.9091|0.9429
AT3G11730.1	430	0.9231
AT3G11780.1	101|707	0.92|0.9355
AT3G11830.1	1240	0.9394
AT3G11930.2	199	0.9375
AT3G11940.2	252|273|507|597|600|624	0.918|0.9032|0.9286|0.9776|0.9545|0.9795
AT3G12120.1	501|503|728|778|819|1107|1185|1222|1326|1643|1741	0.9136|0.9024|0.9394|0.984|0.9817|0.985|0.9333|0.9329|0.9545|0.9355|0.9286
AT3G12260.1	100|604	0.9091|0.9388
AT3G12290.1	353|376|441|760|916|942	0.9189|0.9268|0.9714|0.9615|0.9574|0.931
AT3G12345.1	657	0.9444
AT3G12490.2	785	0.9032
AT3G12500.1	998|1060	0.9623|0.9474
AT3G12610.1	440|720|1216	0.9259|0.9091|0.9649
AT3G12630.1	755	0.913
AT3G12740.1	985	0.92
AT3G12760.1	400|1061	0.9|0.9231
AT3G12780.1	177|181|252|253|795|803|816|864|1026|1133|1337|1709	0.9048|0.9195|0.931|0.9399|0.955|0.988|0.9759|0.9322|0.937|0.9703|0.9843|0.9273
AT3G12800.1	413|416	0.9333|0.9091
AT3G12930.1	186	0.9048
AT3G13110.1	1439	0.9
AT3G13120.1	40|199	0.9|0.9388
AT3G13200.1	923	0.9474
AT3G13410.1	313|439|506|523|560|672|877|977|1013|1279	0.9149|0.9423|0.9048|0.9351|0.9211|0.9659|0.9|0.9512|0.9444|0.9259
AT3G13520.1	284|320	0.9394|0.9
AT3G13580.1	965|981	0.9268|0.9429
AT3G13750.1	1177|1744|1827|2410|2432|2582|2624|2817|3181	0.9091|0.9623|0.9355|0.9259|0.9194|0.9333|0.9|0.913|0.9118
AT3G13772.1	1282|2279	0.913|0.9167
AT3G13870.1	1459|1990	0.9333|0.9333
AT3G13920.1	605|886|1656|1719	0.9275|0.9608|0.9091|0.9111
AT3G13930.1	1167|1619|1639|1709|1764	0.9048|0.9167|0.9048|0.9|0.9
AT3G14100.1	1055|1205	0.9048|0.9167
AT3G14110.1	115|116|390|601|998	0.9375|0.9444|0.931|0.9167|0.94
AT3G14210.1	884|937|1020|1181|1184	0.9391|0.9241|0.9605|0.9268|0.9342
AT3G14220.1	543|1019|1135	0.9091|0.92|0.9231
AT3G14230.2	1167	0.9375
AT3G14290.1	198|812	0.931|0.9524
AT3G14310.1	403|497|963|1053|1056|1299|1380|1505|1655|1831|1848|1851|1854|1931	0.9259|0.9286|0.9615|0.931|0.9737|0.9649|0.9375|0.9057|0.9358|0.9091|0.9412|0.9775|0.9798|0.9559
AT3G14350.1	846	0.9091
AT3G14415.1	290|450|574|598|1249|1252	0.9692|0.9429|0.9238|0.9412|0.96|0.92
AT3G14420.1	313|542|551|554|634|768|1505	0.9111|0.9388|0.9265|0.9412|0.9754|0.9091|0.9091
AT3G14600.1	637	0.9714
AT3G14660.1	569|834|1348	0.9048|0.9259|0.9167
AT3G14840.2	2537	0.9
AT3G14930.2	1068	0.9
AT3G14940.1	1939|2056	0.9048|0.913
AT3G14990.1	130|977|1341	0.9118|0.9444|0.9524
AT3G14990.3	680|1270	0.9091|0.9
AT3G15000.1	569|813	0.9535|0.9032
AT3G15190.1	249|345|437|764|785|896|971|973|985	0.9605|0.9355|0.9375|0.984|0.9817|0.9558|0.9|0.9375|0.9167
AT3G15210.1	863|1010	0.9355|0.94
AT3G15353.1	163|167|233|278	0.9849|0.958|0.9552|0.9879
AT3G15353.2	212|216|282|321	0.9826|0.9206|0.9468|0.9816
AT3G15360.1	162|163|287|380|592|907	0.9032|0.9149|0.991|0.9244|0.9394|0.9512
AT3G15450.1	74|95|97|137|138|239|398|465	0.9076|0.9524|0.9091|0.9268|0.9032|0.9655|0.9506|0.974
AT3G15480.1	421|524|932	0.931|0.9167|0.9259
AT3G15520.1	1703	0.9259
AT3G15580.1	190|266|517	0.9355|0.9|0.9394
AT3G15630.1	299|588	0.9259|0.9091
AT3G15640.1	832|905	0.9|0.9
AT3G15660.1	722	0.9091
AT3G15730.1	205|970|971|1658|1685|1891|2401	0.9259|0.9394|0.9429|0.9|0.9|0.9|0.96
AT3G15840.1	639	0.98
AT3G15850.1	1451|1466	0.9|0.9
AT3G15950.1	524|641|958|1100|1214|1427|1922	0.913|0.9091|0.9|0.9333|0.92|0.9259|0.9091
AT3G16080.1	252|259|405|414	0.9184|0.9355|0.9375|0.9651
AT3G16140.1	276|379|664|723	0.9381|0.9524|0.9333|0.9091
AT3G16240.1	179|242|434|446|499|502|917	0.9655|0.9048|0.9375|0.9091|0.9806|0.9464|0.9661
AT3G16250.1	132|163	0.931|0.9032
AT3G16370.1	262|898|975|985|1317|1369	0.9714|0.9381|0.9661|0.9868|0.9474|0.9841
AT3G16400.1	1415|1416|1837	0.9118|0.9487|0.9524
AT3G16420.1	388|930|932|979	0.9062|0.9344|0.9756|0.973
AT3G16420.2	870	0.9231
AT3G16420.3	836|883	0.9375|0.9608
AT3G16450.2	476	0.9032
AT3G16460.1	542|1372|1425|1744|2055|2157	0.9167|0.9286|0.9394|0.9318|0.9091|0.9474
AT3G16530.1	175|317|444|747|753	0.9211|0.9286|0.9143|0.9016|0.9355
AT3G16570.1	516	0.9167
AT3G16640.1	379|547|590|703|789	0.963|0.9811|0.92|0.9223|0.952
AT3G16670.1	125|456|530|531|551	0.9286|0.9032|0.971|0.9667|0.9231
AT3G16770.1	526|925	0.9231|0.9524
AT3G17020.1	437	0.9623
AT3G17090.1	685	0.9375
AT3G17100.2	1032	0.9259
AT3G17210.2	435	0.913
AT3G17240.1	1388	0.92
AT3G17390.1	162|340|460|660|1013|1345|1531	0.9674|0.9734|0.9844|0.9225|0.9213|0.9167|0.9012
AT3G17790.1	578|722	0.9091|0.9111
AT3G17820.1	273|424|1119|1125	0.92|0.9259|0.9286|0.9375
AT3G18000.1	799|1202	0.9048|0.9412
AT3G18035.1	1793	0.9259
AT3G18050.1	575|591|1145	0.9062|0.9|0.9375
AT3G18080.1	230|292|609|754|757|799|942|969|1255|1530|1626|1749|1818|1820	0.9041|0.9412|0.9839|0.9873|0.9286|0.9722|0.9333|0.9048|0.9649|0.9091|0.9595|0.9324|0.9545|0.9324
AT3G18130.1	243|245|683|1198	0.9167|0.9333|0.9412|0.9355
AT3G18140.1	599|1149	0.9091|0.9259
AT3G18190.1	1065|1066|1775	0.9167|0.9091|0.9118
AT3G18280.1	104|280	0.9062|0.931
AT3G18410.1	455	0.9167
AT3G18490.1	399|891|893|995	0.9118|0.9412|0.9|0.9167
AT3G18680.1	271|801	0.9444|0.9524
AT3G18740.1	239	0.9429
AT3G18780.2	469|996|1089|1134|1200|1203|1285|1306|1308|1674	0.9167|0.9651|0.9362|0.9174|0.9841|0.9833|0.9|0.9412|0.965|0.9437
AT3G18890.1	1222|2025	0.913|0.9118
AT3G19130.1	528	0.9
AT3G19340.1	668	0.92
AT3G19490.1	1783	0.9048
AT3G19520.1	280|637|638	0.9091|0.913|0.913
AT3G19710.1	1329	0.9057
AT3G19760.1	332|697|742|1055|1343	0.9286|0.9048|0.9091|0.9118|0.9394
AT3G19820.1	1290|1630|1805	0.9167|0.913|0.9032
AT3G19820.2	787|790|868|1161|1790	0.9615|0.9091|0.9038|0.9459|0.9589
AT3G19930.1	1748	0.9048
AT3G20050.1	414|468|471|1331|1819	0.9167|0.9286|0.9|0.9259|0.9375
AT3G20060.1	649|672|675|678	0.9412|0.9298|0.9556|0.9048
AT3G20230.1	578|605	0.9189|0.9429
AT3G20390.1	223|226	0.9091|0.9375
AT3G20390.2	323	0.931
AT3G20510.1	389|416	0.913|0.9574
AT3G20770.1	1079|1649|1914|1917|2003	0.9091|0.9|0.9444|0.9|0.9167
AT3G20800.1	1062	0.9048
AT3G20810.1	1140	0.9091
AT3G20820.1	599|815	0.9091|0.9048
AT3G20920.1	1117	0.9
AT3G21055.1	224|293|329|404|432	0.9189|0.9496|0.9759|0.9914|0.9041
AT3G21055.2	264|271|333|369|444|469	0.9375|0.913|0.9614|0.9767|0.9863|0.9028
AT3G21770.1	364	0.9091
AT3G21865.1	216|546|1171	0.9048|0.9048|0.9
AT3G22110.1	1074	0.9091
AT3G22120.1	513	0.9259
AT3G22120.2	297|468|514|604|605	0.9286|0.9048|0.9412|0.9326|0.9405
AT3G22200.1	275|746|747|919|1114|1730	0.9062|0.9574|0.92|0.9333|0.9211|0.931
AT3G22230.1	392|403|453	0.9706|0.925|0.9516
AT3G22231.1	257	0.9464
AT3G22440.1	155|367|1150|1342|1373|1376|1450|1486|1520|1627|1629|1777|1950	0.9231|0.9|0.9348|0.9737|0.9535|0.9048|0.9714|0.9474|0.9216|0.9778|0.9444|0.9268|0.931
AT3G22630.1	658|660	0.9524|0.9524
AT3G22850.1	616|1010	0.9512|0.9355
AT3G22890.1	711|1485|1797	0.9483|0.9362|0.9474
AT3G22960.1	1101|1157|1176|1332|1334|1662|1946|1950|1954|1955	0.9524|0.9024|0.9048|0.9245|0.9211|0.9733|0.9535|0.9355|0.9634|0.942
AT3G23030.2	372|603	0.907|0.9062
AT3G23050.1	350	0.9091
AT3G23300.1	2034	0.9032
AT3G23390.1	123|178|255|505	0.9048|0.9474|0.9366|0.9048
AT3G23400.1	300|1037	0.9333|0.9355
AT3G23490.1	245|274|293|323|355|358|379|833	0.931|0.9231|0.9545|0.9474|0.9444|0.9474|0.9302|0.913
AT3G23600.1	640	0.9579
AT3G23620.1	951|1089	0.9|0.9355
AT3G23700.1	294	0.9429
AT3G23810.1	93|572|1409|1532|1771	0.9259|0.9459|0.9429|0.9074|0.9167
AT3G23820.1	500|601|658	0.9091|0.9333|0.9167
AT3G24160.1	457	0.931
AT3G24430.1	421|425|773	0.9032|0.9091|0.92
AT3G24503.1	623|848	0.92|0.9
AT3G24550.1	837|1942|2038|2351	0.9|0.92|0.9|0.9
AT3G24830.1	373|393|668|720	0.9241|0.931|0.9589|0.9416
AT3G25040.1	777|788|983|1017	0.9231|0.9167|0.9118|0.92
AT3G25220.1	143	0.9286
AT3G25230.1	1953	0.9091
AT3G25470.1	580	0.92
AT3G25520.1	123|379|914|927|953|1072|1139	0.9468|0.93|0.9683|0.9649|0.9726|0.9337|0.97
AT3G25530.1	617|647|1101|1196	0.9091|0.9512|0.9286|0.9167
AT3G25600.1	616	0.9048
AT3G25660.1	262|265|1443	0.9259|0.9167|0.9231
AT3G25760.1	333|785|906	0.9024|0.9|0.9412
AT3G25770.1	636|756|771|980	0.9298|0.9722|0.9643|0.9286
AT3G25860.1	588|782|1446|1497|1741	0.9048|0.9|0.9118|0.9091|0.9394
AT3G25920.1	102|372|571|773|780	0.9467|0.9333|0.9153|0.9753|0.9041
AT3G26030.1	2436	0.9091
AT3G26060.1	254|832|864	0.9294|0.9592|0.9388
AT3G26070.1	260|261|835|1000	0.9535|0.92|0.9259|0.9048
AT3G26450.1	606|676	0.963|0.9259
AT3G26520.1	315|384|386|397|401|535|545|554|812|947|1011|1182|1183	0.9556|0.9704|0.9459|0.924|0.9585|0.983|0.9028|0.9259|0.9845|0.976|0.9038|0.9643|0.968
AT3G26580.1	629|741|923|1052	0.9333|0.9057|0.9333|0.9091
AT3G26650.1	372|548|571|885|912|914|915|1020|1149|1185|1207|1326|1546|1583	0.9333|0.9459|0.9803|0.9329|0.9316|0.9688|0.9345|0.9737|0.9881|0.9735|0.9429|0.9683|0.9375|0.9515
AT3G26710.1	719|1004	0.9429|0.9048
AT3G26730.1	2388	0.9
AT3G26740.1	369|692|696	0.9209|0.9782|0.9259
AT3G26780.1	526|1275	0.9474|0.92
AT3G27060.1	686|1590	0.9|0.9118
AT3G27090.1	247|890|1319	0.9362|0.9091|0.9189
AT3G27160.1	431|623|649|765	0.9167|0.9505|0.9459|0.9062
AT3G27210.1	585	0.9091
AT3G27240.1	235|587|866|872	0.92|0.9048|0.9259|0.913
AT3G27360.1	157|358	0.9394|0.9259
AT3G27570.1	725	0.9
AT3G27690.1	100|101	0.92|0.9231
AT3G27690.2	136	0.9
AT3G27770.1	244|892|1065|1068|1169|1424	0.9167|0.9592|0.9091|0.9091|0.9155|0.9254
AT3G27830.1	145|158|194|555|642|672|833	0.9225|0.9071|0.9231|0.9118|0.9627|0.9158|0.9259
AT3G27850.1	285|566|656	0.9158|0.9048|0.9346
AT3G27890.1	136	0.9167
AT3G28180.1	350|1079|1726|2309|2312	0.92|0.92|0.9091|0.9286|0.9512
AT3G28710.1	813|1494	0.9268|0.931
AT3G28715.1	739|1336	0.931|0.92
AT3G28730.1	2085	0.9167
AT3G28860.1	3666|4054	0.9167|0.913
AT3G28930.1	365	0.92
AT3G28940.1	641|762	0.9732|0.9833
AT3G29185.1	100	0.9048
AT3G29350.1	326|710|732	0.9091|0.9375|0.9048
AT3G29360.1	595|1663	0.9259|0.9143
AT3G32930.1	666	0.9167
AT3G32930.2	581|583|980	0.92|0.9429|0.9091
AT3G32980.1	237|240|334|547|614|748|991|992|1161|1164|1350	0.9619|0.9839|0.9474|0.9355|0.9024|0.9333|0.9437|0.9259|0.971|0.9703|0.9512
AT3G42050.1	293|826|950|1053|1889|1975|2036	0.9|0.9259|0.9429|0.9259|0.9259|0.9412|0.9091
AT3G42790.1	704	0.9211
AT3G43720.1	767	0.9091
AT3G43810.1	586	0.9167
AT3G44100.1	564|617|654	0.9302|0.9|0.9189
AT3G44260.1	528	0.9649
AT3G44300.1	1009	0.9286
AT3G44310.1	554|585|741|1343	0.9808|0.9489|0.9364|0.9813
AT3G44330.1	1631	0.913
AT3G44590.1	194	0.9231
AT3G44620.1	854	0.9286
AT3G44750.1	898|1075	0.92|0.9048
AT3G44890.1	546	0.9524
AT3G45140.1	581|582|1252|1282|1802|1814|1956|2359|2402|2958	0.9149|0.9194|0.913|0.9091|0.9118|0.9333|0.913|0.9|0.9222|0.963
AT3G45140.2	2586	0.9062
AT3G45640.1	274|1194	0.9259|0.9143
AT3G45970.1	254	0.9091
AT3G45980.1	467	0.9706
AT3G46000.1	565|930	0.9663|0.9524
AT3G46010.1	451	0.913
AT3G46040.1	302|457	0.9|0.9206
AT3G46060.1	870	0.9583
AT3G46430.1	397	0.9
AT3G46440.1	926	0.9231
AT3G46620.1	777	0.9388
AT3G46630.1	442|893|911	0.9231|0.9|0.9048
AT3G46780.1	504|519|772|873|960|985|1221|1314|1390|1392|1693	0.9386|0.9036|0.9391|0.9744|0.94|0.912|0.936|0.9753|0.9908|0.9669|0.9384
AT3G46830.1	938	0.913
AT3G46970.1	1352|1600|1651|1997|2136|2152|2427|2475|2477|2785	0.9259|0.9355|0.9111|0.9077|0.9571|0.9344|0.9231|0.9062|0.913|0.9296
AT3G47070.1	255|257|258|566	0.9468|0.9688|0.9362|0.9155
AT3G47160.1	432	0.9167
AT3G47250.2	1741	0.913
AT3G47340.1	1835|1872	0.9|0.9167
AT3G47350.1	1467|2096	0.9091|0.9149
AT3G47370.1	424	0.9649
AT3G47420.1	1532	0.9048
AT3G47470.1	284|385|847|929|1229	0.9532|0.9234|0.9188|0.9649|0.9226
AT3G47520.1	559|650|887|1259|1340|1565|1568|1571|1823	0.913|0.9167|0.931|0.913|0.9|0.9|0.9286|0.963|0.9231
AT3G47800.1	287|559|710|736	0.9459|0.9636|0.913|0.9167
AT3G47810.3	811|813|869	0.963|0.9677|0.9259
AT3G48000.1	301|373|460|521|595|988|1640|1644|1977|1981	0.9355|0.931|0.9091|0.9|0.9512|0.9|0.9574|0.9692|0.9265|0.95
AT3G48140.1	233|236|329|419	0.9259|0.975|0.9592|0.9276
AT3G48170.1	147|266|482	0.9143|0.92|0.9231
AT3G48360.1	434|712|962|981|1412	0.963|0.9333|0.9273|0.9439|0.9583
AT3G48420.1	447|626|746|890|956	0.913|0.9535|0.9615|0.963|0.963
AT3G48560.1	380|405	0.913|0.9167
AT3G48680.1	717|1104|1108	0.9231|0.9211|0.95
AT3G48690.1	446	0.9
AT3G48730.1	572|1078|1346|1560|1563|1564	0.9512|0.913|0.9286|0.9231|0.9286|0.9211
AT3G48740.1	193|676|861|1013	0.9512|0.9231|0.9091|0.9016
AT3G48890.1	810	0.9286
AT3G48930.1	45|254|310|577|580|661|665	0.9|0.9259|0.9231|0.9661|0.9871|0.9014|0.9223
AT3G48990.1	212|467|554|592|790|899|902|1712|1763|1891	0.9524|0.9459|0.9744|0.9412|0.9|0.9753|0.9733|0.9286|0.9155|0.9273
AT3G49010.2	311|350|366|756	0.9636|0.9802|0.927|0.9506
AT3G49120.1	143|254|356|659|1058	0.925|0.9429|0.9333|0.9565|0.9787
AT3G49310.1	1190	0.9091
AT3G49470.1	212	0.92
AT3G49560.1	470|958|985	0.9|0.9048|0.9355
AT3G49580.1	256|390|449	0.9032|0.9062|0.9375
AT3G49680.1	711	0.9048
AT3G49720.1	154|228	0.9091|0.9091
AT3G49870.1	980	0.9
AT3G49910.1	527|530|648	0.9535|0.963|0.9355
AT3G49940.1	401	0.913
AT3G50440.1	32	0.9167
AT3G50480.1	301|829	0.92|0.9
AT3G50500.1	646|937|1121	0.9655|0.9211|0.931
AT3G50670.1	1291	0.9048
AT3G50685.1	528|529	0.9091|0.9259
AT3G50820.1	226|701|1051	0.9538|0.9487|0.9375
AT3G50830.1	735|781|911	0.9048|0.92|0.9231
AT3G50970.1	529	0.9231
AT3G51000.1	464	0.9048
AT3G51140.1	571|1247	0.9091|0.9048
AT3G51160.1	395|712|931	0.9091|0.9|0.9
AT3G51260.1	738|740	0.907|0.9333
AT3G51370.1	511	0.913
AT3G51510.1	148|475|611|625	0.9167|0.9111|0.9091|0.9062
AT3G51550.1	290|527|1277|1749|2494	0.913|0.9062|0.913|0.9211|0.913
AT3G51600.1	263|580|613|831	0.9286|0.9032|0.9365|0.9135
AT3G51660.1	419	0.9286
AT3G51730.1	356|359|962|966	0.9167|0.9333|0.9535|0.9535
AT3G51800.1	613|1455	0.9091|0.9091
AT3G51820.1	501|784|1102|1155|1158	0.9167|0.9375|0.9032|0.9286|0.9556
AT3G51840.1	1406|1575|1803	0.9167|0.9211|0.9091
AT3G51950.1	145|932	0.9|0.9048
AT3G52140.1	3993	0.9048
AT3G52150.1	281	0.9524
AT3G52180.1	389|981|1168|1448|1489	0.9062|0.9062|0.9032|0.9091|0.9412
AT3G52300.1	510	0.9767
AT3G52380.1	264|285|287|443|638	0.9286|0.9487|0.9286|0.9062|0.9318
AT3G52500.1	845|901|1741	0.913|0.9024|0.9412
AT3G52580.1	386|634	0.9231|0.9474
AT3G52590.1	284|711|786	0.928|0.977|0.9079
AT3G52730.1	237	0.9143
AT3G52800.1	312|430|529	0.9167|0.9302|0.9318
AT3G52850.1	728|1860|2165|2233	0.9091|0.9231|0.9167|0.9375
AT3G52880.1	1523|1526	0.9722|0.9775
AT3G52930.1	387|392|416|830|981|1151	0.9535|0.9149|0.9683|0.973|0.9185|0.949
AT3G52960.1	210|212|344|694	0.9155|0.9359|0.9383|0.9268
AT3G52990.1	712|1030|1087|1652	0.9355|0.9245|0.9091|0.9091
AT3G53020.1	106|296|442|556|653	0.9074|0.99|0.9658|0.9492|0.9016
AT3G53110.1	1761	0.9286
AT3G53420.1	794|1334	0.9785|0.9036
AT3G53430.1	312|725|728|751|785	0.9597|0.9794|0.9268|0.9272|0.9024
AT3G53460.1	144|285|534|554|1000|1002|1221	0.9675|0.9409|0.9627|0.9662|0.9607|0.9386|0.9677
AT3G53500.2	697	0.9
AT3G53520.1	1124	0.913
AT3G53620.1	388	0.9394
AT3G53730.1	760|933	0.9592|0.975
AT3G53740.2	418|572|602|623	0.9263|0.9038|0.9438|0.9615
AT3G53870.1	420|422|716|918	0.9268|0.9437|0.958|0.9231
AT3G53890.1	285	0.9091
AT3G53980.1	268|559|589|593	0.9032|0.92|0.9125|0.9333
AT3G53990.1	317|329|498	0.9753|0.9167|0.978
AT3G54050.1	738	0.9512
AT3G54210.1	588|591|593|596	0.9143|0.9302|0.9038|0.9634
AT3G54360.1	727|984	0.9318|0.9216
AT3G54400.1	930|1117|1261|1324	0.913|0.931|0.9412|0.9
AT3G54470.1	1607	0.9167
AT3G54620.1	1010|1137|1456	0.9286|0.9355|0.9167
AT3G54640.1	537	0.9048
AT3G54660.1	1331|1887	0.9091|0.9091
AT3G54890.1	233|270|388|436|544	0.9225|0.9726|0.9608|0.9884|0.95
AT3G54900.1	525	0.9091
AT3G54920.1	362|479|901	0.9487|0.9048|0.9268
AT3G55250.1	818	0.9375
AT3G55280.1	189|284	0.9149|0.9184
AT3G55360.1	891	0.92
AT3G55430.1	217	0.913
AT3G55440.1	747|996|999|1193|1330|1427	0.9667|0.9238|0.925|0.9231|0.9862|0.9259
AT3G55520.1	454|676	0.9048|0.9048
AT3G55610.1	684|865|1436|2041|2042|2641	0.9231|0.9167|0.9|0.9|0.9118|0.9048
AT3G55620.1	1130	0.9048
AT3G55750.1	596|717	0.9437|0.9167
AT3G55800.1	382|383|497|966|1465|1491	0.925|0.9429|0.9281|0.9615|0.9444|0.9348
AT3G55980.1	301|1570|1622|1695	0.9048|0.9286|0.9286|0.9259
AT3G56040.1	2414|2707|2771	0.9259|0.9231|0.9429
AT3G56050.1	1230|1535	0.9167|0.9286
AT3G56090.1	65|596|610|824|844	0.9355|0.92|0.92|0.931|0.9111
AT3G56190.1	832	0.92
AT3G56240.1	555	0.9455
AT3G56240.3	529|552	0.94|0.9531
AT3G56340.1	302|542	0.92|0.9836
AT3G56360.1	553|865	0.9|0.9024
AT3G56460.1	421|434|594|880	0.9|0.9231|0.9474|0.9623
AT3G56490.1	321|324|423	0.9643|0.9211|0.931
AT3G56680.1	220|995|1433	0.9231|0.913|0.913
AT3G56800.1	259|300|557|595|632	0.9394|0.9318|0.9628|0.9886|0.949
AT3G56880.1	372|655|656|778|795	0.9636|0.9167|0.9444|0.9487|0.9639
AT3G56910.1	104|106|359|439|566	0.9533|0.9545|0.9672|0.9433|0.9623
AT3G56940.1	170|340|381|883|1155|1323	0.9189|0.9669|0.9178|0.9444|0.9649|0.977
AT3G56940.2	1246	0.95
AT3G57090.1	457	0.9
AT3G57280.1	786	0.9091
AT3G57290.1	1517	0.9091
AT3G57320.1	255	0.9048
AT3G57450.1	1105	0.9429
AT3G57520.1	1155	0.9333
AT3G57610.1	768|1561	0.9|0.9167
AT3G57785.1	358	0.9048
AT3G57800.2	1401|1656	0.92|0.9286
AT3G57870.1	320|739	0.9556|0.9487
AT3G57990.1	1447	0.9286
AT3G58140.1	451	0.9
AT3G58500.1	1178|1251|1252|1369	0.9231|0.9143|0.9355|0.9459
AT3G58610.1	142|228|292|350|702|853|1094|1827|1829|2045	0.9048|0.925|0.9348|0.9111|0.96|0.9286|0.9333|0.9592|0.9279|0.9556
AT3G58680.1	194|294|319|406|594|604|605	0.9508|0.931|0.9744|0.9259|0.9074|0.9817|0.954
AT3G58700.1	776	0.9167
AT3G58730.1	268|581|1146	0.9429|0.9434|0.9341
AT3G59350.1	1773	0.9259
AT3G59540.1	410|476	0.9115|0.9211
AT3G59780.1	1313|2032|2096|2213	0.9|0.9259|0.9|0.931
AT3G59920.1	675|677|781|1560	0.9394|0.9111|0.9535|0.9375
AT3G59940.1	827	0.9
AT3G59970.3	1092|1137|1363|1657|2030	0.913|0.9464|0.9123|0.9608|0.9412
AT3G59980.1	484|619	0.9|0.9048
AT3G60210.1	568|594	0.9355|0.9355
AT3G60245.1	479	0.9
AT3G60300.1	894|948|950	0.9412|0.9375|0.9259
AT3G60320.1	381|2298|2458	0.9091|0.95|0.9592
AT3G60340.2	1299|1301	0.9048|0.913
AT3G60530.1	749	0.9394
AT3G60600.1	553|656|657|999|1269	0.9032|0.9211|0.9167|0.9355|0.9178
AT3G60750.1	404|467|488|670|790|882|932|974|1014|1016|1067|1426|1565|1608|1648|1732|1928|2100|2411|2774	0.931|0.9057|0.9189|0.9412|0.9231|0.9348|0.9167|0.9858|0.925|0.918|0.9412|0.918|0.9362|0.9726|0.9146|0.9727|0.9204|0.936|0.9691|0.9023
AT3G60770.1	420|575|698|702|761|764	0.9182|0.9429|0.9333|0.9333|0.9091|0.9211
AT3G60810.1	102	0.9048
AT3G60820.1	357|666|925	0.9048|0.9636|0.9
AT3G61110.1	178	0.9615
AT3G61260.1	339|566	0.9|0.9048
AT3G61430.1	761|1139|1211	0.92|0.9512|0.9394
AT3G61430.2	636|982|1054	0.9091|0.9167|0.9444
AT3G61440.1	598|644|817|908|1028|1090|1153|1345	0.9459|0.9|0.9143|0.944|0.9155|0.9474|0.9184|0.963
AT3G61460.1	717	0.9048
AT3G61470.1	257|362|365|427|467|473|529|977|1104	0.9383|0.9505|0.9923|0.9687|0.972|0.9238|0.9649|0.9958|0.9464
AT3G61580.1	766|862|863|1354|1493|1508|1593	0.9167|0.9032|0.913|0.9|0.9545|0.9595|0.9359
AT3G61870.1	309|733|777|1093	0.9143|0.9143|0.9091|0.913
AT3G62030.1	664	0.9424
AT3G62030.2	681	0.9178
AT3G62120.1	158|1632|1796|1835	0.913|0.931|0.913|0.9091
AT3G62250.1	590|649	0.9667|0.9746
AT3G62290.1	211|262|502|753|835	0.9375|0.9854|0.913|0.9421|0.96
AT3G62290.3	349	0.9355
AT3G62400.2	205|208|273	0.9487|0.92|0.9429
AT3G62410.1	142|319|355|364|478	0.9216|0.9412|0.9574|0.9878|0.9091
AT3G62530.1	88|134|136|155|185|321|552	0.9107|0.95|0.931|0.9592|0.9091|0.9355|0.9661
AT3G62580.1	249|286	0.913|0.9333
AT3G62650.1	66|129|612	0.9|0.913|0.9048
AT3G62810.1	183	0.9048
AT3G62830.1	492|916|1574|1601	0.931|0.9512|0.9091|0.9048
AT3G62840.1	80	0.9
AT3G62840.2	80	0.9091
AT3G62870.1	348|349|690|918	0.932|0.9396|0.931|0.9577
AT3G63140.1	487|960|1122|1125|1272|1386	0.9565|0.9091|0.9394|0.9362|0.918|0.9792
AT3G63160.1	197|329	0.9609|0.941
AT3G63190.1	333|873	0.92|0.925
AT3G63410.1	208|556|561|594|644|654|750|1061|1277	0.9062|0.9589|0.9|0.9205|0.9481|0.94|0.9155|0.9759|0.9302
AT3G63490.1	104|114|116|305|1048|1049	0.9146|0.9206|0.9403|0.9231|0.9554|0.961
AT3G63520.1	407|629|847|1086|1298|1602|1837	0.9|0.9259|0.92|0.9516|0.9333|0.9394|0.9167
AT4G00100.1	334|631|633|635|637	0.9451|0.9167|0.9167|0.9259|0.9394
AT4G00165.1	467	0.9167
AT4G00360.1	408|588|590|608|961|1228|1729|1833|1835|1976	0.9143|0.9318|0.9286|0.9|0.9167|0.9167|0.92|0.9|0.9143|0.9524
AT4G00400.1	1721	0.9048
AT4G00430.1	789|880|1143	0.9545|0.9231|0.9231
AT4G00585.1	231|274|349|473	0.9189|0.9333|0.9245|0.9
AT4G00780.1	198	0.92
AT4G00810.2	375	0.963
AT4G00860.1	185	0.9559
AT4G00880.1	408	0.9259
AT4G00895.1	112|163|325	0.9333|0.9474|0.9259
AT4G01050.1	907|957|1026|1236|1242|1245|1293	0.92|0.9333|0.9231|0.9333|0.9429|0.9231|0.9512
AT4G01050.2	590|1142|1211|1397|1421|1427|1478|1699	0.9048|0.9412|0.9231|0.9032|0.9487|0.9118|0.9|0.9
AT4G01150.1	75|211|212|221|224|292|522|651	0.931|0.9506|0.9256|0.9354|0.9048|0.9099|0.9365|0.9804
AT4G01310.1	151|614|845|885	0.9362|0.9847|0.9091|0.9474
AT4G01370.1	1180	0.9091
AT4G01480.1	732	0.9
AT4G01610.1	460|615|808|1282|1339	0.9048|0.9394|0.931|0.9565|0.9184
AT4G01690.1	1127	0.9429
AT4G01800.1	2444	0.9032
AT4G01850.1	314|1002|1412|1415	0.9792|0.9111|0.9176|0.931
AT4G01940.1	179|527|701	0.9091|0.9|0.925
AT4G02080.1	696	0.9231
AT4G02230.1	240|241	0.9032|0.9362
AT4G02340.1	589	0.9048
AT4G02380.1	223|315|546	0.9545|0.9643|0.9147
AT4G02380.3	244|336|567	0.9739|0.9362|0.9207
AT4G02450.1	233	0.9091
AT4G02480.1	2223	0.9091
AT4G02500.1	1113|1301|1879	0.9231|0.9167|0.9091
AT4G02520.1	729|858|1122|1191	0.9583|0.9649|0.9394|0.9495
AT4G02530.1	294	0.9394
AT4G02580.1	1069	0.9211
AT4G02620.1	419	0.9634
AT4G02770.1	301|452|455|479|505|518|536|568|676|701|737	0.9933|0.9789|0.967|0.9126|0.9216|0.9811|0.9383|0.9023|0.9799|0.9538|0.9817
AT4G02840.1	603	0.9091
AT4G02890.4	416|702	0.9268|0.9143
AT4G02930.1	1423|1495	0.9|0.9
AT4G03210.1	1174	0.9804
AT4G03210.2	842	0.9
AT4G03280.1	202|688|743|757|948	0.9694|0.9423|0.9589|0.9615|0.9104
AT4G03520.1	584|718	0.9091|0.9143
AT4G03560.1	428|529|1511|2529|2684	0.92|0.9048|0.9062|0.9231|0.913
AT4G03960.1	693	0.9091
AT4G04330.1	290|292|295|684	0.96|0.9|0.9535|0.9259
AT4G04640.1	152|328|366|373|379|403|647|1179	0.9426|0.9697|0.9533|0.9|0.9167|0.913|0.9062|0.9167
AT4G04770.1	655	0.9231
AT4G05050.1	307|354|356|747|985	0.9108|0.9776|0.9385|0.9788|0.9091
AT4G05150.1	535|613|1055|1505|1618	0.9259|0.902|0.925|0.9545|0.9556
AT4G05180.1	55|119|361|367|459|465|600|637|820|883	0.9412|0.9025|0.9574|0.9126|0.9924|0.9358|0.9446|0.9438|0.9758|0.9314
AT4G05180.2	55|361|367|385|459|465|480|600|637|820|883	0.9286|0.9353|0.9106|0.9018|0.9935|0.9449|0.913|0.9463|0.9588|0.9842|0.9191
AT4G05320.2	846|1566	0.9643|0.9588
AT4G05320.3	1348	0.9048
AT4G05320.4	1338	0.9474
AT4G08230.1	519	0.9091
AT4G08520.1	860	0.92
AT4G08770.1	206	0.9
AT4G08920.1	2096|2508|2930	0.9259|0.9|0.9
AT4G08950.1	620|863|922|991|1089	0.9806|0.9375|0.9565|0.9608|0.9231
AT4G08980.1	856	0.9048
AT4G09000.1	344|536|665|785|978|1023|1130	0.9692|0.9355|0.9759|0.9125|0.9714|0.9467|0.92
AT4G09010.1	720|783|929|933|987	0.9318|0.9024|0.9651|0.9455|0.9286
AT4G09020.1	1897|2500	0.9375|0.9
AT4G09030.1	183|396	0.9429|0.9355
AT4G09040.1	1311	0.9259
AT4G09320.1	200|201|317	0.9831|0.9786|0.9516
AT4G09650.1	441|710|758	0.9425|0.9426|0.956
AT4G09670.1	402	0.92
AT4G09720.1	466	0.9048
AT4G09800.1	511|675	0.9|0.9487
AT4G09830.1	452|647|704	0.9545|0.92|0.9524
AT4G10300.1	159|309|310|512|526|539	0.9302|0.94|0.913|0.913|0.9348|0.9524
AT4G10320.1	3867	0.9
AT4G10340.1	172|276|292|333|528|570|591|627|828|967|1005	0.906|0.9297|0.9359|0.9782|0.9908|0.97|0.9674|0.9005|0.996|0.9002|0.9841
AT4G10450.1	457	0.9
AT4G10480.1	293	0.9143
AT4G10610.1	781|1372	0.9091|0.92
AT4G10840.1	266|1504|1699	0.931|0.9394|0.913
AT4G11010.1	365|551|798|856|906	0.9016|0.925|0.902|0.9464|0.9444
AT4G11150.1	299|531|534|538|541|844|853	0.963|0.9302|0.9623|0.9818|0.9195|0.9432|0.931
AT4G11175.1	351	0.9048
AT4G11211.1	154	0.9231
AT4G11260.1	624|807|1041	0.9231|0.9|0.9
AT4G11280.1	145|206|617|761|1194	0.931|0.9231|0.9091|0.9355|0.9091
AT4G11320.1	195|887	0.9048|0.925
AT4G11420.1	2886	0.9091
AT4G11600.1	131	0.913
AT4G11650.1	157|414|416|973	0.9|0.9718|0.9767|0.9355
AT4G12040.1	494|725	0.9|0.9643
AT4G12060.1	274	0.9091
AT4G12420.1	1298|1448|2063	0.9|0.9048|0.9459
AT4G12470.1	78|182|207|231	0.9048|0.9231|0.9565|0.9464
AT4G12480.1	191|194|277|452	0.9429|0.9444|0.9091|0.94
AT4G12550.1	59	0.92
AT4G12590.1	917	0.9592
AT4G12600.1	141|179|318	0.931|0.9245|0.92
AT4G12650.1	1967|2097|2144	0.9048|0.9|0.9
AT4G12800.1	192|334|530|533|892|894	0.9485|0.9403|0.9184|0.9726|0.9672|0.9539
AT4G12800.2	257|595|598|957|959	0.9547|0.9318|0.9836|0.9609|0.9227
AT4G12880.1	312|315|535|647	0.9048|0.9231|0.9167|0.9556
AT4G13180.1	866|867	0.9167|0.9259
AT4G13200.1	332	0.9333
AT4G13250.1	791|1487|1879	0.9189|0.9429|0.9118
AT4G13395.1	86	0.9167
AT4G13430.1	1670|1849	0.9|0.9
AT4G13520.1	532	0.9535
AT4G13590.1	866|1424|1425	0.9|0.9231|0.9048
AT4G13615.1	358|370|421	0.9153|0.913|0.92
AT4G13770.1	389|1067|1533|1601	0.9474|0.9|0.9474|0.913
AT4G13850.1	274|469	0.9265|0.925
AT4G13930.1	819|1614|1657	0.9394|0.9643|0.9608
AT4G13940.1	252|414|459|522|824|1109|1211|1479|1969|1973	0.965|0.9706|0.9032|0.9067|0.9367|0.9531|0.9474|0.9286|0.9487|0.9749
AT4G13940.2	1665	0.92
AT4G14030.1	223|926|927|1403	0.9048|0.9429|0.9231|0.9231
AT4G14040.1	367|1485	0.9143|0.907
AT4G14070.1	2239	0.9259
AT4G14110.1	609	0.9167
AT4G14210.1	305|315|580|1435|1774	0.9091|0.9048|0.9|0.9091|0.9355
AT4G14270.1	793	0.9535
AT4G14342.1	236	0.9
AT4G14420.1	354|362|458|461|657|848|874	0.9206|0.9231|0.9091|0.9623|0.9091|0.9423|0.913
AT4G14440.1	817	0.913
AT4G14500.1	1198	0.9
AT4G14710.2	812|820	0.9|0.9355
AT4G14716.1	467	0.9286
AT4G14800.1	267|441|444	0.9464|0.9286|0.9474
AT4G14870.1	679	0.9375
AT4G14880.1	271|379|384|610|673|1099|1222|1294	0.9649|0.9762|0.9608|0.9487|0.9216|0.9041|0.981|0.9368
AT4G14880.2	141|249|1092	0.9459|0.9355|0.9344
AT4G14960.2	421|731|734|977|981|1042|1244|1282|1330|1705	0.9016|0.9667|0.929|0.9107|0.9841|0.9186|0.9082|0.92|0.9423|0.9143
AT4G15000.1	204|256|418|429|479	0.9615|0.9875|0.9153|0.9636|0.9593
AT4G15110.1	1356	0.9
AT4G15210.1	194|290|658|1409|1608|1610	0.9032|0.9531|0.9718|0.9412|0.9667|0.9524
AT4G15390.1	859	0.92
AT4G15470.1	646|1057	0.963|0.9184
AT4G15545.1	387|1076|1305	0.9167|0.92|0.9259
AT4G15560.1	766|1934|2056|2468|2474	0.9|0.9231|0.913|0.9|0.9231
AT4G15770.1	291|802	0.9|0.913
AT4G15780.1	183|247|544	0.9211|0.9091|0.9091
AT4G15900.1	909|1645|1735	0.9167|0.9091|0.9091
AT4G15910.1	238|322|328|449|488|598	0.96|0.9189|0.9639|0.9|0.9565|0.913
AT4G16190.1	519|571|690|1012|1041|1329|1332	0.9115|0.9322|0.9167|0.938|0.9798|0.9753|0.9775
AT4G16260.1	188|374|474|1212	0.9355|0.9216|0.9512|0.931
AT4G16410.1	111|169	0.9143|0.9167
AT4G16450.1	367	0.9048
AT4G16720.1	808	0.9185
AT4G16980.1	501	0.9273
AT4G17040.1	660|762|861	0.9167|0.9032|0.9153
AT4G17050.1	422	0.92
AT4G17090.1	1309	0.92
AT4G17100.1	1234|1427	0.9231|0.9286
AT4G17170.1	481	0.9
AT4G17390.1	518	0.9217
AT4G17486.1	1146	0.9048
AT4G17490.1	1172	0.9167
AT4G17520.1	158|610|1310|1340	0.9|0.9362|0.913|0.9444
AT4G17560.1	953|954	0.9608|0.9167
AT4G17600.1	152	0.9286
AT4G17640.1	993	0.92
AT4G17730.1	1316	0.9048
AT4G17870.1	132|210|311	0.913|0.9167|0.9429
AT4G18030.1	870|2393|2477	0.9167|0.9091|0.9091
AT4G18040.1	668	0.9091
AT4G18100.1	411|518	0.9286|0.9
AT4G18440.1	1581	0.9286
AT4G18480.1	82|833|908|1061|1380	0.92|0.9762|0.9359|0.9333|0.9674
AT4G18700.1	1588|1864	0.913|0.92
AT4G18710.1	1388|1673	0.95|0.9348
AT4G18730.1	130	0.9062
AT4G19110.1	1656|2001	0.9231|0.92
AT4G19120.1	1321|1410|1751|1868	0.9167|0.9091|0.913|0.9048
AT4G19200.1	755	0.9512
AT4G19210.1	1650|1808	0.9167|0.9
AT4G19410.1	59|536|647|1359	0.92|0.9074|0.9216|0.9412
AT4G19640.1	457|726	0.92|0.9375
AT4G19840.1	550|552|811|1071|1237	0.9038|0.9231|0.9444|0.9286|0.9245
AT4G19860.1	1477	0.9
AT4G19880.1	308|380|1077|1098	0.9167|0.9|0.9535|0.913
AT4G20150.1	280|398|588	0.977|0.9|0.9286
AT4G20260.10	215|383	0.9091|0.9231
AT4G20260.2	535|538|706|709	0.9048|0.9487|0.971|0.9024
AT4G20360.1	107|140|142|155|766|1238	0.971|0.9709|0.9412|0.9333|0.9091|0.9633
AT4G20850.1	4390	0.9048
AT4G20870.1	481|599|703	0.9231|0.9375|0.9512
AT4G20890.1	713|775|815|818|887|1034|1196|1619	0.9429|0.9268|0.913|0.9516|0.9|0.9571|0.9394|0.9643
AT4G21105.1	305|477|480|556|613|631	0.9302|0.9119|0.9091|0.9278|0.974|0.9034
AT4G21150.1	1835|1836|2184	0.9062|0.9231|0.9167
AT4G21160.1	1283	0.9
AT4G21210.1	107|211|256|486|608|741|788|1251	0.9355|0.9459|0.9167|0.9355|0.9394|0.9259|0.9375|0.9286
AT4G21280.1	129|148|276|279|367|368|459|465|735	0.962|0.9747|0.9381|0.9924|0.9685|0.9669|0.9932|0.9713|0.913
AT4G21280.2	229|412	0.9259|0.9355
AT4G21450.1	611|659|1111	0.9167|0.9231|0.9048
AT4G21570.1	1128	0.9048
AT4G21580.1	1223	0.9091
AT4G21620.1	532	0.9394
AT4G21790.1	1466	0.9024
AT4G21860.1	291	0.9
AT4G21860.4	144	0.9259
AT4G21960.1	576|1159	0.9839|0.9044
AT4G21980.1	596	0.931
AT4G21990.1	361|470	0.9333|0.92
AT4G22220.1	175|586	0.9315|0.9062
AT4G22240.1	413|928|974|1007	0.9355|0.9355|0.9565|0.9588
AT4G22310.1	405|407	0.9216|0.9545
AT4G22330.1	520	0.9048
AT4G22513.1	244	0.931
AT4G22517.1	252	0.9623
AT4G22690.1	770|810|845|973|2158	0.9118|0.9091|0.9259|0.9259|0.9697
AT4G22750.1	1066|1070	0.9286|0.9
AT4G22890.1	292|295|297|608|908|1044	0.9565|0.9667|0.9143|0.9545|0.9048|0.9143
AT4G23100.1	593|595|1165|1243	0.9412|0.9032|0.957|0.9167
AT4G23400.1	735|861|1147	0.9302|0.913|0.9647
AT4G23470.1	481|954|1108|1123	0.9062|0.9692|0.9189|0.9362
AT4G23600.1	1102|1104	0.9333|0.9
AT4G23630.1	627	0.92
AT4G23630.2	704|1259	0.9167|0.92
AT4G23650.1	242|243|1219|1489|1516|1876	0.9231|0.9118|0.92|0.9286|0.9318|0.9268
AT4G23670.1	343|413|430|641	0.9583|0.9016|0.9375|0.9406
AT4G23680.1	287	0.913
AT4G23800.1	1429	0.913
AT4G23820.1	979|1007	0.9|0.9062
AT4G23850.1	736|1342|2270	0.931|0.9268|0.9189
AT4G23890.1	186	0.9091
AT4G24190.1	426|1106|1596|2102	0.9259|0.92|0.9487|0.9231
AT4G24220.1	636	0.9038
AT4G24280.1	562|715|813|1033|1122|1405|1406|1487|1865|2046	0.931|0.9|0.913|0.9032|0.9143|0.9318|0.9535|0.9394|0.9286|0.9143
AT4G24440.1	269|606	0.9286|0.9
AT4G24510.1	1002	0.9333
AT4G24520.1	315|540|2394	0.9375|0.9091|0.9259
AT4G24550.2	1372	0.9
AT4G24570.1	260|281|494|700|1012	0.9318|0.9149|0.9167|0.9245|0.9808
AT4G24620.1	1018|1380|1511|2033	0.9286|0.9355|0.9167|0.9333
AT4G24690.1	1925|2164	0.9138|0.9268
AT4G24750.1	313|403|760|829	0.9048|0.931|0.95|0.9091
AT4G24770.1	314|525|898|1291	0.9286|0.9074|0.9412|0.9286
AT4G24770.2	233|437|817|1078|1210	0.913|0.913|0.9318|0.9057|0.92
AT4G24780.1	1035	0.913
AT4G24820.1	567|1151	0.9259|0.9394
AT4G24830.1	1746	0.9091
AT4G24920.1	415	0.9091
AT4G25050.1	379|382|678	0.9636|0.9231|0.931
AT4G25080.1	591	0.9048
AT4G25080.3	1086	0.9091
AT4G25100.1	439|522|574|715|908	0.9535|0.9677|0.9524|0.9153|0.9434
AT4G25100.2	180|239|445|528|580|652|721|821|879|914|970	0.9322|0.9259|0.9715|0.9949|0.9808|0.9077|0.9337|0.9458|0.9659|0.9829|0.9324
AT4G25100.3	302|385|578|771	0.9|0.9429|0.9231|0.9167
AT4G25100.5	847	0.92
AT4G25130.1	133|557|998	0.9091|0.9683|0.9032
AT4G25370.1	853	0.9091
AT4G25570.1	377	0.92
AT4G25570.2	551	0.9167
AT4G25630.1	1132	0.913
AT4G25650.1	115|1308|1493|1767	0.9231|0.931|0.9375|0.9189
AT4G25670.1	177|921|1013	0.931|0.92|0.9333
AT4G25740.1	63|747	0.9355|0.9474
AT4G25890.1	447	0.9487
AT4G25900.1	500	0.9091
AT4G26230.1	242	0.9348
AT4G26370.1	195	0.9091
AT4G26410.1	744|990	0.9091|0.9
AT4G26620.1	1554	0.9048
AT4G26670.1	754	0.9231
AT4G26690.1	2046	0.9
AT4G26710.1	488|559|563|652	0.9091|0.9273|0.9375|0.9556
AT4G26840.1	297|299|492	0.9423|0.9231|0.9531
AT4G26970.1	3105	0.9091
AT4G27000.1	478|1021	0.9091|0.92
AT4G27090.1	342|579	0.9932|0.9333
AT4G27130.1	231|234|289|523|594|617|668	0.9|0.9348|0.9444|0.9333|0.9245|0.96|0.9057
AT4G27230.1	186	0.9231
AT4G27280.1	482|650|809	0.9024|0.9091|0.9104
AT4G27320.1	918|975	0.9|0.9167
AT4G27440.1	116|416|582|800|1148|1170|1493	0.95|0.9265|0.9619|0.9398|0.9677|0.9487|0.913
AT4G27450.1	350|440|456|721|810	0.9259|0.9487|0.9048|0.9143|0.9545
AT4G27500.1	368|1144|1812|1902|2193	0.931|0.95|0.9118|0.9444|0.9167
AT4G27520.1	712|778|859|905|1213|1340	0.913|0.9375|0.9583|0.9692|0.9167|0.9545
AT4G27652.1	486	0.9048
AT4G27700.1	372	0.9167
AT4G27760.1	1217	0.9048
AT4G27800.1	544|838	0.9429|0.9231
AT4G28080.1	5876	0.9048
AT4G28240.1	514|745	0.913|0.9259
AT4G28660.1	225|227|256	0.9623|0.94|0.9
AT4G28750.1	130|322|324|325|364|367|601|761	0.9474|0.913|0.9904|0.988|0.9864|0.9023|0.9677|0.9175
AT4G28880.1	471	0.931
AT4G29010.1	1800	0.9556
AT4G29030.1	611	0.9048
AT4G29040.1	276|525	0.913|0.9474
AT4G29060.1	1409|2540|2669|2998	0.9118|0.96|0.9333|0.9118
AT4G29130.1	1781	0.9167
AT4G29350.1	651|745	0.9111|0.9511
AT4G29390.1	345|380	0.9535|0.9677
AT4G29410.1	620	0.9759
AT4G29480.1	641|660	0.9434|0.9375
AT4G29670.1	816|949	0.9259|0.9091
AT4G29735.1	390|560|580	0.9231|0.9074|0.9388
AT4G29780.1	228|239|529|769|775|802|908|909	0.9286|0.9048|0.9091|0.9259|0.913|0.9459|0.9583|0.9333
AT4G29810.1	695|800|1142|1145	0.9|0.9|0.9167|0.9
AT4G29905.1	282	0.9
AT4G30010.1	416|615|770	0.9231|0.9259|0.9032
AT4G30140.1	941	0.9394
AT4G30170.1	182|746|785|840|843	0.9048|0.9091|0.9048|0.9259|0.9333
AT4G30190.1	263|572|689|692|761|866|1082|1117|1118|1626|2144|2202|2205|2224|2311|2436|2523|2540|3395	0.9756|0.9268|0.9429|0.9412|0.9753|0.9091|0.9167|0.9153|0.9231|0.9211|0.9333|0.92|0.9419|0.9118|0.9625|0.9545|0.9375|0.9304|0.9271
AT4G30270.1	116|558|576|1038	0.9474|0.9143|0.9273|0.9111
AT4G30290.1	328|873	0.931|0.9062
AT4G30440.1	694|827|830|1040|1364|1488	0.9|0.9|0.9286|0.931|0.9167|0.9474
AT4G30480.2	539	0.9
AT4G30530.1	190|427|526|929|1048	0.9241|0.9457|0.9048|0.92|0.9091
AT4G30600.1	1680|2042	0.9167|0.9
AT4G30620.1	169	0.9
AT4G30650.1	168|470	0.931|0.9143
AT4G30690.1	548|1071	0.9038|0.9
AT4G30750.1	731	0.9091
AT4G30930.1	723	0.9048
AT4G30950.1	190|286|409|627|658|749|1195|1197|1720	0.9259|0.9467|0.9785|0.9333|0.9592|0.9459|0.9444|0.9528|0.9231
AT4G30960.1	920|1154|1817	0.9167|0.9245|0.963
AT4G31040.1	1029	0.913
AT4G31080.1	1470	0.9048
AT4G31180.1	1127	0.9091
AT4G31290.1	350|397|642	0.913|0.9355|0.9184
AT4G31300.1	399|402|860|890	0.9048|0.931|0.9444|0.913
AT4G31340.1	1202|1486|1619|1780	0.9355|0.9322|0.9474|0.9167
AT4G31420.1	963	0.913
AT4G31500.1	1627	0.9459
AT4G31580.1	987	0.9259
AT4G31700.1	582|701|722|736|815|849|858|935|938|971	0.9015|0.9265|0.9623|0.9845|0.9355|0.9286|0.9231|0.9167|0.9848|0.9
AT4G31990.2	264|1190	0.9|0.9487
AT4G32020.1	307|620|1180	0.9179|0.9231|0.9412
AT4G32150.1	410|574|608	0.9333|0.9091|0.9492
AT4G32260.1	165|205|336|616|665|971	0.9313|0.9135|0.977|0.9057|0.9324|0.9375
AT4G32340.1	1093	0.9014
AT4G32410.1	641|956|2102	0.913|0.9429|0.9048
AT4G32460.1	1034|1036	0.9|0.9
AT4G32470.1	721	0.9355
AT4G32590.1	573	0.9231
AT4G32930.1	397	0.913
AT4G32940.1	442|976|1208|2004	0.9286|0.9444|0.913|0.931
AT4G33010.1	162|1519|1681|1690|2182|2191|2410|2746|3034|3269|3370	0.9231|0.9535|0.9459|0.9412|0.9412|0.9286|0.913|0.913|0.9412|0.9259|0.9595
AT4G33030.1	228|320|432|435|705|1038	0.931|0.9636|0.9333|0.9355|0.92|0.9286
AT4G33070.1	975|1601|1895	0.9375|0.9286|0.9091
AT4G33090.1	1020|2393|2519|2762	0.9231|0.9|0.9091|0.9375
AT4G33250.1	559|638|941|961	0.9231|0.9697|0.9189|0.9412
AT4G33380.1	712|1328|1495	0.9048|0.9048|0.913
AT4G33470.1	1471	0.9
AT4G33510.1	564|651|913	0.9189|0.9048|0.9474
AT4G33520.1	908	0.92
AT4G33560.1	566	0.9091
AT4G33580.1	1349	0.913
AT4G33640.1	396|446	0.9516|0.9231
AT4G33680.1	241|635|1013|1583	0.9459|0.9048|0.9524|0.9032
AT4G33780.1	780	0.9048
AT4G33865.1	191|237	0.925|0.9394
AT4G33910.1	889	0.9091
AT4G34050.1	306|332|411|625	0.9677|0.9038|0.9216|0.902
AT4G34050.3	452|665|691|890	0.913|0.963|0.9268|0.92
[truncated: 733 more rows]

## Sheet: buds1_denovo
Isoform	A site	A fraction	U site	U fraction	C site	C fraction	G site	G fraction
AT1G01050.1	144|236|281|283|306|350|438|439|528|547|550|574|738|926|928	0.907|0.9062|0.9206|0.9231|0.9016|0.9344|0.973|0.9688|0.9444|0.9048|0.96|0.9647|0.9111|0.9273|0.9375	278|511|512|526|572	0.9111|0.9231|0.9481|0.9753|0.9753	238|282|349|437|551	0.9206|0.9254|0.9403|0.9605|0.95	305|351|408|409|513|527|549|573|576|927	0.9242|0.9254|0.9315|0.9306|0.9412|0.962|0.9639|0.9625|0.9595|0.9388
AT1G01090.1	79|192|197|225|252|306|373|431|553|613|639|922|962|964|982|1010|1040|1041|1059|1060|1065|1067|1099|1130|1142|1151|1153|1171|1196|1238|1425|1433|1445|1465|1486|1490|1491|1499|1501	0.92|0.9245|0.92|0.9259|0.9344|0.9394|0.9714|0.9589|0.9054|0.931|0.9787|0.9478|0.9558|0.9018|0.934|0.9009|0.9608|0.9375|0.9174|0.9435|0.9769|0.9417|0.9106|0.9268|0.9608|0.9778|0.969|0.9043|0.9407|0.9027|0.9796|0.9141|0.9091|0.9853|0.9011|0.9358|0.9505|0.9704|0.9677	198|640|792|923|932|1143|1268|1443|1466|1592	0.96|0.9733|0.9022|0.958|0.9294|0.9333|0.9545|0.9057|0.9635|0.913	249|1121|1498	0.907|0.902|0.9077	190|191|199|250|251|305|372|430|460|505|641|861|924|963|981|1017|1039|1063|1064|1066|1123|1144|1150|1152|1269|1342|1376|1424|1426|1467|1500|1593|1594	0.9444|0.9423|0.902|0.9412|0.9153|0.9394|0.9577|0.9589|0.9014|0.9054|0.9706|0.9149|0.9646|0.9407|0.9238|0.9099|0.9541|0.9068|0.944|0.9375|0.9397|0.9722|0.9027|0.9708|0.9688|0.9313|0.9568|0.9716|0.9864|0.9466|0.9852|0.9403|0.9714
AT1G01100.1	107|309|341	0.9091|0.9062|0.9211	342	0.9444	305|311	0.9286|0.9355	307|310|343|425|426	0.931|0.9355|0.9355|0.9355|0.9375
AT1G01100.2	87|137|147|381|391|438|474|476|526	0.9118|0.9547|0.9923|0.9612|0.9|0.9073|0.9105|0.9202|0.9559	105|247|295|382	0.9226|0.9|0.9057|0.9579	148|345|575	0.9921|0.9207|0.9205	136|149|166|346|347|383|466|475|524|525	0.9794|0.9787|0.9176|0.9404|0.9441|0.9355|0.9054|0.937|0.9652|0.9709
AT1G01100.4	65|67|117|127|361|418|454|456|506	0.9841|0.9839|0.9184|0.9695|0.968|0.9065|0.9058|0.9318|0.9469	64|85|362	0.9841|0.901|0.9603	128|325	0.976|0.9154	63|66|116|129|326|327|363|455|504|505	0.9569|0.9835|0.9211|0.9837|0.9375|0.918|0.9565|0.9338|0.9508|0.958
AT1G01120.1	1765|1838	0.9231|0.913	1766	0.9091			1446|1513|1764|1828	0.9|0.9|0.9167|0.9
AT1G01140.1	362|363|420|421|612|683|840|924|1074|1119|1122|1140|1160|1269|1282|1289|1290|1292|1342|1343|1374|1578|1603|1707|1728|1729|1745|1747|1764|1765|1814	0.9091|0.9|0.913|0.9231|0.92|0.913|0.9286|0.9333|0.9|0.9091|0.9286|0.9355|0.9032|0.9032|0.913|0.9118|0.9167|0.9167|0.9189|0.9211|0.9167|0.9302|0.9459|0.9048|0.9259|0.9231|0.9231|0.913|0.9167|0.92|0.9	673|675|925|1120|1141|1491|1561|1604|1744	0.9167|0.9048|0.9259|0.9062|0.9286|0.9429|0.9211|0.9189|0.913	817|1283|1490|1587|1705	0.9|0.9048|0.9444|0.9091|0.9231	419|674|818|1121|1124|1142|1161|1270|1291|1489|1562|1577|1580|1727|1732|1746	0.913|0.913|0.9048|0.9032|0.9231|0.9231|0.9|0.9412|0.9375|0.9459|0.9268|0.9091|0.9062|0.9231|0.913|0.92
AT1G01170.1	98|112|163|165|178|181|244|352|380|387	0.9306|0.9625|0.9259|0.9153|0.9367|0.9444|0.9412|0.9571|0.974|0.9412	179|182|231|245|381	0.9383|0.9178|0.9487|0.9143|0.9487	309|391	0.9677|0.9138	99|113|135|177|232|233|234|307|353|382	0.9032|0.9383|0.913|0.9|0.9518|0.9639|0.9481|0.9552|0.9315|0.9481
AT1G01230.1	441|498	0.9091|0.9091			500	0.9091	499	0.9091
AT1G01300.1	817|818|1164|1409|1521|1522|1523|1597|1724|1730|1770|1771	0.9048|0.913|0.9143|0.9189|0.9583|0.9545|0.9189|0.96|0.94|0.9362|0.9362|0.9348	722|807|829|857|1159|1282|1283|1520|1636|1769|1942	0.9091|0.9167|0.913|0.9091|0.9394|0.9524|0.9333|0.9355|0.9149|0.9362|0.9	1281|1467|1468	0.9512|0.9348|0.9362	808|957|1275|1280|1469|1595|1596|1637|1725|1732	0.9167|0.9|0.9459|0.9231|0.9524|0.9592|0.9615|0.9362|0.9286|0.9149
AT1G01310.1	323|387|458|459|512|606|708|728|759|784|868	0.95|0.9412|0.9091|0.9077|0.9091|0.9722|0.9138|0.9275|0.971|0.9077|0.9718	21|56|58|270|760|797|869	0.9091|0.9302|0.9091|0.902|0.974|0.9077|0.9714	140|153|322|388|402|511|535|605|789|902	0.9123|0.9273|0.9107|0.9403|0.9194|0.9028|0.9153|0.9722|0.9245|0.9	52|57|116|117|139|154|324|389|513|536|604|645|726|737|761|796|811|870|903	0.9268|0.9545|0.9259|0.9412|0.9333|0.913|0.931|0.9524|0.9077|0.9355|0.9403|0.9206|0.925|0.918|0.9744|0.9138|0.9394|0.9552|0.9206
AT1G01320.3	5812|5813	0.9|0.9
AT1G01360.1	356|366|470|573|711|767|769|792|816|866|1011|1054	0.92|0.913|0.9091|0.9091|0.9091|0.9|0.913|0.9048|0.9091|0.913|0.9231|0.9	473|574|770|793|964|974|1012	0.92|0.9048|0.9167|0.92|0.913|0.913|0.9231	289|766	0.9|0.9048	357|367|474|575|578|612|713|771|794|817|963|975|1010	0.92|0.9167|0.92|0.913|0.9231|0.9|0.9|0.92|0.9167|0.9091|0.913|0.92|0.92
AT1G01470.1	116|139|252|346|394|616	0.9091|0.9259|0.9231|0.931|0.9429|0.9259	140|208|382|395|536	0.913|0.9167|0.9412|0.9412|0.9143	206|385	0.92|0.9429	207|284|344|347|386|387|448	0.9231|0.9048|0.9|0.92|0.9394|0.9429|0.9032
AT1G01490.1	721|843|867|916|968|1001|1003|1004|1022|1027|1029|1044|1045	0.9167|0.92|0.9259|0.913|0.931|0.9032|0.9355|0.9167|0.9259|0.9286|0.9286|0.9091|0.9286	685|1280	0.9|0.9167	763|1174	0.913|0.9259	869|967|1000|1002|1173|1180|1245|1281	0.913|0.9355|0.9333|0.9355|0.92|0.9091|0.9167|0.9167
AT1G01500.1	635|637|971|997|1006|1060|1098|1100|1106|1300	0.9|0.9091|0.9048|0.9167|0.9167|0.931|0.9167|0.9167|0.9167|0.92	908|1007|1058|1061|1108	0.9|0.9|0.913|0.9231|0.92	633	0.9	636|909|1005|1059|1062|1099|1107|1152|1153|1201|1202	0.9091|0.9091|0.9091|0.9091|0.9231|0.9167|0.92|0.9167|0.9259|0.9259|0.92
AT1G01510.1	1804|1805|1852	0.9|0.9|0.9					1806	0.9
AT1G01540.2	1478|1844	0.9|0.9	1843	0.9048			1311|1479|1535	0.9048|0.913|0.9
AT1G01550.1	512|519|520|615|744|782|783|890|986|1035|1036|1049|1083|1163|1276|1304|1337|1474|1476|1501|1504	0.9259|0.9091|0.913|0.913|0.9091|0.9259|0.9286|0.9333|0.9062|0.9062|0.9167|0.9032|0.9444|0.9091|0.9231|0.9474|0.9231|0.9118|0.9286|0.9459|0.9429	466|513|982|987|1050|1305|1503|1535	0.9091|0.9259|0.9286|0.9355|0.9459|0.9444|0.9231|0.9048	518|1084|1113|1294	0.913|0.9459|0.9118|0.9062	514|637|781|888|889|917|956|988|1037|1051|1085|1275|1473|1475|1502	0.9259|0.9|0.9355|0.9|0.9|0.931|0.9355|0.931|0.9032|0.9231|0.9429|0.9268|0.9091|0.9118|0.95
AT1G01550.2	767|797|805|913|1004|1009|1106|1137|1190|1316|1497|1507|1524	0.9091|0.9048|0.92|0.913|0.9167|0.9375|0.9231|0.9143|0.9231|0.9|0.9231|0.9062|0.9143	765|1010|1073|1434|1465|1511|1526	0.9048|0.9259|0.9189|0.9474|0.9231|0.9231|0.9394	766|1136|1317	0.913|0.9167|0.9032	751|911|912|1074|1189|1298|1496|1498|1513|1525	0.913|0.931|0.9355|0.9091|0.9231|0.9|0.9375|0.9459|0.9091|0.9189
AT1G01610.1	1321|1500|1586|1743	0.9032|0.9524|0.92|0.92	1178|1231|1322|1502	0.913|0.92|0.9286|0.9512	1452|1598	0.9|0.9333	1501|1556|1596	0.9524|0.9062|0.9355
AT1G01620.1	330|331|362|387|428|450|503|589|625|688|779|911|1010|1046|1125|1357|1396	0.9188|0.9551|0.9236|0.9845|0.9561|0.9721|0.9464|0.9211|0.9528|0.918|0.9145|0.9034|0.9229|0.9514|0.9809|0.9786|0.9667	388|429|505|697|1011|1137|1358|1394	0.9659|0.925|0.9296|0.9559|0.9628|0.9517|0.9512|0.9565	451|746|970|1012|1044|1126|1198	0.9364|0.9415|0.936|0.9575|0.9789|0.9218|0.9217	389|395|427|448|449|504|696|1045|1127|1355|1356|1359|1395	0.9679|0.9247|0.9369|0.9393|0.9306|0.93|0.9305|0.9844|0.9482|0.9589|0.9417|0.9659|0.95
AT1G01620.2	855|1087|1126	0.9615|0.9516|0.9375	867|1088|1124	0.9403|0.9153|0.95	700|774|804|856|928	0.9508|0.9589|0.9077|0.9385|0.9459	587|775|857|1089|1125	0.9|0.9595|0.9429|0.9492|0.9
AT1G01630.1	478|553|561|564|615|849|863|1111|1114|1251|1272|1273|1274	0.9091|0.9512|0.9459|0.9394|0.9091|0.9167|0.9|0.9545|0.9545|0.9487|0.9487|0.9487|0.925	479|554|1014|1249|1275	0.9062|0.9487|0.95|0.9|0.9143	1112|1271	0.9565|0.9167	480|482|549|555|563|638|827|848|1015|1016|1113	0.9333|0.9333|0.9|0.9487|0.9412|0.92|0.9333|0.9118|0.9524|0.9545|0.9565
AT1G01710.1	1035|1037|1090	0.9048|0.9091|0.9167	1091|1395	0.9259|0.931	1316	0.92	1092	0.9231
AT1G01720.1	395|403|406|465|495|683|914|921|924|1007|1254|1299|1450|1461|1463|1537|1567|1569|1570|1599	0.9048|0.9259|0.9259|0.9167|0.9259|0.9|0.9429|0.9333|0.9394|0.913|0.9556|0.9062|0.9189|0.9535|0.9512|0.9512|0.9268|0.925|0.95|0.9459	879|922|1091|1252|1302|1304|1459|1460|1538|1566|1598	0.9143|0.9|0.9355|0.9535|0.9565|0.9268|0.9459|0.9189|0.9512|0.9024|0.9429	682|913|1092|1119|1298|1524	0.9|0.9333|0.9091|0.9189|0.9143|0.9143	404|405|464|496|574|849|878|923|1090|1214|1253|1303|1462|1525|1535|1571	0.931|0.931|0.913|0.931|0.92|0.9|0.9167|0.9429|0.925|0.9189|0.9545|0.9574|0.95|0.9231|0.9189|0.9211
AT1G01725.1	246|265	0.9091|0.9048	329|331	0.9091|0.9	245|263	0.913|0.913	247	0.9
AT1G01730.1	321|370|539|589|680|772	0.9167|0.92|0.9091|0.9333|0.9231|0.9429	673|769|846	0.9|0.9333|0.9259	378|425	0.9091|0.9	538|553|590|672|770|771|847	0.9|0.913|0.9091|0.9333|0.9429|0.9429|0.9394
AT1G01780.1	97|320|698|805	0.92|0.9394|0.925|0.9	295|322|789	0.9355|0.9394|0.9355	589|697	0.9412|0.9459	96|296|321|467|588|740|741|879	0.9167|0.9375|0.9412|0.9375|0.9429|0.9118|0.9375|0.9091
AT1G01800.1	156|260|473|530|532|614|651|653|681|694|698|728|731|739|740|807|917|1022	0.9333|0.9535|0.9592|0.9583|0.9348|0.9231|0.9375|0.9091|0.9512|0.9388|0.9118|0.9149|0.9268|0.9592|0.9615|0.9348|0.9302|0.925	261|434|471|489|536|580|590|612|647|699|729|741|1076	0.907|0.9286|0.96|0.92|0.9318|0.9608|0.94|0.9216|0.9412|0.9091|0.9474|0.9333|0.9268	155|470|472|582|636|638|680|738|1102	0.9259|0.9535|0.9565|0.9048|0.9184|0.92|0.96|0.9524|0.9348	262|469|487|488|529|531|581|591|613|637|648|649|650|695|700|730|806|1075|1104	0.9091|0.9535|0.907|0.9333|0.9512|0.9592|0.9318|0.9608|0.9423|0.92|0.9583|0.96|0.9412|0.9362|0.9143|0.9524|0.9167|0.9268|0.9024
AT1G01820.1	502|514|541|711|733|809|878|950|1034|1042|1050|1154|1174|1176|1186|1201|1219|1221|1228|1233|1235	0.9211|0.9512|0.9032|0.9348|0.9649|0.9655|0.9216|0.9615|0.9|0.9|0.9091|0.9545|0.9535|0.9024|0.9062|0.9091|0.9091|0.9231|0.9091|0.9048|0.9	451|734|761|785|787|843|912|1152|1173|1185|1200	0.9474|0.9464|0.9362|0.9423|0.902|0.9038|0.9149|0.9565|0.9524|0.9394|0.9259	500|501|666|712	0.9|0.9032|0.9333|0.9434	450|512|513|668|702|713|735|763|786|808|844|913|1153|1175|1220	0.9474|0.9|0.9|0.907|0.9375|0.9434|0.963|0.9167|0.9623|0.9608|0.902|0.9375|0.9524|0.9048|0.9167
AT1G01980.1	535|559|717|828|835|955|957|1068|1077|1220|1222|1236|1237|1242|1254|1255|1298|1332|1333|1344|1368|1390|1415|1416|1528|1529|1545|1547|1549|1581|1621|1629|1662|1690|1718|1719|1744|1757|1784|1858|1859	0.9|0.9412|0.9231|0.9048|0.96|0.9268|0.9487|0.9|0.9565|0.9216|0.9038|0.9333|0.9216|0.9273|0.9024|0.9118|0.9057|0.9318|0.9444|0.9091|0.9508|0.94|0.9444|0.9464|0.9302|0.9574|0.918|0.9322|0.902|0.931|0.931|0.9455|0.9206|0.9074|0.9245|0.9434|0.9649|0.9091|0.9211|0.9167|0.92	316|1069|1095|1182|1243|1342|1579|1622|1664	0.931|0.9184|0.9024|0.9268|0.9643|0.9024|0.9643|0.9474|0.9062	314|318|560|696|1580|1717|1743|1821|1857	0.9|0.9231|0.9189|0.9149|0.9194|0.9535|0.9216|0.9259|0.9091	162|315|381|488|489|536|697|698|829|833|834|836|959|1070|1093|1094|1221|1244|1253|1334|1366|1367|1414|1496|1527|1623|1663|1745|1807	0.913|0.9286|0.9259|0.9062|0.9032|0.9143|0.9149|0.9111|0.9444|0.9565|0.9583|0.9583|0.9111|0.9388|0.9429|0.9524|0.92|0.9483|0.9189|0.9455|0.9194|0.9355|0.9697|0.9333|0.9048|0.9298|0.9091|0.9623|0.9
AT1G02000.1	1525|1716|1817|1819|1821|1858	0.9|0.913|0.9167|0.913|0.9231|0.913	1914	0.9048			1524|1526|1670|1820|1859|1915	0.9|0.9091|0.9048|0.9167|0.9091|0.9091
AT1G02050.1	695|1147|1151|1179|1180|1244|1299|1300|1344|1384|1392	0.9048|0.9118|0.9118|0.9189|0.9211|0.9444|0.9231|0.9459|0.925|0.9474|0.9062	649|1150|1235|1342|1385	0.9091|0.9487|0.9474|0.9143|0.9474	875	0.92	650|651|816|1132|1178|1189|1245|1246|1298|1386	0.9048|0.9091|0.9|0.9231|0.9118|0.9091|0.9512|0.9211|0.9211|0.9444
AT1G02065.1							1096|1154|1373	0.9091|0.9|0.9286
AT1G02070.1	506	0.9			496	0.9091	497	0.9048
AT1G02100.3	914|1105|1125|1127|1290	0.9091|0.9048|0.913|0.9048|0.9	915|950	0.9048|0.9	1236	0.9091	828|902|1126|1148|1235|1288	0.9|0.9|0.9091|0.913|0.9091|0.9
AT1G02120.1	1369|1614|1679|1768|1999|2001	0.9|0.913|0.9|0.9091|0.9091|0.9	1686|1766	0.9167|0.9048	1789|1946	0.913|0.9048	1349|1368|1492|1493|1494|1615|1629|1664|1680|1687|1767|1944|1947|1998|2000	0.9|0.9|0.9091|0.9091|0.9|0.9|0.913|0.9091|0.9|0.913|0.913|0.9|0.9091|0.9048|0.9091
AT1G02130.1	220|397|930|933	0.9333|0.9444|0.931|0.9286	133|221|340|398|931	0.9231|0.9355|0.92|0.9412|0.9333	341|725	0.9231|0.9459	134|222|378|396|399|726|727|932|934	0.9231|0.931|0.9259|0.9062|0.9091|0.9444|0.9444|0.9333|0.9167
AT1G02140.1	135|141|146|148|270|288|347|351|375|509|520|546|547|653|701|702	0.9038|0.9423|0.9464|0.9483|0.9643|0.94|0.9123|0.9298|0.9184|0.9365|0.9259|0.9091|0.931|0.9153|0.9375|0.9333	97|99|137|406|415|548|561|654	0.9412|0.963|0.9649|0.9649|0.902|0.9464|0.9298|0.9661	286	0.902	88|98|136|142|147|165|271|287|416|454|508|510|655|700	0.9|0.9583|0.9492|0.9038|0.9492|0.9286|0.9298|0.9649|0.9111|0.902|0.918|0.9464|0.9661|0.9268
AT1G02150.1	1042|1044|1298|1508|1551|1571|1597|1617|1663|1722|1737|1780|1809|1810	0.9167|0.913|0.9333|0.9333|0.9032|0.9333|0.9062|0.9355|0.9429|0.9091|0.9444|0.9062|0.9167|0.92	846|859|1505|1596|1735|1744|1808	0.9048|0.9|0.9032|0.9355|0.9429|0.9091|0.913	1296|1297|1743|1777	0.9333|0.9355|0.9062|0.9286	847|1057|1058|1299|1300|1490|1506|1507|1565|1616|1736|1779	0.9048|0.9048|0.9|0.931|0.92|0.9259|0.9394|0.9394|0.9|0.9355|0.9429|0.931
AT1G02160.1	160|161|387	0.9|0.9048|0.913	110|137|162|376	0.9048|0.92|0.913|0.9231	139	0.9231	138|386	0.9231|0.92
AT1G02190.1			1817	0.9091
AT1G02205.1	1960|2092	0.913|0.913	2093|2094	0.92|0.9048	2083	0.9	2154	0.9167
AT1G02205.2	673|1526|1749|1861|1877|1887|2027|2090|2166|2298|2440	0.9|0.9048|0.9167|0.9167|0.9259|0.9259|0.9|0.9118|0.9032|0.9487|0.9333	1049|1224|1500|1754|2299	0.9|0.9|0.913|0.9231|0.9444	1499|1695|1748|1752|1969	0.913|0.9286|0.9167|0.9355|0.9	901|1502|1617|1696|1697|1730|1886|2161|2297|2457|2458	0.9|0.9048|0.9091|0.9286|0.9286|0.931|0.931|0.9429|0.9167|0.9259|0.9259
AT1G02205.4	1548|1549|2097|2144|2239	0.9048|0.9|0.9375|0.931|0.9259	1415|1530|1952|2098|2099	0.9|0.9048|0.92|0.9118|0.92	1494|1547|1551	0.9091|0.9091|0.9	1495|1960|2096|2143	0.9091|0.9032|0.9032|0.931
AT1G02280.1	75|126|281|282|480|482|578|615|665|699|766|838|845|860|894|986|1015|1156	0.9091|0.9429|0.9474|0.9474|0.9211|0.9535|0.9048|0.9429|0.925|0.9474|0.925|0.9189|0.9048|0.9545|0.9143|0.9024|0.9268|0.9167	483|715|780|861|864|893|920|1157	0.925|0.9412|0.9062|0.9474|0.9189|0.95|0.9|0.9167	280|576	0.9444|0.9512	127|371|481|577|616|666|700|716|765|840|847|862|921|984|987|1014|1019|1120|1154	0.9375|0.9|0.9268|0.907|0.9333|0.9231|0.9512|0.9062|0.9048|0.9268|0.9318|0.9512|0.9286|0.9|0.9474|0.95|0.9091|0.9355|0.9259
AT1G02305.1	147|311|358|430|455|460|564|606|607|811|843|858|860|871|886|887|956|989|1027|1081|1161|1190|1192|1250|1251|1275|1276|1279|1280|1289|1300|1302|1368|1369	0.9535|0.9036|0.9583|0.9798|0.9205|0.9189|0.9732|0.9216|0.9118|0.9273|0.9417|0.9307|0.9174|0.9848|0.9407|0.9688|0.9355|0.9421|0.9167|0.9568|0.9793|0.936|0.9535|0.9804|0.9706|0.9677|0.9697|0.9798|0.931|0.9054|0.9388|0.9375|0.9|0.9	134|145|360|410|428|431|456|586|785|872|958|986|1082|1193|1277	0.9508|0.9474|0.9263|0.9247|0.9348|0.9388|0.956|0.9327|0.9355|0.9273|0.9268|0.9216|0.9767|0.9839|0.9167	146|563|764|766|1160|1189|1274	0.9405|0.9519|0.9688|0.9847|0.9789|0.9504|0.9462	259|318|359|407|408|409|429|513|565|587|765|844|859|873|885|912|957|987|988|1083|1147|1162|1194|1278|1288	0.9286|0.9048|0.9355|0.9213|0.9417|0.95|0.9804|0.9494|0.964|0.932|0.9848|0.9388|0.9244|0.9029|0.9316|0.9192|0.9664|0.9697|0.9704|0.9767|0.9244|0.9792|0.9844|0.9796|0.9351
AT1G02335.1	322|540	0.9|0.9091	507	0.913
AT1G02470.1	216|408|415|503|661|662|815	0.9091|0.92|0.9231|0.9091|0.9259|0.9286|0.9231			414|814	0.9|0.9259	465|504|663|757|770	0.9048|0.9091|0.9048|0.9091|0.9091
AT1G02500.1	225|363|456|488|531|641|689|825|882|953|954|963|1072|1127|1331|1455	0.925|0.9643|0.9649|0.9118|0.963|0.9048|0.9412|0.9298|0.9577|0.9355|0.942|0.9286|0.9571|0.9143|0.9014|0.9242	361|364|517|535|666|1073|1224|1451	0.907|0.9455|0.902|0.9189|0.9057|0.9242|0.9167|0.9231	224|366|549|590|690|691|790|880|1016|1126|1202|1366	0.9024|0.913|0.94|0.9273|0.9649|0.9216|0.9508|0.9531|0.9|0.9104|0.9178|0.9189	362|365|455|457|533|752|791|792|881|955|1074|1104|1223|1265|1358|1359|1367|1452|1453|1454	0.9348|0.9474|0.9464|0.9655|0.9286|0.9216|0.9531|0.9483|0.9697|0.9655|0.9385|0.9206|0.9351|0.9538|0.9437|0.9114|0.9|0.9383|0.9759|0.9639
AT1G02500.2	1248|1295	0.9|0.9355					1063|1292|1293|1294	0.9|0.9474|0.9474|0.9444
AT1G02560.1	175|300|302|478|523|524|563|598|600|655|789|875|881|929|971|1033|1151|1210|1259|1300|1301|1308|1311|1313|1334	0.92|0.9737|0.9516|0.9452|0.9467|0.9459|0.9756|0.9265|0.9342|0.931|0.94|0.9048|0.913|0.9254|0.914|0.9528|0.94|0.9828|0.9714|0.975|0.9405|0.9315|0.9483|0.9362|0.9535	298|656|1069|1211|1257|1310	0.9275|0.9221|0.9455|0.9524|0.9804|0.9194	299|522|564|1150|1258	0.942|0.9324|0.9494|0.9423|0.9804	301|516|599|657|788|790|927|928|999|1032|1034|1070|1149|1212|1270|1271|1302|1309|1333|1337	0.9706|0.9756|0.9077|0.9028|0.9388|0.9053|0.9263|0.9518|0.9012|0.9174|0.9623|0.9083|0.9545|0.914|0.9362|0.9348|0.9231|0.9219|0.9286|0.9091
AT1G02640.1	251|402|435|455|521|615|787|802|803|830|939|991|1198|1199|1334|1363|1448|1592|1594|1643|1672|1675|1820|1844|1894|1966|2007|2023|2024|2037|2113|2148|2241|2331|2373|2374|2397|2419|2422|2439|2440|2514|2527|2552	0.9|0.9|0.9091|0.9|0.9048|0.92|0.9032|0.931|0.9394|0.9|0.95|0.925|0.9091|0.9032|0.9318|0.9318|0.94|0.9672|0.9444|0.9298|0.9623|0.9423|0.9516|0.9184|0.9032|0.9|0.9565|0.9016|0.9216|0.9242|0.973|0.9583|0.9365|0.974|0.95|0.9506|0.9277|0.9275|0.9054|0.9518|0.9059|0.95|0.9639|0.9286	543|841|1357|1364|1593|1673|1676|1822|1868|1880|1909|2242|2441|2453|2465|2528|2612|2734	0.9167|0.9143|0.9091|0.9524|0.9661|0.9444|0.9412|0.9|0.9649|0.9|0.9153|0.931|0.9268|0.9143|0.9041|0.9419|0.9275|0.9	544|698|780|938|989|1658|2005|2022|2114|2501|2742	0.9091|0.913|0.9259|0.9143|0.9474|0.9615|0.9722|0.9062|0.9074|0.9091|0.9286	252|434|457|545|616|720|804|840|940|990|1365|1567|1591|1659|1674|1821|1867|1893|1895|1950|2006|2115|2147|2149|2252|2260|2261|2280|2319|2372|2398|2492|2502|2503|2512|2513|2529|2695	0.9|0.9048|0.9048|0.913|0.9167|0.9259|0.9394|0.9118|0.9487|0.9211|0.9189|0.913|0.95|0.9649|0.9661|0.9107|0.9524|0.931|0.9016|0.9355|0.9577|0.9516|0.9429|0.9104|0.9104|0.9041|0.9306|0.9016|0.9104|0.9625|0.9028|0.9091|0.9531|0.9706|0.9405|0.9639|0.9639|0.9
AT1G02660.1	2308|2333|2344|2355|2505|2552	0.913|0.9048|0.9231|0.9231|0.9167|0.913	2163|2345	0.9|0.9231	2507	0.9	2164|2309|2346|2464	0.913|0.9091|0.9259|0.9167
AT1G02680.1	330	0.9	302	0.9048	329	0.9048	388	0.9048
AT1G02750.1	771|825	0.9048|0.9					769|770|772|827	0.9048|0.9048|0.9|0.9048
AT1G02780.1	134|156|157|186|270|271|297|310|312|429|465|466|477|481|483|484|525|558|586|598|690|771|772|843|844|917|936|944|959|960|962|964	0.9566|0.9127|0.9111|0.9715|0.9507|0.9714|0.9378|0.9756|0.9404|0.9383|0.9021|0.9233|0.903|0.9218|0.9505|0.9398|0.9726|0.9636|0.9783|0.99|0.916|0.9327|0.9518|0.9828|0.979|0.9948|0.9751|0.9044|0.943|0.9731|0.9826|0.9731	187|355|523|524|559|618|619|620|689|707|934|953	0.9383|0.9362|0.9798|0.985|0.9173|0.942|0.9282|0.916|0.9746|0.9695|0.9091|0.9228	224|478|634|688|829|916|935|946|961|965	0.9467|0.9417|0.9413|0.9697|0.9466|0.9831|0.9698|0.9046|0.983|0.9612	133|135|188|195|196|197|225|269|285|298|311|356|385|419|464|479|482|585|587|597|599|635|708|773|830|831|845|918|945|963	0.9684|0.9329|0.9456|0.9291|0.9199|0.9593|0.929|0.9465|0.9332|0.9068|0.9343|0.959|0.9121|0.9303|0.9412|0.9844|0.9611|0.9837|0.9719|0.9837|0.9769|0.9696|0.94|0.9133|0.9247|0.9165|0.9847|0.987|0.9062|0.9789
AT1G02790.1	127|325|338|354|551|562|569|590|591|642|690|725|738|743|744|967|994|1069|1070|1113|1115|1174|1187|1189|1221|1263|1273|1274|1345|1364|1365|1405|1406|1410|1495|1552|1554|1574	0.911|0.9396|0.9837|0.9295|0.9022|0.9429|0.9416|0.9649|0.9662|0.9567|0.9744|0.9869|0.9594|0.9655|0.9153|0.9901|0.942|0.9028|0.9548|0.9654|0.9138|0.9346|0.9668|0.9632|0.9632|0.9865|0.9098|0.9235|0.9561|0.9404|0.9155|0.9777|0.9762|0.9544|0.9335|0.9634|0.9529|0.9	336|477|573|629|692|741|968|989|990|1065|1366|1378|1407|1497|1499	0.9704|0.9225|0.9222|0.9239|0.9509|0.9487|0.9505|0.9665|0.952|0.9059|0.9303|0.9031|0.9586|0.9181|0.9048	110|308|478|479|608|727|736|737|740|903|1068|1262|1408	0.9046|0.9363|0.9663|0.9576|0.9402|0.9632|0.921|0.9402|0.9225|0.938|0.9404|0.9818|0.9457	109|208|209|238|256|286|323|324|337|472|561|571|609|660|661|691|726|742|880|904|905|969|993|1114|1188|1222|1264|1346|1377|1553|1601|1615	0.9596|0.9135|0.9545|0.9008|0.9282|0.9544|0.943|0.9336|0.9644|0.9256|0.9057|0.9255|0.9427|0.9237|0.9422|0.9631|0.9718|0.9489|0.9254|0.9907|0.9806|0.9179|0.9557|0.9239|0.9812|0.9735|0.9804|0.9539|0.9548|0.9463|0.9079|0.9079
AT1G02813.1	79|95|350|490|492	0.9091|0.9|0.9231|0.9259|0.9167	167|169|415	0.92|0.9091|0.9048	491	0.9231	168|435|488	0.9167|0.92|0.9048
AT1G02816.1	161|267|366|536|537|591|594|659|724	0.9|0.9333|0.9231|0.9333|0.9|0.9062|0.9412|0.9355|0.9474	268|498|528|596|725	0.9|0.9412|0.9459|0.9429|0.9412	265|538	0.9286|0.9	167|168|266|497|526|527|595|655|656|657|722|723|726	0.92|0.9231|0.9375|0.9375|0.9429|0.9459|0.9444|0.9032|0.9062|0.9032|0.9|0.9394|0.9394
AT1G02840.1	199|277|353|356|365|374|407|456|458|472|515|548|567|658|672|715|759|852|895|897|972|991|1042|1114|1116|1213|1215|1223|1279|1296	0.913|0.9625|0.9643|0.9306|0.9242|0.9595|0.9195|0.9529|0.9773|0.9302|0.9178|0.9437|0.9798|0.9608|0.9011|0.9239|0.9394|0.9048|0.964|0.9369|0.9375|0.9024|0.9192|0.9348|0.93|0.94|0.9333|0.9324|0.9747|0.9138	163|279|354|366|459|519|644|657|674|921|970|1117|1202|1212|1280	0.902|0.9103|0.9625|0.9524|0.9655|0.92|0.9714|0.9588|0.9355|0.972|0.973|0.9103|0.9485|0.9785|0.9155	181|566|853|894|971|1044|1201	0.9118|0.9677|0.9011|0.9205|0.9519|0.9808|0.98	212|278|355|443|457|460|520|521|568|569|643|645|659|673|758|813|814|815|818|854|896|920|969|1043|1115|1200|1214|1277|1278	0.9194|0.9524|0.9659|0.9014|0.9494|0.9759|0.9459|0.9118|0.9663|0.9114|0.9519|0.9048|0.9362|0.9348|0.9158|0.9175|0.9429|0.9091|0.93|0.9082|0.9737|0.9241|0.9022|0.9208|0.9118|0.9515|0.9712|0.95|0.9747
AT1G02860.1	1205	0.9	1206	0.9048			937|1207	0.9|0.9048
AT1G02870.1	536|625	0.9048|0.9	324	0.9	642	0.9	325	0.9
AT1G02930.1	940|942|1056	0.9|0.9|0.9	860	0.9
AT1G03040.1	1221|1344	0.9|0.9	1219	0.9			1271	0.9048
AT1G03050.1	624|687|753|987|1035|1160|1197|1266|1278|1282|1328|1365|1368|1398|1399|1569|1626|1765|1914|1969|1978	0.9|0.9259|0.9091|0.931|0.9032|0.9167|0.9429|0.9259|0.9394|0.9|0.9032|0.9487|0.9333|0.9062|0.9444|0.9032|0.9444|0.9111|0.9583|0.9048|0.92	253|270|625|1031|1036|1198|1273|1276|1366|1570|1935	0.9|0.9|0.9|0.9333|0.9286|0.9429|0.9032|0.9|0.9444|0.9355|0.9286	688|1510|1625|1716|1764|1972|1979	0.9286|0.9375|0.95|0.9545|0.9|0.9348|0.9111	252|394|626|689|752|1199|1259|1268|1277|1283|1298|1321|1364|1367|1571|1717|1718|1766|1852|1913|1915|1936|1968|1973|1974|1977|2057|2173|2213	0.9|0.9048|0.9048|0.9286|0.9167|0.9355|0.92|0.931|0.9118|0.9|0.9032|0.9333|0.9118|0.9118|0.9394|0.9545|0.9556|0.907|0.9231|0.9167|0.9286|0.907|0.9429|0.9375|0.9375|0.9318|0.9524|0.9211|0.9032
AT1G03090.1	1285|1387|1446|1550|1562|1635|1636|1738|1751|1753|1776|1798|1836|1917|1920|1921|1937|2002|2032|2090|2131|2283	0.9048|0.9048|0.92|0.9032|0.9375|0.9286|0.9286|0.9143|0.9286|0.9375|0.9149|0.9111|0.913|0.963|0.9245|0.9286|0.9149|0.9038|0.9107|0.9153|0.9286|0.9143	1333|1597|1637|1691|1749|1755|1918|2004|2165|2166	0.9231|0.9091|0.92|0.9302|0.925|0.9|0.9111|0.9692|0.9355|0.963	1444|1737|1748|1750|2005|2133|2167	0.9032|0.9032|0.9091|0.913|0.9688|0.9153|0.9636	1246|1283|1324|1331|1388|1445|1559|1560|1561|1720|1752|1754|1797|1838|1919|1922|2000|2003|2089|2132|2143|2190	0.913|0.9091|0.9259|0.9259|0.9231|0.9355|0.931|0.9394|0.9394|0.9167|0.9565|0.9091|0.9111|0.9524|0.9|0.9259|0.9273|0.9231|0.9259|0.9206|0.9091|0.9348
AT1G03090.2	178|229|262|289|290|454|539|569|633|678|735|789|956|967|975|976|979|998|1015|1096|1186|1202|1219|1262|1289|1464|1517|1581|1640|1661|1662|1742|1744|1756|1933|1945|1947|1970|1992|2075|2084|2111|2114|2115|2131|2196|2200|2224|2225|2226|2284|2309|2325|2328|2345|2422|2431|2432|2470|2476|2477|2478	0.9062|0.9512|0.9333|0.9512|0.95|0.963|0.9|0.9038|0.9565|0.9302|0.9667|0.9167|0.9483|0.9403|0.9091|0.9242|0.9194|0.9014|0.9242|0.9753|0.9398|0.9767|0.9783|0.9241|0.9114|0.9419|0.9091|0.9375|0.9583|0.9178|0.9362|0.9135|0.9029|0.9011|0.9259|0.9213|0.9832|0.9369|0.9192|0.9457|0.9052|0.9478|0.975|0.9769|0.9|0.9009|0.9391|0.9608|0.9022|0.9369|0.9407|0.9741|0.9098|0.9|0.9314|0.9712|0.9425|0.9367|0.9259…	263|332|453|634|690|768|969|1187|1203|1220|1221|1527|1791|1836|1885|1896|1949|2198|2282|2298|2346|2359|2360	0.9318|0.9118|0.9623|0.9574|0.9167|0.9565|0.9118|0.95|0.9765|0.9565|0.9551|0.9175|0.9192|0.908|0.9091|0.9158|0.9369|0.9781|0.9316|0.9109|0.9111|0.9342|0.9748	635|1097|1162|1638|1942|1944|2168|2199|2308|2327|2342|2361|2423	0.9556|0.925|0.9315|0.9592|0.9412|0.9519|0.9059|0.976|0.9386|0.9667|0.9099|0.9703|0.9592	228|264|291|418|455|487|568|733|734|767|968|1098|1164|1188|1201|1224|1263|1264|1288|1440|1462|1463|1518|1519|1525|1582|1639|1753|1754|1793|1794|1897|1946|1948|2032|2116|2194|2197|2251|2283|2326|2347	0.9143|0.9302|0.9111|0.9024|0.9423|0.907|0.9091|0.9667|0.9672|0.9556|0.9315|0.9524|0.9241|0.9589|0.9432|0.9367|0.9341|0.9419|0.961|0.9205|0.9091|0.9688|0.97|0.9059|0.9691|0.9651|0.97|0.94|0.9368|0.9011|0.9195|0.9167|0.964|0.9655|0.9167|0.9844|0.9397|0.9076|0.9052|0.9421|0.9426|0.9091
AT1G03130.1	300|306|358|363|440|442|540|541|542|643|645|769|788|820	0.9375|0.9562|0.9217|0.9489|0.9811|0.9871|0.9887|0.9811|0.9451|0.9387|0.9535|0.9254|0.931|0.9579	443|572|665|805|821	0.9254|0.9074|0.9067|0.9231|0.967	137|138|275	0.9615|0.9221|0.9196	136|274|304|305|364|365|439|441|644|666|806|822	0.9487|0.9245|0.952|0.9343|0.9441|0.9389|0.9621|0.9697|0.96|0.982|0.9032|0.9663
AT1G03140.1	68|362|455|538|754|783|784|1126	0.913|0.9259|0.9048|0.9394|0.9429|0.9286|0.9|0.9167	755|1018|1178|1423	0.9412|0.931|0.9318|0.9	361|537|641|855|1017|1074|1185|1293|1334	0.9231|0.9375|0.9375|0.9118|0.9091|0.9167|0.9|0.9429|0.9375	459|642|756|782|878|1063|1075|1186|1281|1422	0.9259|0.9355|0.9412|0.9375|0.9118|0.9268|0.9|0.9062|0.9048|0.9
AT1G03150.1	553	0.9	551	0.9			552	0.9
AT1G03170.1	1796	0.9048	2026	0.9			1808|1945|2002|2003|2025	0.9|0.9|0.9167|0.9091|0.9048
AT1G03220.1	1308|1453|1533	0.95|0.9167|0.9636	866|1393|1418|1535	0.913|0.9434|0.9091|0.9623	1307|1316|1454	0.9487|0.9184|0.9375	864|865|1058|1146|1306|1455|1534	0.9048|0.9091|0.913|0.9024|0.95|0.9333|0.963
AT1G03330.1	359|528|530|554|555|599|678|680	0.9231|0.9|0.9211|0.9444|0.9062|0.9286|0.913|0.9					247|254|464|465|529|628|676	0.9062|0.9394|0.9032|0.9302|0.9024|0.9412|0.92
AT1G03350.1	1240|1513|1537	0.9091|0.9091|0.9	1514	0.9			1242|1412|1515	0.9091|0.9048|0.9091
AT1G03475.1	808|835|894|921|928|954|1162|1168|1263|1373|1375|1470|1479|1480|1482	0.9048|0.9|0.9167|0.9167|0.9231|0.9259|0.9355|0.92|0.9474|0.9032|0.9375|0.913|0.9|0.9375|0.931	811|1264|1299|1301|1347|1405	0.9|0.9375|0.9118|0.9118|0.9167|0.931	929|1161	0.92|0.9118	876|893|930|956|1163|1265|1300|1404|1472|1481	0.9167|0.9048|0.92|0.9231|0.9118|0.9355|0.9143|0.9062|0.9091|0.9375
AT1G03590.1	1624|1625|1646|1740|1743|1751|1754|1764|1781|1798|1948|1950|2128|2131|2152|2153	0.9091|0.9429|0.931|0.9444|0.9286|0.9143|0.9189|0.9032|0.9091|0.9459|0.9487|0.9|0.931|0.9|0.9231|0.9259	1623|1742|1997|2014|2070|2129	0.9032|0.913|0.9062|0.9032|0.9355|0.9333	1341|1505|1677|1752|1797|1998	0.9|0.931|0.9355|0.9487|0.9211|0.9211	1522|1678|1741|1753|1949|1978|2000|2130	0.9286|0.9333|0.9|0.9487|0.9487|0.9062|0.9211|0.9333
AT1G03600.1	612|683|688|695|718|779|780|866|887|955|956|958|1001|1093|1094|1096	0.9174|0.9615|0.9504|0.9055|0.9431|0.945|0.955|0.9539|0.9145|0.9275|0.961|0.9873|0.9869|0.9109|0.9672|0.9348	614|690|868|959|973|1002|1095	0.9533|0.9291|0.9548|0.9737|0.9597|0.9688|0.9748	579|717|879	0.964|0.9316|0.9876	540|580|613|684|689|696|719|867|880|881|886|957|960|972|1003	0.9167|0.9213|0.9083|0.9556|0.9781|0.918|0.9466|0.9675|0.9815|0.9873|0.935|0.9103|0.9795|0.9067|0.9683
AT1G03610.1	1094|1119|1146|1167|1307|1511|1701	0.913|0.9091|0.9167|0.92|0.9048|0.9333|0.9048	1147|1212|1438|1512|1523	0.92|0.92|0.9|0.931|0.9259			1093|1117|1148|1166|1185|1186|1308|1513|1524	0.9167|0.9048|0.9167|0.92|0.913|0.9231|0.92|0.9286|0.9167
AT1G03630.1	309|311|811|973|988|1330|1413|1415	0.9048|0.9167|0.913|0.9167|0.9048|0.913|0.9091|0.9048	310|312|812|974	0.9167|0.9167|0.9048|0.9048	1211	0.9	355|558|594|975|1071|1248|1249|1250|1329|1361	0.9048|0.913|0.9048|0.9048|0.9048|0.9048|0.9167|0.9167|0.913|0.913
AT1G03680.1	251|294|296|362|363|385|474|632|634|635|738|739|839	0.9|0.9385|0.9692|0.9344|0.9153|0.9375|0.95|0.973|0.9714|0.9167|0.971|0.9403|0.9455	297|326|327|364|472|475|598|737|837	0.9655|0.9423|0.9483|0.9483|0.975|0.9545|0.9194|0.942|0.9259	293|562|564	0.9355|0.9605|0.9459	295|298|473|476|563|599|633|652|779|838	0.9206|0.9273|0.963|0.9365|0.9753|0.9077|0.9756|0.9041|0.9|0.9259
AT1G03860.1	490|908|910|911|925|1086|1087|1089|1090|1188|1189|1252|1286|1287	0.913|0.9167|0.913|0.9091|0.9167|0.931|0.931|0.9286|0.9333|0.913|0.9231|0.9286|0.92|0.9231	353|509|556|1092	0.9|0.9|0.913|0.931	549|713|878|1084|1251	0.9|0.9091|0.92|0.92|0.9259	354|355|374|510|557|712|861|907|909|919|934|1088|1091|1163|1253	0.913|0.9167|0.9|0.9048|0.9048|0.9|0.9231|0.9259|0.9259|0.9048|0.9|0.931|0.9333|0.9|0.92
AT1G03870.1	466|516|532|549|732|856|858|859|861	0.913|0.9|0.9048|0.913|0.9167|0.913|0.9032|0.9333|0.931	508|733|773	0.9048|0.92|0.9259	452|465|514	0.9048|0.9|0.9048	363|364|467|534|674|734|857|860	0.9048|0.9048|0.9091|0.9|0.913|0.9231|0.9231|0.931
AT1G03900.1	578|610|633|699|773|965|973|1074|1210|1211|1212	0.9375|0.9375|0.9375|0.9444|0.9545|0.94|0.9574|0.9333|0.9167|0.9167|0.913	611|700|775|1075|1110	0.9375|0.9333|0.9512|0.9167|0.9333	577|632	0.9394|0.9062	332|461|579|609|697|698|701|774|964|993|994|1076	0.9|0.9091|0.931|0.9333|0.9|0.9|0.9355|0.9524|0.9556|0.9318|0.9091|0.9333
AT1G03910.1	1920|2188	0.9|0.9048					1861	0.9
AT1G04140.1	2154|2442|2484|2504|2683|2685|3010|3034|3036	0.9|0.9|0.9167|0.92|0.9259|0.931|0.9|0.913|0.9167	2444|3037	0.913|0.9048	2684	0.9333	2155|2443|2506|2686|2734|2849|3009|3035	0.9|0.92|0.92|0.9333|0.9259|0.9259|0.9091|0.9048
AT1G04170.1	261|263|295|398|517|586|612|675|813|987|988|1030|1057|1085|1171|1256|1379|1455|1473|1615|1617|1639	0.9|0.9|0.9091|0.9167|0.9|0.9091|0.92|0.9167|0.9048|0.9048|0.9048|0.913|0.92|0.9167|0.9091|0.9231|0.9259|0.9231|0.9259|0.9355|0.9355|0.9062	395|613|989|1258|1312|1453|1456	0.9091|0.9167|0.9091|0.9286|0.9259|0.92|0.913	592|593|751|1313	0.9167|0.913|0.913|0.92	294|396|397|500|519|521|594|614|752|1061|1257|1311|1318|1475|1616|1638	0.9048|0.9167|0.9167|0.9048|0.9048|0.9|0.913|0.9167|0.913|0.9091|0.931|0.9231|0.9286|0.9394|0.9394|0.9032
AT1G04250.1	974|1078|1139	0.9048|0.9259|0.9167	792|1140|1163	0.9048|0.9091|0.9167			573|905|973|1022|1080	0.9048|0.9048|0.92|0.9048|0.92
AT1G04270.1	93|104|161|216|217|231|232|283|318|339|366|367|403|416|476|574|717|729|730|779	0.9167|0.9727|0.9651|0.9339|0.938|0.9119|0.9559|0.9542|0.9858|0.9193|0.9815|0.9821|0.9274|0.9353|0.963|0.9408|0.9091|0.9494|0.9455|0.9355	317|335|418|478|523	0.9674|0.9591|0.9272|0.9446|0.9268	106	0.9174	105|160|162|180|218|319|333|334|365|404|462|463|477|509|524|572|576|728|778	0.9766|0.9466|0.9705|0.959|0.9079|0.9785|0.9718|0.9387|0.971|0.9095|0.9325|0.9476|0.9582|0.9318|0.9761|0.9557|0.959|0.96|0.9119
AT1G04270.2	82|138|204|239|287|288|306|334|443	0.92|0.9091|0.9231|0.9231|0.9091|0.9048|0.9|0.9|0.9	202|238	0.9091|0.9231			83|203|240|254|381|442|646	0.9231|0.9167|0.9259|0.9259|0.9286|0.9032|0.931
AT1G04290.1	202|219|255|264|266|512	0.9|0.9167|0.913|0.9167|0.92|0.9167	220|513|565|637	0.9091|0.913|0.92|0.9	226|265	0.9091|0.9167	221|227|267|491|636	0.9048|0.913|0.913|0.9|0.9048
AT1G04340.1			417|567	0.9|0.9			662	0.9167
AT1G04400.1	428|487|690|701|781|828|967|968|1102|1270|1271|1325|1327|1403|1414|1580|1611|1640|1675|1763|1775|1832|2090|2194|2294|2403|2417|2419|2491|2538|2539	0.9091|0.9091|0.9167|0.913|0.9231|0.9231|0.931|0.9286|0.913|0.9286|0.9118|0.9091|0.9091|0.95|0.9189|0.9231|0.9024|0.9545|0.9556|0.9592|0.9608|0.9302|0.9032|0.9091|0.9123|0.9333|0.9706|0.9552|0.9273|0.9375|0.913	488|565|623|782|1181|1415|1587|1589|1676|1776|1824|1826|2486|2519	0.9091|0.9091|0.9|0.9167|0.9167|0.9231|0.9535|0.925|0.9512|0.9592|0.9|0.9545|0.9038|0.9259	2089|2537	0.9245|0.9268	564|700|966|1256|1272|1404|1416|1582|1588|1619|1642|1673|1677|1761|1762|1777|1809|1947|2404|2418|2434|2435|2487|2490|2518	0.913|0.9167|0.931|0.9|0.9118|0.9474|0.9211|0.9118|0.9535|0.9211|0.9302|0.9318|0.925|0.925|0.9362|0.9615|0.9211|0.902|0.9385|0.9538|0.9552|0.9385|0.9273|0.9091|0.9273
AT1G04400.2	1480|1556|1568|1580|1637|1661|2009|2010|2099|2222|2224|2294	0.9091|0.9|0.913|0.913|0.9091|0.9048|0.931|0.9118|0.9302|0.9524|0.9474|0.9143	1581|2271	0.913|0.9062	1829|2008	0.9|0.9259	1478|1567|1582|1718|1719|2223	0.9048|0.9091|0.913|0.9333|0.931|0.9474
AT1G04410.1	187|233|319|357|370|425|484|498|529|544|662|708|724|773|775|791|838|853|1015|1108|1112|1227|1266|1319|1350|1399|1410	0.9381|0.9476|0.9689|0.9707|0.9|0.9846|0.935|0.9706|0.9696|0.9277|0.9576|0.9173|0.9665|0.9274|0.9936|0.9497|0.9393|0.9299|0.9297|0.9494|0.9299|0.9007|0.9157|0.9925|0.9155|0.9116|0.977	262|287|313|315|320|358|426|496|499|509|571|725|776|793|1320|1354	0.9583|0.9017|0.9505|0.9101|0.975|0.9502|0.9725|0.9214|0.9727|0.9133|0.9577|0.9673|0.9764|0.9437|0.9869|0.9151	464|465|528|771|772|795|839|854|1092|1349|1409	0.9583|0.9655|0.9137|0.9597|0.9215|0.9398|0.9388|0.9223|0.9124|0.954|0.9779	234|263|314|336|372|427|459|483|497|500|530|570|726|737|774|777|840|855|1110|1124|1158|1321|1351|1381|1382|1408|1411	0.9324|0.9231|0.9565|0.9261|0.9344|0.9628|0.9336|0.9391|0.9194|0.9655|0.9099|0.9313|0.9532|0.9124|0.9004|0.9747|0.9172|0.9186|0.9675|0.9339|0.9222|0.9873|0.9157|0.9466|0.97|0.9018|0.9804
AT1G04420.1	167|324|325|383|536|537|538|627|639|881|920|922|946|1271|1334|1376|1454|1456	0.9091|0.9048|0.9091|0.9|0.9167|0.913|0.9167|0.9091|0.9|0.9091|0.9167|0.9231|0.9259|0.931|0.9286|0.9167|0.9375|0.9259	169|923|945|1134|1269|1272|1331|1455	0.9|0.92|0.92|0.92|0.9286|0.9|0.9|0.9375	462|726|1077|1195|1451	0.913|0.9048|0.9231|0.9167|0.9032	168|326|382|463|628|795|924|1329|1452|1453	0.9048|0.9|0.9|0.913|0.9|0.9|0.9167|0.9375|0.9062|0.9375
AT1G04440.1			2141|2154	0.9|0.9			2140	0.9
AT1G04470.1	2469|2646|2764|2826|2924|2963|3044|3045|3096|3098|3121|3214|3247|3250|3355|3429|3463	0.9|0.9286|0.9|0.9118|0.9394|0.9412|0.9231|0.9524|0.95|0.9231|0.9091|0.9268|0.9231|0.9474|0.9524|0.9355|0.9286	2463|2485|2518|2774|2827|2999|3097|3320|3356|3430	0.9091|0.9048|0.9|0.9231|0.9032|0.9143|0.9459|0.9062|0.95|0.9394	2462|2647|2648|3213|3248|3256	0.913|0.9286|0.9231|0.9231|0.9459|0.9231	2461|2519|2765|2773|2828|2841|2926|2965|3249|3258|3401|3431	0.9048|0.9167|0.9|0.9167|0.9355|0.9091|0.9375|0.9211|0.925|0.9524|0.9167|0.9355
AT1G04480.1	231|258|274|291|321|369|460|484|614|616|650|652|665|710	0.9343|0.9024|0.906|0.9179|0.9008|0.9037|0.9113|0.9714|0.9667|0.9048|0.9673|0.9735|0.9265|0.9568	189|203|232|520|694|733	0.913|0.9224|0.9603|0.9085|0.9328|0.9111	272|353|676|711	0.9256|0.9375|0.9275|0.9619	204|205|233|273|615|651|675|709	0.9478|0.9179|0.9638|0.9339|0.972|0.9679|0.9583|0.9485
AT1G04510.1	1438|1656|1804|1828|1829	0.9091|0.9091|0.9259|0.9167|0.9231	1440|1658|1802	0.913|0.913|0.9259	1827	0.9	1439|1657|1803	0.913|0.9167|0.9259
AT1G04530.1	470|505|519|520|541|634|670|703|868|994|1006|1019|1021|1055|1056|1094|1095|1144|1262|1291|1297|1298	0.9|0.9|0.9048|0.9091|0.92|0.9|0.9048|0.9091|0.92|0.9091|0.92|0.9286|0.9167|0.913|0.9091|0.913|0.913|0.9355|0.9375|0.9333|0.9259|0.9286	542|795|869|883|992|1004|1007|1142|1238|1265|1352|1372	0.9048|0.913|0.9167|0.9048|0.9048|0.9259|0.9091|0.9333|0.9091|0.913|0.913|0.9231	592|1020|1096	0.9|0.9333|0.92	322|471|507|518|543|794|870|993|1002|1005|1143|1145|1266|1353|1371	0.9|0.9048|0.9|0.913|0.9048|0.9091|0.9231|0.9167|0.913|0.9286|0.9355|0.931|0.9167|0.9259|0.9167
AT1G04540.1	1182|1274|1316|1729|1831|1984|2015|2098|2138|2140|2171|2191|2225	0.913|0.913|0.9|0.9032|0.9091|0.9444|0.9143|0.9444|0.9|0.9487|0.907|0.9231|0.9512	1183|1285|2016|2143|2173|2192|2378	0.913|0.9|0.9211|0.9231|0.9318|0.931|0.9487	2099|2139|2206|2223|2273|2275	0.9487|0.95|0.9|0.907|0.9231|0.9211	1181|1273|1553|1594|1607|1610|1611|1626|1728|1742|1852|2144|2172|2224|2267|2274|2379	0.913|0.9091|0.9259|0.9259|0.913|0.9231|0.9259|0.9167|0.9394|0.9333|0.9189|0.9189|0.925|0.907|0.9231|0.9231|0.9512
AT1G04620.1	1417	0.9048					1369|1370|1414|1415|1416	0.9091|0.9091|0.9|0.913|0.9091
AT1G04630.1	89|127|194|228|241|243|410|430|432|434|467|481|493|662|667|669|671|722	0.9375|0.9|0.9487|0.9545|0.95|0.9375|0.9556|0.9024|0.9268|0.9211|0.925|0.9231|0.9048|0.9189|0.9032|0.9429|0.9429|0.9	74|128|195|229|242|408|468|546|660|720	0.9429|0.9189|0.9167|0.9048|0.9535|0.9318|0.95|0.9189|0.9032|0.9032	75|88|137|520|521|668	0.9091|0.9091|0.9|0.9302|0.9111|0.9333	76|83|129|196|227|352|403|409|469|479|512|519|661|670|721	0.9062|0.9032|0.9231|0.9487|0.9545|0.9333|0.907|0.9565|0.9474|0.9302|0.9091|0.9556|0.9189|0.9429|0.9355
AT1G04680.1	835|1245|1456|1488	0.9091|0.9286|0.9|0.9333	839|874|946|1050|1487|1544|1776	0.9091|0.9091|0.9091|0.9091|0.9|0.931|0.92	978|1384|1446|1752	0.9048|0.9429|0.931|0.9	834|875|979|1385	0.9048|0.9048|0.9091|0.9333
AT1G04690.1	224|242|243|494|496|584|586|644|646|818|899|953|967|969|995|1085|1089|1091|1153|1154|1206|1278|1280|1281|1307|1362|1370|1382|1423|1424|1449	0.9111|0.9545|0.9487|0.9556|0.9143|0.9574|0.9444|0.9362|0.9583|0.9318|0.9623|0.9661|0.9259|0.9273|0.9649|0.9286|0.9344|0.9508|0.9655|0.9474|0.9|0.9153|0.9483|0.9091|0.95|0.9153|0.9464|0.9375|0.9032|0.9032|0.9167	244|495|522|570|645|858|954|971|996|1106|1121|1277|1294|1308	0.9545|0.9535|0.9167|0.9167|0.96|0.9216|0.9661|0.9|0.9434|0.9123|0.9444|0.9091|0.9322|0.9298	585|843|1090|1186|1365|1369	0.9615|0.9111|0.9194|0.9074|0.9245|0.931	225|571|820|859|898|905|955|966|970|976|997|1084|1107|1122|1279|1282|1295|1309|1361|1450	0.9048|0.907|0.9434|0.9412|0.907|0.9038|0.9492|0.902|0.9259|0.9268|0.9388|0.9464|0.9138|0.9444|0.9138|0.9474|0.9492|0.9123|0.9474|0.9167
AT1G04750.1	187|189|337|338|391|392|405|411|452|453|454|473|477|602|649|661|747|803|805|816|869|911|998|1000|1067|1071	0.9524|0.9524|0.9524|0.9512|0.9286|0.9545|0.9556|0.9375|0.9444|0.95|0.9|0.9348|0.9057|0.9318|0.9184|0.9444|0.9245|0.9608|0.963|0.9143|0.9565|0.9434|0.9434|0.9038|0.9|0.9118	177|461|479|647|648|662|713|800|859|870|880|912|1011|1045|1069|1073	0.9375|0.9302|0.9149|0.94|0.94|0.9038|0.907|0.9111|0.9459|0.907|0.94|0.9074|0.9286|0.9062|0.9091|0.9394	375|390|745	0.913|0.9487|0.913	188|195|336|403|409|410|446|447|478|714|804|910|1010|1068|1072	0.9512|0.9091|0.907|0.9024|0.9149|0.9362|0.9615|0.9623|0.9412|0.9524|0.9423|0.9636|0.9111|0.9091|0.9091
AT1G04780.1	2554|2761|2925	0.9|0.913|0.913	2922	0.92			2574|2845|2923|2924	0.9|0.92|0.92|0.92
AT1G04820.1	233|379|385|397|508|574|778|840|877|897|1033|1211|1233|1612|1615	0.931|0.9211|0.9512|0.9512|0.9231|0.9032|0.9268|0.9216|0.9194|0.9032|0.9178|0.9294|0.9837|0.935|0.9219	349|878|1031|1130|1183|1231|1234|1247|1262|1511|1613|1641	0.9189|0.9677|0.9136|0.9674|0.9318|0.9714|0.9756|0.9205|0.95|0.9135|0.9083|0.9113	234|1208|1537	0.9286|0.9626|0.935	235|350|396|576|649|879|1151|1209|1210|1232|1235|1263|1319|1512|1614|1657	0.9355|0.9211|0.95|0.95|0.9459|0.9365|0.954|0.9732|0.9505|0.972|0.9669|0.9596|0.9109|0.9074|0.9426|0.9394
AT1G04850.1	281|421|707|893|920|959|1002|1007|1077|1096|1119|1148|1156|1184|1253|1350|1515|1526|1589	0.9048|0.9231|0.9375|0.9032|0.9091|0.9189|0.9062|0.9412|0.9429|0.9032|0.9474|0.9|0.9118|0.9412|0.9143|0.9355|0.9412|0.9333|0.9048	345|513|663|708|807|1185|1254|1516	0.9167|0.9|0.9167|0.9394|0.9|0.9412|0.9444|0.9394	596|745|766|879|1008|1043|1120|1121|1168	0.9333|0.9|0.9231|0.9167|0.9375|0.9167|0.9394|0.9231|0.9032	219|273|420|483|484|709|765|806|808|878|892|961|1006|1045|1118|1186|1255|1349|1427|1514|1525|1588	0.9|0.9091|0.9259|0.913|0.9167|0.9394|0.9062|0.9091|0.9286|0.9167|0.9167|0.9091|0.913|0.9231|0.9429|0.9412|0.9412|0.9355|0.9062|0.9394|0.931|0.913
AT1G04910.1	1742|1757|1758	0.9048|0.9048|0.9048
AT1G04940.1	163|724|817|842	0.9048|0.9167|0.9231|0.9091	329|330|581|954	0.9167|0.9167|0.9231|0.913	493	0.9091	162|582|816|955	0.913|0.92|0.913|0.913
AT1G04985.1	792|992|995|996|1179|1194|1195|1252|1295|1390|1445	0.931|0.9091|0.9333|0.9|0.9474|0.9091|0.9355|0.9444|0.9412|0.9|0.9032	738|955|993|1293	0.9286|0.9259|0.9118|0.9444	1178|1253|1388|1389	0.9394|0.9487|0.9355|0.9143	739|994|1040|1180|1254|1294|1304|1429|1431	0.9231|0.9355|0.9333|0.9429|0.9487|0.9143|0.9355|0.9143|0.9189
AT1G05010.1	380|455|457|464|467|469|620|676|766|767|881|884|886|929|980|985|1035|1037|1141	0.9524|0.9302|0.9231|0.925|0.9535|0.9565|0.96|0.9362|0.9167|0.92|0.9423|0.9531|0.9464|0.9531|0.9074|0.931|0.931|0.931|0.9219	621|827|930|1232|1315|1317	0.9535|0.9615|0.9655|0.9552|0.9057|0.9138	456|591|618|689|882|885|927|1034|1038|1356	0.95|0.9189|0.9184|0.9524|0.95|0.9464|0.918|0.9167|0.9355|0.9091	345|378|379|381|463|465|468|619|622|690|765|883|928|931|995|996|1007|1039|1129|1237	0.9487|0.9189|0.95|0.9512|0.9|0.95|0.9048|0.92|0.95|0.9111|0.9362|0.9531|0.9492|0.9444|0.9138|0.931|0.9184|0.9667|0.9344|0.9608
AT1G05070.1	510|693|694|828	0.9048|0.913|0.9091|0.9048			486|508	0.9|0.9	509|655|826|827	0.9|0.9|0.9|0.9
AT1G05140.1	893	0.9	816|1017|1019	0.9|0.9048|0.9048			1018	0.9091
AT1G05150.1	2750	0.9091	2690|2749	0.9|0.9091			2751	0.9048
AT1G05190.1	149|221|241|281|282|394|535|540|585|587|591|698|741|744|775|776|777|869|870|872|886|893	0.9479|0.9528|0.9032|0.9758|0.9762|0.9558|0.9397|0.9213|0.9531|0.9528|0.9474|0.936|0.9632|0.9508|0.9764|0.9391|0.9466|0.928|0.9508|0.9612|0.973|0.9813	297|392|393|588|687|695|873|895	0.959|0.9189|0.9667|0.9375|0.9386|0.9635|0.9423|0.9592	148|280|439|453|455|541|579|590|678|752	0.9011|0.9744|0.9271|0.9774|0.944|0.918|0.9|0.901|0.9492|0.9145	150|211|212|213|222|298|299|454|542|580|581|589|592|598|686|696|697|740|743|745|781|868|884|885|892|894	0.9592|0.9588|0.9394|0.9608|0.902|0.9758|0.9762|0.9771|0.9355|0.9474|0.9327|0.9549|0.9558|0.906|0.9727|0.9704|0.9635|0.9111|0.9767|0.9597|0.9304|0.9091|0.9828|0.9737|0.9326|0.9817
AT1G05340.1			273|324	0.9259|0.9333	427	0.9032	274|325	0.931|0.9032
AT1G05500.1	965|966|1180|1395|1730|1746|1816|1968	0.9048|0.9|0.9091|0.9091|0.92|0.913|0.9231|0.9	967|1436|1731	0.9|0.9048|0.9231	1677|1747|1967	0.9091|0.913|0.9	908|1517|1676|1732|1835|1871|1872	0.9|0.9|0.9|0.92|0.9167|0.9|0.9167
AT1G05550.3					174	0.9	144	0.9
AT1G05580.1	1920|2404|2441|2637|2639|2669|2689|2691|2831|2844|2845	0.9|0.9333|0.9167|0.925|0.9545|0.925|0.9143|0.9302|0.9412|0.9062|0.9355	2133|2640|2656|2692	0.9259|0.9302|0.9167|0.9512	2134|2242|2543	0.92|0.9231|0.931	2135|2243|2668|2693|2702|2829|2830	0.92|0.9259|0.9412|0.9512|0.9231|0.9394|0.9412
AT1G05580.2	2425|2623|2653|2675|2681|2828|2829	0.9286|0.9118|0.9|0.9394|0.9|0.9|0.9	2386|2624|2676	0.9259|0.9062|0.9355	2226|2385|2387|2424|2527	0.9091|0.9259|0.9286|0.9286|0.913	2074|2227|2587|2625|2677|2683|2813	0.9048|0.9048|0.9032|0.9062|0.9|0.9167|0.92
AT1G05720.1	203|221|272|386|387|579|631|632	0.9459|0.9|0.9487|0.9024|0.9302|0.9302|0.9487|0.9024	104|171|227|359|580	0.9333|0.9032|0.9211|0.9|0.9565	201	0.9535	202|376|457|581	0.9512|0.9062|0.9024|0.9574
AT1G05805.1	1085|1126|1369	0.9|0.9|0.9	1086	0.9			1578	0.9
AT1G05835.1	406|407|444	0.9|0.9|0.913			443	0.9
AT1G05840.1	327|357|555|675|690|692|755|786|787|941|943|1133|1134|1176|1178|1215|1460|1462|1470|1473|1533|1590|1592|1594|1621|1623|1650	0.9|0.9091|0.9091|0.9|0.9048|0.9|0.9091|0.9091|0.9167|0.9167|0.92|0.9048|0.92|0.931|0.9259|0.931|0.9167|0.9|0.9333|0.9394|0.9333|0.9231|0.9286|0.9286|0.9259|0.9259|0.9091	358|556|951|1177|1216|1279|1464|1572|1620|1645	0.9091|0.9091|0.9|0.9286|0.9286|0.9|0.9259|0.9286|0.9|0.913	482|999|1252|1471	0.9|0.9048|0.9|0.9355	168|326|356|483|557|584|893|1217|1472|1531|1532|1591|1593|1622|1644	0.9|0.9|0.9091|0.913|0.9091|0.9048|0.913|0.92|0.9375|0.931|0.9333|0.9286|0.9286|0.9259|0.9167
AT1G05850.1	402|425|459|499|507|706|780|781|797|809|810|814|815|899|932|985|1130|1146|1147|1223|1231|1374|1443|1488	0.969|0.904|0.955|0.9159|0.9621|0.942|0.928|0.9297|0.958|0.912|0.9869|0.9091|0.9724|0.9297|0.9149|0.9276|0.9735|0.9359|0.9474|0.9463|0.9756|0.9128|0.9435|0.9412	319|389|505|795|811|812|1128|1440|1442	0.92|0.9405|0.9549|0.9281|0.987|0.9528|0.9828|0.9037|0.9556	500|506|655|707|1101|1129|1145	0.9223|0.9685|0.906|0.9375|0.9139|0.9767|0.9262	373|390|391|400|401|437|501|654|708|896|897|898|1098|1102|1127|1363|1441|1468	0.9182|0.9495|0.9286|0.9118|0.9524|0.9098|0.9615|0.9431|0.9724|0.9313|0.9448|0.9565|0.9091|0.9051|0.9104|0.907|0.9077|0.9333
AT1G05850.2	1066|1082|1095|1100|1250|1431|1432|1508|1516|1529|1773	0.9048|0.9091|0.9259|0.913|0.9|0.9333|0.95|0.907|0.9444|0.9333|0.913	1096|1097|1413|1727	0.9286|0.9048|0.9556|0.9231	1212|1430	0.9|0.9091	1183	0.931
AT1G05890.1	1377|1421|1423|1508|1509|1698|1719|1918|1919|1931|1942|1971|2003|2036|2038|2052|2083|2102|2141|2186	0.9259|0.9167|0.9167|0.92|0.9259|0.9429|0.9333|0.9118|0.9|0.9091|0.9|0.9412|0.9394|0.9459|0.9459|0.9143|0.95|0.9333|0.9459|0.9394	1378|2137|2139|2140|2185|2195|2205	0.9259|0.9375|0.9412|0.9375|0.9091|0.9394|0.9412	1353|1917|1972|1973|2207	0.9048|0.9211|0.9459|0.9487|0.9412	1379|1507|1516|1696|1697|1699|1718|1911|1930|1941|2004|2037|2082|2084|2138|2196|2206	0.9259|0.9286|0.92|0.9286|0.9412|0.9333|0.92|0.9259|0.9091|0.9375|0.9143|0.9459|0.9167|0.95|0.9444|0.9118|0.9444
AT1G06010.1	232|292|460|477|532|577|587|589	0.92|0.9333|0.9286|0.931|0.913|0.9091|0.92|0.9091	220|293|404|413|474|585|588	0.9048|0.9333|0.9259|0.9167|0.9167|0.9|0.9091			218|294|462|579|586	0.9091|0.9286|0.9|0.9091|0.92
AT1G06040.1	235|237|298|325|416|566|631|632|633|658|716|718|882|905|982|1031|1037	0.902|0.9483|0.9661|0.9344|0.9394|0.9452|0.9589|0.9474|0.962|0.9481|0.9595|0.9452|0.9048|0.9351|0.9425|0.9457|0.9405	147|149|297|326|660|894|1032|1038	0.913|0.9231|0.9692|0.9057|0.9474|0.9367|0.9506|0.9524	295|296|444|454|895	0.9483|0.9697|0.9403|0.9275|0.9506	148|236|327|455|634|659|717|880|881|981|1030|1033|1039	0.9286|0.918|0.9643|0.9275|0.9394|0.973|0.9487|0.9286|0.9059|0.9157|0.9412|0.9259|0.9506
AT1G06110.1	793|901|1201|1303|1305|1451|1549|1562|1563|1637|1671|1729|1827|1853	0.913|0.9|0.931|0.9375|0.9|0.9394|0.9|0.9118|0.9062|0.9394|0.9167|0.9231|0.9091|0.9	440|1218	0.9048|0.9394	439|616|1344|1825	0.9091|0.9|0.9091|0.9231	438|1199|1216|1217|1237|1238|1304|1346|1548|1625|1728|1851|1852	0.9091|0.9062|0.9355|0.9394|0.9032|0.9355|0.9062|0.9118|0.9375|0.9259|0.9259|0.9|0.9
AT1G06200.1	346|746	0.9048|0.9091	786|801|835	0.9|0.9048|0.9091	655	0.9091	656|745|829|844	0.9167|0.913|0.9048|0.9091
AT1G06200.2	765|926|950	0.913|0.92|0.9091	766	0.913			748|767|837	0.913|0.913|0.92
AT1G06260.1	105|200|228|251|252|284|287|369|371|487|513|559|679|778|784|883|907|918|919|963|1028	0.9434|0.95|0.9552|0.9259|0.9286|0.9231|0.9315|0.9672|0.9219|0.9275|0.9559|0.9241|0.9605|0.9375|0.92|0.9506|0.9651|0.9059|0.9302|0.9367|0.9231	201|231|534|792|906	0.92|0.9344|0.9583|0.9024|0.9765	103|229|279|477|486|777|917|955	0.9455|0.9077|0.9344|0.9516|0.9032|0.9265|0.9221|0.9342	104|230|370|476|488|533|680|724|732|776|908	0.9474|0.9565|0.9403|0.9153|0.9104|0.9722|0.9481|0.96|0.9125|0.962|0.95
AT1G06290.1	885|886|1256|1296|1331|1345|1606|1697|1720|1728|1729|1776|1778|1972|2051|2089|2113|2114|2139|2242|2291	0.9|0.9|0.913|0.9167|0.9048|0.9091|0.92|0.9|0.9259|0.9259|0.9048|0.9167|0.9231|0.913|0.9091|0.9167|0.9355|0.9355|0.9062|0.9355|0.9167	1148|1343|1967|1996|2241|2290|2299|2301	0.9048|0.9091|0.913|0.931|0.9375|0.92|0.9394|0.9394	1544|1698	0.9259|0.9048	887|1149|1150|1295|1297|1311|1536|1545|1546|1607|1719|1780|1865|1869|1870|1872|1968|1971|1995|2140|2243|2300	0.9|0.913|0.913|0.913|0.9167|0.92|0.9048|0.9259|0.9231|0.9048|0.9167|0.92|0.9259|0.9167|0.9333|0.9259|0.913|0.9259|0.931|0.9|0.9355|0.9394
AT1G06350.1	330|418|539|540|568	0.9231|0.9231|0.9474|0.9474|0.9118			148|328|417	0.9167|0.9048|0.9394	149|890|1035	0.9167|0.9|0.9
AT1G06390.1	470|610|628|629|694|763|852|864|964|1021|1023|1096|1305|1367|1369|1402|1404|1452|1485|1539|1581|1582|1593|1595|1605|1607|1609|1610|1614	0.9268|0.9333|0.9062|0.9091|0.9348|0.9333|0.9|0.9362|0.9038|0.913|0.963|0.9|0.9298|0.9149|0.9259|0.9492|0.9697|0.95|0.9111|0.9245|0.9535|0.9535|0.9487|0.9|0.9032|0.9|0.9231|0.9062|0.9032	104|722|723|865|965|1003|1161|1454|1580|1591	0.9286|0.9512|0.9048|0.9362|0.9184|0.9318|0.9423|0.9138|0.9189|0.9487	627|693|830|866|1022|1078|1306|1403|1426|1608	0.9375|0.9149|0.9167|0.9149|0.94|0.9074|0.9167|0.9697|0.9412|0.9231	103|287|468|469|608|609|724|764|832|1004|1079|1307|1321|1368|1401|1405|1427|1453|1487|1592|1606	0.931|0.9167|0.9348|0.9535|0.907|0.913|0.9348|0.9024|0.9167|0.9216|0.9184|0.9216|0.9|0.9483|0.9492|0.9697|0.9464|0.9483|0.9565|0.9487|0.9
AT1G06400.1	139|151|214|226|362|388|480|482|512|610|611|700|701|745|766|846|985|1003|1008|1011	0.92|0.9412|0.9077|0.9296|0.902|0.9016|0.9615|0.9123|0.9429|0.9275|0.9265|0.9231|0.9412|0.9241|0.9756|0.9041|0.9531|0.9636|0.9024|0.9318	386|746|767|961|984|1001	0.9028|0.9054|0.9079|0.9032|0.9706|0.9	141|224|240|387|481|731|806	0.9355|0.9077|0.9041|0.9062|0.9571|0.9091|0.9268	140|213|225|239|370|396|713|765|885|983|1010|1015	0.9259|0.9194|0.9275|0.9155|0.9032|0.918|0.9296|0.9659|0.9028|0.9565|0.9615|0.9231
AT1G06410.1	2431|2432|2614|2682|2713|2824|2879|2881|2883|2885|2887|3011|3012|3014|3015|3030|3192	0.9048|0.9091|0.9167|0.9048|0.9048|0.92|0.9091|0.913|0.9231|0.913|0.913|0.9167|0.913|0.913|0.913|0.913|0.9167	2405|2615|3189	0.913|0.9091|0.9167	2434|2744|2830|2831|2882|2886	0.9091|0.913|0.92|0.92|0.9259|0.9048	2309|2406|2616|2660|2826|2829|2884|2978|3010|3013|3031|3107|3190|3191	0.9048|0.913|0.913|0.9|0.9|0.9231|0.9231|0.92|0.9|0.92|0.9048|0.9|0.9167|0.9167
AT1G06410.3	2958|2960|3038|3269	0.9|0.9|0.9048|0.9	3147	0.9	2959	0.9	2906|2961|3037|3090|3148|3267	0.9|0.9|0.9048|0.9|0.9|0.9
AT1G06460.1	897|898|1127|1193	0.9048|0.9048|0.9167|0.9091	863|900	0.9048|0.9091	899|910|946	0.9091|0.9|0.9091	912|1192	0.913|0.9091
AT1G06515.2	580|582	0.9048|0.9091			403	0.9048	581	0.9048
AT1G06520.1	1628|1886|1911|2030|2116|2118	0.9091|0.9|0.931|0.9259|0.9355|0.9333	1822|1962|2028|2119	0.9259|0.9333|0.9286|0.9286	1961	0.9333	1537|1912|1913|1960|2029|2120	0.9|0.931|0.9231|0.931|0.9286|0.9259
AT1G06550.1	1238|1289	0.913|0.9048	1239	0.9048
AT1G06570.2	73|86|87|117|118|130|238|297|374|521|671|841|958|960|964|1053|1119|1120|1153|1195|1197|1199|1201|1260|1262|1271|1279|1286|1293|1340|1364|1383|1414|1454|1511	0.9048|0.9231|0.9231|0.9091|0.9167|0.92|0.931|0.9259|0.9259|0.9231|0.9429|0.9143|0.9583|0.9375|0.9111|0.9423|0.9412|0.9231|0.9057|0.94|0.9672|0.9273|0.9667|0.9322|0.9298|0.9111|0.9531|0.9538|0.9643|0.9048|0.9444|0.9524|0.9701|0.9167|0.9333	88|279|365|712|746|1054|1154|1202|1280|1284|1287|1294|1415	0.92|0.9286|0.9231|0.9459|0.9048|0.9556|0.9388|0.95|0.9107|0.9655|0.9683|0.9483|0.9545	280|281|362|647|648|854|1196|1339|1363	0.931|0.9091|0.9231|0.9355|0.913|0.9474|0.9677|0.902|0.9508	239|296|342|373|649|840|855|909|959|965|1026|1055|1155|1198|1203|1259|1261|1285|1288|1295|1382|1413|1416|1510|1512	0.931|0.9167|0.9333|0.9231|0.9259|0.9|0.9024|0.925|0.9412|0.9048|0.902|0.9545|0.9298|0.9672|0.9677|0.9038|0.9492|0.9492|0.9649|0.9677|0.9231|0.9074|0.9692|0.9231|0.931
AT1G06680.1	363|416|449|517|518|519|617|618|698|740|790|791|810|897|909|947|953|1000|1022|1023|1195|1232|1235|1237	0.937|0.953|0.934|0.9808|0.9663|0.988|0.9157|0.9759|0.9235|0.9511|0.9461|0.9509|0.9598|0.9779|0.9208|0.9329|0.9041|0.907|0.9612|0.9683|0.9532|0.9715|0.9135|0.9688	464|609|613|789|899|1178|1196|1199|1230|1233	0.9244|0.9333|0.9243|0.9205|0.9348|0.9268|0.956|0.9565|0.9597|0.9487	299|339|450|462|584|798|799|812|954|1021|1177	0.9443|0.9054|0.9627|0.9142|0.9177|0.9676|0.9693|0.961|0.9294|0.9735|0.9551	345|362|417|451|463|566|567|610|611|612|741|744|898|955|999|1101|1176|1197|1200|1231|1238	0.904|0.9545|0.9104|0.9748|0.9076|0.9083|0.9116|0.9284|0.9347|0.9348|0.9019|0.9189|0.9606|0.9439|0.9291|0.9167|0.9437|0.9479|0.9661|0.9651|0.9072
AT1G06680.2	562|645|649|661|723|774|775|854|947|984|989	0.9091|0.907|0.9216|0.9184|0.9149|0.9474|0.9038|0.9245|0.9412|0.931|0.9355	852|948|951	0.9286|0.9091|0.9362	564|706|773	0.95|0.913|0.9474	496|695|751|853|952|983	0.9286|0.9048|0.9302|0.9661|0.94|0.9259
AT1G06700.1	496|532|625|648|649|715|850|1018|1187|1205|1207|1338|1345|1366|1438|1526|1606|1648|1758|1760	0.9118|0.9375|0.9535|0.9268|0.9459|0.9024|0.9362|0.9565|0.9048|0.9375|0.9348|0.9211|0.907|0.9362|0.9348|0.9302|0.9211|0.9286|0.9|0.9091	373|533|626|650|808|851|902|985|1016|1649|1657	0.9091|0.9333|0.9535|0.9189|0.95|0.9024|0.9231|0.925|0.907|0.9459|0.9118	741|1061|1186|1206|1382	0.9048|0.9545|0.907|0.9149|0.9348	531|534|588|623|624|627|717|987|1017|1019|1297|1339|1365|1527|1650|1658|1667|1759	0.9062|0.9375|0.9375|0.925|0.9024|0.9535|0.9167|0.9268|0.9574|0.9333|0.9565|0.9211|0.9412|0.9111|0.9487|0.9143|0.9048|0.9048
AT1G06700.2	643|666|1036|1080|1081|1314|1360|1361|1544|1666|1686	0.913|0.9|0.9286|0.913|0.9048|0.9032|0.9|0.9|0.9032|0.92|0.9091	644|764|1034|1667|1675|1677	0.913|0.9048|0.9091|0.9091|0.913|0.9048	1079|1224	0.931|0.9048	641|642|645|765|1035|1037|1286|1315|1545|1668|1676	0.9|0.9048|0.913|0.9048|0.931|0.9259|0.9|0.9062|0.9333|0.913|0.9091
AT1G06760.1	152|234|236|237|256|353|416|503|867|869|893|894|994|1099|1120|1130|1131|1134	0.9339|0.9714|0.972|0.964|0.9624|0.9267|0.9062|0.9098|0.9029|0.9272|0.9541|0.9575|0.9524|0.9704|0.9633|0.9524|0.9692|0.9167	223|354|516|993|1072|1119	0.9328|0.9456|0.9037|0.9698|0.9531|0.9053	150|219|249|257|570|618	0.969|0.9722|0.9065|0.9871|0.9578|0.9879	151|220|221|224|233|235|238|258|355|502|571|572|619|620|784|823|824|868|895|995|1073|1097|1098	0.9618|0.9718|0.9366|0.9194|0.9643|0.9795|0.9084|0.9869|0.9433|0.9452|0.9338|0.9037|0.9647|0.944|0.9225|0.9172|0.9241|0.9216|0.9577|0.9807|0.9385|0.9624|0.9712
AT1G06890.1	787|966|1284|1351	0.9048|0.9091|0.92|0.9286	967|1296|1352	0.9091|0.92|0.9259	786|1283|1353	0.9048|0.92|0.9231	1285|1297|1358	0.9048|0.913|0.9
AT1G06950.1	2269|2364|2473|2494|2587|2635|2753|2791|3074|3145|3245|3246	0.9048|0.9|0.9048|0.9|0.92|0.9|0.9091|0.92|0.9286|0.9231|0.9167|0.92	2270|2713|2879|2990|3003	0.9091|0.9048|0.9048|0.92|0.92	2282|3232	0.9048|0.92	2271|2284|2363|2508|2586|2588|2878|3004|3005|3006|3171|3201	0.9091|0.913|0.9|0.9048|0.92|0.92|0.9|0.9333|0.9355|0.9355|0.92|0.9231
AT1G06960.1	348|620|649	0.9|0.9|0.9	621	0.9	683|684|685	0.9048|0.9048|0.9048	269	0.9
AT1G07040.1	356|521|556|666|763|777|880|927|930|968|969|970|972|1032|1087|1281|1293|1368|1456|1528|1562	0.9268|0.9167|0.9492|0.9765|0.9789|0.9451|0.9495|0.9158|0.9024|0.9439|0.9263|0.9515|0.9355|0.9478|0.9099|0.9286|0.9244|0.949|0.9638|0.9462|0.9508	357|522|590|591|667|764|778|882|897|931|1034|1295|1324|1476|1530|1564	0.9394|0.9273|0.9231|0.942|0.9487|0.9796|0.9674|0.95|0.9452|0.9351|0.906|0.9123|0.9593|0.9167|0.9194|0.9756	741|1047|1102|1254|1454	0.9383|0.9318|0.918|0.9385|0.9265	523|631|665|668|762|779|855|881|1033|1103|1205|1253|1325|1367|1455|1529|1563|1571	0.9038|0.9136|0.9059|0.9481|0.9556|0.967|0.9114|0.9505|0.9292|0.9016|0.9099|0.9237|0.9365|0.9604|0.9348|0.9291|0.9845|0.9302
AT1G07080.1	400|409|410|435|437|472|520|655|723|724|725|819|820|829|942|944|1010	0.9|0.9394|0.9355|0.9091|0.9444|0.9|0.9062|0.9535|0.9565|0.9556|0.9333|0.9545|0.9286|0.9268|0.9545|0.9024|0.9286	656|818|830	0.9545|0.907|0.907	290|511	0.9091|0.9231	212|357|399|408|473|512|519|521|657|831|943	0.9167|0.9118|0.9118|0.9394|0.9412|0.9167|0.9|0.9474|0.9545|0.9268|0.9545
AT1G07110.1	920|1112|1234|1350|1351|1640|1641|1737|1771|1787|1939|2003|2026|2128|2178|2179|2303|2339|2354|2355|2369|2397|2399|2604|2606	0.9048|0.9167|0.9|0.9231|0.913|0.913|0.9048|0.9062|0.9231|0.9032|0.92|0.9062|0.9143|0.9474|0.9375|0.9412|0.9286|0.9|0.9286|0.9556|0.9512|0.9286|0.9302|0.9375|0.9444	1101|1421|1485|1733|1809|2129|2231|2538|2607	0.9|0.92|0.9091|0.9062|0.9259|0.9167|0.9459|0.9167|0.9429	1260|1301|1850|2302|2398	0.913|0.9048|0.9355|0.9048|0.9111	919|1349|1486|1772|1788|1810|1811|2101|2230|2338|2368|2370|2557|2558|2608	0.9048|0.9231|0.9091|0.9286|0.9|0.9333|0.9062|0.9412|0.9487|0.9565|0.9459|0.9487|0.9118|0.9375|0.9143
AT1G07135.1	376|624|634|636	0.9048|0.9184|0.9091|0.9552	370	0.9556	433	0.9388	171|257|317|318|369|422|432|635|637|694|780	0.9302|0.9302|0.9091|0.9024|0.9111|0.9231|0.9062|0.9412|0.9123|0.9074|0.9216
AT1G07140.1	116|189|190|210|282|327|371|390|392|546|600|601|627|735|750|751|784|786|852|903|1092|1143	0.9167|0.9434|0.9444|0.9649|0.9184|0.96|0.9057|0.9535|0.9091|0.9655|0.9538|0.9107|0.902|0.9483|0.918|0.9649|0.9677|0.9016|0.9167|0.9286|0.9516|0.9412	211|328|344|547|904|1090|1144	0.963|0.913|0.9231|0.9516|0.9118|0.918|0.9211	111|248|391|599|738	0.9091|0.9111|0.9574|0.9265|0.971	110|185|191|212|284|548|695|734|739|740|785|905|1045|1065|1091|1145|1180	0.9286|0.9048|0.9388|0.9608|0.925|0.9322|0.9074|0.9057|0.9706|0.9714|0.9538|0.9394|0.9138|0.9423|0.9492|0.9535|0.9355
AT1G07170.1	474|701|702	0.9091|0.9167|0.9167	475|529	0.9355|0.9			476|587	0.9355|0.9333
AT1G07210.1	552|713|832|859|1027	0.9048|0.9|0.9091|0.9091|0.9	317|860	0.9|0.9048	831|953	0.9|0.9048
AT1G07230.1	656|801|869|1034|1181|1312|1328|1330|1491|1505|1506|1517|1722|1777|1909|1911|1930|1931	0.9|0.92|0.9259|0.9091|0.931|0.9211|0.9|0.9118|0.9362|0.96|0.9583|0.9024|0.9149|0.9535|0.9412|0.963|0.95|0.9412	802|870|1182|1227|1321|1912	0.913|0.9167|0.9355|0.9375|0.9189|0.9333	1094|1320|1352|1504|1543|1755|1860	0.9|0.9231|0.9444|0.9111|0.9024|0.9459|0.9	439|803|871|1183|1311|1329|1776|1861|1880|1910|1913|1929	0.9|0.9167|0.9167|0.9355|0.9189|0.9268|0.9024|0.913|0.9111|0.9388|0.9535|0.9211
AT1G07250.1	1366|1475|1504|1508|1550	0.9048|0.9091|0.9091|0.913|0.9	1575	0.9091	1509	0.9091	1477|1506|1510|1576	0.913|0.9048|0.9091|0.913
AT1G07310.1	791|792|1077|1128|1250|1273	0.9|0.9048|0.9259|0.9048|0.931|0.9231	1012|1184|1286	0.9048|0.9259|0.913	1249	0.9333	922|1076|1284	0.9167|0.913|0.9167
AT1G07320.1	201|213|238|239|256|268|341|406|408|488|573|575|768|777|828|867|1032|1078|1158|1216|1283|1299|1301|1306|1309	0.9394|0.9268|0.9|0.9512|0.9091|0.925|0.9512|0.9574|0.94|0.9149|0.9474|0.9464|0.9219|0.9589|0.9467|0.9155|0.9254|0.9014|0.9765|0.9062|0.9492|0.9111|0.9211|0.9167|0.9211	202|269|639|641|773|868|958|1012|1020|1159|1263|1285|1307|1311	0.9032|0.9|0.95|0.9167|0.913|0.9167|0.9091|0.9032|0.9138|0.9756|0.9091|0.9667|0.9459|0.9429	207|212|240|254|999|1050	0.9474|0.9032|0.9459|0.9167|0.9296|0.9474	214|342|405|407|574|640|767|769|776|778|826|827|863|913|1051|1061|1064|1079|1160|1284|1310	0.9512|0.9474|0.9111|0.9348|0.9483|0.9|0.9242|0.9153|0.971|0.9589|0.9219|0.9733|0.9242|0.9324|0.9067|0.9211|0.9103|0.9545|0.9753|0.9672|0.9211
AT1G07340.1	1547|1589	0.9048|0.9
AT1G07420.1	980|981|1181|1194	0.9091|0.9091|0.9167|0.9259	927|982|1015|1180	0.9048|0.9231|0.9167|0.9231	602	0.9	851|1179|1193	0.9048|0.9231|0.9259
AT1G07440.1	195|196|407|455|749|806|807|881|928|1013|1032|1034	0.9111|0.9286|0.9302|0.9524|0.96|0.9623|0.9615|0.9583|0.9394|0.9111|0.9302|0.925	396|408|452|593|670|732|770|837|935	0.9|0.9024|0.9143|0.9189|0.9091|0.925|0.907|0.9143|0.9423	194|451|731|790	0.9302|0.9286|0.9583|0.9388	397|398|406|453|454|733|748|791|1011|1033	0.9167|0.9111|0.925|0.9333|0.9333|0.913|0.9423|0.9038|0.9333|0.9286
AT1G07530.1	1770|1779|2086|2116|2419|2668	0.9|0.9|0.9048|0.9091|0.9259|0.913	1918|2617	0.9048|0.9091	2407|2421|2602	0.9|0.9231|0.913	1769|2118|2285|2294|2420|2582|2616	0.9048|0.9048|0.9091|0.9091|0.9259|0.92|0.9091
AT1G07590.1	23|24|26|27|46|61|208	0.9231|0.9478|0.961|0.9424|0.916|0.9589|0.906	63|291|294|373	0.9612|0.9114|0.9314|0.9401			25|28|62|293|372	0.9321|0.9497|0.9692|0.9038|0.9597
AT1G07660.1	118|119|174|190|207|208|247|248|548|594|595|648|690|699	0.9|0.9355|0.9048|0.9|0.9091|0.9167|0.9118|0.9091|0.9355|0.9429|0.9394|0.9032|0.9|0.9167	327|654	0.9032|0.9375	537|593	0.9375|0.9286	191|249|328|441|453|655|704	0.9286|0.9032|0.9|0.92|0.9143|0.9333|0.9167
AT1G07750.1	209|320|353|422|627|641|660|715|767|843|1061|1199|1201|1257|1258|1285|1360	0.9545|0.94|0.9423|0.92|0.925|0.9474|0.9318|0.9464|0.9333|0.9062|0.9273|0.9753|0.9286|0.913|0.9565|0.9143|0.9194	259|351|642|760|764|795|945|1188	0.9302|0.9608|0.9231|0.9153|0.9074|0.9074|0.918|0.9296	661|832|1187|1189|1210	0.9302|0.9032|0.9429|0.9014|0.913	210|258|319|321|352|421|626|643|765|766|796|841|1142|1197|1198|1200|1211|1259	0.9333|0.9091|0.9057|0.9583|0.9608|0.9038|0.9286|0.913|0.9672|0.9683|0.9138|0.9016|0.9057|0.9487|0.9753|0.9747|0.9167|0.9028
AT1G07770.1	234|267|268|284|419|425|427|497|549|551|602|603|616|673|675|719|751|764|766|807|816	0.9189|0.9716|0.9219|0.9109|0.9808|0.9124|0.953|0.9521|0.9655|0.9118|0.9871|0.9871|0.9048|0.961|0.9|0.9206|0.9107|0.9669|0.9189|0.9091|0.9091	269|273|420|498|717|768	0.9429|0.9016|0.9106|0.9612|0.9398|0.9604	417|426|605|672	0.9262|0.9605|0.9167|0.9211	235|418|499|556|557|601|604|622|668|674|718|762|763|767|774|808|815	0.9302|0.9463|0.904|0.9431|0.9556|0.9876|0.9008|0.9151|0.9291|0.9104|0.9478|0.9304|0.9027|0.9032|0.9457|0.9048|0.9
AT1G07770.2	131|132|283|291|361|413|466|467|533|537|583|628|630	0.9737|0.9121|0.9767|0.9412|0.9252|0.9344|0.9845|0.9612|0.9279|0.96|0.9189|0.9479|0.9368	133|165|284|362|581|613|632|637	0.9327|0.9029|0.9455|0.9252|0.9|0.9231|0.9556|0.9016	63|281|290|536	0.9153|0.9344|0.9098|0.918	64|164|282|285|420|421|465|486|532|538|582|626|638	0.95|0.9279|0.9576|0.9231|0.9223|0.9402|0.9846|0.9135|0.925|0.902|0.9083|0.9208|0.9103
AT1G07770.3	203|204|228|355|361|363|433|485|487|538|539|605|609|655|687|700|702	0.9433|0.9421|0.9|0.9819|0.9241|0.9231|0.9206|0.9662|0.9179|0.9679|0.981|0.9256|0.9463|0.9328|0.9327|0.9661|0.951	205|356|434|653|704	0.9538|0.944|0.9308|0.925|0.9091	353|362|541|608	0.9434|0.9355|0.906|0.9441	171|236|354|357|492|493|537|540|562|603|604|610|654|698|699|710	0.9308|0.9191|0.9625|0.912|0.9292|0.9291|0.975|0.9107|0.9231|0.9493|0.9589|0.9104|0.9576|0.9483|0.9153|0.9481
AT1G07790.1	607|677|679	0.9259|0.9167|0.9167	485|519|553|609|623	0.9231|0.9|0.9286|0.9286|0.9048	470|533|552	0.9286|0.9048|0.931	129|264|283|396|460|471|472|520|534|535|551|608|678	0.9|0.9|0.9167|0.9167|0.913|0.931|0.931|0.9259|0.913|0.913|0.92|0.9286|0.9091
AT1G07810.1							3336|3337	0.9048|0.9048
AT1G07820.1	286|304|369|370|378|478|573|594|595|833	0.9048|0.913|0.9412|0.9394|0.9118|0.9|0.9032|0.9394|0.9|0.9259	451|574|578|787|834	0.9286|0.9091|0.9032|0.931|0.913	287|497|659	0.9|0.9091|0.9333	331|379|450|575	0.9259|0.9032|0.9286|0.9118
AT1G07820.2	167|169|185|197|198|210|211|250|251|259|322|359|475|476|708|714	0.9344|0.9344|0.9516|0.9333|0.9649|0.9016|0.9194|0.9706|0.9565|0.9394|0.9245|0.9167|0.9552|0.913|0.9245|0.9434	455|459|715|722	0.9091|0.9038|0.9643|0.9286	168	0.9365	199|212|252|260|456|549|716	0.9661|0.9344|0.918|0.9242|0.9559|0.9|0.9216
AT1G07830.1	386|417|419|479|490|491|529|832|844|849|898	0.9|0.9118|0.931|0.9412|0.9143|0.9143|0.9429|0.9118|0.9412|0.9091|0.9167	388|480|540|831|899	0.9032|0.9032|0.9333|0.9118|0.92	843	0.9062	387|418|478|489|833|845	0.9091|0.9118|0.9032|0.9429|0.9167|0.9394
AT1G07890.1	288|540|604|685|715|732|745|751|785|910|925|967|1033|1152|1153|1229|1231	0.9103|0.9615|0.9383|0.974|0.9375|0.9157|0.9286|0.9747|0.9778|0.9062|0.9405|0.9091|0.9595|0.975|0.9744|0.9388|0.9574	425|426|488|528|686|716|733|770|800|965|995|1006|1034|1050|1061|1063|1065|1101|1109|1151	0.9718|0.9701|0.9647|0.9512|0.9206|0.931|0.9241|0.9324|0.9254|0.9481|0.9294|0.9231|0.9375|0.9054|0.9634|0.9405|0.9157|0.9342|0.9103|0.9733	424|487|729|752|786|926|964|994	0.9429|0.9518|0.9265|0.9333|0.9674|0.9767|0.9444|0.9333	293|372|451|486|527|541|606|687|717|734|750|787|927|1007|1032|1060|1062|1064|1066|1110|1111|1230	0.9062|0.9091|0.9306|0.9647|0.9103|0.9595|0.9259|0.9385|0.9091|0.9615|0.9759|0.9677|0.978|0.9467|0.9275|0.9028|0.961|0.9359|0.9211|0.961|0.9091|0.9583
AT1G07890.2	1030|1149|1150	0.913|0.92|0.9259	485|713|992|1056|1060|1062|1106	0.9|0.9091|0.9259|0.9286|0.9|0.9032|0.9	726|783|923	0.9091|0.9355|0.9375	338|483|714|784|924|993|1004|1107	0.9048|0.9048|0.913|0.9333|0.9375|0.9259|0.931|0.9375
AT1G07890.4	674|691|710|992|1111|1112	0.9|0.9|0.9048|0.9|0.9091|0.9048	1022|1024	0.913|0.913	745	0.9167	693|709|746|1019	0.9048|0.9091|0.9167|0.9048
AT1G07890.5	914|1025|1267|1268	0.92|0.92|0.9286|0.931	1080|1110|1178|1224|1266	0.9091|0.92|0.9032|0.9259|0.931	901|1041	0.9231|0.9259	902|1042|1122	0.9231|0.9286|0.9259
AT1G07890.8	632|812|937|994|1179|1180	0.9|0.9231|0.913|0.9091|0.9259|0.9259	827|1128|1136|1178	0.9091|0.913|0.913|0.9259
AT1G07920.1	176|201|202|265|270|277|316|333|352|424|460|511|531|612|630|655|723|724|787|789|880|907|966|1004|1144|1284|1285|1315|1440|1521|1522|1533|1534|1695|1774	0.9|0.9512|0.9545|0.9091|0.9111|0.9388|0.9375|0.9444|0.9048|0.9|0.92|0.9403|0.9688|0.9028|0.9625|0.9079|0.9545|0.9663|0.9167|0.9318|0.9255|0.9596|0.9318|0.9538|0.9697|0.9436|0.9709|0.9497|0.9395|0.9562|0.9764|0.9737|0.9856|0.9609|0.9471	173|174|206|334|360|461|530|532|578|631|751|770|908|995|1005|1145|1329|1330|1438|1682|1696|1780|1782	0.9024|0.9333|0.9333|0.96|0.9048|0.9535|0.9697|0.9444|0.9074|0.9747|0.9467|0.9326|0.9649|0.9244|0.9352|0.9808|0.9868|0.977|0.9654|0.9505|0.969|0.9341|0.9458	207|509|510|613|614|615|740|752|788|865|877|996|1283|1419|1564	0.9111|0.9153|0.9375|0.9605|0.9737|0.9589|0.9178|0.9062|0.9259|0.9368|0.9286|0.9159|0.904|0.9559|0.9338	262|263|278|315|317|332|335|462|477|525|579|632|653|693|725|732|733|783|797|879|909|1031|1146|1235|1236|1314|1316|1328|1401|1420|1439|1476|1523|1532|1535|1563|1684|1694|1773|1781|1792	0.9268|0.9388|0.9048|0.913|0.9211|0.9375|0.96|0.92|0.907|0.9038|0.9701|0.9753|0.9125|0.9494|0.9146|0.9753|0.9773|0.9318|0.9036|0.9604|0.9561|0.9298|0.9662|0.9408|0.9141|0.9202|0.9175|0.9775|0.9316|0.9767|0.9502|0.9435|0.9279|0.902|0.9407|0.932|0.91|0.9732|0.9649|0.9527|0.9571
AT1G07930.1	173|175|178|198|199|267|328|330|421|457|508|528|609|627|667|720|721|786|877|904|984|1001|1141|1226|1281|1282|1312|1399|1415|1437|1519|1562|1564|1761	0.9054|0.9487|0.9775|0.9146|0.9651|0.9438|0.925|0.9533|0.9444|0.9398|0.9828|0.9739|0.9196|0.985|0.9008|0.907|0.9242|0.9237|0.9394|0.9609|0.9051|0.975|0.9777|0.9194|0.9752|0.971|0.9|0.9775|0.9141|0.9053|0.9211|0.9797|0.9858|0.9195	331|527|529|575|628|689|767|905|992|1002|1142|1435|1565	0.963|0.9741|0.9663|0.9062|0.9847|0.9048|0.9248|0.9866|0.9184|0.9375|0.9831|0.961|0.9579	180|507|610|611|612|737|738|750|874|878|985|993|1280|1289|1416|1732	0.9634|0.955|0.9685|0.9677|0.9643|0.945|0.91|0.914|0.9297|0.9344|0.9077|0.9118|0.956|0.9138|0.9718|0.9302	179|266|329|332|422|576|581|629|690|722|729|730|780|876|906|914|977|1031|1143|1227|1232|1398|1417|1520|1566|1760	0.9659|0.9111|0.9011|0.9505|0.9406|0.9722|0.9231|0.9695|0.9667|0.9084|0.9455|0.9697|0.9385|0.964|0.9801|0.9062|0.9156|0.9195|0.9769|0.9167|0.9593|0.9709|0.9672|0.9227|0.9804|0.914
AT1G07930.2	1124|1223|1227|1228|1271|1273|1276|1281|1282	0.931|0.9286|0.9286|0.9333|0.9167|0.9429|0.9062|0.9375|0.9355	1144|1274	0.9|0.9459			1126|1229|1275	0.9259|0.9355|0.9444
AT1G07940.1	171|172|233|240|247|303|481|501|600|757|759|877|957|1062|1114|1254|1255|1372|1447|1504|1537|1735	0.9259|0.9286|0.9259|0.9231|0.9286|0.9394|0.9143|0.9355|0.95|0.9091|0.9143|0.9474|0.9375|0.9111|0.9615|0.9655|0.9677|0.9273|0.9286|0.9194|0.9016|0.9091	142|143|230|241|304|431|500|601|721|740|878|965|975|1115|1408|1535	0.913|0.9167|0.9286|0.9259|0.9375|0.9259|0.9062|0.9487|0.9286|0.9459|0.9556|0.9189|0.925|0.9643|0.9|0.9531	177|480|583|584|585|758|855|1253|1389|1448	0.92|0.9412|0.9429|0.9429|0.9118|0.9355|0.9091|0.9444|0.95|0.9429	141|231|232|239|305|549|602|703|879|950|1116|1205|1273|1371|1390|1446|1485|1497|1536|1666|1667	0.913|0.9333|0.9333|0.92|0.9375|0.9118|0.9487|0.9118|0.9535|0.9444|0.9298|0.9259|0.9057|0.9423|0.9516|0.942|0.9194|0.9062|0.9153|0.9057|0.95
AT1G07940.2	881|972|999|1058|1376|1377|1626|1659|1696|1857	0.9091|0.9167|0.9333|0.9259|0.9487|0.9512|0.9286|0.9524|0.9024|0.9286	862|1000|1087|1657|1858	0.9091|0.931|0.9032|0.9333|0.9091	861|1375|1511	0.9048|0.9474|0.9412	971|1001|1395|1512|1568|1607|1627|1658|1788|1789	0.9231|0.9355|0.9412|0.9459|0.9318|0.9048|0.9|0.9211|0.9167|0.9268
AT1G07940.3	947|1028|1046|1139|1140|1205|1296|1323|1508|1560|1700|1701|1731|1856|1893|1950|1983	0.9|0.9048|0.9091|0.913|0.913|0.9167|0.92|0.9286|0.9062|0.9355|0.95|0.9091|0.9286|0.9111|0.9608|0.9592|0.913	946|1047|1324|1561|1854|1981	0.9048|0.9|0.9333|0.9375|0.907|0.9592	1029|1030|1031|1185|1204|1293|1297|1364|1540|1648|1649|1699|1835|1980	0.9091|0.9091|0.9048|0.9167|0.9167|0.913|0.9167|0.9091|0.9143|0.9143|0.9167|0.9459|0.9|0.9024	1048|1149|1295|1325|1541|1562|1651|1652|1836|1892|1951|1982|2112|2113	0.9048|0.9167|0.9231|0.9333|0.9429|0.931|0.9512|0.9211|0.9333|0.9623|0.907|0.9556|0.9268|0.9556
AT1G07940.4	362|417|424|431|487|578|665|685|784|877|878|941|943|1158|1298|1438|1439|1469|1631|1688|1721|1919	0.9167|0.931|0.931|0.9286|0.9062|0.92|0.9412|0.9355|0.9459|0.9062|0.9412|0.9032|0.9375|0.95|0.9286|0.9667|0.9688|0.9412|0.9403|0.9048|0.9138|0.9231	326|327|360|414|421|425|488|684|686|785|924|1062|1149|1159|1256|1388|1483|1592|1668|1719	0.9|0.9|0.9231|0.9259|0.9|0.931|0.9375|0.9062|0.92|0.9444|0.9459|0.9231|0.9412|0.9062|0.9062|0.9091|0.902|0.9153|0.9259|0.9692	361|664|767|768|769|923|1031|1150|1437|1573|1632	0.9259|0.9375|0.9118|0.9355|0.9333|0.9355|0.9|0.9032|0.9434|0.9444|0.9254	325|415|416|423|462|489|516|786|879|886|887|1033|1063|1071|1389|1468|1512|1555|1574|1630|1669|1682|1720|1723|1728|1850|1851|1853	0.9|0.9333|0.9333|0.931|0.9167|0.931|0.9231|0.9444|0.9118|0.9286|0.9444|0.9062|0.925|0.92|0.9375|0.9412|0.9423|0.902|0.9516|0.9155|0.9483|0.9074|0.9322|0.9123|0.9016|0.9231|0.96|0.9245
AT1G07990.1	2169|2335|2409|2457|2579|2624|2655|2695|2697|2857|2913	0.9|0.9091|0.9|0.9048|0.9048|0.9167|0.9048|0.9048|0.9048|0.9|0.9091	2317|2551|2622|2891	0.9|0.9|0.9167|0.9	2344|2945	0.9|0.9	2167|2168|2333|2334|2456|2459|2623|2654|2656|2696|2912	0.9|0.9|0.9048|0.9091|0.913|0.9091|0.92|0.9048|0.9091|0.9|0.9091
AT1G08040.1	920|1212|1275|1418	0.9|0.9|0.9|0.9	1062|1213|1419	0.9|0.9|0.9			922|990|1160	0.9|0.9|0.9
AT1G08110.1	237|351|362|396|641	0.913|0.913|0.92|0.9091|0.9259	363|568|642	0.9231|0.9231|0.9231	812	0.9	239|331|350|364|555|556|557|569|643|665	0.913|0.9091|0.9091|0.9231|0.9|0.913|0.9048|0.9231|0.913|0.913
AT1G08110.3	251|346	0.9048|0.9091	222|303|314|347|557	0.9048|0.9091|0.9|0.9091|0.9048			223|304|348	0.9048|0.9|0.9091
AT1G08140.1	2546|2567|2585|2586	0.9167|0.9091|0.92|0.913	2525	0.913			2288|2526|2568	0.9|0.9091|0.9167
AT1G08190.1	1992|2279|2280|2282|2303|2325|2445|2478|2481|2645|2647|2661|2796|2833|2835|2855|2985|2996|3072|3073|3078|3090|3102|3202|3251	0.9|0.9048|0.92|0.9167|0.9167|0.913|0.913|0.9167|0.92|0.9231|0.9259|0.9091|0.9231|0.931|0.9231|0.92|0.9333|0.9231|0.9286|0.9259|0.9333|0.9259|0.931|0.9231|0.92	1921|2283|2479|2482|2832|2856|2959|3079|3100|3103|3273	0.9048|0.92|0.9091|0.9167|0.9259|0.9167|0.9333|0.9286|0.9333|0.9231|0.9167	2305|2523|2700|2773|2797|2961	0.913|0.9048|0.9231|0.9231|0.92|0.9333	1922|2284|2304|2383|2384|2480|2545|2648|2774|2795|2831|2834|2857|2960|2987|3065|3101|3172|3316	0.9091|0.92|0.9167|0.9|0.9048|0.9167|0.9091|0.9259|0.9231|0.9259|0.9091|0.9259|0.9231|0.9333|0.9333|0.9259|0.9333|0.913|0.9
AT1G08200.1	287|341|342|396|430|544|591|619|621|738|739|741|956|996|1058|1068|1102|1116|1120|1148|1242|1373|1374|1451|1532|1646	0.9429|0.9429|0.9429|0.9032|0.9189|0.9211|0.9231|0.9524|0.9574|0.9268|0.92|0.913|0.931|0.9333|0.9692|0.9615|0.9242|0.9273|0.9107|0.9538|0.9365|0.9737|0.9726|0.9677|0.9706|0.9118	592|634|742|1059|1069|1084|1101|1146|1209|1290|1533|1546|1547	0.9318|0.9545|0.9184|0.9355|0.9245|0.9123|0.9538|0.9016|0.9245|0.931|0.9565|0.9138|0.9623	285|309|310|689|1070|1249|1289|1449	0.9167|0.9231|0.9189|0.9302|0.9216|0.9107|0.9167|0.9242	192|286|301|340|473|545|593|620|633|678|740|770|957|998|1060|1086|1087|1103|1147|1208|1375|1450|1531|1548	0.9355|0.9211|0.9394|0.9459|0.9|0.9062|0.9302|0.9545|0.9|0.9574|0.9184|0.9211|0.9245|0.9455|0.9333|0.9138|0.9184|0.9048|0.9508|0.9362|0.9726|0.9688|0.9559|0.9107
AT1G08360.1	153|169|306|307|353|355|379|384|450|451|462|463|502|504|613|624|625|644|699|773|774|831|881|927|935|936	0.9295|0.9014|0.9353|0.9699|0.9457|0.9788|0.9412|0.9635|0.989|0.9822|0.9264|0.9676|0.9852|0.949|0.9108|0.92|0.9275|0.904|0.9517|0.9095|0.9815|0.9128|0.9209|0.9186|0.9828|0.988	112|155|167|356|385|400|559|694|700|775|883|994|996	0.9455|0.9643|0.9077|0.9444|0.9497|0.9259|0.9149|0.945|0.9677|0.9813|0.9471|0.9048|0.9	567|826	0.9091|0.9226	154|168|251|308|354|386|401|405|449|503|626|693|701|776|777|882|934|995	0.9103|0.9342|0.925|0.9434|0.9785|0.9451|0.9577|0.9583|0.9888|0.9709|0.9133|0.9367|0.9821|0.9615|0.904|0.9218|0.9767|0.913
AT1G08370.1	1370	0.9048					1345	0.9048
AT1G08380.1	175|177|229|243|305|433|443|592|710|730	0.9746|0.9463|0.9789|0.9481|0.9646|0.906|0.9631|0.953|0.9508|0.9412	227|230|364|398|425|426|590|711	0.903|0.9449|0.9111|0.9721|0.9928|0.9883|0.9269|0.9516	237|306|307|397|427|591|728	0.9688|0.9817|0.969|0.9563|0.9856|0.9396|0.9231	174|176|228|241|242|399|432|439|440|441|712|729	0.9474|0.9559|0.9707|0.9045|0.9359|0.9481|0.902|0.916|0.9282|0.9709|0.9732|0.9275
AT1G08450.1	999|1188	0.9|0.9	998|1189	0.9|0.9	1000|1186	0.9|0.9	1187	0.9
AT1G08460.1	919|1411	0.9|0.9	920	0.9	1472	0.9	1386|1410|1473|1477	0.9|0.9048|0.9|0.9
AT1G08465.1	581|906|1067	0.9259|0.9286|0.9048			580	0.92	550|710|908	0.9259|0.9091|0.9091
AT1G08480.1	196|255|361|427|553|554|583|589|590|670	0.913|0.9692|0.9074|0.9038|0.9524|0.9701|0.9385|0.918|0.9452|0.9194	203|312|476|581|591|668|731|733	0.9348|0.9245|0.95|0.9322|0.9315|0.9104|0.9365|0.9531	254|352|370|552	0.918|0.9038|0.9492|0.9492	256|353|354|360|477|669|732|766	0.9545|0.9455|0.9701|0.902|0.9661|0.9077|0.9672|0.9375
AT1G08510.1	379|648|681|693|849|922|1060|1083|1275|1290|1399|1446|1456|1481|1536|1537|1584|1607|1648|1681|1719|1779|1791|1836|1837|1880|1942|2027|2056|2058	0.9|0.9375|0.9231|0.9333|0.9444|0.9444|0.9487|0.9167|0.9623|0.9211|0.9615|0.9483|0.9167|0.9|0.9623|0.9455|0.963|0.9655|0.9231|0.9718|0.9138|0.9138|0.9167|0.9286|0.9333|0.9|0.913|0.9032|0.9512|0.9231	649|850|1061|1084|1273|1276|1418|1457|1508|1549|1649|1682|2028	0.9394|0.9375|0.9286|0.9211|0.9167|0.9623|0.9556|0.9464|0.9286|0.9057|0.9636|0.9577|0.9231	378|669|1122|1606|1835|2050|2057	0.9091|0.9|0.9333|0.9322|0.9032|0.9474|0.9268	650|683|851|920|955|956|1085|1121|1274|1277|1401|1419|1444|1445|1458|1507|1527|1535|1550|1608|1650|1683|1720|1830|2029|2051|2055	0.9375|0.9286|0.9091|0.9444|0.9474|0.9189|0.9355|0.9231|0.9167|0.9615|0.9091|0.9091|0.9683|0.9655|0.9455|0.9123|0.902|0.9531|0.9231|0.9|0.9|0.9595|0.963|0.9259|0.9211|0.9|0.9
AT1G08520.1	1557|1594|1701|1744|1769|1789|1965|2200|2235|2259|2261|2412|2429|2498	0.9048|0.9|0.9091|0.9048|0.9091|0.9167|0.9032|0.9|0.95|0.907|0.9189|0.9211|0.925|0.9062	1558|1642|1845|2236|2262|2413|2427|2463	0.9|0.9|0.9091|0.9268|0.9062|0.9286|0.9268|0.9286	1595|1788|1937|1971|2095|2426	0.9|0.9231|0.92|0.9|0.9394|0.9	1559|1596|2096|2147|2218|2237|2428|2471|2478|2518	0.9|0.9|0.9355|0.9394|0.9444|0.9474|0.9302|0.9062|0.9231|0.9286
AT1G08560.1							1051	0.9048
AT1G08570.1	275|374|430|539|660|794|796|798|1088|1093|1100|1114|1149|1190|1236|1251|1285|1480|1541|1557|1558|1566	0.9348|0.9219|0.9153|0.942|0.9412|0.9565|0.9595|0.9571|0.9091|0.9091|0.9722|0.9583|0.9737|0.9747|0.9552|0.9211|0.9437|0.9467|0.9167|0.9483|0.9365|0.9365	285|493|661|799|811|855|1112|1150|1191|1235|1303|1423|1482|1564	0.9107|0.9245|0.9412|0.9508|0.9403|0.9149|0.9178|0.9583|0.9744|0.9265|0.9737|0.9104|0.9737|0.9403	283|540|804|1102|1328|1329|1556	0.9474|0.9565|0.9062|0.9032|0.9167|0.9362|0.9123	274|284|432|450|494|620|795|797|800|989|1094|1101|1113|1148|1151|1192|1284|1286|1302|1323|1424|1425|1481|1565|1595	0.9268|0.9455|0.92|0.9231|0.9333|0.9219|0.9737|0.9306|0.9219|0.9452|0.9048|0.9583|0.9315|0.971|0.9701|0.9737|0.9016|0.9014|0.9722|0.9016|0.9552|0.9062|0.974|0.9545|0.9429
AT1G08580.1	215|455|456|468|486|512|591	0.92|0.9259|0.9231|0.92|0.9|0.9375|0.9355	592	0.9394	311|439|670	0.9333|0.9|0.9091	312|593	0.9286|0.9355
AT1G08630.1	1089|1616	0.9|0.92	1295|1416|1614	0.9048|0.9048|0.9167	1415|1575|1576	0.92|0.9231|0.9259	910|961|1476|1577|1615	0.9|0.9|0.9091|0.913|0.9048
AT1G08630.2	199|261|486|488|490|1029	0.9048|0.9048|0.9|0.9091|0.9|0.9167	1038|1060	0.9048|0.913	978|1074|1111|1139	0.9286|0.9048|0.9091|0.9231	260|473|487|627|977|1061	0.9|0.9|0.9048|0.9|0.9259|0.92
AT1G08640.1	702|851|1014|1040|1086|1104|1327|1329|1330|1339|1361|1374|1400|1559	0.9231|0.9091|0.9091|0.9062|0.9143|0.9062|0.9143|0.9143|0.9355|0.9118|0.9474|0.9524|0.9512|0.9	644|704|773|775|849|911|1016|1326|1362|1375|1401|1515	0.9231|0.9167|0.92|0.92|0.913|0.9048|0.9|0.9091|0.9231|0.9524|0.925|0.9167	703|1163|1231	0.9231|0.9211|0.9091	643|751|774|912|984|1328|1338|1363|1373|1376|1402|1432|1457|1459|1517	0.9231|0.9091|0.9231|0.913|0.9231|0.9268|0.9167|0.9211|0.9032|0.9524|0.9459|0.9091|0.9459|0.931|0.9032
AT1G08830.1	138|146|217|226|376|421|457|459|520|722|748|750|759|763|790	0.9457|0.9793|0.9141|0.9281|0.9416|0.9556|0.9735|0.9517|0.9714|0.9664|0.9679|0.9804|0.9297|0.9256|0.9449	126|148|422|521|542|641|724|788	0.9266|0.9375|0.9514|0.9134|0.9241|0.9118|0.9084|0.925	127|128|224|344|345|346|511|572	0.9795|0.9519|0.9286|0.931|0.9692|0.9328|0.9375|0.9	147|225|363|364|423|458|489|490|522|621|642|723|749|753|789	0.931|0.9065|0.956|0.9037|0.9375|0.9739|0.9512|0.9586|0.9077|0.9007|0.9245|0.9799|0.9677|0.9078|0.9224
AT1G08830.2	655	0.9048					656	0.9
AT1G08880.1	353|354|442|443|466|475|542|544|553|672|743|749|992|1044	0.9143|0.9556|0.9298|0.9474|0.9074|0.902|0.9245|0.9444|0.9423|0.9111|0.9138|0.9362|0.9268|0.9048	554|679|1045	0.9423|0.9365|0.9091	677|750|785	0.9355|0.9444|0.9483	465|467|531|543|678|707|744|855|1043	0.9286|0.9194|0.9111|0.9455|0.9385|0.9245|0.918|0.9259|0.9091
AT1G08980.1	139|141|299|320|332|355|428|623|829|944|945|1045|1069|1163|1360|1402	0.9286|0.9167|0.9|0.9062|0.9032|0.9143|0.925|0.9487|0.9474|0.9268|0.9286|0.9231|0.92|0.9167|0.9423|0.902	226|264|265|356|430|624|725|746|817|830|1318	0.9|0.9032|0.9062|0.9062|0.9512|0.95|0.9024|0.9302|0.9211|0.9535|0.9636	256|411|432|433|831|1162	0.9062|0.9333|0.9474|0.9118|0.9286|0.9149	120|140|333|340|357|429|431|522|625|677|745|747|801|816|1002|1004|1044|1316|1317|1358|1359	0.931|0.9032|0.9|0.9|0.9444|0.9474|0.9459|0.9189|0.9524|0.9375|0.95|0.9231|0.9143|0.9487|0.9535|0.9118|0.9231|0.9655|0.9483|0.92|0.9231
AT1G09010.1	1833|1885|1886|1887|2054|2098|2099|2151|2324|2402|2666|2709|2724|2828|2836|2844|2880|2929|2930	0.9|0.9091|0.9091|0.9091|0.9091|0.913|0.9091|0.9|0.9259|0.9048|0.9|0.92|0.9|0.9259|0.9286|0.9|0.9286|0.9259|0.9231	2056|2606	0.9048|0.9167	2096|2667|2921	0.9091|0.9|0.9167	1932|2055|2097|2150|2827|2835|2881|2931|3016	0.9|0.9048|0.913|0.9048|0.9259|0.92|0.9|0.9231|0.913
AT1G09070.1	259|277|380|402|404|456|664|744|823|825|846|868|879|888|976|994|996|1059|1211|1220|1298|1421|1422	0.9107|0.95|0.9706|0.9714|0.9692|0.9464|0.9464|0.9375|0.9639|0.9231|0.9467|0.9688|0.9691|0.9789|0.981|0.956|0.9818|0.9381|0.9583|0.9593|0.9767|0.9556|0.9556	403|526|665|677|824|869|889|1006|1157|1212|1221|1299|1386	0.9714|0.9184|0.9344|0.9667|0.9545|0.9783|0.9691|0.9434|0.9|0.9512|0.9459|0.9459|0.9074	381|789|878|890|959|995|1210|1420	0.9375|0.9315|0.9681|0.9684|0.9247|0.9725|0.9107|0.9583	276|320|382|401|499|676|742|743|822|845|867|877|958|974|975|997|1007|1046|1155|1300|1352|1387	0.9524|0.925|0.9524|0.9318|0.9|0.9273|0.9114|0.9176|0.9012|0.9359|0.9368|0.9333|0.9355|0.981|0.9818|0.9524|0.9577|0.9268|0.9352|0.9135|0.9419|0.907
AT1G09130.1	488|598|652|660|705|822|910|975|994|1032|1066|1180|1204|1311|1314|1315|1320|1321|1322|1334	0.9|0.9143|0.9375|0.9412|0.9444|0.9231|0.9388|0.9608|0.9333|0.9111|0.9318|0.9149|0.9608|0.9062|0.9143|0.9412|0.9062|0.9189|0.9394|0.9167	856|874|911|995|1319	0.9118|0.9143|0.9574|0.9024|0.9062	609|610|661|1203|1313	0.9032|0.9062|0.9375|0.9149|0.9474	221|368|489|596|597|662|824|873|909|974|976|1030|1031|1205	0.9|0.9091|0.9091|0.9091|0.9118|0.9167|0.9231|0.9231|0.9111|0.9608|0.96|0.9423|0.9375|0.9302
AT1G09140.1	658	0.9	656	0.9			657	0.9
AT1G09140.2	430|628|830|930|943|1071|1080|1165|1172|1178|1415	0.913|0.92|0.913|0.9286|0.9286|0.9231|0.9231|0.9286|0.931|0.92|0.9286	388|431|629|931|1069|1166|1173|1349|1373	0.9048|0.913|0.9091|0.92|0.9259|0.913|0.9286|0.92|0.92	335|849|1350|1416	0.913|0.9091|0.9286|0.9286	161|336|386|630|829|1040|1070|1079|1171|1174|1227|1413|1414	0.9|0.913|0.9048|0.913|0.9091|0.9|0.9259|0.9259|0.92|0.9259|0.9286|0.9286|0.9259
AT1G09150.1	369|370|385|503|508|551|574|609|610|706|809|931|945|958|1079|1147|1152|1160	0.913|0.9333|0.9231|0.9429|0.9118|0.9|0.9211|0.9545|0.9512|0.9535|0.9524|0.9231|0.9111|0.925|0.9|0.92|0.9032|0.9032	506|576|707|811|865|960|1085	0.9429|0.9444|0.9318|0.9231|0.9048|0.9231|0.9143	608|959|1045|1078|1108|1120	0.9459|0.9211|0.9048|0.9|0.913|0.9211	384|507|705|711|810|852|947|1046|1047|1109	0.931|0.9474|0.9032|0.9091|0.9318|0.9362|0.9286|0.9348|0.9362|0.9318
AT1G09200.1	312|321|323|325|419|496|519|520|587|612	0.9167|0.9024|0.9565|0.9302|0.9024|0.9|0.9412|0.9388|0.9302|0.907	610	0.9024	222|322	0.9423|0.9535	223|224|324|518|586|588	0.9423|0.9412|0.9302|0.9184|0.9524|0.9302
AT1G09210.1	573|609|718|719|783|856|892|1015|1069|1123|1261|1268|1360|1388|1390|1414|1420|1435|1513|1516|1612|1642|1657|1689|1749|1754|1763|1765|1794|1795	0.9048|0.913|0.92|0.9259|0.9259|0.9355|0.913|0.9429|0.9032|0.9|0.9643|0.913|0.9412|0.9245|0.9677|0.963|0.9167|0.9219|0.9508|0.9492|0.9048|0.9231|0.9219|0.9286|0.9583|0.9268|0.9583|0.9623|0.9062|0.9032	720|836|1070|1262|1279|1361|1391|1415|1436|1514|1517|1610|1659|1755|1766	0.9286|0.9286|0.9167|0.9455|0.9138|0.9231|0.9677|0.9362|0.9016|0.9483|0.9344|0.9688|0.9016|0.907|0.9216	858|888|889|1016|1163|1164|1267|1277|1762	0.9333|0.9259|0.9333|0.9412|0.9189|0.9231|0.9273|0.9032|0.9512	441|610|782|837|857|1017|1068|1227|1238|1263|1278|1362|1389|1392|1401|1402|1416|1421|1437|1515|1518|1530|1611|1641|1658|1747|1748|1764|1767|1796	0.9091|0.9048|0.9167|0.9333|0.9333|0.9412|0.9062|0.9149|0.9167|0.96|0.9167|0.931|0.9412|0.9661|0.9333|0.9286|0.9216|0.9167|0.9333|0.9333|0.9333|0.9216|0.9667|0.9403|0.9355|0.9615|0.9608|0.9574|0.9184|0.9062
AT1G09280.1	1662|1753	0.9048|0.9	1641	0.9048	1479|1684	0.9|0.9	1480|1481|1685|1686	0.9|0.9|0.9|0.9
AT1G09310.1	239|250|252|293|410|414|484|666|747|761|780|793|794|803|804|885|886|889|891	0.9512|0.942|0.9753|0.9157|0.9|0.9213|0.901|0.9333|0.9661|0.9186|0.9151|0.9758|0.976|0.9048|0.9186|0.9286|0.9375|0.9359|0.9324	201|240|294|415|759|782|795|887	0.9571|0.9647|0.9286|0.9221|0.94|0.9238|0.976|0.9221	371|732	0.9091|0.9722	241|251|254|382|733|781|890	0.975|0.9155|0.942|0.9|0.9398|0.9435|0.9722
AT1G09330.1	304|371|605|846|1031|1032|1034|1073	0.913|0.913|0.9091|0.9231|0.9231|0.9259|0.9048|0.9048	372|617|623|625	0.9|0.9091|0.931|0.9167	624	0.9333	305|370|606|622|1033|1072	0.9091|0.913|0.92|0.9286|0.92|0.9048
AT1G09340.1	245|284|396|576|768|801|1023|1025	0.913|0.9231|0.9091|0.9167|0.9259|0.9|0.9|0.9286	246|282|283|740|742|1338	0.9048|0.9048|0.92|0.9167|0.9091|0.931	278|285|646|741	0.92|0.913|0.9|0.92	247|556|647|651|652|653|1339|1406	0.9|0.9|0.9231|0.92|0.9259|0.9259|0.9167|0.9231
AT1G09430.1	318|510|520|611|734|756|793|795|900|959|1047|1228|1229|1315|1407|1424|1475|1493|1510|1531|1614|1616|1622|1646|1649|1651	0.9048|0.9048|0.913|0.913|0.9167|0.9286|0.9333|0.9394|0.9091|0.95|0.9048|0.9273|0.9661|0.9|0.9365|0.9455|0.9038|0.94|0.9273|0.9455|0.9623|0.9623|0.9535|0.9231|0.9394|0.9412	735|757|796|970|997|1260|1408|1499|1504|1511	0.9048|0.9231|0.9355|0.9375|0.9024|0.9245|0.9107|0.9123|0.9194|0.9298	960|1130|1476|1505|1617	0.9545|0.9565|0.913|0.9273|0.9388	317|432|518|519|736|758|794|797|902|961|964|998|1073|1154|1155|1230|1339|1409|1477|1496|1503|1615|1618|1650	0.9048|0.9091|0.9091|0.9048|0.913|0.9259|0.9375|0.9333|0.9394|0.9545|0.9143|0.9|0.9189|0.902|0.9038|0.9333|0.9273|0.9091|0.9149|0.9138|0.918|0.9623|0.9231|0.9412
AT1G09460.1	1273	0.913			1249	0.913	1248|1274	0.9048|0.913
AT1G09490.1	991|1073|1095	0.9|0.9048|0.9091	1039|1096	0.9048|0.9			1074|1085|1094	0.9048|0.9048|0.9091
AT1G09520.1	607|735|808|809|913	0.9091|0.9|0.913|0.9091|0.913	912	0.913			606|608|807	0.9|0.9|0.9048
AT1G09560.1	510|737|1030	0.9167|0.9167|0.9048	738|950|1032	0.9091|0.9|0.9048	509|552|570	0.913|0.9167|0.9091	511|553|559|962|1031	0.9|0.9091|0.9|0.931|0.9048
AT1G09590.1	220|271|407|507|570|593|646|697|724|726|746|775|788	0.9|0.9452|0.9158|0.9135|0.9841|0.9421|0.9683|0.9722|0.9767|0.9508|0.9381|0.9412|0.9067			272|273|591|592|644|723	0.9798|0.9733|0.9369|0.9268|0.906|0.944	569|571|594|645|667|725|745	0.9055|0.9346|0.955|0.9217|0.9304|0.9764|0.9286
AT1G09620.1	2523|2525|2527|2558|2759|2998|3074|3168|3229|3312|3354|3367	0.9048|0.9|0.9|0.913|0.9048|0.9429|0.9375|0.9091|0.9167|0.9091|0.9429|0.9268	2544|2787|2999|3075|3355|3403|3505	0.9|0.9286|0.9394|0.9|0.9487|0.9231|0.9333	2557|3063|3202|3260|3297	0.9|0.9118|0.9355|0.9394|0.9333	2596|2757|2760|2761|2765|2936|2956|3000|3018|3054|3170|3343|3368|3369|3506	0.9|0.9167|0.9167|0.92|0.913|0.9231|0.92|0.9143|0.9231|0.9062|0.9032|0.9|0.9268|0.9211|0.9231
AT1G09630.1	646	0.9	523	0.9	645	0.9	826|827	0.9|0.9
[truncated: 5,805 more rows]

## Sheet: buds2_denovo
Isoform	A site	A fraction	U site	U fraction	C site	C fraction	G site	G fraction
AT1G01050.1	103|306|321|350|547|550|574|926|928	0.9434|0.9444|0.9048|0.9298|0.913|0.9492|0.9474|0.9643|0.9615	104|145|373|410|452|548|572|575	0.9216|0.9149|0.9362|0.9444|0.902|0.9455|0.9286|0.9388	238|320|349|437	0.96|0.9091|0.9455|0.9298	146|263|303|305|319|351|352|408|409|549|554|573|576|720|852|927	0.9038|0.913|0.9167|0.9655|0.9623|0.9661|0.9|0.9655|0.9643|0.9661|0.9038|0.9623|0.9608|0.9024|0.9038|0.9623
[truncated: 5,096 more rows]

## Sheet: seedling1_denovo
Isoform	A site	A fraction	U site	U fraction	C site	C fraction	G site	G fraction
[truncated: 6,229 more rows]

[truncated: 1 more sheets: seedling2_denovo]
